# Supplementary material for: SUCLA2 mutations cause global protein succinylation contributing to the pathomechanism of a hereditary mitochondrial disease
Source: Nat Commun. 2020 Nov 23;11:5927. doi: 10.1038/s41467-020-19743-4 (PMC7684291; doi:10.1038/s41467-020-19743-4)
Supplement: Supplementary file 4 — Supplementary Data 1 [file 41467_2020_19743_MOESM4_ESM.xlsx]

## Sheet: d0_fibroblasts
Metabolite Name	FC	log2	pvalue	"=-LOG10(p)"
Succinyl-CoA	3.7831	1.9196	0.0020275	2.693
2-keto-3-deoxy-D-glycero-D-galactononic acid 9-phosphate	3.5113	1.812	0.0061023	2.2145
5-amino-1-5-phospho-D-ribosylimidazole	2.7848	1.4776	0.32381	0.4897
adenosine	2.3988	1.2623	0.035063	1.4551
beta-1-4-mannose-N-acetylglucosamine	2.2636	1.1786	0.37062	0.43107
Deoxyinosine	2.1139	1.0799	0.068885	1.1619
L-palmitoylcarnitine	2.0302	1.0216	0.028104	1.5512
N-acetyl-L-aspartate/2-Amino-3-oxoadipate	1.9297	0.94838	0.057264	1.2421
stearoylcarnitine	1.8538	0.8905	0.048047	1.3183
2-deoxy-D-ribose 5-phosphate/2-Deoxy-D-ribose 1-phosphate	1.8285	0.87063	0.32427	0.48909
Phosphoenolpyruvate	1.7939	0.84307	0.0030547	2.515
N-acetyl-L-glutamate	1.7181	0.78082	0.067192	1.1727
sn-Glycero-3-phosphocholine	1.678	0.7467	0.037314	1.4281
inosine	1.6766	0.74552	0.24463	0.61149
trans-Hexadec-2-enoyl carnitine	1.6594	0.73069	0.027097	1.5671
2-aminomuconate	1.6391	0.71288	0.0033814	2.4709
Elaidic carnitine/Vaccenyl carnitine	1.6336	0.70805	0.057036	1.2438
Hypoxanthine	1.6163	0.69268	0.28448	0.54596
UMP	1.5953	0.67386	0.24924	0.60338
uridine	1.5385	0.62155	0.010198	1.9915
2-oxoglutarate	1.5156	0.5999	0.010529	1.9776
3-hydroxyanthranilate	1.4913	0.57654	0.012521	1.9024
C4H8O33	1.4856	0.57103	0.11269	0.9481
D-Glucuronate 1-phosphate	1.4848	0.5703	0.24104	0.61791
D-Glycerate 3-phosphate/D-Glycerate 2-phosphate	1.436	0.52205	0.11202	0.95072
5-Methylthioadenosine	1.4174	0.50327	0.343	0.4647
ADP-ribose	1.4031	0.48865	0.41705	0.37981
Sedoheptulose 7-phosphate	1.3968	0.48213	0.38652	0.41283
lauroyl carnitine	1.3871	0.47209	0.066271	1.1787
O-acetylcarnitine	1.3773	0.46186	0.16913	0.77177
GDP	1.3752	0.45965	0.52459	0.28018
tetradecanoyl carnitinemyristoyl carnitine	1.3599	0.44355	0.006125	2.2129
myo-inositol	1.3545	0.43778	0.15684	0.80453
C6H12O65	1.3497	0.43268	0.15875	0.79929
2-Hydroxyglutarate	1.3365	0.41843	0.0028497	2.5452
pseudoecgonine/ecgonine	1.3027	0.38154	0.12681	0.89684
L-4-hydroxyglutamate semialdehyde	1.2966	0.37471	0.090554	1.0431
ribose-phosphate	1.295	0.37291	0.20823	0.68145
L-glutamate	1.2931	0.37088	0.090932	1.0413
Guanine	1.2867	0.36362	0.062705	1.2027
GDP-D-mannose	1.2841	0.36073	0.11685	0.93236
5-guanidino-2-oxopentanoic acid	1.276	0.35164	0.21233	0.67298
acetoacetate	1.2582	0.33141	0.19252	0.71552
N-acetylneuraminic acid	1.2582	0.33138	0.052917	1.2764
ADP-mannose/GDP-L-fucose/ADP alpha-D-glucoside	1.2488	0.32053	0.20557	0.68705
nonanoate	1.2469	0.31835	0.43177	0.36474
D-Glucosamine 6-phosphate	1.2335	0.30277	0.13951	0.85538
malonyl-CoA	1.2214	0.28858	0.54777	0.2614
trans-4,5-epoxy-2E-decenal	1.2188	0.28549	0.17236	0.76357
2-deoxycytidine	1.2188	0.28547	0.11802	0.92806
caprate	1.2114	0.27665	0.20906	0.67972
UDP-D-glucose/UDP-D-galactose	1.2099	0.27493	0.27828	0.55552
2-acetamido-5-oxopentanoate	1.2094	0.27433	0.44116	0.35541
#NIMI?	1.2041	0.26798	0.0459	1.3382
5,6-dihydrothymine	1.1897	0.25063	0.1147	0.94043
fructoselysine 3-phosphate	1.1856	0.24559	0.68755	0.1627
guanosine	1.1773	0.2355	0.47858	0.32005
uracil	1.177	0.2351	0.5014	0.29982
creatinine	1.1768	0.23492	0.037819	1.4223
NN-dimethylglycine	1.1744	0.23192	0.22106	0.65548
Coenzyme A	1.1691	0.22541	0.6945	0.15833
acetyl-CoA	1.1674	0.2233	0.28758	0.54124
arachidonic acid	1.1671	0.22289	0.65091	0.18648
L-xylonate/L-lyxonate	1.1666	0.22225	0.22175	0.65414
D-Erythrose 4-phosphate	1.164	0.21903	0.50891	0.29336
UDP-D-glucuronate	1.1623	0.21695	0.54268	0.26545
Dihydroxyacetone phosphate	1.1599	0.21406	0.52752	0.27776
adenine	1.157	0.21034	0.020016	1.6986
kynurenate	1.1478	0.19882	0.17495	0.7571
acetamidopropanal	1.1473	0.19819	0.42217	0.37451
L-proline	1.1473	0.19819	0.42217	0.37451
C4H9NO24	1.1434	0.19329	0.29676	0.5276
naphthalene	1.1407	0.18989	0.56129	0.25081
3-methyl-2-oxopentanoate/4-methyl-2-oxopentanoateketoleucine	1.1379	0.18632	0.42197	0.37472
R-2-hydroxy-4-methylpentanoate	1.1367	0.18491	0.01102	1.9578
Biotin	1.1357	0.18362	0.15367	0.81341
2-oxoadipate	1.1321	0.17901	0.74102	0.13017
glutathione	1.124	0.16864	0.84272	0.074315
3-oxo-10R-hydroxy-octadeca-6E8E12Z-trienoate/3-oxo-10S-hydroxy-octadeca-6E8E12Z-trienoate	1.1226	0.1668	0.52858	0.27689
cytidine	1.1224	0.16665	0.22979	0.63867
3-Hydroxy-N6N6N6-trimethyl-L-lysine	1.1218	0.16579	0.50929	0.29304
C20H30O24	1.1175	0.1603	0.61758	0.20931
thiosulfate	1.1155	0.15771	0.39893	0.39911
L-cystathionine	1.1145	0.15637	0.70785	0.15006
phytanic acid/arachidic acid	1.1117	0.15274	0.56951	0.2445
beta-D-Fructose 1,6-bisphosphate	1.1092	0.14948	0.76267	0.11766
cytosine	1.109	0.14927	0.13774	0.86093
CDP-ethanolamine	1.1064	0.14589	0.85009	0.070533
R-carnitine	1.1062	0.14558	0.36633	0.43613
glycine	1.1059	0.14528	0.31554	0.50094
UDP	1.1056	0.14482	0.65927	0.18094
beta-hydroxy-beta-methylbutyrate	1.1007	0.1384	0.30289	0.51871
lactate	1.0937	0.12923	0.14809	0.82946
dopaminochrome	1.0913	0.12609	0.35207	0.45337
CDP	1.0867	0.12002	0.84884	0.071173
S-2-carboxy-1-1 H-imidazol-4-ylethyl-L-cysteine	1.0867	0.12	0.59483	0.22561
3-dehydro-L-gulonate/D-glucuronate/L-iduronate	1.0867	0.11997	0.15487	0.81004
anthranilate	1.086	0.11904	0.47717	0.32133
3-methyl-2-oxobutanoate	1.0818	0.11342	0.69965	0.15512
Taurine	1.0791	0.10985	0.56872	0.2451
gulonate	1.0779	0.10822	0.59378	0.22638
Pyridoxal	1.0749	0.10424	0.38184	0.41812
5-Hydroxyisourate	1.071	0.098919	0.63392	0.19796
gama-L-glutamyl-L-alanine/5-L-Glutamyl-L-alanine-1	1.0672	0.093875	0.77669	0.10975
7,9-dihydro-1H-purine-26883H-trione	1.0642	0.089806	0.60634	0.21728
pentadecanoate	1.0626	0.08761	0.6034	0.2194
3-Hydroxybutyrylcarnitine	1.0587	0.08235	0.7231	0.1408
acetylcholine/4-trimethylammoniobutanoate	1.0584	0.081865	0.68007	0.16745
butyryl carnitine	1.0548	0.077006	0.60108	0.22107
palmitate	1.054	0.075842	0.67153	0.17293
3-Deoxy-D-glycero-D-galacto-2-nonulosonic acid	1.0519	0.072946	0.80106	0.096333
succinate2-	1.0509	0.071651	0.66422	0.17769
Xanthine	1.0502	0.070705	0.34038	0.46804
Flavin adenine dinucleotide oxidized	1.0498	0.070161	0.90403	0.043819
tetradecenoate n-C141	1.0493	0.069456	0.66762	0.17547
CMP-N-acetyl-beta-neuraminate	1.0492	0.069333	0.8383	0.076601
carnosine	1.0489	0.06891	0.65302	0.18508
w-hydroxydecanoicacid	1.0485	0.068369	0.77349	0.11154
L-Iditol/D-glucitol/galactitol	1.0469	0.06617	0.53878	0.26859
S-2-Methylpropanoyl-dihydrolipoamide	1.046	0.064884	0.74565	0.12746
L-fucose/L-Fuculose	1.0459	0.064744	0.55479	0.25587
5-oxoproline/L-1-Pyrroline-3-hydroxy-5-carboxylate	1.0451	0.063687	0.68914	0.16169
myristate	1.0419	0.05926	0.72682	0.13857
itaconate/Mesaconate	1.0411	0.058115	0.53633	0.27057
Methylimidazoleacetic acid	1.0379	0.053722	0.67592	0.17011
N-acetyl-seryl-aspartate	1.0371	0.052487	0.85006	0.070548
3-Keto-beta-D-galactose/L-Gulonolactone	1.0367	0.051956	0.60774	0.21628
docosahexaenoateDHA	1.035	0.049618	0.75882	0.11986
GSSG	1.0348	0.049359	0.86991	0.060524
L-cysteinylglycine	1.0323	0.045822	0.9687	0.013812
3-Ureidoisobutyrate/Glycylsarcosine	1.0308	0.043696	0.87214	0.059413
L-glutamine	1.0287	0.040812	0.88029	0.055376
Adrenaline/L-Normetanephrine	1.0271	0.038634	0.69092	0.16057
R-Pantothenate	1.0245	0.034857	0.71782	0.14399
clupanodonic acid/docosa-4,7,10,13,16-pentaenoic acid	1.0242	0.034564	0.91303	0.039517
margarate	1.0237	0.033789	0.87808	0.056464
Glycylleucine	1.0236	0.033591	0.73159	0.13573
AMP	1.0232	0.033018	0.82474	0.083684
R-mevalonate	1.0225	0.032048	0.91325	0.039409
Folate	1.0202	0.028889	0.87801	0.0565
propionyl-carnitine	1.0168	0.024023	0.92154	0.035487
C20H34O44	1.0147	0.021109	0.9557	0.01968
laurate	1.014	0.020054	0.93746	0.028048
isoputreanine/putreanine	1.0131	0.018837	0.8577	0.066663
NeuNGc	1.0113	0.01618	0.95436	0.020287
2-methylglutaconic acid	1.0096	0.013731	0.91652	0.037858
Hypotaurine	1.0068	0.0098362	0.97076	0.012886
oleic acid/elaidate/trans-vaccenate	1.0066	0.0094953	0.96817	0.014047
alpha-D-glucose	1.0064	0.0092134	0.94279	0.025587
C18H32O43	1.0059	0.0084686	0.96018	0.017645
Azelaic acid	1.0004	0.00052651	0.99855	0.00063058
succinyl carnitine	1	3.7e-05	0.99988	5.22e-05
glutaryl carnitine	0.99973	-0.00038528	0.99889	0.00048163
L-erythrulose	0.99896	-0.0014968	0.98989	0.0044115
thiamine	0.99568	-0.006241	0.99162	0.0036554
CDPcholine	0.99475	-0.0076008	0.98523	0.0064625
CTP	0.99465	-0.0077357	0.98785	0.0053109
8,11,14-Eicosatrienoic acid DGLA	0.99458	-0.0078392	0.98651	0.0058992
S-adenosyl-L-methionine	0.99434	-0.0081866	0.97524	0.010889
4-hydroperoxy-2-nonenal	0.99366	-0.0091722	0.96847	0.013915
C6H11NO34	0.99154	-0.01226	0.91998	0.036224
C5H10O56	0.99125	-0.012676	0.92225	0.03515
palmitoleate	0.99088	-0.013211	0.95869	0.018324
UTP	0.99083	-0.013286	0.97714	0.010042
UDP-N-acetyl-alpha-D-glucosamine/UDP-N-acetyl-alpha-D-galactosamine	0.9895	-0.01523	0.95643	0.019349
L-Alanyl-L-leucine	0.98691	-0.019012	0.75075	0.1245
N-phosphocreatinate	0.98573	-0.020734	0.91436	0.038882
C20H32O421	0.98436	-0.022738	0.90735	0.042226
Glycerol 3-phosphate	0.98425	-0.022897	0.94896	0.022752
adipic acid	0.98354	-0.023943	0.94405	0.025007
L-arabinitol/xylitol/D-ribitol	0.98304	-0.024678	0.70102	0.15427
4-nitrophenolate	0.98259	-0.025341	0.89626	0.047567
fructosyllysine	0.98076	-0.028034	0.91988	0.036268
12S-HHT	0.97765	-0.032612	0.88838	0.051403
citr_Le	0.97721	-0.03326	0.72421	0.14014
GMP	0.97697	-0.033621	0.9102	0.040862
L-tyrosine	0.97656	-0.034224	0.73655	0.1328
C9H8O33	0.97419	-0.037727	0.7163	0.14491
stearate	0.97414	-0.037797	0.89358	0.048868
allantoate	0.97335	-0.038964	0.77347	0.11156
pyruvate	0.97267	-0.039979	0.89045	0.050393
linoleic acid/linoelaidic acid all trans C182/octadecadienoate n-C182	0.97154	-0.041653	0.8874	0.051881
NAD	0.97149	-0.041726	0.87874	0.056138
UDP-alpha-D-xylose	0.97128	-0.042038	0.91123	0.040372
benzoate	0.97109	-0.042326	0.68574	0.16384
4-hydroxybenzoate/Gentisate aldehyde	0.97014	-0.043729	0.78185	0.10688
L-alanine	0.96842	-0.046299	0.75399	0.12263
phenylacetaldehyde	0.96783	-0.047174	0.65206	0.18571
3S10R-OH-octadeca-6-trans-412-cis-trienoate	0.9672	-0.048114	0.80828	0.092439
1-methylnicotinamide	0.96716	-0.04817	0.79801	0.097991
coumarin	0.96657	-0.049058	0.62997	0.20068
creatine	0.96655	-0.049085	0.52297	0.28152
L-histidine	0.96611	-0.049742	0.69832	0.15595
ADP	0.96572	-0.050329	0.90235	0.044627
Pyridoxine/Norepinephrine-1	0.96531	-0.050936	0.591	0.22841
Nicotinamide	0.96481	-0.051682	0.61015	0.21456
Valine	0.96318	-0.054129	0.56404	0.24869
L-asparagine	0.9628	-0.054695	0.90859	0.041632
L-phenylalanine	0.96147	-0.056693	0.53718	0.26988
Ureidopropionic acid/Glycyl-glycine	0.96083	-0.057646	0.90316	0.044233
4R-hydroxy-dodec-6Z-enoate/4S-hydroxy-dodec-6Z-enoate	0.96067	-0.057888	0.71987	0.14274
Dodecanedioic acid	0.95843	-0.061261	0.90751	0.042146
taurolithocholate	0.95627	-0.064505	0.67751	0.16909
histamine	0.95623	-0.064577	0.79714	0.098467
N-Methylethanolamine phosphate	0.95585	-0.065145	0.77196	0.11241
L-homocysteine	0.95524	-0.066059	0.75177	0.12392
glycine betaine	0.955	-0.066423	0.32633	0.48634
L-isoleucine/L-leucine	0.95433	-0.067434	0.46691	0.33077
5-S-glutathionyl-dopamine	0.9542	-0.067635	0.95134	0.021664
G6P/F6P	0.95374	-0.068329	0.80477	0.094328
Glycylproline/L-Prolinylglycine	0.94904	-0.07546	0.69826	0.15598
methyl indole-3-acetate	0.94887	-0.075716	0.39076	0.40809
N2-acetyl-L-ornithine	0.94607	-0.079974	0.44275	0.35385
CMP	0.94598	-0.080114	0.75842	0.12009
L-serine	0.94216	-0.08596	0.47256	0.32554
L-threonine	0.93906	-0.090713	0.2866	0.54273
pristanic acid	0.93806	-0.092246	0.71428	0.14613
L-methionine	0.93685	-0.094103	0.37982	0.42043
arginine	0.93454	-0.097673	0.383	0.4168
glycochenodeoxycholate	0.93441	-0.097874	0.41497	0.38198
indole-3-acetate/5-hydroxyindol-3-ylacetaldehyde	0.93093	-0.10325	0.67885	0.16822
Hexadecanedioic acid	0.9282	-0.10749	0.64087	0.19323
perillyl aldehyde	0.92784	-0.10805	0.403	0.39469
lysine	0.92609	-0.11078	0.39052	0.40835
L-tryptophan	0.9257	-0.11138	0.22886	0.64044
fructoseglycine	0.92367	-0.11455	0.47183	0.32621
5-methoxytryptophol	0.92308	-0.11548	0.65001	0.18708
GTP	0.92176	-0.11753	0.82545	0.083309
C20H28O27	0.92024	-0.11992	0.60526	0.21806
NADP	0.92022	-0.11995	0.73891	0.13141
1-methylpyrrolinium	0.92003	-0.12025	0.40079	0.39708
Eicosenoic acid	0.91872	-0.1223	0.54525	0.2634
ATP	0.90784	-0.13949	0.75222	0.12365
L-2-aminoadipate	0.90764	-0.13981	0.27287	0.56405
L-threonate	0.90707	-0.14072	0.03862	1.4132
C27H44O25	0.90438	-0.14499	0.70103	0.15426
Urocanate	0.90418	-0.14532	0.5151	0.28811
4-hydroxy-3-methoxyphenylacetaldehyde	0.90337	-0.14661	0.84681	0.072212
Riboflavin	0.89671	-0.15728	0.43224	0.36427
sarcosine	0.8953	-0.15956	0.5502	0.25948
4-pyridoxate	0.89445	-0.16092	0.065066	1.1866
gama-L-glutamyl-L-alpha-aminobutyrate	0.89148	-0.16573	0.54544	0.26326
N6N6N6-Trimethyl-L-lysine	0.89085	-0.16674	0.041181	1.3853
Ornithine	0.89085	-0.16674	0.41362	0.3834
5-Methoxyindoleacetate	0.8904	-0.16748	0.1307	0.88371
9,10-hydroxyoctadec-12Z-enoate/12,13-hydroxyoctadec-9Z-enoate	0.88695	-0.17308	0.33077	0.48048
Methionine sulfoxide	0.8868	-0.17332	0.12796	0.89292
thymine/imidazol-4-ylacetate	0.88403	-0.17783	0.37528	0.42565
4-hydroxy-2-nonenal/3,4-epoxynonanal	0.88236	-0.18056	0.61219	0.21311
quinolinate	0.87978	-0.18478	0.19947	0.70011
O-Phospho-L-serine	0.87218	-0.1973	0.51298	0.2899
C20H32O312	0.87083	-0.19954	0.5171	0.28643
choline phosphate	0.86757	-0.20495	0.46548	0.3321
Taurodeoxycholic acid/taurochenodeoxycholate	0.86319	-0.21224	0.12293	0.91035
choline	0.85923	-0.21889	0.033385	1.4765
docosanedioicacid	0.85922	-0.2189	0.69914	0.15543
Methylisocitric acid/2-methylcitrate	0.857	-0.22264	0.1323	0.87845
D-Alanyl-D-alanine	0.85638	-0.22367	0.27971	0.55329
R-S-lactoylglutathionate	0.85394	-0.22779	0.25269	0.59741
L-kynurenine	0.85369	-0.22821	0.29442	0.53104
C27H44O35	0.84592	-0.24141	0.48651	0.31291
Trimethylamine N-oxide	0.84018	-0.25123	0.040142	1.3964
5-Hydroxyindoleacetate	0.83239	-0.26468	0.24606	0.60895
910-EpOME/1213-EpOME	0.83155	-0.26613	0.25204	0.59853
xanthosine	0.83059	-0.26779	0.21665	0.66424
malate	0.82985	-0.26907	0.012439	1.9052
Galactosylglycerol	0.82848	-0.27146	0.13386	0.87334
Thymidine	0.82491	-0.27769	0.20911	0.67963
C20H30O36	0.82134	-0.28394	0.55952	0.25219
24-oxo-1alpha-23-25-trihydroxyvitamin D3	0.81998	-0.28634	0.62165	0.20646
NADH	0.81606	-0.29325	0.47055	0.3274
D-glycerate	0.81481	-0.29546	0.011276	1.9478
omega hydroxy hexadecanoate n-C160	0.81122	-0.30183	0.25821	0.58802
2-keto-4-methylthiobutyrate	0.80623	-0.31073	0.052293	1.2816
S-Adenosyl-L-homocysteine	0.79856	-0.32452	0.2884	0.54001
C20H30O418	0.79583	-0.32947	0.38044	0.41972
15S-Hydroxyeicosatrienoic acid	0.79369	-0.33335	0.35114	0.45452
Phosphodimethylethanolamine	0.7936	-0.33351	0.31672	0.49933
N-Acetylmethionine	0.79084	-0.33854	0.053283	1.2734
L-cysteate	0.78215	-0.35449	0.17379	0.75998
omega hydroxy tetradecanoate n-C140	0.78056	-0.35741	0.063421	1.1978
cis-aconitate	0.7763	-0.36532	0.13743	0.86191
limonene/-alpha-pinene	0.77445	-0.36875	0.035588	1.4487
Deoxyuridine	0.77051	-0.37611	0.032262	1.4913
citrate/isocitrate	0.76643	-0.38378	0.10135	0.99419
6-Phosphogluconic acid	0.75823	-0.39929	0.43779	0.35873
12,13-epoxy-9-hydroperoxy-10E-octadecenoate	0.75448	-0.40644	0.19474	0.71054
sphingosine/3-dehydrosphinganine	0.75391	-0.40754	0.091048	1.0407
C27H42O43	0.74345	-0.42769	0.29219	0.53434
dTTP	0.74215	-0.43021	0.63693	0.19591
3-hydroxy-isovaleryl carnitine	0.72108	-0.47176	0.1338	0.87355
phenylacetate/4-hydroxyphenylacetaldehyde	0.7124	-0.48924	0.47104	0.32694
N-Formimidoyl-L-glutamate	0.70094	-0.51264	0.092707	1.0329
CMP-N-trimethyl-2-aminoethylphosphonate	0.69396	-0.52707	0.5762	0.23943
C20H28O5	0.68937	-0.53665	0.45308	0.34383
Hydroxymethylglutaryl-CoA	0.67683	-0.56314	0.3882	0.41095
tetradecenoyl carnitine	0.67641	-0.56404	0.24501	0.61081
3S6R-dihydroxy-tetradec-8Z-enoate/3S6S-dihydroxy-tetradec-8Z-enoate	0.63273	-0.66034	0.15789	0.80164
omega hydroxy dodecanoate n-C120	0.63198	-0.66205	0.057047	1.2438
4-Hydroxyphenylacetate/2-Hydroxyphenylacetate/3,4-Dihydroxyphenylacetaldehyde	0.62714	-0.67314	0.18379	0.73568
L-cysteine	0.62008	-0.68947	0.27482	0.56095
3,5-dihydroxy-3,4-dihydro-1,4-benzothiazine	0.60267	-0.73055	0.46349	0.33396
fumarate	0.59809	-0.74156	0.0015936	2.7976
tiglyl carnitine	0.58184	-0.7813	0.074313	1.1289
C27H46O43	0.57437	-0.79996	0.28348	0.54748
C27H46O25	0.55299	-0.85467	0.19861	0.702
25-hydroxyvitamin D3-26-23-lactone	0.54855	-0.86631	0.072702	1.1385
Diphosphate	0.53794	-0.89447	0.44514	0.35151
11'-Carboxy-alpha-chromanol	0.51826	-0.94825	0.061081	1.2141
4-Imidazolone-5-propanoate	0.51794	-0.94913	0.0017074	2.7677
3-hydroxyhexadecenoylcarnitine	0.48549	-1.0425	0.12664	0.89742
N-Carbamoyl-L-aspartate	0.44365	-1.1725	0.12285	0.91062
aspartate	0.35418	-1.4974	8.08e-05	4.0926
Nomega-L-Argininosuccinate	0.2533	-1.9811	0.00011417	3.9425

## Sheet: d5_fibroblasts
Metabolite Name	FC	log2(FC)	raw.pval	"=-LOG10(p)"
Coenzyme A	3.2414	1.6966	0.15833	0.80044
L-Iditol/D-glucitol/galactitol	2.1652	1.1145	0.19866	0.70188
5-Hydroxyindoleacetate	1.9953	0.99663	0.46104	0.33626
Succinyl-CoA	1.9843	0.98864	0.047975	1.319
docosahexaenoateDHA	1.9315	0.94974	0.10021	0.99909
phenylacetate/4-hydroxyphenylacetaldehyde	1.9051	0.92987	0.20984	0.67811
docosanedioicacid	1.8775	0.90885	0.34736	0.45923
2-aminomuconate	1.8405	0.88012	0.025582	1.5921
2-oxoglutarate	1.8335	0.87459	0.013206	1.8792
N-Methylethanolamine phosphate	1.8279	0.87018	0.38129	0.41874
Biotin	1.8272	0.86965	0.13054	0.88427
2-oxoadipate	1.7685	0.82256	0.038144	1.4186
O-acetylcarnitine	1.7652	0.81985	0.024826	1.6051
5-S-glutathionyl-dopamine	1.7453	0.80345	0.36503	0.43767
L-fucose/L-Fuculose	1.7094	0.77346	0.16711	0.777
L-kynurenine	1.6914	0.75819	0.46451	0.333
2-deoxy-D-ribose 5-phosphate/2-Deoxy-D-ribose 1-phosphate	1.6789	0.74751	0.28648	0.54291
pseudoecgonine/ecgonine	1.616	0.69243	0.17171	0.76522
pyruvate	1.5725	0.65309	0.059091	1.2285
D-Glucuronate 1-phosphate	1.4754	0.56114	0.29949	0.52362
2-Hydroxyglutarate	1.4714	0.55719	0.0041102	2.3861
Trimethylamine N-oxide	1.4468	0.53287	0.19955	0.69994
cytidine	1.4444	0.53048	0.055174	1.2583
D-Erythrose 4-phosphate	1.4254	0.51132	0.52091	0.28324
Hypoxanthine	1.4145	0.50026	0.42392	0.37272
Sedoheptulose 7-phosphate	1.4095	0.49521	0.55914	0.25248
Hexadecanedioic acid	1.4051	0.49063	0.12766	0.89395
beta-D-Fructose 1,6-bisphosphate	1.4045	0.49001	0.35437	0.45055
stearoylcarnitine	1.3841	0.46897	0.25297	0.59694
L-palmitoylcarnitine	1.3838	0.46864	0.2718	0.56575
tetradecanoyl carnitinemyristoyl carnitine	1.3818	0.46659	0.22099	0.65564
thiamine	1.3697	0.45387	0.38408	0.41558
3-Deoxy-D-glycero-D-galacto-2-nonulosonic acid	1.3548	0.43811	0.039252	1.4061
N-acetyl-L-aspartate/2-Amino-3-oxoadipate	1.3369	0.41891	0.5043	0.29731
2-acetamido-5-oxopentanoate	1.3333	0.41495	0.21429	0.66899
N2-acetyl-L-ornithine	1.3306	0.41206	0.20005	0.69886
clupanodonic acid/docosa-4,7,10,13,16-pentaenoic acid	1.3264	0.40753	0.46579	0.33181
indole-3-acetate/5-hydroxyindol-3-ylacetaldehyde	1.3135	0.39341	0.020121	1.6964
omega hydroxy hexadecanoate n-C160	1.2918	0.36937	0.25628	0.59128
5-guanidino-2-oxopentanoic acid	1.2879	0.36498	0.20443	0.68945
arachidonic acid	1.2767	0.35241	0.31843	0.49698
S-2-carboxy-1-1 H-imidazol-4-ylethyl-L-cysteine	1.2759	0.35149	0.17227	0.76379
4-nitrophenolate	1.2742	0.34963	0.34064	0.46771
lauroyl carnitine	1.268	0.34251	0.35674	0.44765
malonyl-CoA	1.2604	0.33389	0.63227	0.1991
Folate	1.2587	0.33196	0.15495	0.8098
9,10-hydroxyoctadec-12Z-enoate/12,13-hydroxyoctadec-9Z-enoate	1.2553	0.32805	0.098633	1.006
heptadecanoyl carnitine	1.2538	0.32633	0.40425	0.39335
pristanic acid	1.2475	0.31901	0.20615	0.68581
5-Methylthioadenosine	1.2452	0.31641	0.71298	0.14692
Guanine	1.23	0.29862	0.146	0.83564
Xanthine	1.2226	0.28993	0.09492	1.0226
myo-inositol	1.2212	0.28827	0.18178	0.74045
C18H32O43	1.221	0.28806	0.15241	0.81698
C6H12O65	1.2198	0.28664	0.18317	0.73714
Elaidic carnitine/Vaccenyl carnitine	1.2171	0.2835	0.49612	0.30442
Phosphoenolpyruvate	1.2054	0.26956	0.34976	0.45623
NN-dimethylglycine	1.2049	0.26897	0.18563	0.73135
limonene/-alpha-pinene	1.2014	0.26471	0.044322	1.3534
Adrenaline/L-Normetanephrine	1.1958	0.25793	0.042056	1.3762
L-histidine	1.1942	0.25603	0.12283	0.91071
R-Pantothenate	1.1914	0.25271	0.063649	1.1962
Riboflavin	1.1909	0.25205	0.22438	0.64902
3-methyl-2-oxopentanoate/4-methyl-2-oxopentanoateketoleucine	1.1906	0.25171	0.15507	0.80947
UMP	1.1901	0.25107	0.26544	0.57603
glycine betaine	1.1802	0.23903	0.32948	0.48217
naphthalene	1.1773	0.23542	0.57491	0.2404
Methylimidazoleacetic acid	1.175	0.23263	0.37613	0.42466
N-acetyl-L-glutamate	1.1744	0.23196	0.22168	0.65428
dUDP	1.1715	0.22841	0.74597	0.12728
C20H30O24	1.1689	0.22511	0.65481	0.18388
carnosine	1.1661	0.22168	0.17969	0.74548
2-oxoadipate	1.1658	0.22127	0.53454	0.27202
caprate	1.1655	0.22092	0.34614	0.46075
G6P/F6P	1.1619	0.21644	0.51331	0.28962
choline	1.1607	0.21497	0.1413	0.84985
R-mevalonate	1.158	0.21159	0.08219	1.0852
laurate	1.1565	0.2097	0.25763	0.589
3-Ureidoisobutyrate/Glycylsarcosine	1.1563	0.20954	0.063324	1.1984
L-glutamine	1.1553	0.20822	0.063891	1.1946
3-methyl-2-oxobutanoate	1.1545	0.20726	0.44818	0.34855
R-carnitine	1.1529	0.20526	0.29451	0.53091
2-deoxycytidine	1.1524	0.2047	0.67147	0.17297
tetradecenoyl carnitine	1.1508	0.20261	0.58027	0.23637
allantoate	1.1488	0.20007	0.67303	0.17197
cytosine	1.1456	0.19605	0.37207	0.42938
3S10R-OH-octadeca-6-trans-412-cis-trienoate	1.1449	0.19522	0.33975	0.46884
C5H10O56	1.1444	0.19458	0.17999	0.74476
12,13-epoxy-9-hydroperoxy-10E-octadecenoate	1.1443	0.19443	0.59156	0.228
2-methylglutaconic acid	1.1439	0.19398	0.18221	0.73943
4-hydroxy-3-methoxyphenylacetaldehyde	1.143	0.19282	0.84518	0.073053
perillyl aldehyde	1.1429	0.19273	0.16216	0.79005
alpha-D-glucose	1.1429	0.19264	0.19241	0.71577
acetylcholine/4-trimethylammoniobutanoate	1.1398	0.18881	0.56589	0.24726
Nicotinamide	1.1385	0.18708	0.21383	0.66994
thiosulfate	1.1374	0.18575	0.69929	0.15534
L-erythrulose	1.133	0.18009	0.18558	0.73147
L-tyrosine	1.1325	0.17952	0.21747	0.6626
13-carboxy-gama-tocopherol	1.1322	0.17908	0.33621	0.47339
D-Alanyl-D-alanine	1.1318	0.17861	0.5811	0.23575
C4H9NO24	1.1315	0.17817	0.33598	0.47369
Linoleyl carnitine/Linoelaidyl carnitine	1.1314	0.17806	0.73703	0.13251
Pyridoxine/Norepinephrine-1	1.1305	0.17699	0.1406	0.85202
L-arabinitol/xylitol/D-ribitol	1.1293	0.1754	0.38927	0.40975
C9H8O33	1.1174	0.16021	0.27227	0.565
phenylacetaldehyde	1.1149	0.15693	0.28829	0.54017
coumarin	1.1149	0.1569	0.29173	0.53502
arginine	1.1143	0.15618	0.25356	0.59592
acetyl-CoA	1.1131	0.1546	0.52677	0.27838
uridine	1.1127	0.15402	0.51908	0.28477
L-phenylalanine	1.1115	0.15257	0.19927	0.70056
L-tryptophan	1.1115	0.15246	0.17352	0.76066
citr_Le	1.1097	0.1502	0.53445	0.27209
5-oxoproline/L-1-Pyrroline-3-hydroxy-5-carboxylate	1.1089	0.14911	0.33019	0.48124
benzoate	1.1089	0.14906	0.31176	0.50618
creatinine	1.1079	0.14782	0.49761	0.30311
3-Keto-beta-D-galactose/L-Gulonolactone	1.1053	0.14449	0.47797	0.3206
decanoyl carnitine	1.1053	0.14446	0.81686	0.087853
Eicosenoic acid	1.1043	0.14317	0.66684	0.17598
D-Glycerate 3-phosphate/D-Glycerate 2-phosphate	1.1036	0.14221	0.7013	0.1541
L-methionine	1.1024	0.14068	0.31395	0.50313
Glycylleucine	1.1001	0.13767	0.47245	0.32564
adenine	1.0994	0.13668	0.22807	0.64193
acetoacetate	1.0985	0.13555	0.64093	0.19319
D-Glucosamine 6-phosphate	1.0962	0.13255	0.62784	0.20215
histamine	1.0933	0.12875	0.58605	0.23207
pendtadenoyl carnitine	1.0927	0.12789	0.7335	0.1346
2-phenylethanamine	1.0912	0.1259	0.40019	0.39773
L-serine	1.0911	0.12585	0.38107	0.41899
Glycylproline/L-Prolinylglycine	1.0897	0.12399	0.59874	0.22276
Valine	1.0889	0.12284	0.37621	0.42457
L-isoleucine/L-leucine	1.0881	0.12181	0.33723	0.47207
L-alanine	1.088	0.12168	0.1892	0.72309
methyl indole-3-acetate	1.0852	0.11801	0.30254	0.51922
L-cysteinylglycine	1.0834	0.11562	0.93747	0.028041
lysine	1.0829	0.11494	0.3997	0.39827
ADP-ribose	1.0821	0.11389	0.74337	0.12879
L-Alanyl-L-leucine	1.0815	0.11304	0.61707	0.20967
Hydroxymethylglutaryl-CoA	1.0812	0.11258	0.89673	0.047338
3-dehydro-L-gulonate/D-glucuronate/L-iduronate	1.0782	0.10863	0.058963	1.2294
C6H11NO34	1.0774	0.10757	0.54965	0.25991
3-hydroxyanthranilate	1.0769	0.10691	0.58699	0.23137
sarcosine	1.0751	0.10445	0.38892	0.41014
succinyl carnitine	1.0746	0.10375	0.64382	0.19124
glycine	1.0723	0.10077	0.21284	0.67194
phytanic acid/arachidic acid	1.0697	0.097141	0.77577	0.11027
6S-hydroxy-tetradeca-2E4E8Z-trienoate/6R-hydroxy-tetradeca-2E4E8Z-trienoate	1.0668	0.093283	0.77266	0.11201
C20H28O27	1.0646	0.090354	0.81035	0.091325
4-hydroxy-2-nonenal/3,4-epoxynonanal	1.0632	0.088464	0.83405	0.078805
1-methylpyrrolinium	1.0612	0.085653	0.47843	0.32018
L-threonate	1.0605	0.084755	0.56053	0.2514
4,6-Dihydroxyquinoline/quinoline-4,8-diol	1.0584	0.081884	0.6496	0.18735
Taurine	1.0525	0.073795	0.79407	0.10014
R-2-hydroxy-4-methylpentanoate	1.0456	0.064304	0.7388	0.13147
5-Methoxyindoleacetate	1.0444	0.062628	0.49127	0.30868
L-4-hydroxyglutamate semialdehyde	1.0432	0.061071	0.68444	0.16466
L-glutamate	1.0423	0.059814	0.68777	0.16256
isoputreanine/putreanine	1.0421	0.059537	0.68423	0.1648
trans-Hexadec-2-enoyl carnitine	1.0312	0.04434	0.93394	0.029679
itaconate/Mesaconate	1.0305	0.043323	0.73936	0.13114
5,6-dihydrothymine	1.0304	0.043255	0.70304	0.15302
UDP-D-glucose/UDP-D-galactose	1.0284	0.040372	0.85037	0.07039
UDP-N-acetyl-alpha-D-glucosamine/UDP-N-acetyl-alpha-D-galactosamine	1.0282	0.040128	0.87644	0.057278
palmitate	1.0264	0.037607	0.83826	0.07662
N-acetylneuraminic acid	1.0262	0.037277	0.79828	0.097844
L-threonine	1.0243	0.034635	0.76012	0.11912
12S-HHT	1.0214	0.030558	0.87872	0.056149
guanosine	1.0194	0.02767	0.94289	0.025541
trans-4,5-epoxy-2E-decenal	1.0182	0.026018	0.95544	0.019795
fructosyllysine	1.0166	0.023789	0.87331	0.058833
myristate	1.0083	0.011888	0.94994	0.022306
L-xylonate/L-lyxonate	1.0078	0.01123	0.91471	0.038716
4R-hydroxy-dodec-6Z-enoate/4S-hydroxy-dodec-6Z-enoate	1.0071	0.010272	0.94641	0.023919
sn-Glycero-3-phosphocholine	1.0066	0.0094773	0.96905	0.013653
S-adenosyl-L-methionine	1.0052	0.007436	0.98319	0.0073644
xanthosine	1.0046	0.0066181	0.98356	0.0071974
CDPcholine	1.0045	0.0064473	0.99221	0.0033946
C27H44O25	1.0037	0.0053329	0.98313	0.0073895
2-keto-4-methylthiobutyrate	1.0032	0.0046646	0.99109	0.0038881
margarate	0.9987	-0.0018706	0.9953	0.0020445
octanoyl carnitine/L-Octanoylcarnitine	0.98717	-0.018628	0.9684	0.013944
pentadecanoate	0.98636	-0.019812	0.89456	0.04839
3-Hydroxybutyrylcarnitine	0.98602	-0.020311	0.94065	0.02657
lactate	0.97374	-0.038388	0.84933	0.070922
butyryl carnitine	0.97186	-0.041175	0.83797	0.076772
4-pyridoxate	0.9718	-0.041262	0.8372	0.077173
stearate	0.97116	-0.04222	0.86689	0.062036
Taurodeoxycholic acid/taurochenodeoxycholate	0.97	-0.04395	0.81071	0.091135
3-oxo-10R-hydroxy-octadeca-6E8E12Z-trienoate/3-oxo-10S-hydroxy-octadeca-6E8E12Z-trienoate	0.9658	-0.050205	0.80066	0.09655
uracil	0.96487	-0.051601	0.8415	0.074946
glutaryl carnitine	0.96256	-0.05505	0.82686	0.082567
anthranilate	0.96165	-0.056409	0.74734	0.12648
Pyridoxal	0.96132	-0.056917	0.4826	0.31641
3-Hydroxy-N6N6N6-trimethyl-L-lysine	0.95233	-0.070473	0.82137	0.085462
D-glycerate	0.94678	-0.078905	0.74191	0.12965
5-amino-1-5-phospho-D-ribosylimidazole	0.94636	-0.079547	0.91035	0.04079
ADP-mannose/GDP-L-fucose/ADP alpha-D-glucoside	0.94394	-0.083236	0.61184	0.21336
glycochenodeoxycholate	0.93979	-0.089587	0.56714	0.24631
N-Acetylmethionine	0.93338	-0.099462	0.51905	0.28479
C20H30O36	0.93022	-0.10435	0.87791	0.056549
4-hydroxybenzoate/Gentisate aldehyde	0.92353	-0.11477	0.73193	0.13553
fructoseglycine	0.92231	-0.11668	0.33002	0.48146
oleic acid/elaidate/trans-vaccenate	0.92157	-0.11783	0.79147	0.10156
dopaminochrome	0.91964	-0.12086	0.16994	0.7697
AMP	0.91758	-0.1241	0.54535	0.26332
Deoxyinosine	0.91152	-0.13365	0.86689	0.062035
7,9-dihydro-1H-purine-26883H-trione	0.91048	-0.1353	0.72001	0.14266
GDP-D-mannose	0.90746	-0.1401	0.65585	0.1832
R-S-lactoylglutathionate	0.90733	-0.14029	0.48618	0.31321
NAD	0.90288	-0.14739	0.62044	0.2073
L-cystathionine	0.90093	-0.15052	0.79862	0.097659
acetamidopropanal	0.89852	-0.15437	0.57036	0.24385
L-proline	0.89852	-0.15437	0.57036	0.24385
S-2-Methylpropanoyl-dihydrolipoamide	0.89757	-0.1559	0.64812	0.18835
glutathione	0.89655	-0.15754	0.84347	0.073928
choline phosphate	0.89563	-0.15903	0.58343	0.23401
C20H32O421	0.89342	-0.16259	0.66693	0.17592
Methionine sulfoxide	0.8912	-0.16617	0.49217	0.30788
sphingosine/3-dehydrosphinganine	0.89094	-0.1666	0.6484	0.18816
8,11,14-Eicosatrienoic acid DGLA	0.88838	-0.17076	0.48543	0.31387
gulonate	0.88807	-0.17126	0.39653	0.40172
thymine/imidazol-4-ylacetate	0.88754	-0.17212	0.49073	0.30916
UDP	0.88455	-0.17699	0.59136	0.22815
N-phosphocreatinate	0.88188	-0.18135	0.50166	0.29959
4-Hydroxyphenylacetate/2-Hydroxyphenylacetate/3,4-Dihydroxyphenylacetaldehyde	0.87826	-0.18728	0.59916	0.22245
w-hydroxydecanoicacid	0.87597	-0.19104	0.55819	0.25322
5-methoxytryptophol	0.8756	-0.19165	0.421	0.37572
3-hydroxyhexadecenoylcarnitine	0.87254	-0.19671	0.41542	0.38151
gama-L-glutamyl-L-alpha-aminobutyrate	0.87231	-0.19709	0.43713	0.35939
L-cysteate	0.8704	-0.20026	0.22005	0.65748
1-methylnicotinamide	0.86854	-0.20334	0.19011	0.721
#NIMI?	0.8679	-0.2044	0.68963	0.16138
C4H8O33	0.86212	-0.21404	0.68354	0.16524
GMP	0.86157	-0.21496	0.2594	0.58603
4-hydroperoxy-2-nonenal	0.85756	-0.22169	0.38	0.42022
ribose-phosphate	0.85721	-0.22228	0.43756	0.35897
linoleic acid/linoelaidic acid all trans C182/octadecadienoate n-C182	0.85632	-0.22378	0.34926	0.45685
succinate2-	0.85311	-0.22919	0.023344	1.6318
N6N6N6-Trimethyl-L-lysine	0.84549	-0.24213	0.010021	1.9991
beta-hydroxy-beta-methylbutyrate	0.8427	-0.2469	0.30545	0.51507
kynurenate	0.84062	-0.25047	0.35774	0.44643
UDP-D-glucuronate	0.83874	-0.25371	0.47111	0.32688
Flavin adenine dinucleotide oxidized	0.83816	-0.2547	0.58817	0.2305
3S6R-dihydroxy-tetradec-8Z-enoate/3S6S-dihydroxy-tetradec-8Z-enoate	0.83698	-0.25673	0.43335	0.36316
Urocanate	0.83529	-0.25965	0.64336	0.19155
Thymidine	0.8352	-0.2598	0.49346	0.30675
GSSG	0.8346	-0.26085	0.45268	0.34421
C27H44O35	0.82823	-0.27189	0.63771	0.19538
L-cysteine	0.82708	-0.27391	0.56291	0.24956
UDP-alpha-D-xylose	0.823	-0.28103	0.27968	0.55334
omega hydroxy tetradecanoate n-C140	0.81845	-0.28903	0.34252	0.46531
L-2-aminoadipate	0.81362	-0.29757	0.091776	1.0373
CMP-N-acetyl-beta-neuraminate	0.81092	-0.30237	0.42793	0.36863
Glycerol 3-phosphate	0.81049	-0.30313	0.45985	0.33739
UTP	0.80923	-0.30538	0.47289	0.32524
adipic acid	0.80719	-0.30902	0.42302	0.37363
CDP-ethanolamine	0.80406	-0.31462	0.65148	0.1861
L-asparagine	0.79896	-0.3238	0.28679	0.54243
inosine	0.79627	-0.32867	0.35304	0.45217
C20H28O5	0.79553	-0.33001	0.29695	0.52732
Ureidopropionic acid/Glycyl-glycine	0.79544	-0.33017	0.27835	0.55541
palmitoleate	0.78739	-0.34485	0.4416	0.35497
creatine	0.78373	-0.35158	0.10002	0.99993
ATP	0.78127	-0.35611	0.35201	0.45344
fructoselysine 3-phosphate	0.78099	-0.35662	0.29472	0.53059
omega hydroxy dodecanoate n-C120	0.78037	-0.35778	0.10097	0.99582
adenosine	0.77583	-0.36619	0.47918	0.3195
NADH	0.77385	-0.36987	0.34238	0.46549
ADP	0.76965	-0.37772	0.3603	0.44333
tetradecenoate n-C141	0.76509	-0.38629	0.31443	0.50248
gama-L-glutamyl-L-alanine/5-L-Glutamyl-L-alanine-1	0.75873	-0.39834	0.4763	0.32212
NADP	0.75785	-0.40001	0.3994	0.39859
C20H30O418	0.75204	-0.41111	0.57202	0.24259
11'-Carboxy-alpha-chromanol	0.75073	-0.41364	0.085225	1.0694
N-acetyl-seryl-aspartate	0.74731	-0.42022	0.046755	1.3302
Azelaic acid	0.7445	-0.42565	0.35398	0.45102
Hypotaurine	0.74065	-0.43314	0.29105	0.53604
cis-aconitate	0.73956	-0.43526	0.11255	0.94867
malate	0.73278	-0.44854	7.12e-05	4.1475
910-EpOME/1213-EpOME	0.72882	-0.45636	0.27167	0.56596
C20H32O312	0.72579	-0.46237	0.61094	0.214
Deoxyuridine	0.72264	-0.46865	0.032477	1.4884
CTP	0.71805	-0.47784	0.32916	0.48259
GDP	0.71694	-0.48007	0.60331	0.21946
6-Phosphogluconic acid	0.71506	-0.48386	0.35042	0.45542
C27H42O43	0.71053	-0.49302	0.26218	0.58141
5-methyltetrahydrofolate	0.70373	-0.5069	0.27352	0.563
GTP	0.7009	-0.51273	0.27289	0.56401
Phosphodimethylethanolamine	0.70058	-0.51338	0.29784	0.52601
citrate/isocitrate	0.68842	-0.53864	0.054865	1.2607
N-Formimidoyl-L-glutamate	0.68806	-0.53939	0.0026642	2.5744
Dodecanedioic acid	0.68477	-0.54631	0.27089	0.56721
beta-carboline	0.67166	-0.57421	0.1171	0.93143
Glycyl-phenylalanine	0.65851	-0.60273	0.17762	0.7505
Ornithine	0.65545	-0.60944	0.0014121	2.8501
S-Adenosyl-L-homocysteine	0.64285	-0.63744	0.08828	1.0541
C27H46O43	0.61653	-0.69776	0.056096	1.2511
propionyl-carnitine	0.59704	-0.74411	0.031869	1.4966
O-Phospho-L-serine	0.58697	-0.76865	0.063263	1.1989
4-Imidazolone-5-propanoate	0.54544	-0.87451	0.021798	1.6616
15S-Hydroxyeicosatrienoic acid	0.51308	-0.96274	0.20138	0.69599
dUMP	0.49721	-1.0081	0.10124	0.99467
nonanoate	0.47742	-1.0667	0.30181	0.52027
propionyl-CoA	0.42391	-1.2382	0.079488	1.0997
fumarate	0.41679	-1.2626	1.37e-06	5.863
3,5-dihydroxy-3,4-dihydro-1,4-benzothiazine	0.4136	-1.2737	0.17525	0.75633
Methylisocitric acid/2-methylcitrate	0.35971	-1.4751	0.068689	1.1631
aspartate	0.35374	-1.4992	3.13e-08	7.5038
tiglyl carnitine	0.30131	-1.7307	0.0074708	2.1266
3-hydroxy-isovaleryl carnitine	0.27178	-1.8795	0.0047563	2.3227
Nomega-L-Argininosuccinate	0.14831	-2.7533	6.6e-06	5.1804
N-Carbamoyl-L-aspartate	0.015922	-5.9728	0.00042722	3.3693

## Sheet: Retention times
Metabolite	Chemical formula	m/z	Retention Time	D0-patient5	D0-patient4	D0-patient7	D0-patient3	D0-patient6	D0-patient1	D0-patient2	D0-control1	D0-control3	D0-control5	D0-control2	D0-control4	D0-control6	D0-control7	D5-patient5	D5-patient4	D5-patient7	D5-patient3	D5-patient6	D5-patient1	D5-patient2	D5-control1	D5-control3	D5-control5	D5-control2	D5-control4	D5-control6	D5-control7	HMDB	PubChem	KEGG
N-Methylethanolamine phosphate	C3H10NO4P	156.042	8.05	1.11167e+07	6.00201e+06	1.45659e+07	6.39809e+06	9.49225e+06	1.50452e+07	7.51212e+06	1.22385e+07	1.5567e+07	1.39501e+07	1.36939e+07	1.47771e+07	7.22395e+06	5.97706e+06	1000	159802	347781	646204	283685	1.74296e+06	1.70339e+06	237403	194157	597254	91958.6	44907.7	487922	1.28545e+06	NA	NA	C01210
creatinine	C4H7N3O	114.066	4.3	1759933869	1328152881	1750064754	1547572508	1534621367	1812766845	1570524174	1617855182	1601690027	1629743868	1629502956	1591051742	1370251182	1430408846	8.23644e+07	1.09797e+08	8.73066e+07	1.05725e+08	9.8757e+07	1.2086e+08	1.11025e+08	8.71412e+07	9.29554e+07	1.08456e+08	8.69701e+07	8.74055e+07	1.33376e+08	1.19175e+08	HMDB00562	588	C00791
creatine	C4H9N3O2	132.077	7.9	1509785612	2190239235	1944270347	1678985621	1897392757	1835199075	1586223243	2114856269	2489628187	1804645542	2271596563	2245638357	2235959441	1693723645	5.80226e+08	1219351325	9.43844e+08	7.29713e+08	1133627698	1186551211	2.84325e+08	1189247656	1229299322	7.75863e+08	1108730019	1496651380	1406915818	1113532995	HMDB00064	586	C00300
Phosphodimethylethanolamine	C4H12NO4P	170.058	8.125	2.84363e+07	3.06679e+07	5.72889e+07	1.23553e+07	2.96682e+07	28981507	1.61263e+07	6.25242e+07	6.01522e+07	2.86919e+07	3.67344e+07	3.9769e+07	4.85863e+07	1.28139e+07	1.34754e+06	4.80207e+06	8.84614e+06	1.90458e+06	5.18152e+06	5.47262e+06	630122	9.61894e+06	1.16987e+07	2.30046e+06	3.72536e+06	3.79663e+06	9.55481e+06	2.5642e+06	HMDB60244	NA	C13482
5,6-dihydrothymine	C5H8N2O2	129.066	7.9	4.12215e+07	6.05619e+07	4.64767e+07	5.86132e+07	5.21342e+07	6.68667e+07	4.93903e+07	4.39561e+07	5.12167e+07	4.52242e+07	6.26322e+07	3.84608e+07	5.69978e+07	5.56506e+07	4.10715e+07	4.10466e+07	4.23946e+07	3.67742e+07	3.94414e+07	5.55692e+07	2.63587e+07	5.25042e+07	6.88409e+07	3.69855e+07	4.44859e+07	4.02072e+07	3.24935e+07	3.22643e+07	HMDB00079	93556	C00906
2-keto-4-methylthiobutyrate	C5H8O3S	149.027	7.9	993843	734404	724702	680106	643848	526742	504943	1.02316e+06	842152	844598	1.03721e+06	1.28147e+06	1.06103e+06	682637	1.52946e+06	451340	1.18746e+06	502986	337142	491169	1.23669e+06	1.5116e+06	834428	956508	948426	1.21569e+06	789706	485089	HMDB01553	473	C01180
L-cysteinylglycine	C5H10N2O3S	179.048	7.9	100719	445113	581735	1000	152678	2.49392e+06	1000	1.43988e+06	1.80442e+06	1000	1000	167680	531701	1000	19618.3	85328.5	33141.6	1000	1000	1.19672e+06	25441.7	230032	856472	1000	130339	134355	97427.4	1000	HMDB00078	439498	C01419
choline phosphate	C5H14NO4P	184.073	8.5	1557614089	2450504441	2742756400	1472101117	2270865571	2262458546	537946907	2962217587	3670284255	1887763507	2160897772	3427405409	2340581411	7.63406e+08	9.81069e+08	2617371523	1912805854	1853299607	2123500264	2341764617	3.28683e+08	2981621586	3729184646	1500623852	1546945581	1783293289	2179808587	1149582335	HMDB01565	1014	C00588
Nicotinamide	C6H6N2O	123.055	2.75	1163428153	1502124286	1184786224	1170694300	1154499791	9.5669e+08	1002509082	1258012477	1531050695	1107096764	1649437981	1438709468	1327119307	1263349082	1837408644	1287271089	1780428125	1309567122	1346784743	1176460404	1325647755	1476768697	1497228237	1287490929	1634335267	1673822752	1108626647	1276451838	HMDB01406	936	C00153
Urocanate	C6H6N2O2	139.05	5.45	4.88313e+07	5.60385e+07	4.40601e+07	4.6024e+07	6.32423e+07	5.74211e+07	3.58512e+07	5.00216e+07	6.05182e+07	3.45583e+07	6.97765e+07	1.14881e+08	6.6828e+07	4.68407e+07	1.09792e+07	8.27093e+06	1.04648e+07	4.14462e+06	2.4883e+07	4.95999e+06	5.98915e+06	1.13196e+07	1.25216e+07	5.12951e+06	8.61062e+06	5.44388e+06	2.0155e+07	2.6111e+07	HMDB00301	736715	C00785
Methylimidazoleacetic acid	C6H8N2O2	141.066	7.575	2.40909e+07	2.19115e+07	2.47817e+07	1.98166e+07	2.13438e+07	1.51929e+07	1.64848e+07	2.43859e+07	2.22255e+07	2.01975e+07	1.93375e+07	2.4897e+07	2.10968e+07	2.27552e+07	1.08062e+06	1.2666e+06	1.06673e+06	1.23903e+06	1.35049e+06	1.26959e+06	1.7071e+06	1.25931e+06	1.44936e+06	1.43749e+06	838960	1.11334e+06	1.26837e+06	1.34061e+06	HMDB02820	75810	C05828
4-Imidazolone-5-propanoate	C6H8N2O3	157.061	7.7	224865	246610	217973	166268	143488	111829	121648	256734	355714	278246	595032	343310	433028	410443	270957	135185	108795	193390	84701.4	374534	242760	136166	559559	475052	448817	455120	368770	481822	HMDB01014	128	C03680
D-Alanyl-D-alanine	C6H12N2O3	161.092	7.8	1.53983e+06	3.2329e+06	2.48103e+06	2.46147e+06	2.673e+06	2.79841e+06	2.97665e+06	2.35512e+06	3.59472e+06	3.28016e+06	3.43155e+06	3.32635e+06	4.1283e+06	3.86777e+06	2.48668e+06	1.44631e+06	2.90986e+06	2.15932e+06	3.09231e+06	2.18603e+06	3.20914e+06	1.08849e+06	1.36897e+06	2.06904e+06	3.71429e+06	3.69183e+06	2.62702e+06	2.84474e+06	HMDB03459	5460362	C00993
citr_L[e]	C6H13N3O3	176.103	8.25	2.45991e+07	2.62893e+07	2.22473e+07	2.28765e+07	2.3175e+07	1.91437e+07	1.97229e+07	2.5086e+07	2.67578e+07	2.41528e+07	2.9245e+07	2.55343e+07	2.66018e+07	2.53701e+07	1.86867e+06	1.29755e+06	1.56774e+06	1.06118e+06	1.64654e+06	1.16097e+06	1.64399e+06	1.43539e+06	1.18986e+06	1.12328e+06	1.61473e+06	1.47134e+06	1.51759e+06	2.00115e+06	NA	NA	NA
benzoate	C7H6O2	123.044	7.55	2.10011e+08	2.90734e+08	2.33625e+08	2.36889e+08	2.26127e+08	1.86478e+08	199450350	2.54604e+08	2.93735e+08	2.2579e+08	2.74664e+08	2.63119e+08	290323845	2.42702e+08	3.04279e+08	2.11179e+08	3.0678e+08	2.22478e+08	2.45823e+08	2.13547e+08	2.43368e+08	2.66809e+08	2.65592e+08	2.16414e+08	2.98709e+08	3.0076e+08	2.11617e+08	222580326	HMDB01870	243	C00180
4-trimethylammoniobutanal	C7H15NO	130.123	8.55	132453	64694.2	31547.5	62594	140787	67132.8	195630	64901.5	28967.3	90474.7	50525.4	39401.6	94886.8	130479	15929.8	1000	1000	21948.4	22800.2	14906	20108	27493.7	1000	12028	10023.6	20702.9	1000	12987.8	HMDB01345	133	C01149
1-methylnicotinamide	C7H8N2O	137.071	8.6	1811346110	3088326910	4529178853	4987151755	3043375360	4906440608	2399046303	3674587166	4951696108	4312718179	3837764641	4016716867	4958780118	2863356784	2474557306	4725778267	6197735947	5388025548	3929523611	5107190003	2718350052	6276000820	7183828918	3088511534	5734059323	6031651700	5808875379	4830567449	HMDB00699	457	C02918
anthranilate	C7H7NO2	138.055	7.55	1.15443e+07	1.407e+07	2.04611e+07	1.96705e+07	1.62826e+07	2.6123e+07	9.81568e+06	1.40479e+07	1.87507e+07	1.90292e+07	1.83205e+07	1.80613e+07	1.97933e+07	1.27429e+07	1.4228e+07	2.34379e+07	2.56052e+07	2.88106e+07	2.58594e+07	2.54449e+07	1.21626e+07	2.68427e+07	3.68545e+07	1.23676e+07	2.6659e+07	3.0521e+07	2.89166e+07	1.89227e+07	HMDB01123	227	C00108
N(2)-acetyl-L-ornithine	C7H14N2O3	175.108	8.025	3.30721e+07	3.13338e+07	3.34785e+07	3.14446e+07	2.41062e+07	2.40887e+07	2.76823e+07	36147772	4.22039e+07	3.47042e+07	3.83854e+07	3.20644e+07	3.33076e+07	2.99661e+07	1.09046e+07	7.44516e+06	8.66283e+06	8.93059e+06	7.56255e+06	5.68944e+06	1.24395e+07	7.25365e+06	5.5098e+06	8.10464e+06	8.68386e+06	7.65028e+06	7.43762e+06	8.29663e+06	HMDB03357	439232	C00437
2-phenylethanamine	C8H11N	122.096	3.6	683283	665920	763599	721748	721011	716223	737627	656565	697238	704994	697004	660209	746921	726980	631303	669323	683138	686047	767519	779788	724896	649307	723051	734952	740727	731106	761147	720635	HMDB12275	1001	C05332
dopaminochrome	C8H7NO2	150.055	3.1	3.65808e+06	4.268e+06	5.56909e+06	4.9941e+06	4.25736e+06	6.08237e+06	2.42943e+06	4.24555e+06	5.93921e+06	4.39918e+06	4.31069e+06	4.7897e+06	5.23139e+06	3.0546e+06	5.37879e+06	5.85791e+06	7.23076e+06	5.12052e+06	5.11092e+06	6.42515e+06	3.06852e+06	7.09726e+06	8.519e+06	4.44554e+06	7.10109e+06	7.20267e+06	6.78684e+06	4.80431e+06	NA	NA	NA
Pyridoxal	C8H9NO3	168.066	3.3	4.13737e+06	4.93525e+06	6.1318e+06	5.70855e+06	4.61382e+06	6.78334e+06	3.01894e+06	5.09823e+06	6.57764e+06	5.21821e+06	4.92652e+06	5.35113e+06	5.91286e+06	3.63047e+06	6.31729e+06	7.06727e+06	8.35684e+06	5.97878e+06	6.33493e+06	7.12724e+06	3.60326e+06	7.89926e+06	9.48732e+06	4.95227e+06	8.28499e+06	8.18728e+06	7.32733e+06	5.48014e+06	HMDB01545	1050	C00250
sn-Glycero-3-phosphocholine	C8H20NO6P	258.11	8.05	9.59591e+08	1144252897	1560942243	6.77689e+08	6.88689e+08	2214651562	6.18536e+08	6.39757e+08	8.38009e+08	5.85783e+08	7.43674e+08	6.35383e+08	8.17379e+08	8.26804e+08	1759826531	2082204827	2672087125	1446918046	2030156417	2352070383	7.22124e+08	1847490571	3138874592	2762888260	1415419392	1282183600	1524094164	1846882980	HMDB00086	71920	C00670
5-amino-1-(5-phospho-D-ribosyl)imidazole	C8H14N3O7P	296.064	8.05	37952.8	516094	12711.9	60382.4	1000	1.01989e+06	6707.19	61206.8	1000	48678.8	58131.4	122690	190652	118819	372162	786500	442448	53439.3	1.15266e+06	1.39717e+06	190485	483703	556699	1.65852e+06	114812	22694.5	531564	1.1398e+06	HMDB01235	161500	C03373
coumarin	C9H6O2	147.044	7.4	1.07041e+08	1.47433e+08	1.19164e+08	1.21148e+08	1.14893e+08	9.61308e+07	1.00421e+08	1.29674e+08	1.49728e+08	1.16085e+08	1.40097e+08	135184978	1.48439e+08	1.24044e+08	1.54868e+08	109205809	1.56774e+08	1.13704e+08	125714394	1.09983e+08	1.25502e+08	1.338e+08	1.35595e+08	1.12157e+08	1.53681e+08	153906033	1.06446e+08	1.13159e+08	HMDB01218	323	C05851
N6N6N6-Trimethyl-L-lysine	C9H20N2O2	189.16	10.5	7.05241e+07	9.52138e+07	8.41931e+07	7.54172e+07	7.09855e+07	6.87909e+07	5.88465e+07	8.75723e+07	1.07458e+08	9.11866e+07	1.04989e+08	9.41968e+07	9.16415e+07	8.52772e+07	1.02808e+07	1.18165e+07	1.03242e+07	1.03041e+07	1.1064e+07	1.15217e+07	6.19688e+06	1.26428e+07	1.79627e+07	9.24049e+06	1.49804e+07	1.40802e+07	1.2923e+07	1.22299e+07	HMDB01325	440120	C03793
L-Alanyl-L-leucine	C9H18N2O3	203.139	7.8	7.28125e+06	8.53559e+06	8.92386e+06	7.29718e+06	7.52031e+06	9.34644e+06	6.21541e+06	9.03683e+06	1.16739e+07	7.89205e+06	1.03831e+07	8.97972e+06	8.70616e+06	6.66652e+06	961196	846967	1.64284e+06	1.5408e+06	1.13755e+06	1.87048e+06	1.32449e+06	759091	1.37173e+06	1.07433e+06	1.69066e+06	1.60324e+06	1.70662e+06	1.37189e+06	HMDB28691	NA	NA
3-Hydroxy-N6N6N6-trimethyl-L-lysine	C9H20N2O3	205.155	10.45	3.97631e+06	4.13614e+06	4.41503e+06	6.75011e+06	5.06145e+06	6.8012e+06	3.82669e+06	4.84416e+06	4.2397e+06	8.09122e+06	2.73239e+06	3.82731e+06	5.86845e+06	4.64346e+06	1.72188e+06	3.21386e+06	1.24761e+06	4.8472e+06	2.77062e+06	4.63612e+06	1.23369e+06	2.79555e+06	6.17259e+06	2.77616e+06	2.94103e+06	2.73451e+06	2.77933e+06	2.87547e+06	HMDB01422	439460	C01259
naphthalene	C10H8	129.07	1.94	685802	416838	744049	409846	1.04937e+06	552055	396093	364635	265003	529581	1.2052e+06	871185	564497	458721	250619	344589	635261	361896	369761	669728	721550	357388	365020	370748	304821	344697	889010	543551	HMDB29751	931	C00829
perillyl aldehyde	C10H14O	151.112	1.9	1.79747e+06	1.33565e+06	1.91471e+06	1.315e+06	1.40701e+06	1.62936e+06	1.40856e+06	1.63751e+06	1.56791e+06	1.66333e+06	2.54865e+06	2.45867e+06	1.75873e+06	1.61665e+06	1.29075e+06	1.56446e+06	1.6325e+06	1.54073e+06	1.11395e+06	1.2693e+06	1.23072e+06	1.30331e+06	1.22186e+06	1.31582e+06	1.37535e+06	1.48891e+06	1.22765e+06	1.40432e+06	HMDB03647	16441	C02576
5-Hydroxyindoleacetate	C10H9NO3	192.066	6.75	3.28601e+06	4.26185e+06	3.87759e+06	3.2768e+06	3.43563e+06	7.01853e+06	2.72403e+06	4.22155e+06	5.83351e+06	8.11555e+06	5.50119e+06	5.60247e+06	4.4897e+06	3.59772e+06	1.16905e+06	361954	1.23326e+06	98966.1	226946	1.13816e+06	6.25045e+06	1.19097e+06	1.18972e+06	1.39382e+06	1.36238e+06	1.36882e+06	407224	303351	HMDB00763	1826	C05635
N-methyl-467-trihydroxy-1234-tetrahydroisoquinoline	C10H13NO3	196.097	7.7	41228.6	52671.3	183481	44751.8	68841.4	73280.9	26680.9	47663.9	77842.4	39521.9	175649	140202	73113.7	1000	19004.9	18045	1000	54080	66149.4	1000	20820.6	29086.5	267348	1000	1000	73202	1000	1000	HMDB60065	NA	NA
xanthosine	C10H12N4O6	285.083	4.9	2.47305e+06	5.8582e+06	3.3253e+06	3.01986e+06	3.07248e+06	2.19199e+06	2.38225e+06	3.36217e+06	4.92927e+06	3.12359e+06	5.72814e+06	4.80273e+06	4.39044e+06	4.07572e+06	241917	120803	340698	146893	147332	93307.2	150009	246291	186669	91500.8	301462	313143	103727	160793	HMDB00299	64959	C01762
glutathione	C10H17N3O6S	308.091	7.9	2.48217e+07	3.77989e+07	5.96795e+07	2.08441e+07	2.54058e+07	1.89916e+08	5.8184e+06	1.00342e+08	1.42862e+08	1.87917e+07	1.44797e+07	2.97965e+07	3.95277e+07	8.53422e+06	1.79362e+07	1.28982e+07	1.03243e+07	9.31989e+06	9.50263e+06	9.10571e+07	5.36722e+06	3.21841e+07	8.14821e+07	1.09238e+07	2.56783e+07	2.57795e+07	1.24237e+07	9.40132e+06	HMDB00125	124886	C00051
beta-carboline	C11H8N2	169.076	1.9	390837	301736	279762	323972	339933	282745	270181	301458	300386	375967	345329	418500	324848	320491	1.12631e+06	541024	1.21276e+06	443606	479002	354919	448795	1.5488e+06	1.63033e+06	1.34948e+06	1.13101e+06	1.13127e+06	411738	507646	HMDB12897	64961	C20157
5-methoxytryptophol	C11H13NO2	192.102	2.05	427172	527363	623675	524705	595415	719778	650959	547405	490988	1.12487e+06	606943	589087	789177	763495	909516	528447	893705	485088	571351	603024	759072	821880	773481	1.12646e+06	891638	1.02293e+06	712364	722381	HMDB01896	12835
3,5-dihydroxy-3,4-dihydro-1,4-benzothiazine	C11H14N2O4S	271.075	7.05	33855.6	93425.4	44026.4	357828	62636.7	710386	1000	741733	1.00856e+06	253253	25769.9	38953.6	298557	1000	236170	188996	157182	181300	104042	1.10841e+06	13719.1	1.31999e+06	2.46288e+06	169307	581665	499612	407037	71571.8	NA	NA	NA
5-Methylthioadenosine	C11H15N5O3S	298.097	2.75	4.02817e+07	8.41995e+06	3.76979e+07	1.20409e+07	2.72193e+07	8.34005e+07	1.47971e+07	2.25505e+07	4.08198e+07	18269127	3.56998e+07	3.63901e+07	1.84234e+07	7.43939e+06	4.76038e+06	7.9941e+06	4.13245e+06	6.27895e+06	4.60482e+06	4.96314e+07	3.76755e+06	1.12915e+07	1.20036e+07	5.89059e+06	6.1655e+06	6.60571e+06	1.26263e+07	1.30402e+07	HMDB01173	439176	C00170
N-acetylneuraminic acid	C11H19NO9	310.113	7.6	1.74412e+08	1.83081e+08	2.51326e+08	1.70443e+08	2.01631e+08	1.98448e+08	9.0074e+07	1.49879e+08	1.82174e+08	1.16106e+08	2.19486e+08	2.16336e+08	1.70421e+08	8.78327e+07	1.29288e+08	1.32229e+08	1.47098e+08	1.30398e+08	1.07029e+08	1.23276e+08	4.29482e+07	1.6798e+08	1.53311e+08	8.64635e+07	1.22082e+08	132521397	1.07739e+08	9.89423e+07	HMDB00230	445063	C19910
NeuNGc	C11H19NO10	326.108	7.95	299091	401001	628219	184689	392899	318533	388909	498437	277790	244082	574858	491853	293383	520260	21008.9	47460.2	20495.5	24530.3	23044.4	48084.3	1000	1000	25759.1	15662	1000	19713.2	36919.7	21616.5	NA	6239	C03410
thiamine	C12H16N4OS	265.112	6.5	1.86907e+06	6.03773e+06	3.35447e+06	1.21685e+06	682456	924963	545104	2.00086e+06	2.81759e+06	679050	5.31856e+06	2.75187e+06	2.04686e+06	1.12986e+06	3.91682e+06	3.12532e+06	4.11503e+06	2.86236e+06	1.75392e+06	1.05499e+06	770955	2.56155e+06	1.2905e+06	767741	5.30764e+06	3.34383e+06	799295	381201	HMDB00235	1130	C00378	NA	NA	NA
S-(2-Methylpropanoyl)-dihydrolipoamide	C12H23NO2S2	278.124	8.05	4.79539e+07	3.35485e+07	5.10227e+07	5.2714e+07	4.11785e+07	6.29438e+07	1.69504e+07	4.65938e+07	5.52187e+07	5.38209e+07	6.32791e+07	4.9026e+07	3.92369e+07	2.18264e+07	2.5464e+07	8.37379e+07	4.12865e+07	5.69442e+07	2.98076e+07	36435375	5.49622e+06	7.19713e+07	5.90769e+07	4.05288e+07	4.71813e+07	4.45291e+07	3.93138e+07	3.33486e+07	HMDB06868	11953835	C04424
12S-HHT	C17H28O3	281.211	1.9	518484	351569	597344	364530	289386	357183	243213	287985	323187	536215	777804	490875	374254	344101	286303	478640	663774	272514	600445	294266	264882	493754	633953	354781	505595	444831	370209	308467	HMDB12535	5283141
3(S)10(R)-OH-octadeca-6-trans-412-cis-trienoate	C18H30O4	311.222	1.9	1.2529e+06	893802	1.13295e+06	905063	662920	1.03786e+06	989990	787684	898393	1.28085e+06	1.93141e+06	1.17381e+06	1.03588e+06	1.01842e+06	598987	865660	1.52911e+06	932981	1.06352e+06	738402	683775	741071	1.03498e+06	901400	654380	1.02713e+06	690980	1.04371e+06	NA	NA	NA
CDP-ethanolamine	C11H20N4O11P2	447.068	7.9	426668	31311.2	191561	2.11862e+06	322497	1.04492e+06	1.35997e+06	126317	371864	2.4361e+06	987644	873601	457788	562766	17848.2	399322	307928	2.6781e+06	1.72552e+06	379127	715576	1.05345e+06	1.21168e+06	2.0313e+06	389021	175047	1.45827e+06	2.06356e+06	HMDB01564	123727	C00570
beta-1-4-mannose-N-acetylglucosamine	C14H25NO11	384.15	8.05	1.02448e+06	182075	96692.1	1000	233315	105840	41246.4	184212	62831.3	405444	85093.4	91470.2	1000	1000	253861	41650.9	27555.5	1000	1000	32796.1	1000	1000	1000	1000	1000	26637.4	1000	1000	HMDB06535	53477853
CMP-N-trimethyl-2-aminoethylphosphonate	C14H26N4O10P2	473.12	7.85	189443	56119.7	107774	68828.3	75288.2	96921.9	1000	22709.1	126145	21373.7	434249	418603	1000	1000	1000	1000	1000	1000	1000	42980.8	1000	1000	1000	1000	1000	1000	95570.8	1000	HMDB60072	440755	C05674
CDPcholine	C14H26N4O11P2	489.115	7.8	994248	483754	1.19927e+06	465991	516397	1.4059e+06	666406	812220	997127	643250	1.85678e+06	1.85256e+06	323099	270943	236952	102807	166486	278717	209111	1.14624e+06	265162	250494	277871	161309	287038	216419	865952	480183	HMDB01413	13804	C00307
5-S-glutathionyl-dopamine	C18H26N4O8S	459.154	7.65	1000	1000	40191.6	1000	232326	377734	124551	1000	1000	52687.7	23878.6	366400	1000	395164	106419	560016	363800	852350	1.11335e+06	2.75072e+06	3.45137e+06	594720	1.74304e+06	700879	377673	528966	1.09319e+06	1.44828e+06	NA	NA	NA
GSSG	C20H32N6O12S2	613.159	8	7.99549e+07	7.56422e+07	1.12289e+08	5.23537e+07	8.1895e+07	1.39266e+08	1.96294e+07	8.98003e+07	1.44397e+08	4.97484e+07	9.77711e+07	110300486	74532176	3.98561e+07	6.12332e+07	5.60582e+07	2.78017e+07	4.96485e+07	3.96821e+07	1.29933e+08	1.16445e+07	8.10129e+07	1.09707e+08	4.25071e+07	7.52418e+07	8.14147e+07	5.02868e+07	5.42059e+07	HMDB03337	975	C00127
CMP-N-acetyl-beta-neuraminate	C20H31N4O16P	615.155	8.1	7.34009e+06	7.48017e+06	1.17788e+07	5.17202e+06	8.34202e+06	1.44425e+07	1.42166e+06	9.90202e+06	1.44461e+07	4.83517e+06	9.44695e+06	1.04312e+07	7.3907e+06	3.1051e+06	5.46096e+06	5.39975e+06	2.24344e+06	4.88124e+06	3.44449e+06	1.26941e+07	838157	8.14683e+06	1.05808e+07	3.94056e+06	7.41546e+06	7.9186e+06	4.3767e+06	4.92819e+06	NA	3428	C00128
NAD+	C21H27N7O14P2	664.116	8.1	9.56883e+08	4.60268e+08	7.41061e+08	6.36231e+08	7.09455e+08	5.14923e+08	2.19643e+08	5.37109e+08	1.02916e+09	6.75851e+08	9.75545e+08	1.00305e+09	3.93183e+08	3.63599e+08	1.00197e+09	6.29847e+08	7.46173e+08	4.24311e+08	5.4574e+08	7.41333e+08	1.87645e+08	6.21357e+08	1.17005e+09	4.74911e+08	9.96515e+08	1.15701e+09	5.25139e+08	3.47647e+08	HMDB00902	5893	C00003
NADP+	C21H28N7O17P3	744.083	7.8	563271	346521	546915	344270	619174	653771	49293.4	549669	823730	751677	480606	667249	455593	68768.7	431161	600430	511592	227297	517530	722376	96914.7	1.18852e+06	1.54477e+06	406771	329277	613738	462357	101525	HMDB00217	5886	C00006
25-hydroxyvitamin D3-26-23-lactone	C27H40O4	429.3	1.8	452539	177363	460324	148035	130857	117927	84057.6	435719	638157	496208	655630	771516	167176	117768	100411	25434.3	48615.1	6744.02	29758.7	13015.5	1000	33101.4	89523.2	17067	43254.5	71845.8	28625.1	28512.5	HMDB00969	6438368
24-oxo-1alpha-23-25-trihydroxyvitamin D3	C27H42O5	447.311	2.2	301588	77837.6	371824	50373.6	79098	44047.5	47817.1	220361	293097	161539	261374	328385	52640.7	40955.3	7838.76	1000	1000	1000	13017.3	1000	1000	13931.7	8277.38	1000	1000	1000	4138.06	5572.78	HMDB60129	10478755	NA
Flavin adenine dinucleotide oxidized	C27H33N9O15P2	786.164	7.85	84478.9	121428	119600	144621	91737.7	22484.3	1000	190686	42354.4	63863.8	26918	148223	144006	1000	49511.9	200996	76573.5	25198.6	141225	146866	41593.4	273308	136230	70525.8	118620	172042	117036	21459.1	HMDB01248	643975	C00016
13-carboxy-gama-tocopherol	C28H46O4	447.347	2.75	984952	724482	877681	872653	972402	925943	903598	880065	913674	919185	972261	968584	874548	892523	940538	886131	905305	821917	993131	871530	1.04416e+06	998572	781058	945914	820297	1.04456e+06	940166	895486	HMDB12517	53481453
C4H9NO2(4)	C4H9NO2	104.071	7.55	1.55773e+07	2.38678e+07	1.57667e+07	2.02218e+07	2.08854e+07	1.68795e+07	1.82429e+07	1.77271e+07	1.80915e+07	1.49553e+07	1.59915e+07	1.72243e+07	2.37465e+07	2.12484e+07	4.25716e+06	3.34711e+06	4.09024e+06	3.9521e+06	4.08001e+06	4.10326e+06	4.71723e+06	3.62846e+06	4.33849e+06	4.05378e+06	4.23466e+06	4.22262e+06	4.00028e+06	4.09263e+06	NA	NA	NA
Ureidopropionic acid/Glycyl-glycine	C4H8N2O3	133.061	8.15	5.94714e+06	7.99341e+06	1.20482e+07	3.1814e+07	7.21759e+06	2.13064e+07	7.523e+06	8.43311e+06	1.28664e+07	1.96704e+07	1.89942e+07	1.41674e+07	2.91472e+07	6.38886e+06	7.13096e+06	1.12816e+07	1.92878e+07	1.74907e+07	1.49152e+07	1.30222e+07	5.09996e+06	1.54332e+07	2.38471e+07	4.30353e+06	2.3608e+07	2.43373e+07	2.0938e+07	1.09901e+07	HMDB00026	111	C02642	HMDB11733	11163	C02037
histamine	C5H9N3	112.087	7.3	998773	1.32895e+06	925306	1.2891e+06	872559	1.0131e+06	852396	1.11208e+06	1.04305e+06	677231	1.08842e+06	1.47825e+06	1.21633e+06	1.79032e+06	2.19231e+06	1.45095e+06	1.73819e+06	1.41023e+06	1.4893e+06	1.20076e+06	2.07712e+06	1.77028e+06	1.5877e+06	1.59677e+06	2.01472e+06	1.89426e+06	1.49837e+06	1.74306e+06	HMDB00870	774	C00388
acetamidopropanal	C5H9NO2	116.071	7.65	991774950	9.57382e+08	1226585910	1629484074	9.83714e+08	2042846383	6.04641e+08	1264998823	1376894716	1609272342	9.13987e+08	9.18162e+08	1248665062	7.71836e+08	6.38008e+08	1942165854	883759955	1472278754	1122503799	1255691939	2.24918e+08	1456997686	1699641528	1196336514	1157917166	1182667236	1325608124	1021770366	HMDB12880	5460495	C18170
Ornithine	C5H12N2O2	133.097	10.25	1.04048e+07	1.72256e+07	1.0411e+07	1.63164e+07	9.93184e+06	1.48055e+07	9.71618e+06	1.76461e+07	1.73464e+07	1.44257e+07	9.39258e+06	1.47273e+07	2.04062e+07	1.64263e+07	3.11543e+06	4.524e+06	2.6458e+06	2.79885e+06	2.44291e+06	3.48566e+06	1.67283e+06	5.5365e+06	7.43269e+06	4.21559e+06	5.73861e+06	4.92832e+06	4.40426e+06	3.0559e+06	HMDB00214	6262	C00077
3-Ureidoisobutyrate/Glycylsarcosine	C5H10N2O3	147.076	8.2	2200404893	9.91913e+08	1045825684	1538425986	9.48075e+08	2046505548	8.71611e+08	1087753245	1512484829	1749864000	2736595904	1290472176	1106537720	1135715805	2400682347	2287587909	2449212057	1906323787	1650242995	2582174351	1806282038	2600645360	2515043875	1651450213	2430850538	2198518359	1738899931	1572788879	HMDB02031	160663	C05100
C6H11NO3(4)	C6H11NO3	146.081	7.75	1.27135e+07	1.72534e+07	1.40533e+07	1.32412e+07	1.39127e+07	1.13445e+07	1.32264e+07	1.52037e+07	1.58933e+07	1.50151e+07	1.69153e+07	1.54494e+07	1.4547e+07	1.61099e+07	3.02083e+06	2.63781e+06	3.28635e+06	3.0987e+06	3.39117e+06	3.61831e+06	3.8139e+06	2.93836e+06	3.92558e+06	2.95262e+06	3.68644e+06	3.51207e+06	3.70997e+06	3.3932e+06	NA	NA	NA
(R)-mevalonate	C6H12O4	149.081	8.15	1.23038e+07	5.19528e+06	5.33528e+06	8.34117e+06	5.19998e+06	1.09419e+07	4.46924e+06	5.74035e+06	8.14047e+06	9.7563e+06	1.528e+07	6.62106e+06	5.73587e+06	6.19662e+06	1.35405e+07	1.24504e+07	1.34993e+07	1.01895e+07	9.05662e+06	1.42407e+07	1.01646e+07	1.4457e+07	1.39617e+07	9.25507e+06	1.35543e+07	1.179e+07	9.47373e+06	8.57158e+06	HMDB59629	439230	C00408
acetylcholine/4-(trimethylammonio)butanoate	C7H15NO2	146.118	8.15	4.15811e+07	6.1658e+07	7.18991e+07	7.32328e+07	4.86686e+07	9.17101e+07	2.90241e+07	6.51513e+07	8.29246e+07	7.45009e+07	5.63448e+07	5.33604e+07	6.68212e+07	3.83751e+07	7.46176e+07	9.90816e+07	9.02546e+07	1.10466e+08	9.5347e+07	106926138	8.9111e+06	1.15554e+08	1.61612e+08	5.55886e+07	7.58075e+07	8.56547e+07	5.83058e+07	2.28042e+07	HMDB00895	187	C01996	HMDB06831	725	C05543
isoputreanine/putreanine	C7H16N2O2	161.128	10.4	2.85497e+07	3.86259e+07	3.22796e+07	3.93255e+07	3.0347e+07	3.46502e+07	2.29788e+07	3.6729e+07	4.3531e+07	4.04157e+07	3.04572e+07	3.65315e+07	3.41696e+07	2.89933e+07	1.33572e+07	1.90395e+07	1.05854e+07	1.81419e+07	1.14851e+07	1.60132e+07	9.79341e+06	1.77463e+07	1.86402e+07	1.30247e+07	1.43208e+07	1.35581e+07	1.44586e+07	1.36659e+07	HMDB06009	171763		HMDB06078	53477800
Glycylproline/L-Prolinylglycine	C7H12N2O3	173.092	7.95	4.23151e+06	9.27504e+06	7.63743e+06	7.17378e+06	7.34195e+06	4.31651e+06	6.73694e+06	8.26874e+06	8.91537e+06	7.22289e+06	5.73665e+06	8.60775e+06	8.82325e+06	7.97544e+06	5.7175e+06	4.39475e+06	5.29249e+06	5.36309e+06	5.58901e+06	2.42921e+06	5.46747e+06	4.76849e+06	3.56823e+06	4.45406e+06	5.60655e+06	6.57484e+06	5.04813e+06	5.51279e+06	HMDB00721	79101	NA
N-Acetylmethionine	C7H13NO3S	192.069	7.25	3.78853e+06	2.70372e+06	3.70818e+06	2.6889e+06	4.14226e+06	1.97321e+06	2.60164e+06	4.03553e+06	5.20264e+06	3.30239e+06	5.68553e+06	5.90392e+06	4.32443e+06	3.05774e+06	2.92272e+06	2.7181e+06	3.80889e+06	2.85846e+06	2.05279e+06	2.38421e+06	2.21621e+06	3.94375e+06	2.99492e+06	2.58203e+06	3.11443e+06	3.30598e+06	2.66442e+06	3.82118e+06	HMDB11745	6180	C02712
Pyridoxine/Norepinephrine-1	C8H11NO3	170.081	3.65	1795264844	2338204038	1920043552	1836362078	1870898082	1551970966	1622705023	2019593309	2407478030	1836734857	2423930117	2315205174	2156953857	2027308523	2793316521	2207834716	2772349576	2168611378	2231779689	2047931815	2013407056	2384266032	2380371531	1991283651	2563430231	2698373054	1890349698	2179712387	HMDB00239	1054	C00314	HMDB02062	123747
Glycylleucine	C8H16N2O3	189.123	7.95	3.2931e+06	3.70416e+06	3.03638e+06	3.37686e+06	3.20438e+06	3.38943e+06	3.08465e+06	3.4706e+06	3.99011e+06	3.24661e+06	4.18526e+06	3.17588e+06	3.93441e+06	3.53529e+06	2.51711e+06	1.86378e+06	2.60883e+06	1.82456e+06	1.9008e+06	2.09017e+06	2.35795e+06	1.83914e+06	2.00699e+06	1.75023e+06	2.49112e+06	2.50233e+06	2.79496e+06	2.1104e+06	HMDB00759	92843	C02155
gama-L-glutamyl-L-alanine/5-L-Glutamyl-L-alanine-1	C8H14N2O5	219.098	6.7	3.35689e+06	2.16335e+06	2.59872e+06	2.99298e+06	2.39141e+06	6.53274e+06	1.03417e+06	2.08171e+06	4.21472e+06	3.64393e+06	5.03037e+06	2.70324e+06	2.46455e+06	1.89218e+06	332240	819456	364198	128216	113366	985680	63531.2	942014	1.29389e+06	205265	552243	276810	565508	246740	HMDB06248	440103	C03740	HMDB03764	100098
C9H8O3(3)	C9H8O3	165.055	7.45	4.24805e+08	5.74013e+08	4.67016e+08	4.82735e+08	4.39616e+08	3.71323e+08	4.02857e+08	5.05985e+08	5.84497e+08	4.55645e+08	5.41183e+08	5.28217e+08	5.77009e+08	4.82058e+08	6.01667e+08	4.31359e+08	6.18703e+08	4.50905e+08	494649099	4.2522e+08	484411449	5.25545e+08	5.21367e+08	4.35876e+08	5.99438e+08	600230486	4.16973e+08	4.45223e+08	NA	NA	NA
Adrenaline/L-Normetanephrine	C9H13NO3	184.097	5.6	1.35484e+07	1.76904e+07	1.46758e+07	1.28773e+07	1.56862e+07	1.19411e+07	1.09162e+07	1.54591e+07	2.0122e+07	1.28313e+07	1.66903e+07	1.61659e+07	1.43034e+07	1.21506e+07	1.56724e+07	1.2528e+07	1.58265e+07	1.34502e+07	1.3865e+07	1.1215e+07	1.1087e+07	1.4899e+07	1.43449e+07	9.00859e+06	1.34531e+07	1.49545e+07	9.66832e+06	1.20726e+07	HMDB00068	5816	C00788	HMDB00819	1237	C05589
pseudoecgonine/ecgonine	C9H15NO3	186.112	7.3	263895	131319	251971	240513	223684	363001	169653	145022	174429	193762	145243	334190	281220	141381	130054	73662.7	104598	92010.9	17921.4	26139.4	33566	19898.9	83582.8	67777.2	67383	29523.4	27319.7	31239.7	HMDB06348	443845	C12449	HMDB06548	443003	C10858
limonene/(+)-alpha-pinene	C10H16	137.132	1.9	1.00854e+06	667824	1.03923e+06	649294	723064	787231	800215	1.28496e+06	1.13973e+06	1.00598e+06	1.7911e+06	1.46861e+06	945537	820868	751980	865669	1.18339e+06	857952	693727	620073	584071	805305	788993	604163	881314	741839	640345	659065	HMDB03375	439250	C00521	HMDB06525	6654	C09880
indole-3-acetate/(5-hydroxyindol-3-yl)acetaldehyde	C10H9NO2	176.071	2.25	2.44999e+08	2.21639e+08	9.80672e+07	222958938	173337202	1.49141e+08	2.28615e+08	2.48396e+08	2.98814e+08	2.90705e+08	1.69622e+08	2.10172e+08	1.74545e+08	250748621	3.53979e+08	2.8319e+08	3.48261e+08	2.70719e+08	3.05208e+08	2.68173e+08	3.08229e+08	2.99566e+08	2.50482e+08	2.5492e+08	2.85418e+08	2.76928e+08	2.39284e+08	2.26391e+08	HMDB00197	802	C00954	HMDB04073	74688	C05634
(-)-Salsolinol/NN-dimethyldopaminequinone-1	C10H13NO2	180.102	2	2.31779e+06	1.9344e+06	3.55643e+06	2.16485e+06	2.10632e+06	2.45505e+06	1.59771e+06	2.01277e+06	2.56905e+06	1.81768e+06	2.3324e+06	2.54758e+06	2.11348e+06	1.66958e+06	1.24846e+07	2.73505e+06	1.07803e+07	2.16271e+06	2.57138e+06	2.97292e+06	2.36606e+06	8.55631e+06	8.90618e+06	8.17486e+06	7.55777e+06	8.74498e+06	2.2108e+06	2.00772e+06	HMDB42012	91588	C09642	NA	NA	NA
L-kynurenine	C10H12N2O3	209.092	6.7	9.7383e+06	1.20195e+07	1.16787e+07	1.07884e+07	9.97174e+06	2.05034e+07	8.40917e+06	1.20516e+07	1.55483e+07	2.35033e+07	1.62259e+07	1.66683e+07	1.37589e+07	1.08327e+07	4.50701e+06	1.65594e+06	4.64804e+06	1.26969e+06	1.60821e+06	3.84269e+06	1.71067e+07	4.67933e+06	4.96995e+06	4.23467e+06	4.91586e+06	4.6414e+06	2.25893e+06	1.53364e+06	HMDB00684	161166	C00328
methyl indole-3-acetate	C11H11NO2	190.086	6.7	5.09847e+06	6.67371e+06	5.80454e+06	6.41299e+06	5.34824e+06	5.10519e+06	5.09533e+06	6.05059e+06	7.96018e+06	6.39231e+06	7.3341e+06	6.66858e+06	7.35157e+06	5.6127e+06	7.0314e+06	5.78323e+06	7.2917e+06	6.32367e+06	6.46569e+06	5.34768e+06	5.56846e+06	6.88056e+06	6.67846e+06	5.7231e+06	7.72728e+06	7.07783e+06	5.43552e+06	5.82604e+06	HMDB29738	74706
sphingosine/3-dehydrosphinganine	C18H37NO2	300.29	3.5	2.72888e+06	2.1439e+06	3.8223e+06	2.29142e+06	3.38971e+06	3.01979e+06	2.28224e+06	3.40198e+06	3.97931e+06	5.17969e+06	4.21363e+06	5.18844e+06	2.13346e+06	4.89482e+06	5.14825e+06	1.87491e+07	1.20425e+07	4.41695e+06	1.38947e+07	6.73353e+06	2.58589e+06	1.50847e+07	1.38436e+07	1.25838e+07	8.36819e+06	7.90582e+06	1.19133e+07	6.38867e+06	HMDB00252	5353955	C00319	NA	NA	NA
3-oxo-10(R)-hydroxy-octadeca-6E8E12Z-trienoate/3-oxo-10(S)-hydroxy-octadeca-6E8E12Z-trienoate	C18H28O4	309.206	2.01	1.24168e+06	2.11553e+06	1.21686e+06	1.99032e+06	829895	1.06267e+06	772015	912409	1.00741e+06	1.28205e+06	2.22877e+06	1.5268e+06	1.23888e+06	1.0886e+06	1.56461e+06	1.11148e+06	1.76466e+06	1.1303e+06	1.25066e+06	953270	1.13672e+06	1.90194e+06	1.19284e+06	1.13111e+06	1.67648e+06	2.29354e+06	1.02608e+06	1.19394e+06	NA	NA	NA
C18H32O4(3)	C18H32O4	313.237	1.97	2.34924e+06	1.73841e+06	2.37385e+06	1.95643e+06	1.44652e+06	2.03873e+06	2.04758e+06	1.75871e+06	1.75216e+06	2.30122e+06	3.47394e+06	2.27678e+06	2.11337e+06	2.12637e+06	999811	1.39706e+06	2.53617e+06	1.51742e+06	1.38266e+06	1.0462e+06	926376	1.16529e+06	1.45079e+06	1.2162e+06	1.28464e+06	1.43848e+06	919733	1.27136e+06	NA	NA	NA
C20H28O(5)	C20H28O	285.221	2	72330.3	96029.5	360725	81756.5	112736	227338	94895.9	106797	112665	128032	371848	774987	84808.8	143050	60148.9	60660	68982.9	39873	124493	117125	92678.5	43997.7	128170	91943.6	131433	113364	140288	141801	NA	NA	NA
C20H30O(4)	C20H30O	287.237	2	26643.5	15551.6	442012	20781.1	34338.4	15790.2	12176	8814.67	9620.91	1000	395347	1.3793e+06	14919.4	16437.9	19093.9	1000	1000	14510.3	30634.7	19570.7	1000	14432.8	6445.41	1000	12035.3	42417.7	26261	63297.8	NA	NA	NA
C20H28O2(7)	C20H28O2	301.216	1.8	678041	1.10379e+06	860758	1.06515e+06	950195	1.662e+06	814522	952412	937906	1.28315e+06	1.27514e+06	2.20107e+06	1.13153e+06	959485	263594	485286	315719	734307	475076	568725	434700	337317	439215	303344	214426	813434	439714	863135	NA	NA	NA
C27H44O2(5)	C27H44O2	401.341	2.2	7.22823e+06	2.05987e+06	5.01851e+06	1.88033e+06	3.30952e+06	1.9027e+06	2.62314e+06	5.6473e+06	4.65315e+06	4.60119e+06	5.24056e+06	6.83505e+06	1.8025e+06	1.95066e+06	1.53749e+06	2.17781e+06	1.66091e+06	1.83652e+06	1.47959e+06	1.53121e+06	2.29548e+06	1.42781e+06	1.82356e+06	2.34348e+06	2.51898e+06	1.983e+06	2.37785e+06	1.6501e+06	NA	NA	NA
C27H46O2(5)	C27H46O2	403.357	2.6	137022	26465.2	198931	41068.1	68887.5	1000	4133.55	149040	150753	210675	180715	247316	9920.43	21006.4	1000	3490.34	19225.6	1000	9451.42	12063.3	15548.7	4752	6195.26	13516.6	5192.96	4062.81	29864.6	4211.2	NA	NA	NA
C27H44O3(5)	C27H44O3	417.336	1.995	2.32754e+06	1.92082e+06	4.60954e+06	1.42484e+06	1.77693e+06	2.4746e+06	534682	2.92161e+06	3.92275e+06	3.45499e+06	2.58407e+06	3.20824e+06	3.07251e+06	606269	1.42465e+06	5.96482e+06	5.94379e+06	1.55002e+06	2.34779e+06	6.40831e+06	2.42699e+06	3.63019e+06	5.29771e+06	1.69514e+06	4.41052e+06	5.50901e+06	1.25337e+07	1.03176e+06	NA	NA	NA
C27H42O4(3)	C27H42O4	431.316	1.96	594839	318030	823647	224900	306056	249515	111013	662612	898229	630102	701326	684946	294721	128315	266057	445159	452369	29238.4	281580	472894	7102.88	453832	750626	168794	606450	443573	435666	115206
5beta-cholestane-3alpha-7alpha-12alpha-25-tetrol/5beta-cholestane-3alpha-7alpha-12alpha-26-tetrol	C27H48O4	437.363	2.15	18257.9	1910.06	13017.9	1000	18859	6355.08	1000	2394.16	1000	1000	1000	1000	1000	1000	8603.03	5232.24	78701.4	2364.93	14959.8	1000	1000	11101.5	5481.62	2856.6	1000	26060.1	1000	7698.96	HMDB00655	53477712	NA	NA	7808	C05446
5-guanidino-2-oxopentanoic acid	C6H11N3O3	174.087	8.2	2.07591e+07	1.851e+07	1.69286e+07	2.03851e+07	1.67654e+07	1.81769e+07	2.76313e+07	1.86976e+07	1.46622e+07	2.03523e+07	1.6301e+07	1.21778e+07	1.82197e+07	2.30016e+07	2.85027e+07	2.30706e+07	2.35398e+07	2.52949e+07	2.40029e+07	2.32989e+07	3.63025e+07	2.07167e+07	1.886e+07	2.51056e+07	2.47133e+07	2.29416e+07	2.53888e+07	2.48385e+07	HMDB04225	558	C03771
phenylacetaldehyde	C8H8O	121.065	7.45	1.49678e+07	2.05307e+07	1.5988e+07	1.71259e+07	1.59823e+07	1.35273e+07	1.40367e+07	1.83731e+07	2.10122e+07	1.59395e+07	1.94297e+07	1.84119e+07	2.04657e+07	1.74348e+07	2.13772e+07	1.47864e+07	22051085	1.54675e+07	1.76092e+07	1.55268e+07	1.74264e+07	1.83804e+07	1.91581e+07	1.55824e+07	2.12878e+07	2.10184e+07	1.50694e+07	1.55204e+07	HMDB06236	998	C00601
L-serine	C3H7NO3	106.05	8.1	2.02792e+08	2.84981e+08	2.36697e+08	2.33035e+08	2.25749e+08	1.93379e+08	2.13336e+08	2.91888e+08	3.05321e+08	2.47048e+08	2.30421e+08	2.81782e+08	3.00812e+08	2.4984e+08	2.61982e+08	2.04704e+08	2.50349e+08	2.1306e+08	2.14156e+08	1.92572e+08	2.09285e+08	2.27891e+08	2.04833e+08	1.969e+08	2.58436e+08	2.42372e+08	2.12065e+08	2.41053e+08	HMDB00187	5951	C00065
L-cysteine	C3H7NO2S	122.027	7.55	234550	1.46802e+06	888079	1.08475e+06	632974	1.55149e+06	293225	3.1203e+06	3.74429e+06	1.41432e+06	385012	440901	1.18485e+06	653950	1.31648e+06	831289	1.02299e+06	638107	589877	3.22232e+06	864483	1.9707e+06	3.75705e+06	620977	2.05157e+06	2.00543e+06	1.12113e+06	446611	HMDB00574	5862	C00097
NN-dimethylglycine	C4H9NO2	104.071	7.4	1.01841e+07	1.4778e+07	1.0292e+07	1.22345e+07	1.24398e+07	9.69577e+06	1.19851e+07	1.06638e+07	1.01509e+07	9.01413e+06	9.91055e+06	1.18944e+07	1.32027e+07	1.33112e+07	2.085e+06	1.51928e+06	2.12164e+06	1.84867e+06	2.10264e+06	2.03675e+06	2.33752e+06	1.6756e+06	1.89131e+06	1.91799e+06	2.0624e+06	1.87114e+06	1.80798e+06	1.9334e+06	HMDB00092	673	C01026
L-asparagine	C4H8N2O3	133.061	8.2	5.78479e+06	7.95188e+06	1.17024e+07	3.11497e+07	6.91581e+06	2.09659e+07	7.28725e+06	8.28242e+06	1.26269e+07	1.92908e+07	1.83285e+07	1.36015e+07	2.85447e+07	6.24669e+06	7.04985e+06	1.1083e+07	1.8851e+07	1.71175e+07	1.47154e+07	1.26065e+07	4.94267e+06	1.50519e+07	2.32689e+07	4.16869e+06	2.30525e+07	2.37168e+07	2.02835e+07	1.07806e+07	HMDB00168	6267	C00152
L-homocysteine	C4H9NO2S	136.043	7.55	773082	967053	882566	559352	482782	418188	483347	992488	949305	563134	680315	609572	857531	696572	1000	1000	17536.4	16933.6	1000	1000	1000	1000	1000	1000	17771.8	1000	1000	1000	HMDB00742	778	C00155	134.028
choline	C5H13NO	104.107	7.525	1920372371	2709531794	2240265842	2332112820	2159972326	1817929133	1533884175	2405183847	2928770045	2970919264	3210896553	2837824791	2512010041	2408794014	2682367928	2441412607	2999616955	2937457886	3324040711	2028740291	2006747168	2856592711	3417254760	2641137259	2592897573	2719267439	1675397071	1967611270	HMDB00097	305	C00114
L-methionine	C5H11NO2S	150.058	7.3	7.23979e+08	1013306513	813301073	8.30955e+08	7.6142e+08	6.3527e+08	6.67578e+08	9.41489e+08	1096487095	815171977	8.93319e+08	9.7026e+08	1032411984	8.25747e+08	1086130148	8.31815e+08	1087710291	8.04228e+08	8.48781e+08	7.24943e+08	8.19078e+08	904322994	9.23918e+08	7.81716e+08	1043399283	1069718861	7.41521e+08	8.58878e+08	HMDB00696	6137	C00073
L-histidine	C6H9N3O2	156.077	8.1	1406617697	2335166262	1845147039	2032364058	1578284398	1814996782	1735323059	2060524134	2391953281	1823358582	2206911601	1942115234	2404204836	2073680225	3283551575	2100959264	2805861803	2243573094	2404472618	2337473573	2396968892	2304882390	2336910716	1985084304	2953875976	2864326846	2051559177	2119569269	HMDB00177	6274	C00135
L-phenylalanine	C9H11NO2	166.086	6.55	5124395534	6950934655	5703982200	6212852022	5339604431	5045912836	5062788381	6391190495	7364387959	5926807367	6972881674	6708183968	7296082424	5837684296	7299374450	6012921623	7802933140	6151885790	6253669134	5307064364	5652992177	6553149546	6692482226	5569194978	7493067791	7341351435	5441223642	5823950606	HMDB00159	6140	C00079
Biotin	C10H16N2O3S	245.095	6.3	2.16899e+06	2.36619e+06	2.71459e+06	1973703	1.89912e+06	1.91375e+06	1.52851e+06	2.36099e+06	1.55431e+06	1.99304e+06	2.80022e+06	2.54953e+06	1.62871e+06	1.59053e+06	483023	670727	1.61499e+06	468390	607861	600980	50587.6	506434	422165	76325.8	586914	749302	290216	49520.2	HMDB00030	171548	C00120
S-Adenosyl-L-homocysteine	C14H20N6O5S	385.129	8.15	1.32002e+07	8.71157e+06	1.91709e+07	1.51038e+07	1.24718e+07	1.56992e+07	4.49533e+06	1.09963e+07	2.31389e+07	1.51707e+07	2.52398e+07	3.15636e+07	1.25875e+07	7.71559e+06	1.41258e+07	1.18316e+07	2.38043e+07	1.04174e+07	6.85403e+06	1.7301e+07	3.92102e+06	1.39364e+07	3.30798e+07	8.48566e+06	2.80874e+07	3.59238e+07	2.05687e+07	1.08995e+07	HMDB00939	439155	C00021
S-adenosyl-L-methionine	C15H22N6O5S	399.145	10	6.68006e+07	3.61422e+07	7.58243e+07	6.81143e+07	6.4819e+07	3.35519e+07	2.35708e+07	4.96316e+07	8.64575e+07	7.38642e+07	7.45697e+07	7.31289e+07	3.58998e+07	2.87658e+07	6.06423e+07	1.83974e+07	3.89169e+07	3.02278e+07	1.40507e+07	4.30596e+07	1.55616e+07	2.74569e+07	6.22752e+07	1.68265e+07	3.86007e+07	5.39742e+07	2.86711e+07	2.23503e+07	HMDB01185	16757548	C00019
Riboflavin	C17H20N4O6	377.146	4.75	2.78141e+07	4.35223e+07	3.50785e+07	2.74926e+07	2.82306e+07	1.03855e+07	2.85961e+07	3.46945e+07	4.36073e+07	2.72538e+07	4.40519e+07	3.68828e+07	3.75611e+07	3.30817e+07	2.93063e+07	3.66466e+07	3.68263e+07	3.58246e+07	4.1914e+07	3.69626e+07	3.97623e+07	3.15793e+07	2.84999e+07	2.36883e+07	4.22823e+07	4.06593e+07	3.22158e+07	4.36354e+07	HMDB00244	493570	C00255
Folate	C19H19N7O6	442.147	7.75	1.4781e+07	1.84533e+07	1.15965e+07	1.41473e+07	1.42671e+07	8.5704e+06	1.34584e+07	1.53581e+07	1.33561e+07	1.28391e+07	1.58826e+07	1.61411e+07	1.43031e+07	1.76235e+07	2.37175e+07	1.47596e+07	2.34939e+07	1.39855e+07	1.99602e+07	1.3394e+07	1.9792e+07	1.53512e+07	1.6602e+07	1.44454e+07	2.2226e+07	2.19271e+07	1.11259e+07	1.50764e+07	HMDB00121	6037	C00504
L-threonine	C4H9NO3	120.066	8	637278957	845940316	7.3915e+08	7.7048e+08	6.57393e+08	7.0617e+08	6.00312e+08	855546323	1009787443	7.77403e+08	7.81598e+08	895387724	9.55978e+08	6.9212e+08	887489151	7.0292e+08	8.29651e+08	7.01316e+08	7.13212e+08	6.78597e+08	6.85707e+08	8.13285e+08	8.61127e+08	6.77929e+08	9.23052e+08	9.3993e+08	7.53738e+08	7.47319e+08	HMDB00167	6288	C00188
glycine betaine	C5H11NO2	118.086	7.15	1600080315	1877820453	1799295249	1567536454	1626652998	1377561515	1250811716	1963948779	2189147865	1643595704	2036407082	2114856398	1746140492	1486841526	4.30012e+08	7.24796e+08	5.356e+08	6.91926e+08	825480378	7.15655e+08	3.09577e+08	7.90672e+08	1049862385	600850905	4.26231e+08	516968053	3.90891e+08	2.67539e+08	HMDB00043	247	C00719
L-glutamine	C5H10N2O3	147.076	8.1	2214014702	9.98443e+08	1056854965	1549736564	9.61724e+08	2058840589	8.75463e+08	1096713105	1526058706	1763076052	2767030638	1304693826	1116607879	1146289500	2422267175	2309483615	2471146695	1926140259	1663580865	2597883322	1818318266	2624641002	2532077578	1668983965	2453965107	2217018549	1752990458	1592025632	HMDB00641	5961	C00064
L-tyrosine	C9H11NO3	182.081	7.64	1542986402	2021592840	1681474473	1766522509	1559622170	1327556343	1452461890	1834162130	2077250131	1647940764	1927168786	1897775900	2058981753	1718088141	2166870731	1573011904	2211457413	1626566838	1814721680	1506567118	1734369954	1881336382	1851208125	1555255114	2125550321	2105788580	1494556161	1581986914	HMDB00158	6057	C00082
L-alanine	C3H7NO2	90.055	7.85	5.37807e+08	3.58398e+08	3.69015e+08	4.0711e+08	311077383	5.23813e+08	2.41413e+08	4.05895e+08	5.19728e+08	4.33365e+08	6.65893e+08	428218825	4.39485e+08	3.1907e+08	5.4625e+08	5.18127e+08	5.90611e+08	4.23807e+08	3.88886e+08	5.55065e+08	4.14894e+08	5.49822e+08	6.18748e+08	397251185	5.75668e+08	5.63987e+08	4.49491e+08	3.99998e+08	HMDB00161	5950	C00041
L-proline	C5H9NO2	116.071	7.65	991774950	9.57382e+08	1226585910	1629484074	9.83714e+08	2042846383	6.04641e+08	1264998823	1376894716	1609272342	9.13987e+08	9.18162e+08	1248665062	7.71836e+08	6.38008e+08	1942165854	883759955	1472278754	1122503799	1255691939	2.24918e+08	1456997686	1699641528	1196336514	1157917166	1182667236	1325608124	1021770366	HMDB00162	145742	C00148
adenosine	C10H13N5O4	268.104	4.2	1.15262e+07	2.33975e+06	6.34246e+06	6.04618e+06	6.62235e+06	1.8326e+07	3.54198e+06	2.44521e+06	2.58032e+06	4.28876e+06	2.75937e+06	4.89692e+06	4.78248e+06	3.10726e+06	7.41285e+06	2.16064e+07	7.78006e+06	1.9316e+07	1.83673e+07	4.25142e+07	5.2798e+06	9.12733e+06	1.84444e+07	3.33472e+07	1.62896e+07	1.38687e+07	4.51254e+07	2.40258e+07	HMDB00050	60961	C00212
2-deoxycytidine	C9H13N3O4	228.098	4.9	3.40448e+06	1.97105e+06	2.9315e+06	1.92894e+06	2.05654e+06	2.72251e+06	1.65879e+06	2.66814e+06	1.87971e+06	1.55054e+06	2.77287e+06	2.54703e+06	1.83066e+06	2.08159e+06	1.05855e+06	2.76609e+06	784212	603631	1.45326e+06	1.71883e+06	302619	1.39956e+06	973682	566582	1.26508e+06	1.01985e+06	2.37861e+06	488000	HMDB00014	13711	C00881
adenine	C5H5N5	136.062	3.9	1.01264e+07	1.05626e+07	1.08611e+07	9.32463e+06	8.04778e+06	1.17227e+07	7.05107e+06	9.90798e+06	9.16075e+06	7.29613e+06	1.20103e+07	1.10211e+07	9.75836e+06	6.99873e+06	1.01541e+07	1.12733e+07	9.42448e+06	9.86406e+06	9.24447e+06	1.2483e+07	7.00849e+06	9.84898e+06	9.5632e+06	1.00791e+07	9.17089e+06	1.00826e+07	1.14619e+07	8.94202e+06	HMDB00034	190	C00147
Guanine	C5H5N5O	152.057	4.4	1.25992e+06	1.10812e+06	1.47721e+06	1.73165e+06	1.42268e+06	2.12008e+06	905305	1.60244e+06	1.1777e+06	1.35922e+06	909047	1.12404e+06	1.53177e+06	920950	632897	1.00048e+06	740711	1.11531e+06	1.04204e+06	1.46948e+06	759709	793285	1.17223e+06	857344	675481	718744	1.09631e+06	773498	HMDB00132	764	C00242
cytosine	C4H5N3O	112.051	4.75	4.50567e+07	3.69878e+07	4.54544e+07	3.39793e+07	3.50045e+07	4.33943e+07	2.93367e+07	4.28642e+07	3.55432e+07	2.98799e+07	4.72275e+07	4.44479e+07	3.6563e+07	3.62335e+07	20099173	3.97422e+07	1.88014e+07	1.82644e+07	2.70086e+07	3.10241e+07	1.73996e+07	2.58794e+07	2.21048e+07	1.74151e+07	2.60066e+07	2.31796e+07	3.3748e+07	1.76099e+07	HMDB00630	597	C00380
thymine/imidazol-4-ylacetate	C5H6N2O2	127.05	2.9	5.69031e+06	6.29746e+06	6.67292e+06	4.17829e+06	6.9743e+06	3.39128e+06	5.50159e+06	6.74829e+06	7.16055e+06	6.61079e+06	8.77871e+06	6.98937e+06	4.9106e+06	8.33059e+06	2.17239e+06	3.3009e+06	2.76749e+06	1.30318e+06	2.26831e+06	2.00363e+06	842412	2.2554e+06	1.97056e+06	2.02817e+06	3.27406e+06	2.63524e+06	3.67502e+06	1.80509e+06	HMDB00262	1135	C00178	HMDB60261	NA
(R)-carnitine	C7H15NO3	162.112	8	2.67071e+08	4.77664e+08	4.66791e+08	3.8644e+08	2.94449e+08	5.88391e+08	2.79113e+08	4.48026e+08	4.95147e+08	3.68195e+08	4.06136e+08	3.12374e+08	4.11351e+08	3.35137e+08	7.58085e+07	9.12908e+07	1.12799e+08	6.69169e+07	5.82222e+07	9.57313e+07	3.34396e+07	110028253	7.37391e+07	7.39791e+07	5.40931e+07	6.93865e+07	5.27127e+07	6.39161e+07	HMDB00062	2724480	C15025
O-acetylcarnitine	C9H17NO4	204.123	7.5	1.43742e+08	2.1187e+08	371297484	3.35372e+08	2.15095e+08	4.50179e+08	3.29669e+08	2.41692e+08	1.96664e+08	3.97664e+08	1.11983e+08	1.67394e+08	2.62001e+08	2.63491e+08	2.44569e+07	6.33176e+07	5.78613e+07	7.08707e+07	4.97781e+07	8.70159e+07	2.69273e+07	4.26572e+07	2.5114e+07	3.26031e+07	1.61897e+07	2.09644e+07	3.42952e+07	5.33012e+07	HMDB00201	1	C02571
propionyl-carnitine	C10H19NO4	218.139	7.4	7.08979e+07	107621705	1.0975e+08	1.21859e+08	8.64139e+07	2.1781e+08	8.5841e+07	1.29774e+08	1.56711e+08	1.68597e+08	9.38613e+07	1.04491e+08	119675324	9.87259e+07	2.94733e+07	4.7617e+07	5.98096e+07	6.66443e+07	6.69943e+07	6.19436e+07	1.18966e+07	1.30018e+08	1.59426e+08	8.83332e+07	5.89964e+07	6.85657e+07	4.24187e+07	8.15614e+07	HMDB00824	107738	C03017
butyryl carnitine	C11H21NO4	232.154	6.75	4.34989e+07	8.07865e+07	5.61904e+07	5.46614e+07	5.74098e+07	6.34371e+07	4.72213e+07	5.66191e+07	7.48146e+07	5.22281e+07	5.78593e+07	5.45807e+07	6.49749e+07	6.58649e+07	9.99699e+06	1.37707e+07	1.00402e+07	6.10928e+06	6.80823e+06	1.23135e+07	3.5598e+06	1.32342e+07	1.08723e+07	6.57362e+06	9.50805e+06	1.20495e+07	8.60233e+06	9.17792e+06	HMDB02013	439829	C02862
3-Hydroxybutyrylcarnitine	C11H21NO5	248.149	7.65	9.14855e+06	3.77809e+06	7.40564e+06	5.11572e+06	8.55348e+06	8.78538e+06	8.04164e+06	6.12107e+06	7.57181e+06	6.02308e+06	1.19001e+07	1.17349e+07	6.41614e+06	6.08818e+06	3.83141e+06	3.50745e+06	4.9641e+06	4.53874e+06	2.94756e+06	8.07706e+06	4.40216e+06	6.37807e+06	5.11132e+06	4.97837e+06	3.65631e+06	3.49434e+06	4.75449e+06	7.35464e+06	HMDB13127	53481617	NA
succinyl carnitine	C11H19NO6	262.129	7.75	1.83936e+08	8.88658e+07	1.65299e+08	8.44738e+07	1.65898e+08	1.65393e+08	1.64263e+08	1.308e+08	1.64683e+08	1.10668e+08	2.44829e+08	2.70899e+08	141380446	1.24226e+08	1.40037e+08	1.13268e+08	1.43579e+08	1.3829e+08	8.85226e+07	1.86229e+08	1.43102e+08	176515353	1.24204e+08	1.45274e+08	1.18687e+08	1.14441e+08	1.22044e+08	1.80602e+08	NA	NA	NA
tiglyl carnitine	C12H21NO4	244.154	6.5	791710	1.17323e+06	677957	1.01768e+06	925548	2.07885e+06	1.05077e+06	2.0825e+06	1.92266e+06	4.31156e+06	1.41689e+06	1.53197e+06	2.11501e+06	1.3929e+06	278098	281929	409359	401918	353312	570202	255470	1.89405e+06	1.89492e+06	2.29933e+06	619097	935691	622186	967293	HMDB02366	22833596	NA
3-hydroxy-isovaleryl carnitine	C12H23NO5	262.165	7.475	1.4025e+06	1.59908e+06	1.73697e+06	2.04993e+06	1.54476e+06	2.97328e+06	1.68351e+06	3.36637e+06	2.55296e+06	4.67691e+06	1.15528e+06	2.40842e+06	3.08839e+06	2.58463e+06	57360.4	855308	445314	894757	1.24619e+06	1.40177e+06	276824	4.00366e+06	4.59184e+06	4.65465e+06	1.00173e+06	1.65136e+06	2.07383e+06	2.38757e+06	NA	NA	NA	NA	NA	NA
glutaryl carnitine	C12H21NO6	276.144	7.4	3.89123e+08	142175102	2.96547e+08	1.67453e+08	3.60195e+08	3.30977e+08	3.03256e+08	2.40936e+08	3.19576e+08	212843616	5.23743e+08	5.42551e+08	2.55938e+08	2.32826e+08	1.88858e+08	1.78935e+08	2.23076e+08	2.13861e+08	1.36038e+08	3.67493e+08	1.98438e+08	3.09234e+08	2.48109e+08	2.40536e+08	1.85549e+08	1.80343e+08	2.08838e+08	3.40079e+08	HMDB13130	53481622
octenoyl carnitine	C15H27NO4	286.201	3.75	7767.69	60816.6	22412.3	35964.9	6360.95	76496	49372.9	19648.2	12076.8	26008.9	19379.2	13632.4	12324.2	16665.8	9938.93	9125.25	3801.9	3094.24	8633.24	4834.69	11119.3	9668.09	1000	8522.68	4573.32	1000	1733.76	9116.08	NA	NA	NA
octanoyl carnitine/L-Octanoylcarnitine	C15H29NO4	288.217	3.45	285677	611044	453132	462510	444766	434754	469016	375532	384094	358797	479959	414581	512830	515110	47745.7	172241	96614.9	24767.9	65482.9	38551.4	11374.4	84308.9	111407	61427	89331.5	78313.6	37613.5	38664.2	HMDB00791	11953814	C02838
decenoyl carnitine	C17H31NO4	314.233	3.3	8052.32	58300.7	32914.1	44166.3	27075.5	23571.4	71788.7	21357.2	12417.7	39093.4	39581.9	35053.6	60017.4	68551.5	1000	1000	1000	1000	1000	3818.61	7476.56	1000	1000	1000	1000	1000	7619.98	1000	NA	NA	NA
decanoyl carnitine	C17H33NO4	316.248	3.15	90109.2	220155	161182	228565	212673	189268	240016	130349	103723	159635	127526	96623.9	220765	206482	32158.9	131117	98924.4	20612.3	1000	57894.3	11169.6	75380.8	98782.1	14668.1	27637.3	71337.1	57092.9	7989.91	HMDB06210	53477803
tetradecenoyl carnitine	C21H39NO4	370.295	1.85	1.03938e+06	219098	1.33289e+06	532099	441529	242017	275044	976593	1.47257e+06	1.05907e+06	1.69135e+06	1.32199e+06	241517	221789	304444	368483	347820	233638	274768	208084	528835	472174	352937	305276	489378	352415	179132	198503	HMDB13329	53481677
pendtadenoyl carnitine	C22H43NO4	386.326	2.55	351577	310451	412378	411613	329919	506166	653983	219565	304743	504364	321475	325760	402823	337355	94555.4	111539	251138	197082	288319	136340	76034.5	187068	384310	193918	149095	124013	64857.6	86597.7	NA	NA	NA
L-palmitoylcarnitine	C23H45NO4	400.342	2.7	636060	701313	771620	758911	610465	1.26348e+06	1.40798e+06	352501	323303	547104	294385	531486	723747	646872	326469	348477	859595	451461	704980	416880	135703	419535	869998	486154	123523	134353	198759	308887	HMDB00222	11953816	C02990	412.382
3-hydroxyhexadecenoylcarnitine	C23H43NO5	414.321	1.95	1.90805e+06	10184.6	2.78808e+06	373108	420789	47513	374734	2.1293e+06	2.97408e+06	2.27521e+06	3.23936e+06	2.92664e+06	186933	308578	297782	428618	437082	243067	410409	224466	426972	645733	390262	493627	516582	500747	318321	354712	HMDB13333	53481685
3-hydroxyhexadecanoylcarnitine	C23H45NO5	416.337	3.15	5860.76	30416.2	16931	18168.9	14651.2	32104.5	45809.5	20659.9	1000	1000	1000	1000	5862.02	13586.9	1000	5572.38	4951.66	1000	3109.68	1000	1000	1000	1000	1000	1000	1000	1000	1000	HMDB13336	53481691
heptadecanoyl carnitine	C24H47NO4	414.358	2.75	257212	312509	263949	349967	230847	526636	623402	175543	176807	316481	214810	249747	305106	290382	69675.6	76613.4	183157	147799	215376	118965	81079.2	75113.3	158930	195031	69059.5	61230.9	61302.5	136518	HMDB06210	53477803
stearoylcarnitine	C25H49NO4	428.373	2.75	1.09378e+06	1.60379e+06	1.03425e+06	1.58771e+06	1.35506e+06	2.51381e+06	2.67553e+06	791726	694662	962208	891317	970889	1.3396e+06	1.56818e+06	236229	246091	358196	529343	425885	319507	411590	278605	82957.6	398839	238352	174593	239289	544566	HMDB00848	6426855
tetradecanoyl carnitine(myristoyl carnitine)	C21H41NO4	372.311	2.75	972549	1.03242e+06	1.26225e+06	1.39873e+06	996385	1.54875e+06	993642	866428	874327	1.10547e+06	868501	987204	1.16097e+06	871530	1.03185e+06	1.32946e+06	1.6044e+06	946922	1.26297e+06	1.06905e+06	216178	1.13576e+06	2.25665e+06	779453	482303	411972	416559	535751	HMDB05066	53477791
trans-Hexadec-2-enoyl carnitine	C23H43NO4	398.326	2.75	661283	987568	797277	1.18166e+06	862987	1.61015e+06	1.21132e+06	462577	513391	738510	590982	637676	968802	973431	450622	663497	783615	854481	856641	785897	71727.4	609739	2.08019e+06	983051	177256	179327	278919	456200	HMDB06317	53477817
alpha-linolenyl carnitine/gamma-linolenyl carnitine	C25H43NO4	422.326	2.7	26951.3	68408.8	25549.8	41349.8	26415.6	89913.7	63610.8	6978.51	18179.6	8753.66	6036.16	21713.3	57577.3	32637	1000	1000	7350.46	13948.1	1000	1000	1000	10124	21871.4	12320.1	1000	1000	1000	1000	HMDB06319	53477821		HMDB06318	53477819
Linoleyl carnitine/Linoelaidyl carnitine	C25H45NO4	424.342	2.75	129064	191516	156638	169981	144263	391519	282506	85817.2	88598.4	146578	79686.1	109134	161748	187640	85578.3	102152	122862	100561	100252	96261.2	9553.35	96340.8	268410	118586	6180.17	9725.56	47821.2	53998.5	HMDB06469	6450015		HMDB06461	53477834
Elaidic carnitine/Vaccenyl carnitine	C25H47NO4	426.358	2.75	1.89453e+06	2.89864e+06	1.94043e+06	2.95824e+06	2.22484e+06	5.14556e+06	3.42201e+06	1.30374e+06	1.38616e+06	1.9101e+06	1.56669e+06	1.81575e+06	2.89814e+06	2.94564e+06	1.01513e+06	1.269e+06	1.65237e+06	2.19466e+06	1.89562e+06	2.23183e+06	413615	1.16648e+06	2.72844e+06	2.26369e+06	566207	482642	640284	1.47821e+06	HMDB06464	53477837		HMDB06351	53477830
lauroyl carnitine	C19H37NO4	344.28	2.75	154111	314784	268816	317837	258937	329138	209872	147959	191337	260398	113397	183330	346417	223063	232486	393079	391619	148746	235678	248012	37501.6	367987	274393	65308.6	184803	290118	186981	92818.7	HMDB02250	168381
1-methylpyrrolinium	C5H9N	84.0808	10.75	1.32143e+08	219156663	1.47485e+08	1.77063e+08	1.48137e+08	1.52118e+08	1.45662e+08	1.98497e+08	2.26345e+08	1.85373e+08	1.7151e+08	179289948	2.08238e+08	2.00548e+08	2.3558e+08	1.84914e+08	2.14034e+08	1.88814e+08	2.07202e+08	1.95159e+08	1.94023e+08	2.16923e+08	2.31694e+08	1.81982e+08	2.39216e+08	2.49356e+08	185419346	2.05835e+08	HMDB60253	8429	C06178
glycine	C2H5NO2	76.0393	7.975	3.15396e+07	4.24063e+07	4.18749e+07	5.29185e+07	3.22119e+07	4.87274e+07	2.66221e+07	4.33379e+07	4.93099e+07	4.15715e+07	3.41598e+07	3.68847e+07	4.65876e+07	2.79462e+07	4.18588e+07	4.41047e+07	4.1028e+07	4.73605e+07	4.11578e+07	4.82447e+07	3.11014e+07	4.30094e+07	5.47285e+07	3.18282e+07	4.87678e+07	5.09717e+07	4.5333e+07	3.43758e+07	HMDB00123	750	C00037
sarcosine	C3H7NO2	90.055	7.55	4.07115e+07	2.53331e+07	3.12124e+07	2.39188e+07	2.57062e+07	2.79145e+07	1.53206e+07	2.44409e+07	3.33159e+07	2.57029e+07	7.23782e+07	3.63148e+07	2.78773e+07	2.3304e+07	3.97039e+07	3.22606e+07	4.48074e+07	3.17824e+07	2.4166e+07	3.30056e+07	2.45897e+07	4.21306e+07	4.28776e+07	2.81513e+07	3.94187e+07	3.58701e+07	2.49382e+07	2.68554e+07	HMDB00271	3513	C00213
Trimethylamine N-oxide	C3H9NO	76.0757	7.9	9.50346e+06	1.15098e+07	1.15043e+07	8.86802e+06	8.36088e+06	7.20869e+06	7.04275e+06	1.28759e+07	1.45856e+07	9.56941e+06	1.63111e+07	1.15654e+07	1.10534e+07	1.04059e+07	899485	1.30483e+06	1.21775e+06	1.95478e+06	518415	1.06318e+06	1.89239e+06	1.1128e+06	964574	496863	1.0944e+06	1.07978e+06	1.4957e+06	928000	HMDB00925	1145	C01104
Methionine sulfoxide		166.053	7.9	9.78678e+06	7.91158e+06	7.59392e+06	6.98544e+06	6.49323e+06	7.62821e+06	5.07299e+06	8.89709e+06	8.77135e+06	8.28739e+06	9.73369e+06	1.20967e+07	9.74651e+06	7.74376e+06	1.16858e+07	6.29756e+06	1.2187e+07	5.73104e+06	5.3919e+06	5.72826e+06	9.53997e+06	1.2069e+07	1.19436e+07	9.68529e+06	1.24437e+07	1.1374e+07	8.53161e+06	6.91171e+06	HMDB02005	847
Hypotaurine	C2H7NO2S	108.012	7.8	872688	2.20414e+06	2.95041e+06	2.48365e+06	2.52285e+06	4.49517e+06	1.74465e+06	3.89064e+06	4.10841e+06	2.2929e+06	2.23892e+06	2.36535e+06	2.23487e+06	2.00885e+06	2.59453e+06	2.57563e+06	2.42403e+06	5.15742e+06	8.61562e+06	7.45823e+06	345355	6.66438e+06	9.08169e+06	2.02607e+06	7.32414e+06	7.7676e+06	7.06823e+06	3.56224e+06	HMDB00965	107812	C00519
Taurine	C2H7NO3S	124.007	7.5	4.34052e+08	7.03657e+08	1193799949	8.08613e+08	7.9877e+08	9.64506e+08	7.24857e+08	1126431348	1156822991	7.03995e+08	746239374	8.36382e+08	6.42191e+08	6.74871e+08	4.18215e+08	6.35744e+08	984184210	6.53236e+08	1006995027	5.2108e+08	1.84588e+08	9.21786e+08	9.25289e+08	3.08229e+08	6.75724e+08	8.28677e+08	637959311	3.38913e+08	HMDB00251	1123	C00245
Glycerol 3-phosphate	C3H9O6P	171.006	7.8	4.92548e+06	5.85501e+06	1.00946e+07	9.9948e+06	6.60341e+06	9.68245e+06	7.45827e+06	7.14217e+06	1.13015e+07	1.88358e+07	5.07747e+06	5.70067e+06	6.46448e+06	7.17125e+06	5.09882e+06	1.09842e+07	5.84936e+06	5.39869e+06	1.0827e+07	7.25699e+06	1.64822e+06	1.0014e+07	1.25205e+07	1.57863e+07	5.18863e+06	5.69796e+06	6.68983e+06	5.55553e+06	HMDB00126	439162	C00093
O-Phospho-L-serine	C3H8NO6P	184.002	7.8	6.72415e+06	7.72758e+06	5.19318e+06	1.4182e+07	1.49935e+07	9.48457e+06	7.86621e+06	8.55314e+06	1.3367e+07	2.03159e+07	9.54026e+06	1.14147e+07	1.12555e+07	1.09128e+07	6.60609e+06	1.14418e+07	4.76508e+06	1.66897e+07	9.60151e+06	4.84083e+06	3.12255e+06	2.38603e+07	2.67986e+07	1.85759e+07	1.0846e+07	1.21955e+07	10613111	7.16582e+06	HMDB01721	106	C01005
L-erythrulose	C4H8O4	119.035	7.6	1.08429e+08	1.34847e+08	1.0458e+08	1.09548e+08	102716929	8.5729e+07	1.05404e+08	1.20622e+08	1.29232e+08	1.06995e+08	1.3231e+08	1.26017e+08	1.20691e+08	1.18689e+08	1.61365e+08	1.26907e+08	1.61913e+08	1.25147e+08	1.25755e+08	1.09274e+08	1.22777e+08	1.40026e+08	1.34432e+08	1.19736e+08	1.48002e+08	150674735	1.09514e+08	1.22642e+08	HMDB06293	5460032	C02045
L-threonate	C4H8O5	135.03	7.15	2.53919e+08	2.85006e+08	2.68497e+08	2.3563e+08	2.28255e+08	2.19113e+08	1.87225e+08	3.05008e+08	3.58867e+08	2.6801e+08	3.21213e+08	3.2802e+08	2.7276e+08	2.40789e+08	5.56428e+07	4.27052e+07	5.16885e+07	2.81716e+07	3.15057e+07	4.57781e+07	3.27556e+07	4.72792e+07	5.14391e+07	3.53039e+07	5.11757e+07	5.14714e+07	3.74777e+07	3.10071e+07	HMDB00943	151152	C01620
allantoate	C4H8N4O4	175.047	8.005	3.29992e+06	3.97745e+06	2.84753e+06	2.75313e+06	2.61707e+06	1.90469e+06	2.4556e+06	3.29654e+06	3.75417e+06	2.83709e+06	3.856e+06	3.4399e+06	3.04288e+06	2.97734e+06	288313	67010.5	230395	101959	31704	106744	187192	54757.3	135577	141704	234829	161987	82722.4	185913	HMDB01209	203	C00499
D-Erythrose 4-phosphate	C4H9O7P	199.001	7.9	87076.8	168739	305567	261224	195094	399545	158594	254681	364532	310951	138910	136418	209542	97822.9	50905.5	98457.7	29275.2	43891.9	138927	466338	62934.2	19016.8	17023	50306.1	151567	172546	129714	109442	HMDB01321	122357	C00279
N-phosphocreatinate	C4H10N3O5P	210.029	7.8	2.58227e+07	4.03036e+07	6.13131e+07	2.58303e+07	4.77609e+07	5.37168e+07	2.31719e+07	3.79213e+07	3.97131e+07	4.54823e+07	4.34951e+07	4.99878e+07	5.33209e+07	4.00093e+07	1.31701e+07	3.29751e+07	2.52502e+07	1.10054e+07	2.40393e+07	1.85742e+07	4.75643e+06	2.72011e+07	3.57304e+07	1.69937e+07	1.67083e+07	2.13501e+07	1.92094e+07	2.14155e+07	HMDB01511	587	C02305
3-methyl-2-oxobutanoate	C5H8O3	115.04	2.5	3.30175e+07	5.92263e+07	4.69307e+07	6.95499e+07	3.94231e+07	5.11482e+07	1.38103e+07	4.15776e+07	6.35305e+07	3.44786e+07	5.38399e+07	4.24393e+07	7.27358e+07	1.70651e+07	7.19333e+07	4.20965e+07	7.88068e+07	5.89801e+07	5.62046e+07	4.32968e+07	2.2185e+07	6.08204e+07	8.11129e+07	1.96005e+07	7.1999e+07	7.1905e+07	3.96892e+07	2.32758e+07	HMDB00019	49	C00141
beta-hydroxy-beta-methylbutyrate	C5H10O3	117.056	2.95	6.10389e+06	8.89801e+06	6.29084e+06	7.78717e+06	8.10898e+06	7.6524e+06	6.28611e+06	6.65368e+06	7.73057e+06	5.91042e+06	7.71762e+06	7.54425e+06	8.64207e+06	7.98288e+06	1.75718e+06	1.34464e+06	1.83617e+06	1.65866e+06	1.39717e+06	2.82785e+06	1.62823e+06	2.04009e+06	4.74593e+06	1.99367e+06	1.72284e+06	2.97108e+06	1.69588e+06	1.8201e+06	HMDB00754	69362
Xanthine	C5H4N4O2	151.026	4.3	1.46884e+08	140235902	1.62709e+08	1.46579e+08	157778708	1.3648e+08	1.13666e+08	161108375	1.51919e+08	1.47251e+08	1.56475e+08	1.54014e+08	1.56363e+08	1.45357e+08	8.50616e+06	8.65354e+06	9.53779e+06	9.8091e+06	1.11154e+07	8.48098e+06	9.59651e+06	7.93799e+06	9.10284e+06	9.25693e+06	8.57044e+06	8.31182e+06	7.98075e+06	8.99055e+06	HMDB00292	1188	C00385
(S)-dihydroorotate	C5H6N2O4	157.025	6	60775.7	37838.9	45756.9	29209.1	63409.8	49649.6	64440.5	76935.4	126351	88640	41572	58966.6	67893.1	41809.3	56909.3	56497.6	71816.7	51180.7	63411.9	66604.2	68815.2	70223.8	88380.9	73186.5	72014.2	69148	65309.7	63828.4	HMDB03349	439216	C00337
7,9-dihydro-1H-purine-2688(3H)-trione	C5H4N4O3	167.021	7.4	2.33502e+07	2.90704e+07	3.80206e+07	2.26817e+07	2.83168e+07	2.56715e+07	2.0299e+07	3.43238e+07	4.30516e+07	2.08693e+07	3.78931e+07	3.09466e+07	1.94828e+07	1.57833e+07	1.02103e+06	2.56023e+06	4.48699e+06	2.55435e+06	3.17561e+06	2.84875e+06	376876	5.63705e+06	4.27834e+06	1.10147e+06	1.90146e+06	2.92813e+06	2.82731e+06	1.69984e+06	NA	NA	NA
N-Carbamoyl-L-aspartate	C5H8N2O5	175.036	8	34806	205205	75510.6	1000	1000	42223.3	33727.7	213198	318750	98576.6	83883.3	44205.9	42459.2	167973	1000	1000	1000	1000	1000	1000	1000	51798.6	103356	111288	40520.5	55911	30177.3	92667.9	HMDB00828	93072	C00438
5-Hydroxyisourate	C5H4N4O4	183.016	5	1.48205e+06	2.43698e+06	2.24419e+06	1.63436e+06	2.28389e+06	1.11967e+06	2.14727e+06	2.29649e+06	2.76027e+06	1.49907e+06	2.84505e+06	2.01165e+06	1.63957e+06	1.4807e+06	1000	1000	1000	1869.12	5812.62	1000	6212.62	1000	3087	1086.04	10374.2	5133.28	5358.53	4960.55	HMDB30097	250388	C11821
(R)-2-hydroxy-4-methylpentanoate	C6H12O3	131.071	2.4	4.55117e+06	4.82171e+06	4.3038e+06	4.51425e+06	4.09718e+06	4.77172e+06	3.50372e+06	4.03047e+06	4.57987e+06	3.57397e+06	4.87876e+06	4.65829e+06	4.56366e+06	4.02431e+06	3.91832e+06	2.16745e+06	2.53314e+06	2.82937e+06	1.91467e+06	2.63027e+06	2.36172e+06	2.94631e+06	2.85183e+06	2.24284e+06	2.41591e+06	3.45367e+06	2.74509e+06	3.08962e+06	HMDB00624	439960	C03264
4-nitrophenolate	C6H5NO3	138.02	1.9	5.11558e+06	3.16832e+06	3.68186e+06	3.38157e+06	4.6272e+06	6.83535e+06	3.79131e+06	5.34334e+06	4.95312e+06	5.74644e+06	4.51705e+06	7.38745e+06	3.8818e+06	3.50047e+06	2.99773e+06	3.28203e+06	2.65566e+06	3.08309e+06	2.93882e+06	9.78734e+06	3.26585e+06	4.03425e+06	3.7068e+06	3.76783e+06	3.09988e+06	2.90863e+06	3.45715e+06	3.05376e+06	NA	NA	NA
2-methylglutaconic acid	C6H8O4	143.035	7.575	1.31208e+08	1.68706e+08	1.29896e+08	1.36081e+08	127889477	1.05427e+08	1.35171e+08	1.46083e+08	1.57436e+08	1.3104e+08	1.63326e+08	1.52857e+08	1.47962e+08	1.5263e+08	2.02234e+08	1.552e+08	1.96987e+08	1.56615e+08	1.55613e+08	1.36372e+08	1.57632e+08	1.67314e+08	1.63981e+08	1.50631e+08	1.82604e+08	1.86411e+08	1.36652e+08	1.53075e+08	HMDB02266	6368126
adipic acid	C6H10O4	145.051	7.55	3.58142e+06	951932	1.45558e+06	1.44813e+06	1.4204e+06	3.58901e+06	1.20338e+06	2.5488e+06	2.38373e+06	2.90804e+06	2.92176e+06	2.30783e+06	981841	1.56138e+06	871853	1.4782e+06	2.31135e+06	599673	1.27245e+06	581578	915175	1.64266e+06	1.89587e+06	868986	942903	797034	2.06058e+06	2.50249e+06	HMDB00448	196	C06104
lysine	C6H14N2O2	145.098	10.5	4.62838e+08	7.36214e+08	497247013	602275949	511917844	5.07596e+08	4.99598e+08	6.65152e+08	8.01091e+08	6.1146e+08	6.23428e+08	6.23879e+08	6.86361e+08	6.43752e+08	8.85595e+08	619058324	8.35804e+08	6.2198e+08	6.90745e+08	6.26242e+08	6.3468e+08	7.44241e+08	744572894	6.0271e+08	8.63322e+08	8.8722e+08	5.97116e+08	6.68546e+08	HMDB00182	5962	C00047
2-aminomuconate	C6H7NO4	156.03	7.6	838696	820433	980728	705277	751934	1.35064e+06	449140	443920	472811	444122	789758	646294	775002	434162	307711	524877	329987	424277	393380	872512	150684	258141	158699	261813	219001	240906	301258	264619	HMDB01241	5280499	C02220
2-oxoadipate	C6H8O5	159.03	7.9	79567.6	131229	192276	156656	218092	250606	422293	59334.9	58967.4	187969	381120	165566	293561	339819	132809	334746	381005	343853	479203	429786	425208	33751.3	270512	324978	182335	228334	197992	324197	HMDB00225	71	C00322
arginine	C6H14N4O2	173.104	10.5	2.09224e+08	3.11131e+08	2.27613e+08	2.43583e+08	2.17406e+08	1.88441e+08	1.9909e+08	2.61556e+08	3.12678e+08	238629238	3.00641e+08	2.79288e+08	2.85253e+08	2.56283e+08	3.71185e+08	2.70728e+08	3.73632e+08	2.76005e+08	3.00537e+08	2.52021e+08	2.67311e+08	3.20481e+08	3.08541e+08	2.56148e+08	3.62178e+08	3.66737e+08	2.40715e+08	2.75405e+08	HMDB00517	6322	C00062
oxalatosuccinate	C6H6O7	189.004	7.55	192811	1000	1000	1000	1000	1000	1000	1000	1000	1000	1.73009e+06	1000	1000	17458.7	1000	1000	337557	1000	1000	1000	1000	1000	1000	1000	1000	1000	81708.7	94308.7	HMDB03974	972	C05379
D-Glucosamine 6-phosphate	C6H14NO8P	258.038	7.875	1.8735e+06	1.55427e+06	1.35053e+06	1.53849e+06	1.69569e+06	2.48483e+06	889066	1.46526e+06	2.28325e+06	1.69439e+06	1.40754e+06	1.10571e+06	1.55267e+06	861096	909903	1.17601e+06	660581	507765	797669	1.82018e+06	461935	966698	1.27428e+06	738608	1.0153e+06	859271	998069	510310	HMDB01254	439217	C00352
6-Phosphogluconic acid	C6H13O10P	275.017	7.85	330344	241369	315594	603301	266599	1.16803e+06	138340	578650	1.2196e+06	793466	245251	984017	574426	116905	166770	274560	72274.5	59220.5	80434.7	353647	16389.4	239254	244585	242730	83605.5	314166	334317	53385.1	HMDB01316	91493	C00345
4-hydroxybenzoate/Gentisate aldehyde	C7H6O3	137.024	1.95	1.87008e+06	2.17137e+06	1.98559e+06	1.94116e+06	2.03279e+06	2.35141e+06	1.74627e+06	1.7298e+06	1.77375e+06	1.84754e+06	2.54222e+06	3.35647e+06	2.61545e+06	2.4616e+06	1.06714e+06	1.37606e+06	1.37038e+06	1.06035e+06	1.22529e+06	1.20648e+06	1.90005e+06	1.39692e+06	1.51665e+06	1.21756e+06	1.22291e+06	1.46253e+06	2.91683e+06	1.62662e+06	HMDB00500	135	C00156	HMDB04062	70949	C05585
3-hydroxyanthranilate	C7H7NO3	152.035	4	4.39707e+06	2.96535e+06	3.49901e+06	4.23539e+06	4.27707e+06	5.62872e+06	5.10503e+06	2.97823e+06	3.43784e+06	3.28143e+06	3.96386e+06	3.42624e+06	2.94951e+06	3.12945e+06	3.75674e+06	3.68377e+06	3.84902e+06	3.56558e+06	3.40925e+06	4.82045e+06	3.8575e+06	3.31982e+06	3.13704e+06	4.13926e+06	3.90275e+06	3.66988e+06	5.60171e+06	3.78337e+06	HMDB01476	86	C00632
quinolinate	C7H5NO4	166.015	8.1	2.70594e+06	2.21295e+06	2.68048e+06	2.04527e+06	1.84123e+06	1.26308e+06	1.77707e+06	2.52172e+06	2.6614e+06	2.89559e+06	3.39434e+06	2.60962e+06	2.43431e+06	2.23463e+06	117518	102562	182733	100337	142929	71576.5	204049	125738	54972.1	207498	108801	99185.5	115972	138918	HMDB00232	1066	C03722
2-acetamido-5-oxopentanoate	C7H11NO4	172.062	7.9	1.48512e+06	700736	1.52913e+06	1.48975e+06	1.4402e+06	3.46448e+06	728955	1.31461e+06	1.90279e+06	1.2053e+06	2.09797e+06	1.92897e+06	1.19443e+06	529074	1.05824e+06	1.56177e+06	1.53126e+06	1.48857e+06	1.26178e+06	3.83695e+06	1.07005e+06	1.94176e+06	2.00388e+06	921463	1.27008e+06	1.42761e+06	1.37662e+06	910431	HMDB06488	192878	C01250
N-acetyl-L-glutamate	C7H11NO5	188.056	7.5	2.79087e+07	1.03131e+07	1.31388e+07	1.09911e+07	1.42208e+07	2.02177e+07	4.30207e+06	8.30781e+06	9.1389e+06	1.02656e+07	1.75218e+07	8.42037e+06	8.78157e+06	4.1482e+06	8.77992e+06	8.37186e+06	6.87968e+06	6.58765e+06	7.17042e+06	9.83181e+06	2.29256e+06	7.28671e+06	9.60812e+06	4.29135e+06	7.43255e+06	6.82221e+06	5.72224e+06	5.57568e+06	HMDB01138	185	C00624
L-cystathionine	C7H14N2O4S	221.06	8.35	1.79844e+07	1.729e+07	1.59606e+07	3.27798e+07	1.54697e+07	3.1712e+07	4.01184e+06	2.29579e+07	4.51378e+07	1.32726e+07	1.71794e+07	1.46443e+07	1.80082e+07	5.94401e+06	1.33795e+07	6.11099e+06	2.69417e+06	7.8095e+06	4.63057e+06	2.70136e+07	845836	1.34007e+07	2.49907e+07	3.82349e+06	1.05648e+07	1.51217e+07	7.10139e+06	3.71182e+06	HMDB00099	439258	C02291
Sedoheptulose 7-phosphate	C7H15O10P	289.033	8	396643	1.04894e+06	1.23458e+06	773121	930416	2.06669e+06	2.80956e+06	1.25233e+06	1.58315e+06	1.68961e+06	702562	854950	1.30438e+06	523290	987607	1.83568e+06	714974	2.1502e+06	2.88881e+06	1.21613e+07	1.11312e+06	1.92164e+06	726972	1.02573e+06	2.00885e+06	5.70076e+06	2.68379e+06	2.26283e+06	METPA0585	NA	C05382
4-pyridoxate	C8H9NO4	182.046	2	3.14959e+06	3.35821e+06	3.09681e+06	2.83195e+06	3.01183e+06	2.37885e+06	2.40069e+06	3.57282e+06	3.8615e+06	3.27364e+06	4.2748e+06	4.14416e+06	3.22684e+06	3.28508e+06	688274	566735	574225	583685	563453	521778	704746	546914	731832	769161	771902	716185	795093	576711	HMDB00017	6723	C00847
fructoseglycine	C8H15NO7	236.078	7.9	1.84781e+08	1.5792e+08	210881028	1.90709e+08	2.11931e+08	2.09882e+08	1.06503e+08	2.09226e+08	3.10144e+08	1.69367e+08	2.61281e+08	3.06251e+08	207775459	1.10525e+08	1.67045e+08	1.78127e+08	1.91883e+08	1.98661e+08	1.25033e+08	2.2354e+08	9.74044e+07	2.52629e+08	2.61769e+08	1.34912e+08	1.90361e+08	2.10228e+08	1.82666e+08	1.87634e+08	HMDB60278	3081391
nonanoate	C9H18O2	157.123	1.85	2.01492e+08	5.00839e+07	5.96234e+07	5.08971e+07	7.53596e+07	7.99607e+07	7.85182e+07	8.84216e+07	8.99735e+07	8.29142e+07	60587201	8.64413e+07	6.51971e+07	7.03895e+07	5.56591e+07	6.29097e+07	5.54156e+07	6.56361e+07	5.02978e+07	9.78864e+07	4.52272e+07	7.0243e+07	5.90471e+07	6.4674e+07	5.63409e+07	5.8167e+07	144107096	4.68235e+08	HMDB00847	8158	C01601
(4-hydroxy-3-methoxyphenyl)acetaldehyde	C9H10O3	165.056	2.5	1.03775e+06	2.25563e+06	1.26726e+06	1.57706e+06	1.65052e+06	1.4071e+06	5.12058e+06	1.46643e+06	1.6875e+06	1.26077e+06	1.81901e+06	1.77547e+06	2.77046e+06	7.13931e+06	254912	266025	371881	237479	283546	1.85975e+06	2.15544e+06	265635	327751	245900	333570	351533	1.38985e+06	2.51029e+06	HMDB05175	151276	C05581
4-hydroperoxy-2-nonenal	C9H16O3	171.103	2	8.98296e+06	4.28562e+06	9.24925e+06	4.7286e+06	5.1097e+06	4.11073e+06	4.00474e+06	6.51994e+06	8.69808e+06	5.64606e+06	8.69564e+06	8.50793e+06	4.4622e+06	4.0933e+06	4.03956e+06	3.37794e+06	5.01263e+06	3.1386e+06	4.1636e+06	4.42321e+06	3.48431e+06	3.78673e+06	4.57633e+06	3.85198e+06	4.14869e+06	5.22386e+06	5.55391e+06	7.90855e+06	HMDB60287	NA
Azelaic acid	C9H16O4	187.098	4.35	1.04969e+07	3.48059e+06	6.47561e+06	5.87881e+06	9.93963e+06	5.79874e+06	4.65091e+06	7.73111e+06	8.38019e+06	1.1955e+07	9.09173e+06	7.61138e+06	4.41886e+06	4.1401e+06	2.02484e+06	4.25758e+06	2.30598e+06	2.1155e+06	4.52768e+06	2.45198e+06	2.91961e+06	3.62808e+06	4.29336e+06	3.33354e+06	2.76629e+06	2.31196e+06	4.6657e+06	9.05932e+06	HMDB00784	2266	C08261
(R)-Pantothenate	C9H17NO5	218.103	5	6.63938e+08	8.85857e+08	6.86537e+08	7.06486e+08	735772479	600455593	5.35419e+08	7.53325e+08	9.65941e+08	6.10753e+08	771840921	8.22301e+08	7.85523e+08	6.20005e+08	8.76954e+08	6.81529e+08	8.01299e+08	7.4281e+08	7.757e+08	5.70777e+08	5.84603e+08	7.43521e+08	7.8548e+08	5.38254e+08	719384002	8.29185e+08	4.93095e+08	6.5627e+08	HMDB00210	988	C00864
carnosine	C9H14N4O3	225.099	8.15	9.6365e+06	1.67806e+07	1.31689e+07	1.36836e+07	1.14125e+07	1.30953e+07	1.28931e+07	1.55282e+07	1.63092e+07	1.34828e+07	1.27025e+07	1.1088e+07	1.38501e+07	1.42988e+07	1.23247e+06	1.22855e+06	1.68104e+06	1.30121e+06	2.29918e+06	1.54156e+06	1.24054e+06	1.6974e+06	2.08498e+06	1.17719e+06	1.37429e+06	1.44159e+06	1.3205e+06	1.11573e+06	HMDB00033	439224	C00386
gama-L-glutamyl-L-alpha-aminobutyrate	C9H16N2O5	231.099	7.85	266426	536046	653849	570997	639230	646043	398762	404096	728643	842690	554387	520834	1.15416e+06	443797	200996	527420	379473	414033	269302	317261	112325	262269	546580	289576	327948	410885	488934	414724	NA	NA	NA	ECMDB12161
Galactosylglycerol	C9H18O8	253.093	7.45	327002	349545	328446	270595	234873	142024	263259	389750	395788	347847	440187	395145	269499	387813	1000	26150.1	1000	21251.5	35257.9	1000	54367.4	1000	26584.3	23998.9	1000	1000	24975.2	1000	HMDB06790	656504	C05401
S-[2-carboxy-1-(1 H-imidazol-4-yl)ethyl]-L-cysteine	C9H13N3O4S	258.055	6.9	1.00178e+06	1.91895e+06	1.21241e+06	1.43123e+06	1.21271e+06	1.44489e+06	1.40647e+06	1.32751e+06	1.57318e+06	1.90825e+06	905261	1.10823e+06	1.37806e+06	1.65313e+06	746154	587940	501726	998778	1.18881e+06	1.08412e+06	741089	697019	1.30676e+06	686807	743689	526061	864677	444797	NA	NA	NA
N-acetyl-seryl-aspartate	C9H14N2O7	261.073	7.85	888501	2.32575e+06	2.26266e+06	1.66117e+06	1.96559e+06	2.81501e+06	610450	2.01585e+06	2.9625e+06	1.97083e+06	1.51582e+06	1.79825e+06	2.35132e+06	791361	607807	1.27554e+06	928499	824046	880555	1.4433e+06	369025	1.30143e+06	2.0829e+06	859441	1.48628e+06	1.47228e+06	1.27929e+06	857900	NA	NA	NA
3-Deoxy-D-glycero-D-galacto-2-nonulosonic acid	C9H16O9	267.072	7.7	2.26937e+07	2.12502e+07	2.89574e+07	1.52387e+07	2.07735e+07	1.30264e+07	1.60631e+07	1.34344e+07	1.46775e+07	1.36473e+07	4.36473e+07	2.55785e+07	1.43081e+07	2.39026e+07	3.02801e+07	2.42791e+07	2.81589e+07	2.38844e+07	2.21666e+07	1.69979e+07	2.38136e+07	2.03799e+07	1.6891e+07	2.24117e+07	2.13373e+07	2.22771e+07	1.53172e+07	2.0928e+07	HMDB00425	22833524
2-keto-3-deoxy-D-glycero-D-galactononic acid 9-phosphate	C9H17O12P	347.038	7.9	10926.7	202807	166340	73208.8	150057	164526	52720.7	46969.6	20190	35321.9	54432.6	38971.5	38189.4	23853.5	1000	1000	12682.7	1000	1000	1000	1000	1000	1000	11336.6	1000	1000	1000	11894	NA	NA	NA
Perillic acid	C10H14O2	165.092	1.9	74437.9	132347	80354.5	151302	110745	111717	66791.8	132802	122868	196822	214744	157731	92616.6	132396	165481	80192.9	105192	82854.3	76868.5	116615	116275	120918	77307.6	93971.3	114054	182199	106984	89033	HMDB04586	1256	C11924
trans-4,5-epoxy-2(E)-decenal	C10H16O2	167.108	1.95	1.41174e+06	1.61101e+06	1.62244e+06	1.33719e+06	734952	985900	780400	904661	1.16729e+06	906833	1.87013e+06	1.37117e+06	878885	822923	1.23091e+06	279594	978692	387979	351979	386850	370874	959745	313066	381972	751253	1.28333e+06	326522	388748	NA	NA	NA
caprate	C10H20O2	171.139	1.85	6.23345e+07	4.86239e+07	8.02676e+07	5.89303e+07	7.19765e+07	1.10539e+08	8.94381e+07	7.92552e+07	7.15219e+07	6.75536e+07	6.84576e+07	6.89686e+07	6.23464e+07	7.05563e+07	5.53296e+07	6.27945e+07	5.54691e+07	6.85857e+07	4.78825e+07	1.25056e+08	4.85929e+07	7.2084e+07	6.7699e+07	7.23391e+07	5.87329e+07	5.40797e+07	4.78804e+07	6.15177e+07	HMDB00511	2969	C01571
w-hydroxydecanoicacid	C10H20O3	187.134	2.1	1.50524e+06	556633	1.14165e+06	761927	645922	993406	833893	1.20044e+06	764290	872905	1.37526e+06	1.01944e+06	721985	983766	385312	632659	830615	660347	280433	430213	268621	453715	718351	359939	541292	522320	612612	1.04222e+06	HMDB02203	26612
kynurenate	C10H7NO3	188.035	3.1	1.04788e+06	1.45057e+06	1.13432e+06	1.27182e+06	1.36151e+06	1.13865e+06	1.06905e+06	1.05287e+06	1.13471e+06	927764	1.25779e+06	1.17761e+06	1.40119e+06	1.33192e+06	227296	113229	236468	105604	111542	111281	177267	272813	270134	247110	218273	205012	129287	133347	HMDB00715	3845	C01717
N(omega)-(L-Arginino)succinate	C10H18N4O6	289.115	8.2	352600	297457	482520	301322	197696	770182	87518.4	1.81701e+06	2.53482e+06	1.61891e+06	1.43031e+06	1.58034e+06	1.26276e+06	605294	265136	164506	202225	69611.7	53059.9	456408	1000	1.01921e+06	1.82665e+06	577411	1.66079e+06	1.52732e+06	1.14003e+06	930093	HMDB00052	16950	C03406
L-tryptophan	C11H12N2O2	203.083	6.5	7.92649e+08	1153337741	934129613	9.58794e+08	8.93918e+08	7.8528e+08	7.62372e+08	1055218531	1238710240	9.74333e+08	1159091868	1117385876	1215224269	9.24979e+08	1131919157	9.13233e+08	1161203574	937511173	9.91012e+08	8.32052e+08	8.4934e+08	1006741255	1053494081	7.84856e+08	1103230259	1126183533	8.81825e+08	9.30911e+08	HMDB00929	6305	C00078
5-Methoxyindoleacetate	C11H11NO3	204.067	2.55	5.76499e+06	8.32542e+06	6.35717e+06	5.61897e+06	6.16331e+06	5.06555e+06	4.51196e+06	7.13023e+06	8.75754e+06	5.82496e+06	8.8783e+06	8.65898e+06	7.42988e+06	6.49821e+06	405147	375823	469748	351964	368589	358139	327481	404574	466819	305707	492252	474453	367911	350836	HMDB04096	18986	C05660
Glycyl-phenylalanine	C11H14N2O3	221.093	7.15	107231	235603	154058	173608	122311	102182	128490	140178	120043	1.08749e+06	168579	203869	328699	203269	58796.2	49129.1	30441.5	40918.2	181193	74393.8	95810.7	62597.3	131648	170567	215570	163513	97892.1	85445.2	HMDB28848	NA	NA
laurate	C12H24O2	199.17	1.8	4.52329e+07	3.31142e+07	5.58612e+07	4.63086e+07	2.92246e+07	7.1116e+07	5.81859e+07	8.44649e+07	4.383e+07	4.06217e+07	5.72695e+07	4.7943e+07	4.85168e+07	5.52724e+07	3.81751e+07	4.80806e+07	3.70475e+07	5.99816e+07	3.54647e+07	6.35491e+07	4.03401e+07	4.5942e+07	5.29605e+07	4.59408e+07	3.80841e+07	3.77735e+07	4.2247e+07	4.71787e+07	HMDB00638	3893	C02679
omega hydroxy dodecanoate (n-C12:0)	C12H24O3	215.165	1.85	884585	305453	662018	511082	295665	754578	718044	1.76162e+06	797441	1.1366e+06	1.44731e+06	1.15426e+06	561756	699836	603145	910620	1.14118e+06	637953	538581	610344	379018	986477	1.52816e+06	560043	1.33894e+06	1.12779e+06	779998	590372	NA	NA	NA
Dodecanedioic acid	C12H22O4	229.145	1.9	2.47125e+06	306954	728073	432692	518122	607935	648689	1.12292e+06	933717	887438	1.72939e+06	1.1664e+06	543488	573618	477508	418119	709516	402585	567196	415210	329631	542055	605797	436532	428594	437497	1.08229e+06	1.56735e+06	HMDB00623	12736	C02678
fructosyllysine	C12H24N2O7	307.151	10.5	3.77481e+07	1.94864e+07	4.42001e+07	1.84433e+07	3.37102e+07	3.92809e+07	2.74421e+07	2.40309e+07	3.22229e+07	2.16448e+07	6.34506e+07	6.28725e+07	2.90996e+07	2.6082e+07	2.50928e+07	2.66059e+07	2.66984e+07	2.90514e+07	2.018e+07	3.80522e+07	2.16768e+07	3.72442e+07	3.15995e+07	2.73737e+07	2.64071e+07	2.54207e+07	2.32368e+07	3.24139e+07	NA	9839580	NA
tetradecenoate (n-C14:1)	C14H26O2	225.186	1.95	3.55733e+06	2.11572e+06	4.88852e+06	4.19362e+06	3.17565e+06	4.20702e+06	3.36831e+06	3.33217e+06	4.11368e+06	4.23212e+06	5.43156e+06	4.89465e+06	3.50291e+06	2.40792e+06	5.55016e+06	3.95382e+06	5.81506e+06	4.64714e+06	6.65535e+06	4.40033e+06	1.69628e+06	6.70656e+06	1.81237e+07	5.01724e+06	5.65843e+06	5.33961e+06	4.8223e+06	3.32561e+06	NA	NA	NA
myristate	C14H28O2	227.202	2.25	4.87573e+07	3.30936e+07	5.48922e+07	4.26628e+07	4.83924e+07	5.65905e+07	5.02766e+07	5.65724e+07	5.42526e+07	6.99732e+07	6.23495e+07	5.11788e+07	3.69193e+07	3.63457e+07	3.30756e+07	3.46085e+07	3.87352e+07	3.33237e+07	5.37792e+07	5.74658e+07	3.41748e+07	4.56198e+07	5.58604e+07	5.24707e+07	3.40015e+07	3.4241e+07	4.13863e+07	4.732e+07	HMDB00806	11005	C06424
6(S)-hydroxy-tetradeca-2E4E8Z-trienoate/6(R)-hydroxy-tetradeca-2E4E8Z-trienoate	C14H22O3	237.15	1.85	222852	226211	292158	239680	178964	269442	229678	478289	286483	441665	288502	319239	258736	245133	51399.1	149344	134124	72723	129868	42377.1	77665.4	108025	70224	77023.2	104109	75315.7	79305.6	152114	NA	NA	NA
omega hydroxy tetradecanoate (n-C14:0)	C14H28O3	243.197	2.15	788438	678280	1.25885e+06	809506	587551	1.07925e+06	881040	1.17224e+06	1.20399e+06	1.26762e+06	2.02035e+06	1.22732e+06	975231	1.02733e+06	859180	736183	1.55483e+06	882199	1.26826e+06	1.06918e+06	391585	1.30503e+06	2.98403e+06	891826	1.30493e+06	1.35631e+06	786707	701314	NA	NA	NA
3(S)6(R)-dihydroxy-tetradec-8Z-enoate/3(S)6(S)-dihydroxy-tetradec-8Z-enoate	C14H26O4	257.176	2	4.45409e+06	1.09205e+06	3.85033e+06	1.01607e+06	1.09895e+06	985192	1.14135e+06	4.17446e+06	4.08259e+06	3.83091e+06	6.07034e+06	4.32274e+06	1.08464e+06	1.28628e+06	214525	319744	555401	185471	411206	188214	278518	450749	407035	239442	337123	252738	481406	628743	NA	NA	NA
pentadecanoate	C15H30O2	241.217	2.1	1.8492e+07	8.85999e+06	1.77999e+07	1.49085e+07	1.775e+07	1.39763e+07	1.60617e+07	1.5958e+07	1.61887e+07	1.75004e+07	2.18935e+07	1.89665e+07	1.26813e+07	1.35153e+07	9.93978e+06	1.14458e+07	1.30095e+07	11045752	1.22089e+07	1.26753e+07	1.05636e+07	1.21637e+07	1.3289e+07	1.3143e+07	1.15456e+07	1.09025e+07	1.37832e+07	1.53286e+07	HMDB00826	13849	C16537
palmitoleate	C16H30O2	253.217	2.1	2.29973e+07	1.86329e+07	1.81603e+07	3.25762e+07	2.57282e+07	1.63534e+07	3.17252e+07	2.26335e+07	2.42693e+07	3.69872e+07	3.53841e+07	2.63311e+07	2.20614e+07	2.66334e+07	7.55225e+06	1.1099e+07	1.62343e+07	1.27042e+07	3.04451e+07	7.5522e+06	7.17584e+06	1.56244e+07	2.71385e+07	3.21331e+07	1.30171e+07	9.36807e+06	1.38574e+07	1.56049e+07	HMDB03229	445638	C08362
palmitate	C16H32O2	255.233	2.1	7.21772e+08	529811421	693676288	4.92483e+08	7.75912e+08	7.01854e+08	7.09641e+08	6.48098e+08	6.27073e+08	9.56919e+08	8.96508e+08	7.9707e+08	5.23519e+08	5.73148e+08	4.96504e+08	4.366e+08	4.90297e+08	457263496	5.46734e+08	6.89144e+08	5.35955e+08	5.73172e+08	4.96822e+08	6.80751e+08	5.57274e+08	5.6082e+08	4.91577e+08	5.82473e+08	HMDB00220	985	C00249
omega hydroxy hexadecanoate (n-C16:0)	C16H32O3	271.228	2	9.57924e+06	7.40551e+06	1.16348e+07	1.21162e+07	7.56827e+06	1.37583e+07	1.48688e+07	1.54872e+07	1.12453e+07	1.86936e+07	2.36547e+07	1.0854e+07	1.27624e+07	1.59176e+07	7.07872e+06	9.91699e+06	2.23051e+07	1.77577e+07	1.59643e+07	7.33794e+06	5.58854e+06	1.01089e+07	1.66603e+07	1.22825e+07	1.16461e+07	8.55535e+06	7.05562e+06	6.55627e+06	HMDB06294	7058075
11'-Carboxy-alpha-chromanol	C16H22O4	277.145	1.8	9.29874e+06	2.7273e+06	9.79531e+06	3.11561e+06	2.67406e+06	2.84862e+06	1.36088e+06	1.02109e+07	1.59089e+07	1.01648e+07	1.55967e+07	1.28448e+07	3.40946e+06	2.15095e+06	1.82037e+06	1.28104e+06	2.18051e+06	1.11465e+06	1.43949e+06	1.45269e+06	1.61517e+06	2.80261e+06	3.73859e+06	1.64274e+06	3.06241e+06	3.01183e+06	1.32752e+06	1.34827e+06	HMDB12515	53481451
Hexadecanedioic acid	C16H30O4	285.207	1.95	1.98045e+06	1.77181e+06	2.11132e+06	2.19776e+06	1.61701e+06	2.35056e+06	2.48168e+06	2.0232e+06	1.64537e+06	2.69148e+06	4.19813e+06	2.04285e+06	2.47132e+06	2.75506e+06	697889	1.45005e+06	2.98349e+06	1.82915e+06	1.39297e+06	768138	918789	1.09361e+06	1.44879e+06	1.14242e+06	1.13167e+06	1.05736e+06	881485	1.01702e+06	HMDB00672	10459	C19615
margarate	C17H34O2	269.249	2.05	1.15786e+07	6.87343e+06	9.98655e+06	8.58886e+06	1.25241e+07	8.47153e+06	1.13443e+07	9.63337e+06	8.89685e+06	1.47299e+07	1.63655e+07	1.18995e+07	7.61333e+06	9.10808e+06	5.25277e+06	5.42431e+06	8.17253e+06	6.46342e+06	9.40626e+06	6.06414e+06	1.01803e+07	7.34359e+06	6.75888e+06	1.09562e+07	6.75927e+06	6.06746e+06	9.40243e+06	9.72351e+06	HMDB02259	10465
stearate	C18H36O2	283.264	2	3.07895e+08	2.18763e+08	302389067	1.54534e+08	2.8292e+08	2.31173e+08	2.81655e+08	2.1361e+08	221149100	4.79744e+08	4.60204e+08	376253518	1.57033e+08	2.02121e+08	206588355	1.38689e+08	2.06096e+08	1.71487e+08	2.35643e+08	1.75646e+08	2.392e+08	2.23122e+08	1.67325e+08	2.98269e+08	2.71508e+08	2.4346e+08	175407569	2.10549e+08	HMDB00827	5281	C01530
12,13-epoxy-9-hydroperoxy-10E-octadecenoate	C18H32O5	327.218	2.12	409269	267812	360445	236062	235157	337808	322642	406530	298245	508100	1.00732e+06	466599	299927	344898	103102	206481	492862	242776	406856	144555	120145	202749	320598	176091	141778	352579	146453	284374	NA	NA	NA
estrone 3-sulfate	C18H22O5S	349.112	1.55	44468	47861.9	48097.3	31230.2	31062.2	32256.9	23533.4	57624.6	39306.9	56637.6	97256.4	71348.2	37843.5	56442.9	1000	3582.14	1000	1000	2094.57	1000	1000	1000	2208.25	1000	1000	1000	1000	1000	HMDB01425	3001028	C02538
8,11,14-Eicosatrienoic acid (DGLA)	C20H34O2	305.249	1.9	5.07558e+06	4.19614e+06	2.89205e+06	3.94003e+06	4.66984e+06	3.13347e+06	9.8569e+06	3.60409e+06	2.63119e+06	5.80545e+06	7.14086e+06	6.33499e+06	5.23161e+06	8.91241e+06	842418	1.43699e+06	722740	1.10671e+06	1.65639e+06	1.13366e+06	1.35273e+06	1.35892e+06	2.53263e+06	1.60426e+06	1.17445e+06	1.2166e+06	1.56512e+06	1.25759e+06	HMDB02925	5280581	C03242
Eicosenoic acid	C20H38O2	309.28	2.05	1.37105e+06	1.06069e+06	1.02524e+06	1.20821e+06	1.36663e+06	1.284e+06	1.42945e+06	1.11425e+06	1.20938e+06	2.09012e+06	2.08775e+06	1.48214e+06	1.43289e+06	1.46936e+06	757144	1.42119e+06	1.68599e+06	1.53087e+06	2.96845e+06	1.15784e+06	638596	1.3794e+06	2.03979e+06	1.80238e+06	1.20073e+06	940468	1.44103e+06	1.1502e+06	HMDB02231	5282768	C16526
15(S)-Hydroxyeicosatrienoic acid	C20H34O3	321.244	2	606569	489473	441750	340743	401848	288795	208093	499369	507468	414757	768498	1.22943e+06	371847	245037	61791.4	18857.4	36252.4	40015	64256.1	68342	3139.2	25289.1	209531	18003.3	4590.85	80812.1	99758.9	176929	HMDB05045	5283145
N-Acetylneuraminate 9-phosphate	C11H20NO12P	388.065	8	20177.7	23353.1	37277.1	1000	15778.6	1000	6945.82	1000	47272.2	18226.8	1000	57761.9	54551.5	12675.9	1000	10508.7	16712.5	10738.7	37332.9	15213.7	9459.57	1000	23959.3	20264.4	1000	1000	48251.5	12954.2	HMDB06268	53477814	C06241
fructoselysine 3-phosphate	C12H25N2O10P	387.117	8.3	210403	146831	283135	587937	64261.3	561960	64892.5	134891	395317	577946	120394	282450	235968	36060.8	792215	1.13164e+06	776597	802764	535397	743779	1000	1.39203e+06	1.64528e+06	504458	878313	1.02138e+06	906993	401486	NA	NA	NA
(R)-S-lactoylglutathionate	C13H21N3O8S	378.098	7.65	1.89447e+06	1.66782e+06	1.17511e+06	890046	1.60143e+06	1.09102e+06	801629	1.49251e+06	1.97866e+06	1.30248e+06	2.28109e+06	2.36735e+06	1.7523e+06	1.059e+06	2.67599e+06	1.72339e+06	2.43917e+06	1.6289e+06	1.36124e+06	1.52608e+06	1.80077e+06	2.42627e+06	1.98053e+06	1.89489e+06	3.01494e+06	2.20271e+06	2.09295e+06	2.5687e+06	HMDB01066	440018	C03451
UDP-alpha-D-xylose	C14H22N2O16P2	535.037	7.8	240534	641034	573474	1.00603e+06	589552	1.24973e+06	249860	768299	1.22388e+06	873706	295109	517887	1.04178e+06	417497	601222	1.05515e+06	1.40422e+06	1.21532e+06	1.08098e+06	1.17391e+06	214782	1.55788e+06	2.03325e+06	685805	1.13362e+06	1.37648e+06	1.51639e+06	680840	HMDB01018	439179	C00190
ADP-ribose	C15H23N5O14P2	558.064	7.8	231220	272823	1.61248e+06	423697	491156	1.45034e+06	211408	63077.2	749255	471550	1.02932e+06	682036	509624	225556	369653	534856	383338	410319	364429	885292	228863	460909	779976	269828	782775	661892	322654	67887.7	HMDB01178	192	C00301
UDP-D-glucuronate	C15H22N2O18P2	579.027	7.85	1.17631e+07	1.66477e+07	1.43679e+07	2.85483e+07	2.22107e+07	2.64903e+07	4.74051e+06	2.13263e+07	2.02693e+07	2.71543e+07	1.35649e+07	1.61735e+07	1.71439e+07	3.90192e+06	1.15176e+07	2.39579e+07	1.34046e+07	1.12409e+07	1.49159e+07	1.76025e+07	4.91625e+06	3.13824e+07	3.7375e+07	1.58877e+07	1.32069e+07	1.25624e+07	1.38261e+07	6.4695e+06	HMDB00935	17473	C00167
GDP-D-mannose	C16H25N5O16P2	604.07	7.85	987942	1.05826e+06	1.33194e+06	1.18235e+06	1.01162e+06	1.53807e+06	460857	1.12918e+06	1.54712e+06	1.07786e+06	869141	891232	653906	440078	1.11839e+06	1.168e+06	1.01143e+06	645000	872769	1.85769e+06	410539	1.8596e+06	333075	707718	1.25443e+06	1.52285e+06	1.5284e+06	1.09504e+06	HMDB01163	18396	C00096
NADH	C21H29N7O14P2	664.118	7.85	7.13537e+06	3.34771e+06	1.21237e+07	4.58575e+06	7.81588e+06	3.40875e+06	1.86593e+06	6.23894e+06	9.94736e+06	7.75071e+06	1.10346e+07	1.47951e+07	3.76584e+06	2.71478e+06	7.5926e+06	7.70792e+06	6.11133e+06	3.08713e+06	5.64234e+06	4.63598e+06	1.01787e+06	4.67068e+06	1.23635e+07	5.61667e+06	8.13856e+06	1.33343e+07	5.77528e+06	1.65668e+06	HMDB01487	928	C00004
NADPH	C21H30N7O17P3	744.084	7.785	1000	1000	31110.1	31593.3	1000	1000	1000	1662.04	27608.3	1000	1000	1000	1000	1000	1000	1000	1000	1000	1000	1000	1000	1000	55162	1000	1000	1000	1000	1000	HMDB00221	22833512	C00005
docosanedioicacid	C22H42O4	369.301	1.93	235709	120633	25306	160749	160417	67556.5	56255.9	405100	105202	162336	201767	106716	46574.4	70800.9	6991	39442.1	70802.2	86296.8	391039	23154.2	129577	35074.8	72546.6	16139.4	74955.4	27419.9	151858	77388	NA	15716582	NA
lithocholate	C24H40O3	375.29	1.95	1000	1000	1000	1000	1000	1000	1000	1000	1000	1000	1000	1000	27877.5	1000	1000	1000	1000	1000	1000	1000	1000	1000	1000	1000	1000	1000	1000	1000	HMDB00761	11740284	C03990
glycolithocholate	C26H43NO4	432.312	2.4	78828.2	172111	97815.3	89512.7	117128	84384	77066	94780.6	149643	92200.9	140614	142081	154211	123918	12219.2	6357.64	7606.24	1000	4012.16	1000	1000	13675.7	14291.5	2298.91	5512.65	9208.53	12113.7	6241.36	HMDB00698	115245	C15557
glycochenodeoxycholate	C26H43NO5	448.307	2.95	2.2754e+06	3.20432e+06	2.53677e+06	2.18762e+06	2.70845e+06	1.9391e+06	1.85291e+06	2.5109e+06	3.10634e+06	2.2816e+06	3.2445e+06	3.22005e+06	3.01814e+06	2.77493e+06	119991	136145	183732	131444	147771	104250	96607.7	202701	262608	106508	139022	173260	139941	93321.1	HMDB00637	22833540	C05466
taurolithocholate	C26H45NO5S	482.295	1.655	981144	1.22039e+06	1.20657e+06	736974	1.16193e+06	668217	694179	886260	1.1567e+06	901651	1.3589e+06	1.37632e+06	1.06074e+06	1.11047e+06	53814.3	43591.1	33708.4	30170.6	55013.6	33644	26891.7	34636.6	48189.4	45163.9	34274.3	26617	39767.5	18091.3	HMDB00722	53477716	C02592
sulfoglycolithocholate	C26H43NO7S	512.269	2.5	105364	112821	158594	64573.9	83282.4	51812	47186.3	164502	158061	114837	189671	197294	89255	74710.2	1000	1000	1000	1000	1000	1000	1000	2736.99	1000	1000	1000	1000	1000	1000	HMDB02639	53477756	C11301
cholesterol sulfate	C27H46O4S	465.304	1.85	784394	64278.9	161272	58225.9	161046	67962.4	71833	62886.4	22357.8	84608	95302.9	141606	63793.7	63166	1000	6859.59	8295.63	6828.93	6761.9	2372.63	27341	2798.99	2856.38	10178.9	18212.7	2672.51	7640.07	9678.35	HMDB00653	65076	C18043
13-carboxy-alpha-tocopherol	C29H48O4	459.348	2.3	83126.6	12170	37566.8	2386.5	20878.5	1000	25180.2	59499.8	54841.1	51441	69619.2	54762	1000	8121.08	1000	1000	1000	1000	1000	1000	5351.26	11617	5029.45	6086.57	9339.4	1000	1000	3699.74	NA	NA	NA
D-glycerate	C3H6O4	105.019	6.85	8.74659e+06	1.06304e+07	9.98194e+06	7.45223e+06	8.60507e+06	6.17262e+06	6.29628e+06	1.12295e+07	1.31339e+07	1.08017e+07	1.34446e+07	1.37806e+07	9.73205e+06	8.62313e+06	2.27855e+06	1.47141e+06	2.17963e+06	1.26917e+06	1.00588e+06	1.40174e+06	2.00919e+06	1.59063e+06	2.25306e+06	1.94803e+06	1.98504e+06	2.12377e+06	1.74742e+06	2.23436e+06	HMDB00139	439194	C00258
C4H8O3(3)	C4H8O3	103.04	4.45	2.12533e+07	2.08766e+07	1.93654e+07	3.31997e+07	3.1277e+07	2.45146e+07	2.68391e+07	2.2353e+07	1.00067e+07	19783305	5.91851e+06	1.0518e+07	3.04187e+07	3.05343e+07	1.0422e+06	3.78607e+06	1.10753e+06	4.64065e+06	3.71249e+06	5.04204e+06	4.74566e+06	2.16067e+06	3.93781e+06	7.40469e+06	1.73782e+06	1.45684e+06	8.09209e+06	5.71548e+06
5-oxoproline/L-1-Pyrroline-3-hydroxy-5-carboxylate	C5H7NO3	128.035	6.9	7.76729e+08	6.17238e+08	6.03157e+08	7.43127e+08	4.72847e+08	9.13181e+08	4.24069e+08	5.43924e+08	6.70539e+08	6.46706e+08	1096348252	6.77126e+08	6.68471e+08	598363694	1246621591	8.84501e+08	1359510409	7.9042e+08	7.59483e+08	1016999768	8.64653e+08	1125684769	1234362479	9.47358e+08	1180751703	1106335823	7.06445e+08	7.2896e+08	HMDB00267	4992	C01879	HMDB01369	1059	C04281
itaconate/Mesaconate	C5H6O4	129.019	7.65	1.41511e+07	1.6835e+07	1.65277e+07	1.70869e+07	1.44314e+07	2.03397e+07	8.93696e+06	1.49435e+07	2.0951e+07	1.47517e+07	1.92188e+07	1.6687e+07	1.73948e+07	1.26612e+07	1.08506e+07	1.17825e+07	1.56826e+07	8.84934e+06	8.86622e+06	1.24926e+07	5.0028e+06	1.40205e+07	1.42643e+07	7.36781e+06	1.08179e+07	1.16304e+07	1.11449e+07	8.9115e+06	HMDB02092	811	C00490	HMDB00749	638129	C01732
L-4-hydroxyglutamate semialdehyde	C5H9NO4	146.046	8	1473216591	1830845179	1846212015	2428449099	1578650498	2926116608	8.94655e+08	1595500033	2217991662	1574779878	1623748884	1385675658	1884212396	9.07317e+08	1485239433	1675550649	1707579720	1402193184	1256086377	1859916597	5.02087e+08	1772371490	2051501668	9.45327e+08	1438011823	1579020429	1468422811	1138675435	HMDB06556	8224	C05938
C5H10O5(6)	C5H10O5	149.046	7.55	2.86509e+07	3.53657e+07	2.79829e+07	2.9028e+07	2.63045e+07	2.18466e+07	2.88206e+07	3.12484e+07	3.44965e+07	2.81117e+07	3.59197e+07	3.3542e+07	3.14341e+07	3.25246e+07	4.32729e+07	3.30767e+07	4.16543e+07	3.27392e+07	3.38244e+07	2.86699e+07	3.31838e+07	3.62384e+07	3.40628e+07	3.19657e+07	3.8812e+07	3.90598e+07	2.94765e+07	3.22652e+07	NA	NA	NA
L-arabinitol/xylitol/D-ribitol	C5H12O5	151.061	7.1	1.97147e+07	2.43144e+07	2.14332e+07	2.02584e+07	2.09576e+07	1.89301e+07	1.67199e+07	2.2922e+07	2.64637e+07	2.05582e+07	2.53138e+07	2.54536e+07	2.22321e+07	2.07956e+07	3.93968e+06	2.89462e+06	1.80777e+06	3.18983e+06	3.20438e+06	5.10361e+06	3.12621e+06	3.30191e+06	4.87554e+06	2.40812e+06	3.98075e+06	3.87076e+06	2.90928e+06	2.42768e+06	NA	NA	NA
L-xylonate/L-lyxonate	C5H10O6	165.04	7.85	1.97133e+07	3.22184e+07	2.19283e+07	2.83219e+07	2.83129e+07	2.83957e+07	2.43095e+07	2.15691e+07	2.35595e+07	1.98545e+07	2.57499e+07	2.33812e+07	3.12155e+07	3.02705e+07	1.23908e+07	1.56099e+07	1.73654e+07	1.11798e+07	1.15839e+07	1.32259e+07	9.14296e+06	1.37484e+07	2.1833e+07	1.0776e+07	1.54397e+07	1.72368e+07	1.19951e+07	9.94131e+06	HMDB60256	6971043	C05411	HMDB60255	7778	C05412
2-deoxy-D-ribose 5-phosphate/2-Deoxy-D-ribose 1-phosphate	C5H11O7P	213.017	7.7	386453	182066	385503	301475	145128	1.41266e+06	1000	315579	476194	340245	232453	99614.1	186768	23820.3	481042	367697	224731	83748.3	104203	1.04373e+06	221650	473480	660496	134838	132817	198364	169094	1000	HMDB01031	45934311	C00673	HMDB01351	439287	C00672
ribose-phosphate	C5H11O8P	229.012	8	3.65308e+06	1.05764e+07	5.59211e+06	7.72463e+06	7.77922e+06	9.18196e+06	6.8934e+06	4.76357e+06	5.91662e+06	5.74602e+06	4.80552e+06	4.19627e+06	1.07834e+07	7.66406e+06	4.98308e+06	3.72841e+06	3.25469e+06	1.11581e+06	1.82106e+06	3.57161e+06	1.28042e+06	4.92856e+06	4.1987e+06	3.72987e+06	4.0015e+06	3.66862e+06	2.6639e+06	2.08269e+06	HMDB01548	3417	C00117
3-methyl-2-oxopentanoate/4-methyl-2-oxopentanoate(ketoleucine)	C6H10O3	129.056	2	1092542301	1824835865	1607422495	1960980844	1329722338	1609967228	5.18444e+08	1349730600	1949908488	1137673787	1414268028	1370107864	1921154220	6.54498e+08	1724089693	1349423486	2124941509	1454770040	1547840135	1418539687	8.00899e+08	1587166964	1901097051	7.37913e+08	1781454260	1886394106	1165506200	7.98724e+08	HMDB00491	47	C03465	HMDB00695	70	C00233
L-2-aminoadipate	C6H11NO4	160.062	5.75	5.43492e+06	7.37497e+06	9.27938e+06	5.82657e+06	8.22586e+06	8.15082e+06	4.65005e+06	8.60573e+06	1.10633e+07	9.80463e+06	8.83492e+06	8.76334e+06	8.23752e+06	5.37844e+06	9.15291e+06	1.00897e+07	1.10805e+07	7.77505e+06	8.32129e+06	8.9245e+06	3.64805e+06	1.34314e+07	1.81346e+07	7.71935e+06	1.31965e+07	1.35046e+07	8.3294e+06	6.72814e+06	HMDB00510	469	C00956
L-fucose/L-Fuculose	C6H12O5	163.061	7.5	2.8764e+06	3.91504e+06	3.14366e+06	3.20624e+06	2.95458e+06	2.57661e+06	2.91395e+06	3.54776e+06	3.72472e+06	2.83024e+06	3.71398e+06	3.42506e+06	3.09925e+06	3.11453e+06	399241	141620	145337	103295	175532	121991	105804	51026.5	68476.2	108598	109472	21572.8	199306	178623	HMDB00174	17106	C01019	HMDB60267	6857362	C01721
N-Formimidoyl-L-glutamate	C6H10N2O4	173.057	7.1	3.80689e+06	4.45065e+06	6.11487e+06	4.42741e+06	5.77769e+06	4.069e+06	2.9048e+06	7.59072e+06	8.01886e+06	1.14916e+07	5.32165e+06	6.62966e+06	9.08083e+06	2.51363e+06	2.50055e+06	3.17694e+06	2.58363e+06	3.7449e+06	2.92696e+06	3.29463e+06	1.45872e+06	4.42025e+06	7.14911e+06	3.36466e+06	4.0413e+06	4.39039e+06	4.90605e+06	3.62342e+06	HMDB00854	439233	C00439
N-acetyl-L-aspartate/2-Amino-3-oxoadipate	C6H9NO5	174.041	7.65	1.99072e+07	2.87807e+07	3.98752e+07	1.97056e+07	2.87248e+07	7.05046e+07	8.15797e+06	2.00189e+07	1.90728e+07	9.49836e+06	1.82231e+07	1.98827e+07	2.6247e+07	9.46754e+06	6.97435e+06	1.35244e+07	8.25975e+06	6.9385e+06	8.27458e+06	4.26731e+07	3.32853e+06	1.13324e+07	1.07882e+07	6.78292e+06	1.19192e+07	1.11111e+07	1.10785e+07	7.99523e+06	HMDB00812	65065	C01042	HMDB60273	NA
3-Keto-beta-D-galactose/L-Gulonolactone	C6H10O6	177.04	7.475	2.13904e+06	2.23471e+06	2.47106e+06	1.9277e+06	2.17837e+06	2.41239e+06	1.69187e+06	2.21891e+06	2.15336e+06	2.09703e+06	3.45018e+06	2.66356e+06	1.77515e+06	2.07658e+06	1.95443e+06	1.39315e+06	2.21373e+06	1.42455e+06	1.50897e+06	1.46881e+06	1.86586e+06	1.34387e+06	1.60891e+06	1.8849e+06	1.68133e+06	1.88768e+06	1.75979e+06	1.76283e+06	HMDB01385	440653	C05394	HMDB03466	439373	C01040
C6H12O6(5)	C6H12O6	179.056	8.4	4.41457e+08	6.86316e+08	1243912988	6.82623e+08	6.46289e+08	1416696760	6.4045e+08	9.52723e+08	1183104868	5.80679e+08	4.94207e+08	4.95037e+08	6.6832e+08	4.09946e+08	1451344195	1538872287	2136767598	1345926666	1750272752	2844338613	1059588823	2044886277	2772884824	9.96324e+08	1680899483	1641255775	1407176383	7.02832e+08	NA	NA	NA
L-Iditol/D-glucitol/galactitol	C6H14O6	181.072	7.875	2.08779e+08	2.84388e+08	2.307e+08	2.45227e+08	2.30233e+08	1.85822e+08	200364106	2.35636e+08	2.72806e+08	2.0581e+08	2.64986e+08	2.4995e+08	2.46336e+08	2.38012e+08	2.84089e+07	2.43099e+07	6.14635e+06	2.52032e+06	8.2949e+06	4.12832e+06	7.35585e+06	4.49303e+06	1.18976e+06	23582.2	3.1262e+06	648112	1.47723e+07	1.49216e+07	NA	NA	NA
3-dehydro-L-gulonate/D-glucuronate/L-iduronate	C6H10O7	193.035	7.6	7.12245e+06	8.02028e+06	7.96495e+06	9.64975e+06	8.31355e+06	9.41874e+06	5.97604e+06	8.22898e+06	9.5664e+06	7.15056e+06	9.47827e+06	7.76705e+06	9.5766e+06	6.81959e+06	6.21268e+06	6.98767e+06	7.62897e+06	7.1905e+06	7.29024e+06	8.03825e+06	5.12216e+06	7.53559e+06	9.35145e+06	5.96435e+06	7.55029e+06	8.13335e+06	6.72473e+06	5.14973e+06	HMDB06334	439273	C00618	HMDB00127	444791	C00191	HMDB02704	18845	C06472
gulonate	C6H12O7	195.051	7.55	6.62452e+07	9.50227e+07	9.49298e+07	7.36171e+07	6.46799e+07	1.47017e+08	4.74436e+07	9.11179e+07	1.07657e+08	5.57663e+07	9.32056e+07	1.11629e+08	9.45801e+07	5.77001e+07	3.82877e+07	3.13001e+07	4.05483e+07	2.2638e+07	2.08471e+07	5.53534e+07	1.80756e+07	4.23298e+07	4.34091e+07	2.4834e+07	5.02985e+07	5.20959e+07	3.86713e+07	2.94089e+07	HMDB03290	152304	C00800
Methylisocitric acid/2-methylcitrate	C7H10O7	205.035	7.9	2.57923e+06	3.46596e+06	3.54116e+06	3.03939e+06	2.86387e+06	3.05863e+06	1.43709e+06	3.45089e+06	3.95889e+06	3.33504e+06	5.93353e+06	3.66587e+06	3.40715e+06	2.52377e+06	708336	936370	1.36237e+06	533243	605373	1.18831e+06	476817	1.90229e+06	8.86011e+06	1.41696e+06	2.06879e+06	2.30163e+06	1.36184e+06	994114	HMDB06471	513	C04593	HMDB00379	505	NA	207.042
phenylacetate/(4-hydroxyphenyl)acetaldehyde	C8H8O2	135.045	1.9	2.228e+07	2.86478e+06	2.45535e+07	3.04483e+06	1.81241e+07	3.50351e+06	3.61895e+06	3.34877e+06	3.55181e+06	3.3107e+06	2.29457e+07	2.4893e+07	2.98649e+07	2.94344e+07	2.91717e+07	2.78559e+07	2.47448e+07	2.87246e+07	3.05141e+06	3.52497e+06	3.41056e+06	3.64636e+06	3.08887e+06	3.59567e+06	2.52486e+07	2.83956e+07	3.22819e+06	3.35377e+06	HMDB00209	999	C07086	HMDB03767	440113	C03765
4-Hydroxyphenylacetate/2-Hydroxyphenylacetate/3,4-Dihydroxyphenylacetaldehyde	C8H8O3	151.04	1.9	2.27689e+06	2.44857e+06	3.42345e+06	2.4582e+06	2.66145e+06	4.05012e+06	2.4644e+06	2.95129e+06	2.7575e+06	5.35511e+06	5.70721e+06	1.34327e+07	2.78139e+06	3.15369e+06	2.64644e+06	2.64289e+06	2.36393e+06	2.06029e+06	3.09114e+06	2.54041e+06	2.21572e+06	2.02794e+06	2.15757e+06	2.30136e+06	2.28697e+06	6.05105e+06	1.99446e+06	5.17628e+06	HMDB00020	127	C00642	HMDB00669	11970	C05852	HMDB03791	119219	C04043
4-hydroxy-2-nonenal/3,4-epoxynonanal	C9H16O2	155.108	1.85	5.24487e+06	1.75e+06	4.27589e+06	1.68254e+06	3.13163e+06	1.9842e+06	1.66705e+06	1.90961e+06	2.0664e+06	2.32765e+06	4.50044e+06	4.82588e+06	4.68663e+06	4.41389e+06	3.65365e+06	3.96748e+06	3.56651e+06	3.65342e+06	1.02824e+06	1.73488e+06	1.00871e+06	1.38156e+06	1.36774e+06	1.34622e+06	3.50641e+06	3.73693e+06	2.31068e+06	4.84778e+06	HMDB04362	5283344		HMDB60286	NA
4,6-Dihydroxyquinoline/quinoline-4,8-diol	C9H7NO2	160.04	1.95	476185	541585	550679	531925	544537	429956	442889	518841	505598	564053	616429	479096	509984	465331	320149	249871	343722	254997	254550	187281	278662	316759	289551	309729	256746	319131	314327	206440	HMDB04077	440738	C05639	HMDB60289	NA
4(R)-hydroxy-dodec-6Z-enoate/4(S)-hydroxy-dodec-6Z-enoate	C12H22O3	213.15	1.85	1.5964e+06	991798	1.53098e+06	1.02424e+06	1.0598e+06	1.50317e+06	1.33706e+06	1.58686e+06	1.32572e+06	1.27401e+06	2.21602e+06	1.79154e+06	1.25685e+06	1.32549e+06	1.07731e+06	1.38932e+06	1.30696e+06	1.30034e+06	922834	1.15195e+06	868858	1.25273e+06	1.25751e+06	1.01545e+06	1.15415e+06	1.15669e+06	1.26038e+06	1.62078e+06	NA	NA	NA	lactose/sucrose/
linoleic acid/linoelaidic acid (all trans C18:2)/octadecadienoate (n-C18:2)	C18H32O2	279.233	1.85	1.58872e+07	1.41877e+07	1.06649e+07	1.47749e+07	1.7937e+07	9.2029e+06	2.10192e+07	1.27416e+07	1.17284e+07	1.95539e+07	2.33642e+07	1.86141e+07	1.42972e+07	2.25616e+07	4.01873e+06	5.24258e+06	5.77326e+06	4.22375e+06	8.81117e+06	3.90882e+06	3.63437e+06	5.65874e+06	1.16585e+07	6.92163e+06	4.62607e+06	6.00401e+06	5.57217e+06	6.06027e+06	HMDB00673	5280450	C01595
oleic acid/elaidate/trans-vaccenate	C18H34O2	281.249	2	1.01722e+08	8.96594e+07	7.18794e+07	9.79793e+07	1.07112e+08	7.25692e+07	1.26021e+08	8.14405e+07	7.8352e+07	1.2701e+08	1.42704e+08	1.15638e+08	9.95555e+07	1.18515e+08	2.46793e+07	3.76765e+07	4.23031e+07	4.85667e+07	99194855	3.36808e+07	2.77605e+07	4.33093e+07	6.77911e+07	1.01214e+08	3.50176e+07	3.32593e+07	3.75873e+07	4.77316e+07	HMDB00207	445639	C00712	HMDB00573	445639	C00712
9(10)-EpOME/12(13)-EpOME	C18H32O3	295.228	2	984968	812097	964430	957307	874398	672218	791464	1.02904e+06	1.10629e+06	1.06529e+06	2.30343e+06	1.32093e+06	677910	935376	873401	762103	1.21163e+06	570599	1.31262e+06	985227	524553	812886	1.27876e+06	738600	844494	2.87578e+06	855300	1.9212e+06	HMDB04701	6246154	C14825	HMDB04702	5356421	C14826
9,10-hydroxyoctadec-12(Z)-enoate/12,13-hydroxyoctadec-9(Z)-enoate	C18H34O4	313.238	2	3.38767e+06	2.87041e+06	3.53223e+06	3.71694e+06	3.22675e+06	3.63286e+06	4.04461e+06	4.67542e+06	3.41079e+06	5.06211e+06	5.9106e+06	3.82329e+06	3.97439e+06	4.47821e+06	2.00325e+06	2.9778e+06	4.81585e+06	4.02219e+06	3.26044e+06	2.2748e+06	2.68928e+06	2.54337e+06	3.24043e+06	2.75975e+06	3.09601e+06	2.73619e+06	2.44418e+06	2.64387e+06	HMDB04704	9966640	C14828	HMDB04705	10236635	C14829
pristanic acid	C19H38O2	297.28	2.15	758230	408058	841665	488127	804894	992066	1.01002e+06	798197	677482	1.02054e+06	1.29743e+06	873821	811593	987422	498549	766172	790963	817884	688006	566376	790969	488001	525076	622197	660605	529663	942645	617979	HMDB00795	123929
C20H30O2(4)	C20H30O2	301.217	2	5.00043e+06	1.12345e+07	5.51856e+06	1.19834e+07	1.09964e+07	1.1698e+07	1.25512e+07	6.93257e+06	4.7039e+06	1.03956e+07	8.82169e+06	1.34592e+07	1.16014e+07	1.35105e+07	1.52921e+06	2.23586e+06	1.26964e+06	5.1741e+06	1.82243e+06	1.95425e+06	2.26419e+06	1.23159e+06	1.11602e+06	1.9731e+06	1.12672e+06	4.41529e+06	1.55192e+06	3.99023e+06	NA	NA	NA
arachidonic acid	C20H32O2	303.233	2	18165070	1.53683e+07	8.26322e+06	1.17232e+07	1.64657e+07	1.00668e+07	3.11022e+07	9.06438e+06	6.04039e+06	1.39261e+07	1.90223e+07	1.59639e+07	1.88969e+07	2.71801e+07	2.13899e+06	3.75876e+06	2.40973e+06	4.4685e+06	3.81945e+06	3.97716e+06	5.2064e+06	2.84724e+06	3.32857e+06	4.73416e+06	2.42509e+06	2.31233e+06	3.64217e+06	3.50942e+06	HMDB01043	444899	C00219
phytanic acid/arachidic acid	C20H40O2	311.296	2.6	1.64825e+06	896115	1.19007e+06	690419	1.48293e+06	1.02471e+06	1.27304e+06	1.0375e+06	867400	1.71684e+06	1.80479e+06	1.33431e+06	660459	1.054e+06	642807	537447	766322	779187	790978	921883	1.26127e+06	719841	679104	1.01158e+06	756026	700156	1.0954e+06	1.06125e+06	HMDB00801	26840	C01607	HMDB02212	10467	C06425
C20H30O3(6)	C20H30O3	317.212	2	159681	903596	197546	846556	684771	1.42484e+06	595083	656302	428417	737688	569140	2.29188e+06	1.08055e+06	814188	159399	312550	81956.9	502579	286548	342752	343183	78263.1	51833.7	237478	93796.1	896213	206965	833630	NA	NA	NA
C20H32O3(12)	C20H32O3	319.228	2	948615	925483	754268	606102	728139	941844	483771	810996	87404.4	704924	1.64339e+06	1.41774e+06	1.33851e+06	908848	61871.2	228125	57727.2	396763	285254	259133	206626	26964.9	130935	91541.5	117667	177888	1.17655e+06	489185	NA	NA	NA
C20H30O4(18)	C20H30O4	333.207	2	817233	1.23739e+06	522980	1.01032e+06	770456	1.67705e+06	1.50166e+06	1.07619e+06	939141	1.83079e+06	1.61839e+06	3.26795e+06	1.18549e+06	1.12646e+06	110081	364693	151898	482255	183910	200201	147518	57034	85964.2	230594	48160.8	793397	273945	812250	NA	NA	NA
C20H32O4(21)	C20H32O4	335.223	2.05	967609	1.6731e+06	1.15569e+06	1.35983e+06	1.24703e+06	1.45733e+06	1.57221e+06	1.37582e+06	1.21321e+06	1.22953e+06	1.70665e+06	2.064e+06	1.64279e+06	1.67782e+06	146132	397515	188668	444720	494240	463848	386860	380411	302586	433267	138957	561215	565147	713135	NA	NA	NA
C20H34O4(4)	C20H34O4	337.238	2	564465	285027	873216	228381	498619	160317	215853	117872	622188	427367	507321	589587	373796	463607	58735.9	12774.7	34126.9	18976.1	62953.4	72821.1	9796.66	39197.1	173865	61070.3	33930.5	216958	16524.8	33057.3	NA	NA	NA
docosahexaenoate(DHA)	C22H32O2	327.233	2	2.77465e+07	3.81647e+07	2.67477e+07	3.30622e+07	3.5992e+07	2.87872e+07	3.07042e+07	2.73386e+07	2.8977e+07	3.03531e+07	3.9485e+07	3.5516e+07	4.22224e+07	3.74431e+07	1.02188e+06	1.54739e+06	1.38028e+06	3.96215e+06	2.99974e+06	2.57803e+06	4.16996e+06	1.27656e+06	1.81986e+06	2.44878e+06	864628	504486	1.77195e+06	1.76911e+06	HMDB02183	445580	C06429
clupanodonic acid/docosa-4,7,10,13,16-pentaenoic acid	C22H34O2	329.249	2	1.16444e+07	1.05794e+07	7.94603e+06	1.05994e+07	1.21821e+07	5.63854e+06	1.46783e+07	8.77522e+06	5.80028e+06	1.05677e+07	1.52695e+07	1.13156e+07	1.40248e+07	1.60604e+07	322403	626318	576107	1.09671e+06	1.16078e+06	541514	1.5045e+06	626078	568323	1.31978e+06	355483	204384	870718	1.0052e+06	HMDB06528	5497182	C16513	HMDB60113	NA
UDP-D-glucose/UDP-D-galactose	C15H24N2O17P2	565.048	8	9.25752e+07	1.17062e+08	124134132	1.4541e+08	1.00509e+08	2.01553e+08	6.32454e+07	1.24272e+08	1.772e+08	1.0958e+08	8.00961e+07	1.1059e+08	1.38263e+08	4.41143e+07	8.65984e+07	1.23011e+08	1.203e+08	1.07782e+08	1.09681e+08	1.78733e+08	4.1028e+07	1.31454e+08	1.38206e+08	60263435	9.73651e+07	1.39023e+08	1.54168e+08	9.09686e+07	HMDB00286	53477679	C00029	HMDB00302	18068	C00052
ADP-mannose/GDP-L-fucose/ADP alpha-D-glucoside	C16H25N5O15P2	588.075	8	1.35269e+06	1.65043e+06	2.2992e+06	1.71791e+06	1.51431e+06	3.04499e+06	608936	1.37428e+06	1.64406e+06	1.74281e+06	1.53839e+06	1.6956e+06	1.88378e+06	863182	1.35967e+06	1.84309e+06	1.49586e+06	1.5389e+06	1.62314e+06	2.44071e+06	677262	2.27561e+06	2.3217e+06	1.28019e+06	1.59918e+06	1.91459e+06	2.08022e+06	1.2908e+06	HMDB06369	440940	C06192	HMDB01095	439211	C00325
UDP-N-acetyl-alpha-D-glucosamine/UDP-N-acetyl-alpha-D-galactosamine	C17H27N3O17P2	606.074	8	1.33543e+08	1.3319e+08	178518137	2.33073e+08	1.68885e+08	2.6216e+08	6.50121e+07	1.55008e+08	2.63235e+08	2.50213e+08	1.76813e+08	1.57541e+08	2.5671e+08	6.64966e+07	2.11219e+08	3.57272e+08	2.56348e+08	3.75146e+08	353726516	3.56019e+08	1.10369e+08	3.10223e+08	4.87959e+08	1.22364e+08	3.4126e+08	3.80352e+08	409984438	1.5494e+08	HMDB00290	445675	C00043	HMDB60522	23700
Taurodeoxycholic acid/taurochenodeoxycholate	C26H45NO6S	498.289	2.29	8.50219e+06	8.79009e+06	9.2676e+06	5.85623e+06	7.24678e+06	4.50475e+06	5.60742e+06	8.98762e+06	9.63321e+06	8.2685e+06	1.20595e+07	1.09669e+07	8.24471e+06	7.4369e+06	307541	228557	438983	269002	261287	267347	267026	523217	409656	183094	353611	300125	353125	267586	HMDB00896	2733768	C05463	HMDB00951	387316	C05465
C27H46O4(3)	C27H46O4	433.332	1.85	855929	188318	225006	56334.5	337280	55521.1	135032	671675	171198	566929	909299	1.29683e+06	105699	87112.7	120135	204853	247412	45405.9	160664	132791	100395	469854	400457	89590.2	311287	237273	186751	166319
3alpha-7alpha-12alpha-Trihydroxy-5beta-cholestanoate/3alpha-7alpha-12alpha-25-tetrahydroxy-5beta-cholestane-24-one	C27H46O5	449.327	2.16	78867.7	177369	111003	82856.8	136143	113570	80340.4	142531	140735	110292	204237	110855	126332	128173	1000	1000	1000	1000	2725.13	1000	1000	1000	1000	1000	3017.2	1000	1000	3314.11	HMDB03873	23657849	C04722	HMDB60137	NA
L-isoleucine/L-leucine	C6H13NO2	130.087	6.85	6287996088	8347326206	6782304686	6944874217	6722312184	5837446806	6138819167	7622771752	8706362749	7157856967	8384818225	8317953498	8566331946	7168475334	9127031788	7145590358	9474742480	7336625421	7544904511	6441671997	7129771175	8206317131	8207221275	7158306404	8900656364	8985003980	6844592336	7580612717	HMDB00172	6306	C00407	L-Leucine	HMDB00687	6106	C00123
thiosulfate	H2O3S2	112.937	7.75	1.33938e+07	3.24284e+07	2.00389e+07	25229442	2.29842e+07	2.92102e+07	1.37557e+07	2.86831e+07	2.73151e+07	2.04101e+07	1.97577e+07	2.35308e+07	2.30659e+07	1.49837e+07	2.28901e+07	1.07238e+07	1.93968e+07	1.30129e+07	1.58523e+07	5.322e+07	5.97435e+06	2.18608e+07	2.03445e+07	2.35044e+07	3.17934e+07	2.05717e+07	4.95175e+06	9.81176e+06	HMDB00257	1084	C00320
Diphosphate	H4O7P2	176.936	8	5.08657e+06	106562	697773	129232	495085	480102	17352.8	389351	456877	4.65724e+06	2.57487e+06	6.46619e+06	362362	82100.8	49168.2	59350.6	27636.6	30958.1	45802.5	128894	5122.83	194434	362890	71388	22921.3	73249.8	54795.2	25689.7	HMDB00250	644102	C00013
L-cysteate	C3H7NO5S	167.997	7.85	5.41954e+06	1.23321e+07	8.02272e+06	9.55645e+06	7.8834e+06	1.24886e+07	8.002e+06	2.02718e+07	1.78484e+07	1.39744e+07	9.11174e+06	9.49728e+06	1.34993e+07	7.79973e+06	1.28647e+07	1.07847e+07	1.28109e+07	9.78481e+06	1.1171e+07	1.49493e+07	1.29267e+07	1.58909e+07	1.77751e+07	1.0438e+07	1.9377e+07	2.10475e+07	1.56184e+07	1.20377e+07	HMDB02757	25701	C00506
D-Glucuronate 1-phosphate	C6H11O10P	273.002	7.85	1.50642e+06	547479	949946	670029	928066	2.17607e+06	126586	1.02952e+06	1.01313e+06	751384	948981	860541	417216	176324	627873	839240	533754	167293	526180	1.86697e+06	293136	894004	877031	526739	444098	423014	301977	159829	HMDB03976	440650	C05385
L-glutamate	C5H9NO4	146.046	7.85	1446067326	1798919417	1801664813	2379341827	1543527429	2843837175	8.76299e+08	1561914485	2170075704	1543136502	1596256350	1363060783	1846347483	8.90802e+08	1452374827	1631028349	1665535966	1367128553	1223951978	1797916162	4.90413e+08	1724285226	1988675076	923224515	1404714423	1541866709	1429368419	1115216246	HMDB00148	33032	C00025
myo-inositol	C6H12O6	179.056	8.35	4.32786e+08	6.72356e+08	1222455156	6.70719e+08	6.33763e+08	1398591473	630743706	9.35422e+08	1160958788	5.70282e+08	4.81855e+08	4.82931e+08	6.5431e+08	4.01306e+08	1425535218	1514101148	2095310115	1324157724	1724231630	2807712249	1044807709	2008932667	2725655650	9.80837e+08	1648902042	1612339655	1388751281	6.9094e+08	HMDB00211	NA	C00137
uracil	C4H4N2O2	111.02	3	1.8616e+07	2.59588e+07	2.55576e+07	2.28811e+07	1.91156e+07	2.82684e+07	4.63523e+07	2.19666e+07	3.52353e+07	1.32575e+07	3.06199e+07	3.87708e+07	2.7319e+07	2.19869e+07	2.06704e+07	1.57477e+07	3.06044e+07	1.11671e+07	9.50678e+06	2.50321e+07	1.22062e+07	2.0839e+07	2.7852e+07	1.29149e+07	1.98872e+07	3.2985e+07	2.113e+07	9.24129e+06	HMDB00300	1174	C00106
aspartate	C4H7NO4	132.03	8	107142030	5.60463e+07	6.08947e+07	105088419	6.02203e+07	143295146	6.12459e+07	3.2113e+08	4.46099e+08	2.22497e+08	2.79436e+08	2.40396e+08	2.45447e+08	1.57666e+08	2.03566e+08	1.88092e+08	137303320	267623852	2.14466e+08	2.64988e+08	186415194	6.97901e+08	8.44772e+08	4.73905e+08	7.57005e+08	7.99459e+08	6.58661e+08	5.0412e+08	HMDB00191	5960	C00049
Hypoxanthine	C5H4N4O	135.031	4	1.62675e+07	5.38133e+07	7.09513e+06	5.63745e+07	5.56784e+07	5.12491e+07	6.52454e+07	4.98591e+06	292270	3.23096e+07	1.43451e+07	1.19673e+07	6.45333e+07	7.38148e+07	138997	477945	3.68685e+06	4.24615e+06	5.71169e+06	1.15439e+06	4.04031e+06	879928	4.49911e+06	2.8898e+06	1.42971e+06	1.2989e+06	1.14545e+06	3.66602e+06	HMDB00157	790	C00262
GMP	C10H14N5O8P	362.051	7.9	224694	325759	408348	455756	466685	447389	283069	331728	429780	791794	312276	293400	561913	257256	433239	495011	479292	346169	405469	314420	208876	585814	890025	359076	403762	467421	518202	286748	HMDB01397	6804	C00144
GDP	C10H15N5O11P2	442.017	7.75	570792	59572.8	347453	133020	107790	314591	26009.5	182218	64975.7	150278	282374	516346	97882.3	1000	24338.1	30420.1	15666.1	1000	38200.6	277529	18404.5	211792	166941	26453.5	48996.5	57983.8	113624	1000	HMDB01201	8977	C00035
GTP	C10H16N5O14P3	521.983	8.35	1.92121e+06	357262	1.13104e+06	831117	727814	1.32714e+06	79369.9	983318	842922	1.08339e+06	1.3983e+06	2.6978e+06	672555	156134	309130	457463	379573	132831	510454	952180	108458	1.09084e+06	936730	656067	304212	402557	833684	150395	HMDB01273	6830	C00044
AMP	C10H14N5O7P	346.056	7.7	2.81686e+06	2.75529e+06	3.64923e+06	3.25919e+06	2.62237e+06	4.17942e+06	1.34967e+06	3.17741e+06	3.43165e+06	2.98219e+06	3.5564e+06	4.26077e+06	3.2249e+06	1.90685e+06	2.44623e+06	3.64089e+06	2.81632e+06	2.24998e+06	2.93239e+06	4.10858e+06	1.09762e+06	4.7326e+06	4.95728e+06	2.54124e+06	3.15406e+06	3.66512e+06	2.68082e+06	1.60884e+06	HMDB00045	6083	C00020
ADP	C10H15N5O10P2	426.022	7.75	1.46224e+07	5.94921e+06	1.37665e+07	8.25331e+06	7.66565e+06	1.50312e+07	1.31574e+06	1.00088e+07	1.11867e+07	9.12731e+06	1.43317e+07	2.32569e+07	7.09763e+06	2.69634e+06	4.22203e+06	6.61768e+06	5.32713e+06	2.96985e+06	5.19958e+06	1.19203e+07	1.23504e+06	1.33285e+07	1.45788e+07	4.90094e+06	4.92088e+06	6.43865e+06	7.02511e+06	2.61978e+06	HMDB01341	6022	C00008
ATP	C10H16N5O13P3	505.988	7.9	4.56113e+07	1.34037e+07	2.749e+07	2.21174e+07	1.85738e+07	3.33441e+07	2.51336e+06	3.01158e+07	2.83265e+07	2.53735e+07	3.49067e+07	5.98005e+07	1.84887e+07	5.98099e+06	1.21165e+07	1.51279e+07	1.4385e+07	6.89874e+06	1.4432e+07	3.09185e+07	3.60329e+06	3.42167e+07	3.24218e+07	1.43934e+07	1.34682e+07	1.61457e+07	1.87529e+07	7.28271e+06	HMDB00538	5957	C00002
CMP	C9H14N3O8P	322.045	7.825	328345	288190	673353	250714	445473	259633	257647	210337	403443	407877	700566	491153	456568	328295	132719	270527	228793	435167	257627	256495	51588.8	264495	611387	238280	245636	242267	267309	104907	HMDB00095	6131	C00055
CDP	C9H15N3O11P2	402.011	7.675	337601	46812.2	257220	114699	117786	189608	1000	92460.8	141258	121429	252895	420898	80713.3	10450.1	34063.8	64888.5	37535.3	18901.8	15335.1	124186	11159.6	107128	98054.7	14962.5	35876.8	24950.4	38695.7	13356.1	HMDB01546	6132	C00112
CTP	C9H16N3O14P3	481.977	8	5.81183e+06	1.44372e+06	3.37925e+06	2.45235e+06	2.41453e+06	3.49989e+06	173800	3.06602e+06	3.10861e+06	2.73432e+06	3.68102e+06	7.209e+06	1.64063e+06	452076	572258	1.21222e+06	666526	424199	902925	2.43777e+06	95387.5	2.42974e+06	2.13101e+06	946653	808784	1.32138e+06	1.50643e+06	361351	HMDB00082	6176	C00063
UMP	C9H13N2O9P	323.029	8	1.82561e+07	2.81207e+07	9.38722e+07	2.32206e+07	3.0508e+07	3.02851e+07	1.14476e+07	1.27457e+07	1.7855e+07	1.09824e+07	5.26669e+07	3.4308e+07	2.5846e+07	1.17514e+07	1.86019e+07	2.44745e+07	2.63225e+07	2.65127e+07	2.2711e+07	1.78028e+07	6.42267e+06	2.18408e+07	2.01381e+07	1.17032e+07	2.33444e+07	2.67639e+07	1.78937e+07	1.05125e+07	HMDB00288	6030	C00105	METPA0176	NA	C01368
UDP	C9H14N2O12P2	402.995	7.8	1.44149e+07	7.28185e+06	1.24344e+07	1.12095e+07	1.07197e+07	1.66217e+07	2.25815e+06	1.15784e+07	1.22408e+07	1.24979e+07	1.14082e+07	1.82992e+07	8.29211e+06	1.99249e+06	5.20216e+06	9.6238e+06	6.42533e+06	4.84844e+06	7.04999e+06	1.18514e+07	2.2036e+06	1.40235e+07	1.51805e+07	6.88267e+06	5.55778e+06	6.6624e+06	7.90854e+06	2.94905e+06	HMDB00295	6031	C00015
UTP	C9H15N2O15P3	482.961	8	3.10663e+07	7.83911e+06	1.77612e+07	1.20608e+07	1.28539e+07	2.26508e+07	1.71383e+06	1.79211e+07	1.99018e+07	1.55679e+07	1.93617e+07	3.51097e+07	1.07394e+07	2.56204e+06	4.85817e+06	8.09821e+06	6.70878e+06	3.62554e+06	7.50801e+06	1.66518e+07	1.12963e+06	1.6383e+07	1.46255e+07	5.91837e+06	6.30429e+06	8.36981e+06	1.05533e+07	3.05663e+06	HMDB00285	6133	C00075
dUDP	C9H14N2O11P2	387	7.5	63232.8	118507	136297	63867.3	69855.4	122571	392371	137275	172568	158105	71237.9	119064	116507	51462.1	201218	142775	94382.7	278706	413523	1.21191e+06	154403	370619	52668.6	125743	374871	856498	296632	230282	HMDB01000	145729	C01346
inosine	C10H12N4O5	267.073	5.3	3.45074e+06	1.18268e+07	2.36771e+06	7.84484e+06	1.01415e+07	6.55264e+06	1.58304e+07	1.78286e+06	2.43806e+06	4.70234e+06	3.48444e+06	3.42094e+06	1.14303e+07	1.15443e+07	1.59979e+06	5.76473e+06	2.36448e+06	3.15095e+06	4.40708e+06	4.53534e+06	2.07594e+06	2.17114e+06	4.86492e+06	7.41172e+06	3.7907e+06	4.01883e+06	5.18531e+06	4.37224e+06	HMDB00195	6021	C00294
guanosine	C10H13N5O5	282.084	7	629123	482649	385470	345993	627415	783838	362176	150295	328604	525054	1.16561e+06	485642	473019	387167	356567	844156	525145	788904	1.51822e+06	1.74034e+06	262695	536211	1.29154e+06	647133	926060	801650	1.36112e+06	793124	HMDB00133	6802	C00387
cytidine	C9H13N3O5	242.078	6.6	9.65249e+06	9.05245e+06	9.9762e+06	7.60747e+06	8.85181e+06	6.83375e+06	6.83528e+06	8.98009e+06	6.38114e+06	7.52409e+06	1.15497e+07	1.06789e+07	6.50593e+06	7.70595e+06	2.74579e+06	2.97209e+06	5.70265e+06	2.5071e+06	3.43091e+06	3.86696e+06	1.33116e+06	3.24974e+06	2.76496e+06	1.12116e+06	3.09981e+06	3.54304e+06	2.45921e+06	993226	HMDB00089	6175	C00475
uridine	C9H12N2O6	243.062	4.25	6.69533e+08	4.22296e+08	564284721	6.1566e+08	6.59889e+08	8.07587e+08	7.61314e+08	4.90088e+08	4.39295e+08	5.26786e+08	4.89514e+08	4.46834e+08	4.38634e+08	4.92029e+08	4.85935e+08	5.50317e+08	4.92339e+08	551701659	4.92629e+08	7.02104e+08	5.96381e+08	4.44068e+08	445491302	626147737	4.70315e+08	4.62483e+08	8.21613e+08	561979765	HMDB00296	6029	C00299
Thymidine	C10H14N2O5	241.083	2.95	400660	582684	605349	364564	635908	241892	410007	584660	611328	605040	838282	575029	470738	736136	123496	237013	179583	63896.4	147855	108287	12525.1	127626	104593	98617.8	224010	166875	248536	118741	HMDB00273	5789	C00214
Deoxyinosine	C10H12N4O4	251.079	4.2	322138	407749	184483	560600	508392	907805	96826	97650.2	66579.4	78384.6	253811	207462	560086	251867	173864	1.15781e+06	242522	126978	744660	528677	13285.4	357438	474044	185962	467793	304177	1.53192e+06	108277	HMDB00071	65058	C05512
Deoxyuridine	C9H12N2O5	227.067	3.25	207293	320752	252618	256108	274101	152002	236584	296291	418945	358433	373842	351216	323923	377328	47307.3	83932.9	103075	63390.8	60686.2	140460	48835	92322.6	143782	84538.2	160457	118791	123859	100854	HMDB00012	13712	C00526
alpha-D-glucose	C6H12O6	179.056	7.625	6.8157e+08	8.56844e+08	6.70291e+08	7.23109e+08	6.56924e+08	5.48162e+08	6.84784e+08	7.83789e+08	8.2586e+08	6.91183e+08	8.01799e+08	7.50766e+08	7.87784e+08	7.88512e+08	1096849855	867280981	1028232249	8.20531e+08	8.15385e+08	7.06372e+08	8.2073e+08	9.31901e+08	831835326	7.98578e+08	9.6279e+08	1003117218	7.16701e+08	8.04934e+08	HMDB03345	79025	C00267
G6P/F6P	C6H13O9P	259.022	8	1.19292e+07	1.61093e+07	2.12922e+07	2.19238e+07	1.6528e+07	3.68101e+07	1.40824e+07	2.6534e+07	3.63951e+07	3.03755e+07	1.64037e+07	1.88918e+07	2.4035e+07	1.06235e+07	2.06291e+07	2.06532e+07	1.27829e+07	8.44757e+06	1.64055e+07	3.54844e+07	7.03132e+06	1.72286e+07	1.30087e+07	9.07755e+06	1.609e+07	2.33494e+07	2.1492e+07	1.26787e+07	HMDB01401	5958	C00092	HMDB03971	440641	C05345
beta-D-Fructose 1,6-bisphosphate	C6H14O12P2	338.989	7.95	2.49041e+06	745246	2.54544e+06	721720	1.25589e+06	2.24156e+06	240990	1.07746e+06	1.65668e+06	1.0762e+06	2.22503e+06	3.38244e+06	700102	360824	604946	840984	569344	128339	396430	1.29151e+06	114165	596810	512666	159087	303385	417263	834205	182325	HMDB60444	10267	C05378				C6H14O12P2(7)
Dihydroxyacetone phosphate	C3H7O6P	168.991	7.85	3.07883e+06	4.92069e+06	7.60957e+06	6.47618e+06	5.13357e+06	1.23427e+07	2.4277e+06	5.6324e+06	8.734e+06	7.48797e+06	3.54071e+06	5.40472e+06	6.14449e+06	2.84367e+06	1.582e+06	2.54037e+06	1.92482e+06	352860	975787	2.35383e+06	441001	1.05652e+06	1.60885e+06	799039	1.56693e+06	1.59524e+06	1.74839e+06	946202	HMDB01473	668	C00111
D-Glycerate 3-phosphate/D-Glycerate 2-phosphate	C3H7O7P	184.986	7.875	3.63881e+06	1.78556e+06	4.35674e+06	2.29094e+06	3.21759e+06	3.87527e+06	715454	1.82019e+06	2.70406e+06	2.76544e+06	2.86459e+06	3.06573e+06	1.24237e+06	1.0087e+06	1.29226e+06	2.10287e+06	1.59343e+06	889502	1.01186e+06	2.67865e+06	300173	1.65501e+06	3.18733e+06	1.05006e+06	1.00824e+06	1.106e+06	1.10337e+06	744134	HMDB00807	724	C00197	HMDB03391	439278	C00631
Phosphoenolpyruvate	C3H5O6P	166.975	7.85	2.69253e+06	1.69669e+06	2.61039e+06	1.77066e+06	2.55672e+06	2.11216e+06	835958	1.22033e+06	1.36194e+06	1.4179e+06	1.62865e+06	1.73285e+06	659004	898412	1.18898e+06	2.17526e+06	1.58779e+06	1.02317e+06	959657	1.73898e+06	436192	1.25387e+06	2.31372e+06	1.0673e+06	1.10427e+06	714946	717832	1.07717e+06	HMDB00263	1005	C00074
pyruvate	C3H4O3	87.0088	2.7	241774624	3.01947e+08	2.00224e+08	2.33756e+08	259497939	1.6272e+08	3.0745e+08	2.39971e+08	2.25308e+08	2.80649e+08	3.11415e+08	2.68536e+08	2.16697e+08	4.34854e+08	4.04158e+08	3.20836e+08	3.34403e+08	3.04385e+08	3.52176e+08	2.68748e+08	4.57754e+08	1.88889e+08	1.29853e+08	3.15248e+08	2.67601e+08	2.43284e+08	2.28675e+08	3.49449e+08	HMDB00243	1060	C00022
lactate	C3H6O3	89.0244	4.75	7579127600	9754249306	10699240103	8152677352	8128296511	10347335787	5334952153	8857138469	11157224824	7310376339	9917919414	9577795641	8603029557	6277409099	3330627809	3533605539	4653827718	1520916142	1884529514	3241210509	1285296206	3675408111	3947577931	2137826914	3459118222	3219957391	3121730278	2206932053	HMDB00190	107689	C00186
citrate/isocitrate	C6H8O7	191.02	8	6.4619e+08	600665505	6.08324e+08	7.16749e+08	5.39965e+08	9.82169e+08	1.81292e+08	8.65953e+08	1314790951	7.59923e+08	1015950288	982897992	9.22502e+08	3.94824e+08	4.26533e+08	4.16548e+08	5.91626e+08	3.59488e+08	4.02483e+08	8.44346e+08	113110485	9.86075e+08	9.68421e+08	3.35455e+08	6.2673e+08	7.0331e+08	8.39513e+08	5.03969e+08	HMDB00094	311	C00158	HMDB00193	1198	C00311
cis-aconitate	C6H6O6	173.009	7.9	7.42392e+06	7.5436e+06	7.69723e+06	9.68471e+06	6.75253e+06	1.40898e+07	2.58227e+06	1.0573e+07	1.68942e+07	9.64305e+06	1.321e+07	1.26111e+07	1.23509e+07	5.24312e+06	5.2343e+06	5.82861e+06	7.9727e+06	4.66627e+06	5.09696e+06	1.10919e+07	1.47182e+06	1.189e+07	1.18748e+07	4.08854e+06	7.87189e+06	9.14092e+06	9.95149e+06	5.79319e+06	HMDB00072	643757	C00417
2-oxoglutarate	C5H6O5	145.014	7.3	6.08192e+07	5.96754e+07	8.19036e+07	6.27135e+07	4.55456e+07	8.00623e+07	2.10231e+07	4.53395e+07	5.45032e+07	4.52084e+07	4.59035e+07	4.1385e+07	4.24757e+07	2.60363e+07	4.93836e+07	5.51291e+07	6.82932e+07	3.01817e+07	4.28085e+07	7.04048e+07	1.05518e+07	4.20967e+07	4.94442e+07	1.91827e+07	2.34891e+07	2.55414e+07	2.03918e+07	1.53816e+07	HMDB00208	51	C00026
succinate(2-)	C4H6O4	117.019	7.15	1.761e+08	3.20653e+08	1.9238e+08	2.44408e+08	2.43958e+08	2.13564e+08	2.10588e+08	2.19929e+08	2.67656e+08	1.87043e+08	2.43519e+08	2.47609e+08	2.93021e+08	259919034	4.43552e+07	3.79545e+07	4.76008e+07	3.08905e+07	3.75139e+07	4.45049e+07	2.86837e+07	5.36977e+07	5.54341e+07	3.65265e+07	5.46539e+07	6.49186e+07	4.89774e+07	4.07032e+07	HMDB00254	1110	C00042
fumarate	C4H4O4	115.004	7.75	1.81446e+07	1.80242e+07	1.71521e+07	1.74018e+07	1.50727e+07	2.50083e+07	1.07903e+07	3.89456e+07	5.12743e+07	2.49933e+07	3.56942e+07	3.17537e+07	2.90575e+07	1.8946e+07	1.2767e+07	1.21414e+07	1.32231e+07	1.06395e+07	1.0908e+07	2.01341e+07	8.21964e+06	3.58695e+07	5.01621e+07	2.29135e+07	3.65664e+07	3.80348e+07	3.15909e+07	2.19421e+07	HMDB00134	444972	C00122
malate	C4H6O5	133.014	7.75	225767990	2.09639e+08	2.08004e+08	2.06711e+08	1.85783e+08	2.53801e+08	1.75145e+08	3.22886e+08	386710886	2.38501e+08	305233657	2.85961e+08	2.6796e+08	2.03741e+08	1.66077e+08	1.64249e+08	1.70295e+08	1.40466e+08	1.40685e+08	2.04243e+08	1.34181e+08	2.56264e+08	3.40032e+08	203041694	2.57892e+08	2.6021e+08	2.25208e+08	1.82454e+08	HMDB00156	222656	C00149
acetoacetate	C4H6O3	101.024	4.5	8.10484e+06	7.47806e+06	1.02169e+07	1.15503e+07	1.38163e+07	1.40216e+07	1.27116e+07	5.97275e+06	8.49338e+06	1.02012e+07	9.34759e+06	1.06979e+07	1.22874e+07	1.25319e+07	5.7174e+06	1.00155e+07	6.84669e+06	1.0678e+07	1.23444e+07	1.27036e+07	1.18237e+07	5.5645e+06	9.22771e+06	1.08904e+07	9.09668e+06	9.70949e+06	1.36814e+07	1.26721e+07	HMDB00060	96	C00164
2-Hydroxyglutarate	C5H8O5	147.03	7.7	2.57839e+07	3.06529e+07	3.16587e+07	2.75663e+07	2.30594e+07	3.11785e+07	1.86701e+07	1.96384e+07	2.14898e+07	2.0931e+07	2.42389e+07	2.07834e+07	2.2678e+07	2.59589e+07	2.35324e+07	2.45399e+07	2.97246e+07	1.41899e+07	1.66883e+07	1.66114e+07	1.56266e+07	1.58204e+07	1.70808e+07	1.47484e+07	1.50987e+07	1.50656e+07	1.32078e+07	1.44381e+07	HMDB00694	439939	C02630
Valine	C5H11NO2	116.072	7.455	7.87897e+08	1041827111	8.69785e+08	8.88282e+08	8.52988e+08	7.44354e+08	736469627	9.47155e+08	1079251569	8.72639e+08	1029601006	9.92156e+08	1091129867	9.30456e+08	1225592455	9.21822e+08	1170222163	9.29934e+08	9.30015e+08	8.10943e+08	9.17066e+08	1080258558	9.92663e+08	9.12097e+08	1138313159	1207205770	8.68955e+08	930728251	HMDB00883	6287	C00183
dUMP	C9H13N2O8P	307.034	7.95	1000	1000	1000	216900	1000	49521.7	95672.6	25226.5	1000	273704	1000	1000	39718.1	1000	34836.7	136862	73759.6	74508.3	186119	82935.5	1000	224276	335408	29244.8	320603	216352	211843	1000	HMDB01409	65063	C00365
dTTP	C10H17N2O14P3	480.982	7.95	622024	95342.5	146426	43188.4	117686	59825	1000	503086	346587	10492.9	421765	440037	1000	1000	1000	1000	1000	1000	1000	1000	1000	1000	1000	1000	1000	1000	1000	1000	HMDB01342	64968	C00459

## Sheet: Legend
Supplementary data file 1: Metabolite changes in patient-derived fibroblasts
Metabolomics analyses from patient fibroblasts at day 0 and at day 5 of cell culture. Analyses were performed on fibroblast lines of the seven patients and of three control subjects. Statistical significance was determined using a students t-test with unequal variance. FC= fold change; D= day.
