# Supplementary material for: SUCLA2 mutations cause global protein succinylation contributing to the pathomechanism of a hereditary mitochondrial disease
Source: Nat Commun. 2020 Nov 23;11:5927. doi: 10.1038/s41467-020-19743-4 (PMC7684291; doi:10.1038/s41467-020-19743-4)
Supplement: Supplementary file 5 — Supplementary Data 2 [file 41467_2020_19743_MOESM5_ESM.xlsx]

## Sheet: Candidates_fibro_Q<0.05
Supplemental Table 2: Protein level changes detected from patient fibroblasts
condition p=patient; c=control				filtered by Q value <0.05
Comparison (group1/group2)	Condition Numerator	Condition Denominator	Group	AVG Log Ratio	Absolute AVG Log Ratio	% Change	Ratio	Standard Deviation	Pvalue	Qvalue	ProteinGroups	ProteinNames	ProteinDescriptions	Genes	UniProtIds	Organisms	GO Biological Process	GO Molecular Function	GO Cellular Component	Database	Protein Existence	Sequence Version	FASTAName	FASTAHeader	# Data Points	# Unique Peptides	# Unique EG.Id	EG.Id
p / c	p	c	A0AV96	3.36784	3.36784	932.335	10.3233	3.2132	0.377835	0.588409	A0AV96	RBM47_HUMAN	RNA-binding protein 47	RBM47	A0AV96	Homo sapiens	hematopoietic progenitor cell differentiation,cytidine to uridine editing	nucleotide binding,poly(A) RNA binding	nucleus	sp	1	2	uniprot_sprot_2015-08-28_HUMAN	>sp|A0AV96|RBM47_HUMAN RNA-binding protein 47 OS=Homo sapiens GN=RBM47 PE=1 SV=2	1	23	32	_LFIGGIPK_.2|_NRGFAFVEYESHR_.4|_NRGFAFVEYESHR_.3|_DYAFVHFTSR_.3|_DYAFVHFTSR_.2|_GC[+57]EVFVGK_.2|_GFAFVEYESHR_.3|_GFAFVEYESHR_.2|_KREEILEEIAK_.3|_KREEILEEIAK_.2|_NLMIETTEDTIKK_.3|_NLM[+16]IETTEDTIKK_.3|_NLMIETTEDTIKK_.2|_YGGPPPGWEGPHPQR_.3|_YGGPPPGWEGPHPQR_.2|_TAEDSTAAM[+16]SSDSAAGSSAK_.3|_TAEDSTAAMSSDSAAGSSAK_.2|_GYAFVMYC[+57]HK_.2|_VPEGVAGAPNEAALLALMER_.3|_VPEGVAGAPNEAALLALMER_.2|_TGYSMVQENGQR_…
p / c	p	c	A0AVT1	0.466909	0.466909	38.2145	1.38215	0.706862	0.166591	0.525902	A0AVT1	UBA6_HUMAN	Ubiquitin-like modifier-activating enzyme 6	UBA6	A0AVT1	Homo sapiens	ubiquitin-dependent protein catabolic process,learning,locomotory behavior,protein ubiquitination,amygdala development,hippocampus development,protein ubiquitination involved in ubiquitin-dependent protein catabolic process,dendritic spine development	ubiquitin activating enzyme activity,protein binding,ATP binding,FAT10 activating enzyme activity	cytoplasm,cytosol	sp	1	1	uniprot_sprot_2015-08-28_HUMAN	>sp|A0AVT1|UBA6_HUMAN Ubiquitin-like modifier-activating enzyme 6 OS=Homo sapiens GN=UBA6 PE=1 SV=1	3	57	84	_NAIFQLEK_.2|_NLVLAGIK_.2|_TVFFESLER_.2|_GMITVTDPDLIEK_.2|_GM[+16]ITVTDPDLIEK_.2|_YGIEPTMVVQGVK_.2|_NWSQC[+57]VELAR_.2|_MYSIEPADR_.2|_MLYVPVMPGHAK_.3|_MLYVPVMPGHAK_.2|_SFPAAIEHTIQWAR_.3|_SFPAAIEHTIQWAR_.2|_IQSGHSLEGC[+57]FQVIK_.3|_IQSGHSLEGC[+57]FQVIK_.2|_MYSIEPADRFK_.3|_FISADVHGIWSR_.3|_FISADVHGIWSR_.2|_AILSNEATK_.2|_DKFESSFSHKPSLFNK_.4|_DKFESSFSHKPSLFNK_.3|_DDDHNGHIDFITAASNLR_.4|_DDDHNGHIDFITAA…
p / c	p	c	A0FGR8	0.886333	0.886333	84.8472	1.84847	1.12294	0.111008	0.494636	A0FGR8	ESYT2_HUMAN	Extended synaptotagmin-2	ESYT2	A0FGR8	Homo sapiens	lipid transport,endocytosis,cell-cell adhesion	calcium ion binding,calcium-dependent phospholipid binding,phosphatidylethanolamine binding,phosphatidylcholine binding,phosphatidylinositol binding,cadherin binding involved in cell-cell adhesion	integral component of plasma membrane,cell-cell adherens junction,membrane,intrinsic component of endoplasmic reticulum membrane,extrinsic component of cytoplasmic side of plasma membrane,organelle membrane contact site	sp	1	1	uniprot_sprot_2015-08-28_HUMAN	>sp|A0FGR8|ESYT2_HUMAN Extended synaptotagmin-2 OS=Homo sapiens GN=ESYT2 PE=1 SV=1	3	31	40	_VLVALASEELAK_.2|_SDPYGIIR_.2|_ALALLEDEER_.2|_NLIAFSEDGSDPYVR_.2|_LEWLTLMPNASNLDK_.2|_AC[+57]DLPAWVHFPDTER_.3|_FQLSNSGPNSTIK_.2|_SSSSLLASPGHISVK_.3|_SSSSLLASPGHISVK_.2|_RERPPDHQHSAQVK_.4|_GANTHLSTFSFTK_.3|_GANTHLSTFSFTK_.2|_IHFIEAQDLQGK_.3|_IHFIEAQDLQGK_.2|_ERPPDHQHSAQVK_.3|_IHFIEAQDLQGKDTYLK_.4|_IHFIEAQDLQGKDTYLK_.3|_VDVGQQPLR_.2|_VGNQIFQSR_.2|_HMWPFIC[+57]QFIEK_.3|_HMWPFIC[+57]QFIEK_.2|_AQPPEAG…
p / c	p	c	A1L0T0	0.220862	0.220862	16.543	1.16543	0.650552	0.368916	0.587059	A1L0T0	ILVBL_HUMAN	Acetolactate synthase-like protein	ILVBL	A1L0T0	Homo sapiens	biological_process	magnesium ion binding,molecular_function,transferase activity,thiamine pyrophosphate binding	membrane,integral component of membrane	sp	1	2	uniprot_sprot_2015-08-28_HUMAN	>sp|A1L0T0|ILVBL_HUMAN Acetolactate synthase-like protein OS=Homo sapiens GN=ILVBL PE=1 SV=2	4	22	36	_NAQMAQSPILLLGGAASTLLQNR_.3|_NAQMAQSPILLLGGAASTLLQNR_.2|_NAQM[+16]AQSPILLLGGAASTLLQNR_.3|_EQVPSLGSNVAC[+57]GLAYTDYHK_.3|_EQVPSLGSNVAC[+57]GLAYTDYHK_.2|_AAMAAAQSGTPGPVFVELPVDVLYPYFMVQK_.3|_GALQAVDQLSLFRPLC[+57]K_.3|_GALQAVDQLSLFRPLC[+57]K_.4|_GALQAVDQLSLFRPLC[+57]K_.2|_VLHDAQQQC[+57]R_.3|_VLHDAQQQC[+57]R_.2|_DGHPVVVNILIGR_.3|_DGHPVVVNILIGR_.2|_HEVTAVFAADAMAR_.3|_HEVTAVFAADAMAR_.2|_FIFTLVGGHISPLLVA…
p / c	p	c	A1X283	0.167077	0.167077	12.2781	1.12278	1.96688	0.843382	0.724603	A1X283	SPD2B_HUMAN	SH3 and PX domain-containing protein 2B	SH3PXD2B	A1X283	Homo sapiens	skeletal system development,eye development,superoxide metabolic process,heart development,extracellular matrix disassembly,cell differentiation,positive regulation of catalytic activity,positive regulation of fat cell differentiation,oxidation-reduction process,bone development,adipose tissue development,podosome assembly,protein localization to membrane	protein binding,phosphatidylinositol-5-phosphate binding,superoxide-generating NADPH oxidase activator activity,phosphatidylinositol-3-phosphate binding,SH2 domain binding,phosphatidylinositol-4-phosphate binding,phosphatidylinositol-3,5-bisphosphate binding	podosome,cytoplasm,cell junction,cell projection	sp	1	3	uniprot_sprot_2015-08-28_HUMAN	>sp|A1X283|SPD2B_HUMAN SH3 and PX domain-containing protein 2B OS=Homo sapiens GN=SH3PXD2B PE=1 SV=3	3	12	13	_TSNASRPNFLAPLPHEVTQLR_.4|_AKPFLSNSLGGQDDTR_.3|_SLLDGEGPQAVGGQDVAFSR_.3|_FEGRPVPDGDAK_.3|_GAVVEVIQK_.2|_EGWAPASYLK_.2|_SKTDLPEEKPDATPQNPFLK_.4|_SKTDLPEEKPDATPQNPFLK_.3|_DQDEMNLER_.2|_PNFLAPLPHEVTQLR_.3|_AAAASVPNADGLK_.2|_YTVIYPYTAR_.2|_RLIPIDEYC[+57]K_.2
p / c	p	c	A2VDF0	0.0291891	0.0291891	2.04384	1.02044	0.203457	0.872565	0.733174	A2VDF0	FUCM_HUMAN	Fucose mutarotase	FUOM	A2VDF0	Homo sapiens	fucose metabolic process,fucosylation,negative regulation of neuron differentiation,female mating behavior	racemase and epimerase activity, acting on carbohydrates and derivatives,fucose binding	cytosol	sp	1	2	uniprot_sprot_2015-08-28_HUMAN	>sp|A2VDF0|FUCM_HUMAN Fucose mutarotase OS=Homo sapiens GN=FUOM PE=1 SV=2	1	3	3	_GVPALLSPELLYALAR_.2|_VALKGVPALLSPELLYALAR_.3|_ADGLGIPQLLEAVLK_.2
p / c	p	c	A3KMH1	0.0769463	0.0769463	5.4783	1.05478	0.942737	0.849414	0.72668	A3KMH1	VWA8_HUMAN	von Willebrand factor A domain-containing protein 8	VWA8	A3KMH1	Homo sapiens		ATP binding,ATPase activity	extracellular region,mitochondrion	sp	1	2	uniprot_sprot_2015-08-28_HUMAN	>sp|A3KMH1|VWA8_HUMAN von Willebrand factor A domain-containing protein 8 OS=Homo sapiens GN=VWA8 PE=1 SV=2	3	51	57	_IIDGLTGEK_.2|_NFADTLGYNIEPIMLYQDMTAR_.3|_SGFFVDFFDIFPR_.2|_LIHDRELSLYDGSR_.4|_LIHDRELSLYDGSR_.3|_ENVVVIHPDFR_.3|_LGHILVVDEADK_.3|_SGVVTVDMGGHIR_.3|_IGAVSAPIYNAHEK_.3|_IGAVSAPIYNAHEK_.2|_LVAAFGELR_.2|_NWLVFYK_.2|_TLILEGLEK_.2|_C[+57]EVTSGTLR_.2|_DSGEDVSSPK_.2|_QLQAEMMQSHMVK_.3|_QLQAEMMQSHMVK_.2|_VIALGLPVPR_.2|_DIYYLPFK_.2|_HAIQWLYPYSILLGHEGK_.4|_HAIQWLYPYSILLGHEGK_.3|_MMENHVSQASVTIR_.3|_APTNVTC[+…
p / c	p	c	A3KN83	-0.546126	0.546126	-31.5143	0.684857	0.64735	0.444096	0.604353	A3KN83	SBNO1_HUMAN	Protein strawberry notch homolog 1	SBNO1	A3KN83	Homo sapiens	regulation of transcription, DNA-templated,biological_process	molecular_function	cellular_component	sp	1	1	uniprot_sprot_2015-08-28_HUMAN	>sp|A3KN83|SBNO1_HUMAN Protein strawberry notch homolog 1 OS=Homo sapiens GN=SBNO1 PE=1 SV=1	1	18	21	_IVGLIIPANC[+57]VSPLVNLLSTSDQSQQLAVQQK_.3|_IVGLIIPANC[+57]VSPLVNLLSTSDQSQQLAVQQK_.4|_GVLQSLIEK_.2|_TIAGIIYENYLLSR_.3|_TIAGIIYENYLLSR_.2|_TGLAVLELQNK_.2|_ASLGLVC[+57]EIGLR_.2|_QLWQQHHPQSITNLSNA_.3|_EFSDFIQAVER_.2|_TLEALEEGGGELNDFVSTAK_.3|_TLEALEEGGGELNDFVSTAK_.2|_IEEVLLSQSYVK_.2|_QGLIGVGLINVEDR_.2|_YDMGILDLGSGDEK_.2|_VVSNDDGSISYESR_.2|_FLTPGYSTSGHVELYTISVER_.3|_ILGM[+16]EVHQQNALFQYFADTLTAVVQNAK_.4…
p / c	p	c	A5A3E0	1.13536	1.13536	119.673	2.19673	2.08404	0.355597	0.585577	A5A3E0	POTEF_HUMAN	POTE ankyrin domain family member F	POTEF	A5A3E0	Homo sapiens	retina homeostasis		extracellular space,cell cortex,extracellular exosome,blood microparticle	sp	1	2	uniprot_sprot_2015-08-28_HUMAN	>sp|A5A3E0|POTEF_HUMAN POTE ankyrin domain family member F OS=Homo sapiens GN=POTEF PE=1 SV=2	2	2	2	_VAPEEHPVLLTEATLNPK_.3|_LC[+57]YVALDFEQEMATVASSSSLEK_.3
p / c	p	c	A5YKK6	0.191984	0.191984	14.2333	1.14233	0.0537688	0.0056538	0.185126	A5YKK6	CNOT1_HUMAN	CCR4-NOT transcription complex subunit 1	CNOT1	A5YKK6	Homo sapiens	negative regulation of transcription from RNA polymerase II promoter,nuclear-transcribed mRNA poly(A) tail shortening,transcription, DNA-templated,DNA damage response, signal transduction by p53 class mediator resulting in cell cycle arrest,multicellular organism development,positive regulation of cytoplasmic mRNA processing body assembly,negative regulation of translation,negative regulation of …	protein binding,protein domain specific binding,estrogen receptor binding,protein complex scaffold,retinoic acid receptor binding,poly(A) RNA binding,armadillo repeat domain binding,poly(A)-specific ribonuclease activity	cytoplasmic mRNA processing body,extracellular space,nucleus,cytoplasm,cytosol,membrane,CCR4-NOT complex,CCR4-NOT core complex,intracellular membrane-bounded organelle	sp	1	2	uniprot_sprot_2015-08-28_HUMAN	>sp|A5YKK6|CNOT1_HUMAN CCR4-NOT transcription complex subunit 1 OS=Homo sapiens GN=CNOT1 PE=1 SV=2	2	88	114	_SNYEAMIDR_.2|_ILDVAQDLK_.2|_PAPHLFAQLSK_.3|_NLDEQLSAPKK_.3|_GLHNVVYGIQR_.3|_GLHNVVYGIQR_.2|_TDDLITR_.2|_AAANFSDR_.2|_C[+57]YHNLDAFVR_.3|_ILLVDER_.2|_KDFALDSEESR_.3|_KDFALDSEESR_.2|_NSFASALR_.2|_AVQELVHPVVDR_.3|_AVQELVHPVVDR_.2|_NKPILHTDLDVK_.3|_TRSPVTFLSDLR_.3|_TRSPVTFLSDLR_.2|_TVTVTRPTGVSFK_.3|_TVTVTRPTGVSFK_.2|_EVTAAQVAR_.2|_ASQQEIQHIVNR_.3|_ASQQEIQHIVNR_.2|_ILPDSGGVAK_.2|_C[+57]LFSHVDFSGDGK_.…
p / c	p	c	A6NCE7;Q9GZQ8	0.186638	0.186638	13.8108	1.13811	0.786032	0.667299	0.660832	A6NCE7;Q9GZQ8	MP3B2_HUMAN;MLP3B_HUMAN	Microtubule-associated proteins 1A/1B light chain 3 beta 2;Microtubule-associated proteins 1A/1B light chain 3B	MAP1LC3B2;MAP1LC3B	A6NCE7;Q9GZQ8	Homo sapiens	autophagosome assembly,mitophagy,cellular response to nitrogen starvation;autophagosome assembly,cellular response to nitrogen starvation,macroautophagy,regulation of mitophagy	microtubule binding;protein binding,microtubule binding,ubiquitin protein ligase binding	autophagosome membrane,cytosol,microtubule,endomembrane system,cytoplasmic vesicle;autophagosome membrane,intracellular,mitochondrion,autophagosome,cytosol,microtubule,axoneme,endomembrane system,organelle membrane,cytoplasmic vesicle	sp	2;1	1;3	uniprot_sprot_2015-08-28_HUMAN	>sp|A6NCE7|MP3B2_HUMAN Microtubule-associated proteins 1A/1B light chain 3 beta 2 OS=Homo sapiens GN=MAP1LC3B2 PE=2 SV=1;>sp|Q9GZQ8|MLP3B_HUMAN Microtubule-associated proteins 1A/1B light chain 3B OS=Homo sapiens GN=MAP1LC3B PE=1 SV=3	2	3	3	_FLVPDHVNMSELIK_.3|_IPVIIER_.2|_EQHPTKIPVIIER_.3
p / c	p	c	A6NDG6	-0.32925	0.32925	-20.405	0.79595	0.718448	0.312621	0.583573	A6NDG6	PGP_HUMAN	Phosphoglycolate phosphatase	PGP	A6NDG6	Homo sapiens	glycerol biosynthetic process,glycerophospholipid metabolic process,dephosphorylation,peptidyl-tyrosine dephosphorylation,negative regulation of gluconeogenesis	glycerol-1-phosphatase activity,magnesium ion binding,phosphoprotein phosphatase activity,protein tyrosine phosphatase activity,phosphoglycolate phosphatase activity,glycerol-3-phosphatase activity,nucleotide phosphatase activity, acting on free nucleotides	cytosol	sp	1	1	uniprot_sprot_2015-08-28_HUMAN	>sp|A6NDG6|PGP_HUMAN Phosphoglycolate phosphatase OS=Homo sapiens GN=PGP PE=1 SV=1	3	17	22	_FIAGTGC[+57]LVR_.2|_GETAVPGAPEALR_.2|_AYVLGSPALAAELEAVGVASVGVGPEPLQGEGPGDWLHAPLEPDVR_.4|_AVEMAAQR_.2|_TILTLTGVSTLGDVK_.3|_TILTLTGVSTLGDVK_.2|_AVVVGFDPHFSYM[+16]K_.3|_AVVVGFDPHFSYMK_.3|_AVVVGFDPHFSYMK_.2|_LGFITNNSSK_.2|_QADIIGKPSR_.2|_NNQESDC[+57]VSK_.2|_FIFDC[+57]VSQEYGINPER_.3|_FIFDC[+57]VSQEYGINPER_.2|_M[+16]VPDFYVDSIADLLPALQG_.3|_LDTDILLGATC[+57]GLK_.2|_TVM[+16]VGDRLDTDILLGATC[+57]GLK_.3|_TVM…
p / c	p	c	A6NGQ2	-0.15342	0.15342	-10.0883	0.899117	0.645658	0.793617	0.711941	A6NGQ2	OOEP_HUMAN	Oocyte-expressed protein homolog	OOEP	A6NGQ2	Homo sapiens	in utero embryonic development,protein phosphorylation,embryo implantation,fertilization,embryonic pattern specification,establishment or maintenance of apical/basal cell polarity,cellular protein complex assembly	RNA binding	cell cortex,protein complex,apical part of cell	sp	2	3	uniprot_sprot_2015-08-28_HUMAN	>sp|A6NGQ2|OOEP_HUMAN Oocyte-expressed protein homolog OS=Homo sapiens GN=OOEP PE=2 SV=3	1	1	1	_QTPAHSLEQLRR_.2
p / c	p	c	A6NHL2	0.177836	0.177836	13.1186	1.13119	0.243813	0.240712	0.559661	A6NHL2	TBAL3_HUMAN	Tubulin alpha chain-like 3	TUBAL3	A6NHL2	Homo sapiens	cytoskeleton organization,microtubule-based process	GTPase activity,structural constituent of cytoskeleton,GTP binding	cytoplasm,microtubule	sp	1	2	uniprot_sprot_2015-08-28_HUMAN	>sp|A6NHL2|TBAL3_HUMAN Tubulin alpha chain-like 3 OS=Homo sapiens GN=TUBAL3 PE=1 SV=2	2	4	7	_KLAEQC[+57]GGLQGFLIFRSFGGGTGSGFTSLLMER_.4|_SFGGGTGSGFTSLLMER_.2|_SFGGGTGSGFTSLLMER_.3|_SFGGGTGSGFTSLLM[+16]ER_.2|_SLFHPEQLLSGK_.3|_SLFHPEQLLSGK_.2|_FEGPLNVDLIEFQTNLVPYPR_.3
p / c	p	c	A6NHQ2	-0.0589436	0.0589436	-4.00332	0.959967	0.0445614	0.31253	0.583573	A6NHQ2	FBLL1_HUMAN	rRNA/tRNA 2'-O-methyltransferase fibrillarin-like protein 1	FBLL1	A6NHQ2	Homo sapiens	box C/D snoRNA 3'-end processing,tRNA processing,rRNA methylation,histone glutamine methylation	RNA binding,rRNA methyltransferase activity,histone-glutamine methyltransferase activity	Cajal body,box C/D snoRNP complex,small-subunit processome	sp	3	2	uniprot_sprot_2015-08-28_HUMAN	>sp|A6NHQ2|FBLL1_HUMAN rRNA/tRNA 2'-O-methyltransferase fibrillarin-like protein 1 OS=Homo sapiens GN=FBLL1 PE=3 SV=2	1	2	4	_TNIIPVLEDAR_.2|_TNIIPVLEDAR_.3|_RTNIIPVLEDAR_.3|_RTNIIPVLEDAR_.2
p / c	p	c	A6NHR9	-0.22256	0.22256	-14.2957	0.857043	0.636523	0.430865	0.599813	A6NHR9	SMHD1_HUMAN	Structural maintenance of chromosomes flexible hinge domain-containing protein 1	SMCHD1	A6NHR9	Homo sapiens	chromosome organization,inactivation of X chromosome by DNA methylation	ATP binding	Barr body,nuclear chromosome, telomeric region	sp	1	2	uniprot_sprot_2015-08-28_HUMAN	>sp|A6NHR9|SMHD1_HUMAN Structural maintenance of chromosomes flexible hinge domain-containing protein 1 OS=Homo sapiens GN=SMCHD1 PE=1 SV=2	3	85	105	_FSFGLLDLPFR_.2|_EKESELGDRPLQVGER_.4|_TLEPYILPFMFYNDVK_.2|_LYFKPIGDPVFAR_.3|_LYFKPIGDPVFAR_.2|_ITHC[+57]PTLLTR_.3|_ITHC[+57]PTLLTR_.2|_SDYAGFR_.2|_FLHHLIIEEK_.3|_FLHHLIIEEK_.2|_IAHLAQIEDDR_.3|_IAHLAQIEDDR_.2|_IKPPTPAVSNVR_.3|_EIISHISQHGGK_.3|_EIISHISQHGGK_.2|_ERIDFLPHYDTLVK_.4|_ERIDFLPHYDTLVK_.3|_LMILPDPEKPVR_.3|_LM[+16]ILPDPEKPVR_.3|_NRKPSDSVHITNDDER_.4|_NRKPSDSVHITNDDER_.3|_VETTDC[+57]PVPPKR_.3…
p / c	p	c	A6NIH7	0.549385	0.549385	46.3462	1.46346	0.688148	0.208611	0.548705	A6NIH7	U119B_HUMAN	Protein unc-119 homolog B	UNC119B	A6NIH7	Homo sapiens	protein transport,lipoprotein transport,cilium morphogenesis	protein binding,lipid binding	cytosol,ciliary transition zone	sp	1	1	uniprot_sprot_2015-08-28_HUMAN	>sp|A6NIH7|U119B_HUMAN Protein unc-119 homolog B OS=Homo sapiens GN=UNC119B PE=1 SV=1	2	10	14	_YQFTPAFLR_.2|_SDSFYFVDNK_.2|_AAAAASAAGPGGLVAGKEEK_.3|_AAAAASAAGPGGLVAGKEEK_.2|_QAPHHAADDGVGAAVTEQELLALDTIRPEHVLR_.6|_QAPHHAADDGVGAAVTEQELLALDTIRPEHVLR_.5|_LMIENPYETR_.2|_AAAAASAAGPGGLVAGK_.2|_TVGATVEFTVGDKPVSNFR_.3|_TVGATVEFTVGDKPVSNFR_.2|_NTC[+57]EHIYEFPQLSEDVIR_.3|_NTC[+57]EHIYEFPQLSEDVIR_.2|_VTENYLC[+57]KPEDNIYSIDFTR_.3|_NFDFDFGFC[+57]IPSSR_.2
p / c	p	c	A6NKF9;B7ZAQ6;P0CG08	0.0869337	0.0869337	6.21104	1.06211	0.00690851	0.0357359	0.373506	A6NKF9;B7ZAQ6;P0CG08	GPHRC_HUMAN;GPHRA_HUMAN;GPHRB_HUMAN	Putative Golgi pH regulator C;Golgi pH regulator A;Golgi pH regulator B	GPR89C;GPR89A;GPR89B	A6NKF9;B7ZAQ6;P0CG08	Homo sapiens	;ion transport,signal transduction,protein transport,positive regulation of I-kappaB kinase/NF-kappaB signaling,intracellular pH reduction,regulation of anion transmembrane transport;ion transport,protein transport,regulation of ion transmembrane transport	;signal transducer activity,voltage-gated anion channel activity;voltage-gated ion channel activity	;integral component of membrane,Golgi-associated vesicle membrane,Golgi cisterna membrane;Golgi membrane,integral component of membrane	sp	5;1;1	2;2;1	uniprot_sprot_2015-08-28_HUMAN	>sp|A6NKF9|GPHRC_HUMAN Putative Golgi pH regulator C OS=Homo sapiens GN=GPR89C PE=5 SV=2;>sp|B7ZAQ6|GPHRA_HUMAN Golgi pH regulator A OS=Homo sapiens GN=GPR89A PE=1 SV=2;>sp|P0CG08|GPHRB_HUMAN Golgi pH regulator B OS=Homo sapiens GN=GPR89B PE=1 SV=1	1	1	1	_SVTTSASGSENLTLIQQEVDALEELSR_.3
p / c	p	c	A8K0Z3;A8MWX3;C4AMC7;Q6VEQ5;Q9NQA3	0.411688	0.411688	33.0241	1.33024	0.836671	0.612967	0.643532	A8K0Z3;A8MWX3;C4AMC7;Q6VEQ5;Q9NQA3	WASH1_HUMAN;WASH4_HUMAN;WASH3_HUMAN;WASH2_HUMAN;WASH6_HUMAN	WAS protein family homolog 1;Putative WAS protein family homolog 4;Putative WAS protein family homolog 3;WAS protein family homolog 2;WAS protein family homolog 6	WASH1;WASH4P;WASH3P;WASH2P;WASH6P	A8K0Z3;A8MWX3;C4AMC7;Q6VEQ5;Q9NQA3	Homo sapiens	exocytosis,negative regulation of autophagy,protein transport,endosomal transport,extracellular matrix disassembly,positive regulation of cell migration,positive regulation of pseudopodium assembly,regulation of protein ubiquitination,Arp2/3 complex-mediated actin nucleation,retrograde transport, endosome to Golgi,negative regulation of phosphatidylinositol 3-kinase activity,retrograde transport,…	actin binding,protein binding,ubiquitin protein ligase binding,alpha-tubulin binding;actin binding,alpha-tubulin binding;actin binding,alpha-tubulin binding;actin binding,alpha-tubulin binding;molecular_function,actin binding,alpha-tubulin binding	early endosome,late endosome,autophagosome,centriole,cytosol,cytoplasmic vesicle,early endosome membrane,recycling endosome,recycling endosome membrane,WASH complex,invadopodium,exocyst;early endosome,cytosol,early endosome membrane,recycling endosome,recycling endosome membrane,WASH complex;early endosome,autophagosome,centriole,cytosol,lamellipodium,filopodium,cytoplasmic vesicle,early endosome…	sp	1;5;1;2;1	2;1;2;2;3	uniprot_sprot_2015-08-28_HUMAN	>sp|A8K0Z3|WASH1_HUMAN WAS protein family homolog 1 OS=Homo sapiens GN=WASH1 PE=1 SV=2;>sp|A8MWX3|WASH4_HUMAN Putative WAS protein family homolog 4 OS=Homo sapiens GN=WASH4P PE=5 SV=1;>sp|C4AMC7|WASH3_HUMAN Putative WAS protein family homolog 3 OS=Homo sapiens GN=WASH3P PE=1 SV=2;>sp|Q6VEQ5|WASH2_HUMAN WAS protein family homolog 2 OS=Homo sapiens GN=WASH2P PE=2 SV=2;>sp|Q9NQA3|WASH6_HUMAN WAS pro…	1	1	1	_YVFLDPLAGAVTK_.2
p / c	p	c	A8MWD9;P62308	0.205673	0.205673	15.3224	1.15322	0.434538	0.413665	0.595211	A8MWD9;P62308	RUXGL_HUMAN;RUXG_HUMAN	Putative small nuclear ribonucleoprotein G-like protein 15;Small nuclear ribonucleoprotein G	SNRPGP15;SNRPG	A8MWD9;P62308	Homo sapiens	mRNA splicing, via spliceosome;spliceosomal complex assembly,spliceosomal snRNP assembly,mRNA splicing, via spliceosome,termination of RNA polymerase II transcription,histone mRNA metabolic process,RNA splicing,nuclear import	RNA binding;protein binding,poly(A) RNA binding,RNA binding	spliceosomal complex,small nucleolar ribonucleoprotein complex;nucleoplasm,spliceosomal complex,U5 snRNP,U7 snRNP,U1 snRNP,U2 snRNP,U4 snRNP,U12-type spliceosomal complex,small nucleolar ribonucleoprotein complex,cytosol,small nuclear ribonucleoprotein complex,methylosome,SMN-Sm protein complex,P granule,U2-type prespliceosome,precatalytic spliceosome,catalytic step 2 spliceosome,spliceosomal tri…	sp	5;1	2;1	uniprot_sprot_2015-08-28_HUMAN	>sp|A8MWD9|RUXGL_HUMAN Putative small nuclear ribonucleoprotein G-like protein 15 OS=Homo sapiens GN=SNRPGP15 PE=5 SV=2;>sp|P62308|RUXG_HUMAN Small nuclear ribonucleoprotein G OS=Homo sapiens GN=SNRPG PE=1 SV=1	2	3	5	_GNSIIMLEALERV_.2|_GNSIIM[+16]LEALERV_.2|_GNSIIMLEALER_.2|_GNSIIM[+16]LEALER_.2|_HVQGILR_.2
p / c	p	c	B2RTY4	-0.396775	0.396775	-24.0446	0.759554	0.324299	0.333617	0.585218	B2RTY4	MYO9A_HUMAN	Unconventional myosin-IXa	MYO9A	B2RTY4	Homo sapiens	visual perception,intracellular signal transduction,positive regulation of GTPase activity,regulation of small GTPase mediated signal transduction	motor activity,actin binding,GTPase activator activity,protein binding,ATP binding,metal ion binding	cytosol,integral component of membrane,unconventional myosin complex	sp	1	2	uniprot_sprot_2015-08-28_HUMAN	>sp|B2RTY4|MYO9A_HUMAN Unconventional myosin-IXa OS=Homo sapiens GN=MYO9A PE=1 SV=2	1	9	9	_GFASGVEQIILGAGPVLEAFGNAK_.3|_TNSQLDTSIQR_.2|_VLTEQIENLQK_.2|_LSSGTSLLDKDGIFANSTSSK_.3|_NQC[+57]IVISGESGSGK_.2|_KPTGLLHLLDEESNFPQATNQTLLDK_.4|_IGEC[+57]LVAPSSYQSK_.2|_LMETLGQAEPYFVK_.2|_TPLSDLQGMNALNEK_.2
p / c	p	c	B5ME19;Q99613	-0.381241	0.381241	-23.2223	0.767777	1.33566	0.446038	0.604982	B5ME19;Q99613	EIFCL_HUMAN;EIF3C_HUMAN	Eukaryotic translation initiation factor 3 subunit C-like protein;Eukaryotic translation initiation factor 3 subunit C	EIF3CL;EIF3C	B5ME19;Q99613	Homo sapiens	formation of translation preinitiation complex,translational initiation,regulation of translational initiation;formation of translation preinitiation complex,translational initiation,regulation of translational initiation	translation initiation factor binding,translation initiation factor activity;translation initiation factor binding,poly(A) RNA binding,translation initiation factor activity	eukaryotic translation initiation factor 3 complex,eukaryotic 43S preinitiation complex,eukaryotic 48S preinitiation complex;cytosol,eukaryotic translation initiation factor 3 complex,eukaryotic 43S preinitiation complex,eukaryotic 48S preinitiation complex	sp	3;1	1	uniprot_sprot_2015-08-28_HUMAN	>sp|B5ME19|EIFCL_HUMAN Eukaryotic translation initiation factor 3 subunit C-like protein OS=Homo sapiens GN=EIF3CL PE=3 SV=1;>sp|Q99613|EIF3C_HUMAN Eukaryotic translation initiation factor 3 subunit C OS=Homo sapiens GN=EIF3C PE=1 SV=1	4	11	12	_DAHNALLDIQSSGR_.3|_DAHNALLDIQSSGR_.2|_GC[+57]ILTLVER_.2|_ELLGQGLLLR_.2|_DFESHITSYK_.3|_SEQDQAENEGEDSAVLMER_.3|_VWDLFPEADKVR_.3|_AKELLGQGLLLR_.3|_FEELTNLIR_.2|_TEPTAQQNLALQLAEK_.2|_C[+57]LEEFELLGK_.2|_DLMLMSHLQDNIQHADPPVQILYNR_.4
p / c	p	c	E9PAV3;Q13765	0.399874	0.399874	31.9393	1.31939	0.222596	0.000301576	0.0499853	E9PAV3;Q13765	NACAM_HUMAN;NACA_HUMAN	Nascent polypeptide-associated complex subunit alpha, muscle-specific form;Nascent polypeptide-associated complex subunit alpha	NACA	E9PAV3;Q13765	Homo sapiens	transcription, DNA-templated,regulation of transcription, DNA-templated;	DNA binding;	nucleus,cytoplasm;	sp	1	1	uniprot_sprot_2015-08-28_HUMAN	>sp|E9PAV3|NACAM_HUMAN Nascent polypeptide-associated complex subunit alpha, muscle-specific form OS=Homo sapiens GN=NACA PE=1 SV=1;>sp|Q13765|NACA_HUMAN Nascent polypeptide-associated complex subunit alpha OS=Homo sapiens GN=NACA PE=1 SV=1	5	4	6	_IEDLSQQAQLAAAEK_.2|_IEDLSQQAQLAAAEK_.3|_NILFVITKPDVYK_.3|_NILFVITKPDVYK_.2|_DIELVMSQANVSR_.2|_SKNILFVITKPDVYK_.4
p / c	p	c	O00115	-0.868125	0.868125	-45.2141	0.547859	0.746164	0.0358296	0.373506	O00115	DNS2A_HUMAN	Deoxyribonuclease-2-alpha	DNASE2	O00115	Homo sapiens	DNA metabolic process,apoptotic DNA fragmentation,erythrocyte differentiation	DNA binding,deoxyribonuclease II activity	lysosome,extracellular exosome	sp	1	2	uniprot_sprot_2015-08-28_HUMAN	>sp|O00115|DNS2A_HUMAN Deoxyribonuclease-2-alpha OS=Homo sapiens GN=DNASE2 PE=1 SV=2	3	6	6	_YLDESSGGWR_.2|_ALINSPEGAVGR_.2|_GGGTLC[+57]AQLPALWK_.2|_AFQPLVK_.2|_NYQPC[+57]NGMAR_.2|_GPWTC[+57]VGDMNR_.2
p / c	p	c	O00116	-0.392845	0.392845	-23.8374	0.761626	0.860783	0.314424	0.583573	O00116	ADAS_HUMAN	Alkyldihydroxyacetonephosphate synthase, peroxisomal	AGPS	O00116	Homo sapiens	lipid biosynthetic process,ether lipid biosynthetic process,oxidation-reduction process	protein binding,alkylglycerone-phosphate synthase activity,oxidoreductase activity, acting on CH-OH group of donors,FAD binding	nucleolus,mitochondrion,peroxisome,peroxisomal membrane,peroxisomal matrix,membrane,intracellular membrane-bounded organelle	sp	1	1	uniprot_sprot_2015-08-28_HUMAN	>sp|O00116|ADAS_HUMAN Alkyldihydroxyacetonephosphate synthase, peroxisomal OS=Homo sapiens GN=AGPS PE=1 SV=1	3	34	55	_EYVDPNNIFGNR_.2|_RAASAATAAPTATPAAQESGTIPK_.3|_YGSVAFPNFEQGVAC[+57]LR_.2|_YGSVAFPNFEQGVAC[+57]LR_.3|_TIISLDTSQMNR_.2|_TIISLDTSQMNR_.3|_TIISLDTSQM[+16]NR_.2|_AHGHC[+57]LHEIFLLR_.4|_GVQFAPFSTC[+57]R_.3|_GVQFAPFSTC[+57]R_.2|_EEILANGGSLSHHHGVGK_.4|_EEILANGGSLSHHHGVGK_.3|_EEILANGGSLSHHHGVGK_.2|_KGQIELTGK_.2|_NIYGNIEDLVVHIK_.3|_NIYGNIEDLVVHIK_.2|_PQVSSIFTSFLDGLK_.3|_PQVSSIFTSFLDGLK_.2|_EWIQNTLGVNVEHK_.…
p / c	p	c	O00139	-2.9418	2.9418	-86.9854	0.130146	2.8949	0.387016	0.590961	O00139	KIF2A_HUMAN	Kinesin-like protein KIF2A	KIF2A	O00139	Homo sapiens	retrograde vesicle-mediated transport, Golgi to ER,microtubule-based movement,mitotic spindle organization,sister chromatid cohesion,nervous system development,antigen processing and presentation of exogenous peptide antigen via MHC class II,cell differentiation,cell division,mitotic spindle assembly	motor activity,microtubule motor activity,protein binding,ATP binding,microtubule binding,ATPase activity	nucleus,nucleolus,centrosome,cytosol,kinesin complex,membrane,sperm principal piece,spindle pole,spindle microtubule	sp	1	3	uniprot_sprot_2015-08-28_HUMAN	>sp|O00139|KIF2A_HUMAN Kinesin-like protein KIF2A OS=Homo sapiens GN=KIF2A PE=1 SV=3	1	22	23	_FSLIDLAGNER_.2|_GIYALAAR_.2|_C[+57]VEDVLK_.2|_LEGAEINK_.2|_PLTTADPIDEHR_.3|_AVFQESIR_.2|_IDILTELR_.2|_DSFIGENSR_.2|_LIDIGNSC[+57]R_.2|_FTARPLVETIFER_.3|_FTARPLVETIFER_.2|_YLENQTFR_.2|_DLDVITIPSK_.2|_PLVETIFER_.2|_THTMGGDFSGK_.2|_AALQEEEQASK_.2|_QQVQVVGLQER_.2|_VLEDGKQQVQVVGLQER_.3|_GSLDYRPLTTADPIDEHR_.3|_RAQDVDATNPNYEIMC[+57]MIR_.3|_GMATC[+57]FAYGQTGSGK_.2|_TC[+57]MIATISPGMASC[+57]ENTLNTLR_.3|_F…
p / c	p	c	O00148	-0.401722	0.401722	-24.3046	0.756954	1.64661	0.576141	0.636051	O00148	DX39A_HUMAN	ATP-dependent RNA helicase DDX39A	DDX39A	O00148	Homo sapiens	mRNA splicing, via spliceosome,termination of RNA polymerase II transcription,RNA export from nucleus,mRNA export from nucleus,cellular response to DNA damage stimulus,regulation of gene expression,RNA secondary structure unwinding,mRNA 3'-end processing	ATP-dependent RNA helicase activity,protein binding,ATP binding,ATPase activity,poly(A) RNA binding	nucleus,nucleoplasm,spliceosomal complex,membrane,cytoplasm	sp	1	2	uniprot_sprot_2015-08-28_HUMAN	>sp|O00148|DX39A_HUMAN ATP-dependent RNA helicase DDX39A OS=Homo sapiens GN=DDX39A PE=1 SV=2	3	28	52	_DFLLKPELLR_.3|_DFLLKPELLR_.2|_DVQEIFR_.2|_ILVATNLFGR_.2|_GSYVSIHSSGFR_.3|_GSYVSIHSSGFR_.2|_GLAITFVSDENDAK_.2|_GLAITFVSDENDAK_.3|_AIVDC[+57]GFEHPSEVQHEC[+57]IPQAILGMDVLC[+57]QAK_.4|_AIVDC[+57]GFEHPSEVQHEC[+57]IPQAILGMDVLC[+57]QAK_.5|_AIVDC[+57]GFEHPSEVQHEC[+57]IPQAILGM[+16]DVLC[+57]QAK_.4|_MLEQLDMR_.2|_M[+16]LEQLDMR_.2|_MLEQLDM[+16]R_.2|_LTLHGLQQYYVK_.3|_LTLHGLQQYYVK_.2|_C[+57]MALAQLLVEQNFPAIAIHR…
p / c	p	c	O00151	-0.0786314	0.0786314	-5.30444	0.946956	0.260834	0.493436	0.618977	O00151	PDLI1_HUMAN	PDZ and LIM domain protein 1	PDLIM1	O00151	Homo sapiens	response to hypoxia,regulation of transcription, DNA-templated,response to oxidative stress,cell-cell adhesion	transcription coactivator activity,zinc ion binding,cadherin binding involved in cell-cell adhesion	transcription factor complex,cytoplasm,cytoskeleton,cell-cell adherens junction,focal adhesion	sp	1	4	uniprot_sprot_2015-08-28_HUMAN	>sp|O00151|PDLI1_HUMAN PDZ and LIM domain protein 1 OS=Homo sapiens GN=PDLIM1 PE=1 SV=4	3	27	50	_DFEQPLAISR_.2|_C[+57]GTGIVGVFVK_.2|_VWSPLVTEEGKR_.3|_VWSPLVTEEGKR_.2|_GC[+57]TDNLTLTVAR_.2|_GC[+57]TDNLTLTVAR_.3|_MNLASEPQEVLHIGSAHNR_.4|_MNLASEPQEVLHIGSAHNR_.3|_M[+16]NLASEPQEVLHIGSAHNR_.4|_MNLASEPQEVLHIGSAHNR_.2|_SAMPFTASPASSTTAR_.2|_SAM[+16]PFTASPASSTTAR_.2|_IKGC[+57]TDNLTLTVAR_.3|_IKGC[+57]TDNLTLTVAR_.2|_LVGGKDFEQPLAISR_.3|_LVGGKDFEQPLAISR_.2|_QELNEPPKQSTSFLVLQEILESEEKGDPNKPSGFR_.5|_QELNEPPK…
p / c	p	c	O00154	-0.415624	0.415624	-25.0305	0.749695	2.18673	0.6611	0.660259	O00154	BACH_HUMAN	Cytosolic acyl coenzyme A thioester hydrolase	ACOT7	O00154	Homo sapiens	coenzyme A biosynthetic process,long-chain fatty-acyl-CoA biosynthetic process,medium-chain fatty-acyl-CoA catabolic process,long-chain fatty-acyl-CoA catabolic process,medium-chain fatty acid biosynthetic process,palmitic acid biosynthetic process	fatty-acyl-CoA binding,protein binding,palmitoyl-CoA hydrolase activity,long-chain fatty acyl-CoA binding,protein homodimerization activity,acyl-CoA hydrolase activity,carboxylic ester hydrolase activity	nucleoplasm,cytoplasm,mitochondrion,cytosol,extracellular exosome	sp	1	3	uniprot_sprot_2015-08-28_HUMAN	>sp|O00154|BACH_HUMAN Cytosolic acyl coenzyme A thioester hydrolase OS=Homo sapiens GN=ACOT7 PE=1 SV=3	3	22	42	_LMDEVAGIVAAR_.2|_LMDEVAGIVAAR_.3|_LM[+16]DEVAGIVAAR_.2|_VLEVPPVVYSR_.2|_VLEVPPVVYSR_.3|_ATLWYVPLSLK_.2|_IMRPDDANVAGNVHGGTILK_.4|_IM[+16]RPDDANVAGNVHGGTILK_.4|_IMRPDDANVAGNVHGGTILK_.3|_IM[+16]RPDDANVAGNVHGGTILK_.3|_MIEEAGAIISTR_.2|_MIEEAGAIISTR_.3|_M[+16]IEEAGAIISTR_.2|_TNIVTASVDAINFHDK_.3|_TNIVTASVDAINFHDK_.2|_GC[+57]VITISGR_.2|_SLPVPQLVPETEDEKKR_.4|_SLPVPQLVPETEDEKKR_.3|_RQGHAEPQP_.2|_TNIVTASVD…
p / c	p	c	O00159	0.403081	0.403081	32.2329	1.32233	0.387905	0.0217417	0.308109	O00159	MYO1C_HUMAN	Unconventional myosin-Ic	MYO1C	O00159	Homo sapiens	protein targeting,protein targeting to membrane,positive regulation of cell migration,positive regulation of actin filament polymerization,positive regulation of cell migration by vascular endothelial growth factor signaling pathway,Fc-gamma receptor signaling pathway involved in phagocytosis,positive regulation of gene expression, epigenetic,mRNA transport,positive regulation of protein targetin…	microfilament motor activity,actin binding,receptor binding,protein binding,calmodulin binding,ATP binding,protein C-terminus binding,Ral GTPase binding,actin-dependent ATPase activity	nuclear pore,nucleoplasm,nucleolus,cytoplasm,cytosol,plasma membrane,microvillus,brush border,basal plasma membrane,membrane,cytoplasmic, membrane-bounded vesicle,lateral plasma membrane,unconventional myosin complex,filamentous actin,ruffle membrane,membrane raft,myosin I complex,stereocilium membrane,extracellular exosome,stress fiber	sp	1	4	uniprot_sprot_2015-08-28_HUMAN	>sp|O00159|MYO1C_HUMAN Unconventional myosin-Ic OS=Homo sapiens GN=MYO1C PE=1 SV=4	4	70	97	_LLSVEGSTLR_.2|_VLQALGSEPIQYAVPVVK_.2|_VLQALGSEPIQYAVPVVK_.3|_DGTIDFTPGSELLITK_.2|_YLGLLENLR_.2|_LLQFYAETC[+57]PAPER_.2|_DQAVMISGESGAGK_.2|_LLQSNPVLEAFGNAK_.2|_LLQSNPVLEAFGNAK_.3|_GEELLSPLNLEQAAYAR_.2|_GEELLSPLNLEQAAYAR_.3|_MSLLQLVEILQSK_.2|_MSLLQLVEILQSK_.3|_M[+16]SLLQLVEILQSK_.2|_VNSININQGSITFAGGPGR_.3|_VNSININQGSITFAGGPGR_.2|_TSFLLNLR_.2|_VTMESALTAR_.2|_TLFATEDALEVR_.2|_GAPVGGHILSYLLEK_.3|_GAP…
p / c	p	c	O00161	1.00562	1.00562	100.781	2.00781	0.824616	0.334517	0.585218	O00161	SNP23_HUMAN	Synaptosomal-associated protein 23	SNAP23	O00161	Homo sapiens	histamine secretion by mast cell,post-Golgi vesicle-mediated transport,vesicle targeting,protein transport,synaptic vesicle priming,synaptic vesicle fusion to presynaptic active zone membrane,membrane fusion	SNAP receptor activity,protein binding,syntaxin binding	nucleoplasm,cytoplasm,plasma membrane,cell-cell junction,focal adhesion,SNARE complex,specific granule,azurophil granule,mast cell granule,neuron projection,extracellular exosome,presynapse	sp	1	1	uniprot_sprot_2015-08-28_HUMAN	>sp|O00161|SNP23_HUMAN Synaptosomal-associated protein 23 OS=Homo sapiens GN=SNAP23 PE=1 SV=1	1	14	18	_ILGLAIESQDAGIK_.2|_AHQITDESLESTRR_.4|_AHQITDESLESTRR_.3|_AHQITDESLESTR_.3|_AHQITDESLESTR_.2|_TITMLDEQK_.2|_IEEGLDQINK_.2|_EQLNRIEEGLDQINK_.3|_DMALNIGNEIDAQNPQIK_.3|_DMALNIGNEIDAQNPQIK_.2|_EDEMEENLTQVGSILGNLK_.3|_EDEMEENLTQVGSILGNLK_.2|_C[+57]C[+57]GLC[+57]VC[+57]PC[+57]NR_.2|_RITNDAREDEMEENLTQVGSILGNLK_.4|_TITMLDEQKEQLNR_.2|_TTWGDGGENSPC[+57]NVVSK_.2|_ITNDAREDEMEENLTQVGSILGNLK_.3|_QPGPVTNGQLQQPT…
p / c	p	c	O00170	0.0578893	0.0578893	4.09417	1.04094	1.01802	0.876765	0.733521	O00170	AIP_HUMAN	AH receptor-interacting protein	AIP	O00170	Homo sapiens	protein targeting to mitochondrion,xenobiotic metabolic process,signal transduction,regulation of protein kinase A signaling,protein maturation by protein folding,negative regulation of cyclic-nucleotide phosphodiesterase activity,regulation of nucleic acid-templated transcription	transcription coactivator activity,signal transducer activity,protein binding,transcription factor binding,aryl hydrocarbon receptor binding,GAF domain binding,unfolded protein binding	nucleoplasm,cytoplasm,cytosol,aryl hydrocarbon receptor complex,plasma membrane	sp	1	2	uniprot_sprot_2015-08-28_HUMAN	>sp|O00170|AIP_HUMAN AH receptor-interacting protein OS=Homo sapiens GN=AIP PE=1 SV=2	4	19	29	_YYDAIAC[+57]LK_.2|_VLELDPALAPVVSR_.2|_VLELDPALAPVVSR_.3|_NIAVGKDPLEGQR_.3|_NIAVGKDPLEGQR_.2|_GELPDFQDGTK_.2|_AHAAVWNAQEAQADFAK_.3|_AHAAVWNAQEAQADFAK_.2|_FKLPVWETIVC[+57]TMR_.3|_AVPLIHQEGNR_.3|_AVPLIHQEGNR_.2|_LPVWETIVC[+57]TMR_.3|_LPVWETIVC[+57]TMR_.2|_RVIQEGRGELPDFQDGTK_.4|_RVIQEGRGELPDFQDGTK_.3|_GKPMELIIGK_.2|_TLHSDDEGTVLDDSR_.3|_TLHSDDEGTVLDDSR_.2|_HC[+57]C[+57]GVAQMR_.2|_HVVLYPLVAK_.2|_EHSSL…
p / c	p	c	O00182	-2.02038	2.02038	-75.3506	0.246494	1.39155	0.0623101	0.437686	O00182	LEG9_HUMAN	Galectin-9	LGALS9	O00182	Homo sapiens	natural killer cell tolerance induction,chemotaxis,inflammatory response,female pregnancy,positive regulation of gene expression,negative regulation of gene expression,response to lipopolysaccharide,negative regulation of chemokine production,negative regulation of interferon-gamma production,negative regulation of tumor necrosis factor production,positive regulation of interleukin-4 production,p…	signal transducer activity,galactose binding,enzyme binding,carbohydrate binding,disaccharide binding	extracellular space,intracellular,nucleus,cytoplasm,extracellular exosome	sp	1	2	uniprot_sprot_2015-08-28_HUMAN	>sp|O00182|LEG9_HUMAN Galectin-9 OS=Homo sapiens GN=LGALS9 PE=1 SV=2	2	5	7	_SILLSGTVLPSAQR_.2|_NTQIDNSWGSEER_.2|_VAVDGQHLFEYYHR_.4|_VAVDGQHLFEYYHR_.3|_VAVDGQHLFEYYHR_.2|_QNGSWGPEER_.2|_NLPTINRLEVGGDIQLTHVQT_.3
p / c	p	c	O00186	-1.03158	1.03158	-51.0826	0.489174	1.95364	0.252398	0.564328	O00186	STXB3_HUMAN	Syntaxin-binding protein 3	STXBP3	O00186	Homo sapiens	vesicle docking involved in exocytosis,brain development,glucose transport,protein to membrane docking,insulin secretion,response to insulin,neutrophil degranulation,negative regulation of calcium ion-dependent exocytosis,protein heterooligomerization,platelet aggregation	protein binding,syntaxin-1 binding,syntaxin binding	cytosol,plasma membrane,basolateral plasma membrane,apical plasma membrane,platelet alpha granule,specific granule,extracellular exosome,tertiary granule	sp	1	2	uniprot_sprot_2015-08-28_HUMAN	>sp|O00186|STXB3_HUMAN Syntaxin-binding protein 3 OS=Homo sapiens GN=STXBP3 PE=1 SV=2	3	24	32	_ALYFITPTSK_.2|_SAEETFQLSR_.2|_VLLPVLLNK_.2|_TSLSALTQLMK_.2|_SC[+57]EVIIGSTHVLTPK_.3|_SC[+57]EVIIGSTHVLTPK_.2|_QVVHLNLAEDC[+57]MNK_.3|_QVVHLNLAEDC[+57]MNK_.2|_LAQLVEK_.2|_SVDC[+57]FLHDFASK_.3|_SVDC[+57]FLHDFASK_.2|_ATVFDDC[+57]K_.2|_DRSAEETFQLSR_.3|_KLEDYYKIDEK_.3|_HRHIAVVLEEIPK_.3|_TEQDLALGTDAEGQK_.3|_TEQDLALGTDAEGQK_.2|_ATVFDDC[+57]KK_.2|_C[+57]AYEVSQAHK_.2|_DIMEDAIDNR_.2|_DIM[+16]EDAIDNR_.2|_T…
p / c	p	c	O00193	-2.09206	2.09206	-76.5454	0.234546	0.870917	0.182252	0.532437	O00193	SMAP_HUMAN	Small acidic protein	SMAP	O00193	Homo sapiens	biological_process	molecular_function	cellular_component	sp	1	1	uniprot_sprot_2015-08-28_HUMAN	>sp|O00193|SMAP_HUMAN Small acidic protein OS=Homo sapiens GN=SMAP PE=1 SV=1	1	6	12	_TGEEDKKINEELESQYQQSMDSK_.4|_TGEEDKKINEELESQYQQSMDSK_.3|_INEELESQYQQSMDSK_.3|_INEELESQYQQSM[+16]DSK_.3|_INEELESQYQQSMDSK_.2|_INEELESQYQQSM[+16]DSK_.2|_KINEELESQYQQSMDSK_.3|_KINEELESQYQQSMDSK_.2|_RSASPDDDLGSSNWEAADLGNEERK_.4|_RSASPDDDLGSSNWEAADLGNEERK_.3|_SASPDDDLGSSNWEAADLGNEER_.3|_RSASPDDDLGSSNWEAADLGNEER_.3
p / c	p	c	O00203	0.0130651	0.0130651	0.909717	1.0091	0.243169	0.900427	0.738719	O00203	AP3B1_HUMAN	AP-3 complex subunit beta-1	AP3B1	O00203	Homo sapiens	protein targeting to lysosome,intracellular protein transport,blood coagulation,anterograde axonal transport,melanosome organization,antigen processing and presentation, exogenous lipid antigen via MHC class Ib,anterograde synaptic vesicle transport,positive regulation of NK T cell differentiation	protein phosphatase binding,GTP-dependent protein binding	lysosomal membrane,Golgi apparatus,membrane,AP-3 adaptor complex,clathrin adaptor complex,clathrin-coated vesicle membrane,axon cytoplasm	sp	1	3	uniprot_sprot_2015-08-28_HUMAN	>sp|O00203|AP3B1_HUMAN AP-3 complex subunit beta-1 OS=Homo sapiens GN=AP3B1 PE=1 SV=3	3	39	55	_LLDSITVPVAR_.2|_TVIGSVLLR_.2|_EGSTAQLIINTEK_.2|_LQILNLGAK_.2|_LYSLDPEQK_.2|_NASELFPAVVK_.2|_VVNVANVGAVPSGQDNIHR_.3|_VVNVANVGAVPSGQDNIHR_.4|_VVNVANVGAVPSGQDNIHR_.2|_ASILWLIGENC[+57]ER_.2|_ASILWLIGENC[+57]ER_.3|_LLQMQPAQHGEIIK_.3|_LLQM[+16]QPAQHGEIIK_.3|_LLQMQPAQHGEIIK_.2|_LLTQYILNLGK_.2|_SFTSEDDLVK_.2|_EQGVLTGMNETSAVIIAAPQNFTPSVIFQK_.3|_ATGYLELSNWPEVAPDPSVR_.2|_ATGYLELSNWPEVAPDPSVR_.3|_VPIIVPIMML…
p / c	p	c	O00217	-0.958016	0.958016	-48.5236	0.514764	1.48293	0.286868	0.576738	O00217	NDUS8_HUMAN	NADH dehydrogenase [ubiquinone] iron-sulfur protein 8, mitochondrial	NDUFS8	O00217	Homo sapiens	mitochondrial electron transport, NADH to ubiquinone,response to oxidative stress,mitochondrial respiratory chain complex I assembly	NADH dehydrogenase (ubiquinone) activity,metal ion binding,4 iron, 4 sulfur cluster binding,NADH dehydrogenase activity	mitochondrion,mitochondrial respiratory chain complex I,mitochondrial matrix	sp	1	1	uniprot_sprot_2015-08-28_HUMAN	>sp|O00217|NDUS8_HUMAN NADH dehydrogenase [ubiquinone] iron-sulfur protein 8, mitochondrial OS=Homo sapiens GN=NDUFS8 PE=1 SV=1	2	10	13	_TLLWTELFR_.2|_LC[+57]EAIC[+57]PAQAITIEAEPR_.3|_LC[+57]EAIC[+57]PAQAITIEAEPR_.2|_YDIDMTK_.2|_RYPSGEER_.2|_TTRYDIDMTK_.2|_GLGMTLSYLFR_.2|_GLGM[+16]TLSYLFR_.2|_EPATINYPFEK_.2|_YVNMQDPEMDMK_.2|_YVNMQDPEM[+16]DMK_.2|_GLGM[+16]TLSYLFREPATINYPFEK_.3|_LLNNGDKWEAEIAANIQADYLYR_.3
p / c	p	c	O00231	-0.0457094	0.0457094	-3.11867	0.968813	0.519408	0.837847	0.723767	O00231	PSD11_HUMAN	26S proteasome non-ATPase regulatory subunit 11	PSMD11	O00231	Homo sapiens	MAPK cascade,protein polyubiquitination,stimulatory C-type lectin receptor signaling pathway,antigen processing and presentation of exogenous peptide antigen via MHC class I, TAP-dependent,ubiquitin-dependent protein catabolic process,regulation of cellular amino acid metabolic process,anaphase-promoting complex-dependent catabolic process,tumor necrosis factor-mediated signaling pathway,NIK/NF-k…	structural molecule activity	proteasome complex,nucleus,nucleoplasm,cytosol,proteasome regulatory particle, lid subcomplex,membrane,proteasome accessory complex,extracellular exosome	sp	1	3	uniprot_sprot_2015-08-28_HUMAN	>sp|O00231|PSD11_HUMAN 26S proteasome non-ATPase regulatory subunit 11 OS=Homo sapiens GN=PSMD11 PE=1 SV=3	3	33	53	_TGQAAELGGLLK_.2|_EQSILELGSLLAK_.2|_AELRDDPIISTHLAK_.3|_AELRDDPIISTHLAK_.4|_YVRPFLNSISK_.3|_LYDNLLEQNLIR_.2|_LYDNLLEQNLIR_.3|_YQEALHLGSQLLR_.3|_YQEALHLGSQLLR_.2|_IMLNTPEDVQALVSGK_.2|_IMLNTPEDVQALVSGK_.3|_IM[+16]LNTPEDVQALVSGK_.2|_VQIEHISSLIK_.3|_VQIEHISSLIK_.2|_KLSQMILDKK_.3|_SLADFEK_.2|_RYQEALHLGSQLLR_.4|_RYQEALHLGSQLLR_.3|_RYQEALHLGSQLLR_.2|_EASIDILHSIVK_.3|_EASIDILHSIVK_.2|_ALLVEVQLLESK_.3|_AL…
p / c	p	c	O00232	-1.12787	1.12787	-54.2409	0.457591	2.02681	0.231031	0.555697	O00232	PSD12_HUMAN	26S proteasome non-ATPase regulatory subunit 12	PSMD12	O00232	Homo sapiens	MAPK cascade,protein polyubiquitination,stimulatory C-type lectin receptor signaling pathway,antigen processing and presentation of exogenous peptide antigen via MHC class I, TAP-dependent,regulation of cellular amino acid metabolic process,anaphase-promoting complex-dependent catabolic process,tumor necrosis factor-mediated signaling pathway,NIK/NF-kappaB signaling,Fc-epsilon receptor signaling …		proteasome complex,nucleoplasm,cytoplasm,cytosol,proteasome regulatory particle,proteasome regulatory particle, lid subcomplex,membrane,proteasome accessory complex,nuclear proteasome complex,extracellular exosome	sp	1	3	uniprot_sprot_2015-08-28_HUMAN	>sp|O00232|PSD12_HUMAN 26S proteasome non-ATPase regulatory subunit 12 OS=Homo sapiens GN=PSMD12 PE=1 SV=3	3	37	54	_IYVEIER_.2|_LFTTMELMR_.2|_LNSLMSLVNK_.2|_LNSLM[+16]SLVNK_.2|_KGSLESPATDVFGSTEEGEKR_.4|_KGSLESPATDVFGSTEEGEKR_.3|_GSLESPATDVFGSTEEGEKR_.3|_VEFILEQMR_.2|_ERVEFILEQMR_.3|_ERVEFILEQMR_.2|_MVQQC[+57]C[+57]TYVEEITDLPIK_.3|_MVQQC[+57]C[+57]TYVEEITDLPIK_.2|_LAGIINFQRPK_.3|_LAGIINFQRPK_.2|_KLEEIPK_.2|_FFQEENTEKLK_.3|_TLATIKEQNGDVK_.3|_TLATIKEQNGDVK_.2|_DPNNLLNDWSQK_.3|_DPNNLLNDWSQK_.2|_EEMIHNLQ_.2|_LQEVI…
p / c	p	c	O00233	0.157839	0.157839	11.5615	1.11561	0.310759	0.268593	0.568932	O00233	PSMD9_HUMAN	26S proteasome non-ATPase regulatory subunit 9	PSMD9	O00233	Homo sapiens	MAPK cascade,protein polyubiquitination,stimulatory C-type lectin receptor signaling pathway,antigen processing and presentation of exogenous peptide antigen via MHC class I, TAP-dependent,ubiquitin-dependent protein catabolic process,regulation of cellular amino acid metabolic process,anaphase-promoting complex-dependent catabolic process,positive regulation of insulin secretion,tumor necrosis f…	transcription coactivator activity,protein binding,bHLH transcription factor binding	nucleus,nucleoplasm,cytoplasm,cytosol,proteasome regulatory particle,proteasome regulatory particle, base subcomplex	sp	1	3	uniprot_sprot_2015-08-28_HUMAN	>sp|O00233|PSMD9_HUMAN 26S proteasome non-ATPase regulatory subunit 9 OS=Homo sapiens GN=PSMD9 PE=1 SV=3	3	12	16	_GLLGC[+57]NIIPLQR_.2|_SDVDLYQVR_.2|_ANYDVLESQK_.2|_GIGMNEPLVDC[+57]EGYPR_.2|_GIGMNEPLVDC[+57]EGYPR_.3|_RKEEIEAQIK_.3|_KLGQSESQGPPR_.3|_KLGQSESQGPPR_.2|_HNIIC[+57]LQNDHK_.3|_HNIIC[+57]LQNDHK_.2|_QVEEALHQLHAR_.3|_QVEEALHQLHAR_.2|_KEEIEAQIK_.2|_LGQSESQGPPR_.2|_GIGMNEPLVDC[+57]EGYPRSDVDLYQVR_.3|_VNSISPGSPASIAGLQVDDEIVEFGSVNTQNFQSLHNIGSVVQHSEGKPLNVTVIR_.5
p / c	p	c	O00244	0.397603	0.397603	31.7318	1.31732	1.04928	0.503632	0.621003	O00244	ATOX1_HUMAN	Copper transport protein ATOX1	ATOX1	O00244	Homo sapiens	copper ion transport,cellular copper ion homeostasis,response to oxidative stress,intracellular copper ion transport,copper ion transmembrane transport	copper ion transmembrane transporter activity,copper ion binding,protein binding,metallochaperone activity,copper chaperone activity,copper-dependent protein binding	cytosol	sp	1	1	uniprot_sprot_2015-08-28_HUMAN	>sp|O00244|ATOX1_HUMAN Copper transport protein ATOX1 OS=Homo sapiens GN=ATOX1 PE=1 SV=1	2	11	18	_YDIDLPNKK_.2|_LGGVKYDIDLPNKK_.3|_LGGVKYDIDLPNKK_.2|_KVC[+57]IESEHSMDTLLATLKK_.5|_KVC[+57]IESEHSMDTLLATLKK_.4|_TVSYLGLE_.2|_LGGVKYDIDLPNK_.3|_LGGVKYDIDLPNK_.2|_YDIDLPNK_.2|_KVC[+57]IESEHSMDTLLATLK_.4|_KVC[+57]IESEHSMDTLLATLK_.3|_KVC[+57]IESEHSMDTLLATLK_.2|_VC[+57]IESEHSMDTLLATLKK_.4|_VC[+57]IESEHSMDTLLATLKK_.3|_PKHEFSVDMTC[+57]GGC[+57]AEAVSR_.4|_VC[+57]IESEHSMDTLLATLK_.3|_VC[+57]IESEHSMDTLLATLK_.…
p / c	p	c	O00264	-0.487861	0.487861	-28.6918	0.713082	0.800911	0.19589	0.540541	O00264	PGRC1_HUMAN	Membrane-associated progesterone receptor component 1	PGRMC1	O00264	Homo sapiens		steroid binding,heme binding	nucleolus,endoplasmic reticulum,endoplasmic reticulum membrane,endomembrane system,membrane,integral component of membrane,organelle membrane,extracellular exosome	sp	1	3	uniprot_sprot_2015-08-28_HUMAN	>sp|O00264|PGRC1_HUMAN Membrane-associated progesterone receptor component 1 OS=Homo sapiens GN=PGRMC1 PE=1 SV=3	3	19	22	_FYGPEGPYGVFAGR_.2|_IVRGDQPAASGDSDDDEPPPLPR_.3|_LLKEGEEPTVYSDEEEPKDESAR_.4|_KFYGPEGPYGVFAGR_.3|_EGEEPTVYSDEEEPKDESAR_.3|_ILMAINGK_.2|_ILM[+16]AINGK_.2|_GDQPAASGDSDDDEPPPLPR_.3|_GDQPAASGDSDDDEPPPLPR_.2|_RRDFTPAELR_.3|_GRKFYGPEGPYGVFAGR_.4|_GRKFYGPEGPYGVFAGR_.3|_FDGVQDPR_.2|_ILMAINGKVFDVTK_.3|_KFYGPEGPYGVFAGRDASR_.4|_RDFTPAELR_.2|_EGEEPTVYSDEEEPKDESARK_.4|_FYGPEGPYGVFAGRDASR_.3|_EGEEPTVYSDEEEPK_.2|…
p / c	p	c	O00267	0.0783571	0.0783571	5.5815	1.05581	0.858495	0.831938	0.722465	O00267	SPT5H_HUMAN	Transcription elongation factor SPT5	SUPT5H	O00267	Homo sapiens	negative regulation of transcription from RNA polymerase II promoter,chromatin remodeling,DNA-templated transcription, elongation,transcription from RNA polymerase II promoter,transcription elongation from RNA polymerase II promoter,7-methylguanosine mRNA capping,cell cycle,response to organic substance,positive regulation of macroautophagy,negative regulation of DNA-templated transcription, elon…	chromatin binding,protein binding,enzyme binding,poly(A) RNA binding,protein heterodimerization activity	nucleus,nucleoplasm,DSIF complex	sp	1	1	uniprot_sprot_2015-08-28_HUMAN	>sp|O00267|SPT5H_HUMAN Transcription elongation factor SPT5 OS=Homo sapiens GN=SUPT5H PE=1 SV=1	3	43	67	_GYIYVEAYK_.2|_VELHSTC[+57]QTISVDR_.3|_VELHSTC[+57]QTISVDR_.2|_SVTGGMC[+57]SVYLK_.2|_SVTGGM[+16]C[+57]SVYLK_.2|_TPHYGSQTPLHDGSR_.4|_TPHYGSQTPLHDGSR_.3|_TPHYGSQTPLHDGSR_.2|_ATAISLMR_.2|_ATAISLM[+16]R_.2|_RDNELIGQTVR_.3|_RDNELIGQTVR_.2|_HLVLAGGSK_.2|_HEDLKDMLEFPAQELR_.4|_HEDLKDMLEFPAQELR_.3|_HEDLKDM[+16]LEFPAQELR_.3|_MDLDEQLK_.2|_HEDLKDMLEFPAQELRK_.4|_QAIEGVGNLR_.2|_FEGDTGLIVR_.2|_DQREEELGEYYMK_.3|…
p / c	p	c	O00273	2.77962	2.77962	586.672	6.86672	1.99284	0.298701	0.579371	O00273	DFFA_HUMAN	DNA fragmentation factor subunit alpha	DFFA	O00273	Homo sapiens	apoptotic DNA fragmentation,positive regulation of apoptotic process,thymocyte apoptotic process,negative regulation of execution phase of apoptosis,negative regulation of apoptotic DNA fragmentation	protein binding	nuclear chromatin,nucleus,nucleoplasm,cytoplasm,cytosol,lipid particle	sp	1	1	uniprot_sprot_2015-08-28_HUMAN	>sp|O00273|DFFA_HUMAN DNA fragmentation factor subunit alpha OS=Homo sapiens GN=DFFA PE=1 SV=1	1	16	22	_AAFGEEVDAVDTGISR_.2|_AAFGEEVDAVDTGISR_.3|_LQQTQSLHSLR_.3|_LQQTQSLHSLR_.2|_KTETVQEAC[+57]ER_.3|_KTETVQEAC[+57]ER_.2|_FVALASNEK_.2|_LQHTLQQVLDQR_.3|_LQHTLQQVLDQR_.2|_LQHTLQQVLDQREEVR_.4|_AC[+57]DILAIDK_.2|_EQHGVAASC[+57]LEDLR_.3|_EQHGVAASC[+57]LEDLR_.2|_ASPPGDLQNPK_.2|_ETSSDVALASHILTALR_.3|_ETSSDVALASHILTALR_.2|_ALAVALNWDIK_.2|_TETVQEAC[+57]ER_.2|_EGSLLSKQEESK_.2|_QLLQLYLQALEK_.2|_QAPELSLSSQDLELVT…
p / c	p	c	O00299	0.0688208	0.0688208	4.8859	1.04886	1.53542	0.890408	0.73572	O00299	CLIC1_HUMAN	Chloride intracellular channel protein 1	CLIC1	O00299	Homo sapiens	chloride transport,signal transduction,regulation of ion transmembrane transport,positive regulation of osteoblast differentiation,regulation of cell cycle,regulation of mitochondrial membrane potential,platelet aggregation,chloride transmembrane transport,glutathione metabolic process	voltage-gated ion channel activity,chloride channel activity,protein binding,cadherin binding involved in cell-cell adhesion,glutathione transferase activity	extracellular space,nucleus,nuclear envelope,cytoplasm,mitochondrion,plasma membrane,brush border,cell-cell adherens junction,membrane,nuclear membrane,vesicle,chloride channel complex,perinuclear region of cytoplasm,extracellular exosome,blood microparticle	sp	1	4	uniprot_sprot_2015-08-28_HUMAN	>sp|O00299|CLIC1_HUMAN Chloride intracellular channel protein 1 OS=Homo sapiens GN=CLIC1 PE=1 SV=4	5	24	42	_GFTIPEAFR_.2|_FLDGNELTLADC[+57]NLLPK_.3|_FLDGNELTLADC[+57]NLLPK_.2|_LAALNPESNTAGLDIFAK_.2|_LAALNPESNTAGLDIFAK_.3|_VLDNYLTSPLPEEVDETSAEDEGVSQR_.3|_VLDNYLTSPLPEEVDETSAEDEGVSQR_.4|_VLDNYLTSPLPEEVDETSAEDEGVSQRK_.3|_VLDNYLTSPLPEEVDETSAEDEGVSQRK_.4|_KFLDGNELTLADC[+57]NLLPK_.3|_KFLDGNELTLADC[+57]NLLPK_.2|_GVTFNVTTVDTKR_.3|_GVTFNVTTVDTKR_.2|_GVTFNVTTVDTK_.2|_GVTFNVTTVDTK_.3|_EEFASTC[+57]PDDEEIELAYEQVAK_…
p / c	p	c	O00303	0.429685	0.429685	34.694	1.34694	1.35861	0.400742	0.592997	O00303	EIF3F_HUMAN	Eukaryotic translation initiation factor 3 subunit F	EIF3F	O00303	Homo sapiens	formation of translation preinitiation complex,translational initiation,regulation of translational initiation,protein deubiquitination,IRES-dependent viral translational initiation	translation initiation factor activity,thiol-dependent ubiquitin-specific protease activity,protein binding,translation initiation factor binding	cytosol,eukaryotic translation initiation factor 3 complex,membrane,eukaryotic 43S preinitiation complex,eukaryotic 48S preinitiation complex,eukaryotic translation initiation factor 3 complex, eIF3m	sp	1	1	uniprot_sprot_2015-08-28_HUMAN	>sp|O00303|EIF3F_HUMAN Eukaryotic translation initiation factor 3 subunit F OS=Homo sapiens GN=EIF3F PE=1 SV=1	4	16	32	_VIGTLLGTVDK_.2|_AYVSTLMGVPGR_.2|_AYVSTLM[+16]GVPGR_.2|_VIGLSSDLQQVGGASAR_.2|_VIGLSSDLQQVGGASAR_.3|_FLMSLVNQVPK_.2|_FLM[+16]SLVNQVPK_.2|_LHPVILASIVDSYER_.3|_LHPVILASIVDSYER_.2|_TMGVMFTPLTVK_.2|_TM[+16]GVMFTPLTVK_.2|_TMGVM[+16]FTPLTVK_.2|_TM[+16]GVM[+16]FTPLTVK_.2|_LHPVILASIVDSYERR_.3|_LHPVILASIVDSYERR_.4|_TC[+57]FSPNR_.2|_IGVDLIMK_.2|_IGVDLIM[+16]K_.2|_IGVDLIMK_.1|_VSADNTVGR_.2|_NMYELHK_.2|_YAYYD…
p / c	p	c	O00401	-0.0605863	0.0605863	-4.11256	0.958874	1.94507	0.942141	0.751946	O00401	WASL_HUMAN	Neural Wiskott-Aldrich syndrome protein	WASL	O00401	Homo sapiens	transcription, DNA-templated,regulation of transcription, DNA-templated,protein complex assembly,membrane budding,movement of cell or subcellular component,mitotic nuclear division,actin polymerization or depolymerization,response to bacterium,vesicle organization,vesicle transport along actin filament,regulation of protein localization,cellular protein complex localization,Fc-gamma receptor sign…	actin binding,protein binding,GTPase regulator activity	nucleus,cytosol,plasma membrane,actin cytoskeleton,cytoplasmic, membrane-bounded vesicle,lamellipodium,actin cap,endocytic vesicle membrane,extracellular exosome	sp	1	2	uniprot_sprot_2015-08-28_HUMAN	>sp|O00401|WASL_HUMAN Neural Wiskott-Aldrich syndrome protein OS=Homo sapiens GN=WASL PE=1 SV=2	3	14	18	_DALLDQIR_.2|_AALLDQIR_.2|_LLWEQELYNNFVYNSPR_.3|_LLWEQELYNNFVYNSPR_.2|_RVTNVGSLLLTPQENESLFTFLGK_.4|_RVTNVGSLLLTPQENESLFTFLGK_.3|_C[+57]SGVAC[+57]LVK_.2|_FYGPQVNNISHTK_.3|_GGPPPPPPPPHNSGPPPPPAR_.4|_GGPPPPPPPPHNSGPPPPPAR_.3|_QAPPPPPPSR_.2|_RVTNVGSLLLTPQENESLFTFLGKK_.4|_GYFHTFAGDTC[+57]QVALNFANEEEAKK_.4|_GYFHTFAGDTC[+57]QVALNFANEEEAKK_.3|_NLFDMC[+57]GISEAQLK_.2|_VTNVGSLLLTPQENESLFTFLGK_.3|_VTNVGSLLL…
p / c	p	c	O00410	-0.391177	0.391177	-23.7493	0.762507	1.65739	0.588237	0.638424	O00410	IPO5_HUMAN	Importin-5	IPO5	O00410	Homo sapiens	protein import into nucleus, docking,protein import into nucleus, translocation,NLS-bearing protein import into nucleus,ribosomal protein import into nucleus,viral process,negative regulation of GTPase activity,positive regulation of protein import into nucleus,cellular response to amino acid stimulus	GTPase inhibitor activity,protein binding,nuclear localization sequence binding,Ran GTPase binding,protein transporter activity,poly(A) RNA binding	nucleus,nuclear pore,nucleoplasm,nucleolus,cytoplasm,Golgi apparatus,membrane,nuclear membrane,nuclear periphery,intracellular membrane-bounded organelle	sp	1	4	uniprot_sprot_2015-08-28_HUMAN	>sp|O00410|IPO5_HUMAN Importin-5 OS=Homo sapiens GN=IPO5 PE=1 SV=4	3	62	119	_VC[+57]DIAAELAR_.2|_LMVPLLK_.2|_SLVEIADTVPK_.2|_LVLPMIK_.2|_ITFLLQAIR_.2|_EGFVEYTEQVVK_.2|_VIAALLQTMEDQGNQR_.3|_VIAALLQTMEDQGNQR_.2|_VIAALLQTM[+16]EDQGNQR_.2|_FLFDSVSSQNVGLR_.2|_FLFDSVSSQNVGLR_.3|_MLVQC[+57]MQDQEHPSIR_.3|_MLVQC[+57]MQDQEHPSIR_.2|_AIGTEPDSDVLSEIMHSFAK_.3|_AIGTEPDSDVLSEIMHSFAK_.2|_LVLEQVVTSIASVADTAEEK_.3|_LVLEQVVTSIASVADTAEEK_.2|_TKENVNATENC[+57]ISAVGK_.3|_TKENVNATENC[+57]ISAVGK_.…
p / c	p	c	O00411	0.124787	0.124787	9.03468	1.09035	0.0325704	0.116187	0.496892	O00411	RPOM_HUMAN	DNA-directed RNA polymerase, mitochondrial	POLRMT	O00411	Homo sapiens	transcription from mitochondrial promoter,transcription initiation from mitochondrial promoter,mitochondrion organization	DNA binding,DNA-directed RNA polymerase activity,protein binding,poly(A) RNA binding	mitochondrion,mitochondrial matrix,mitochondrial nucleoid	sp	1	2	uniprot_sprot_2015-08-28_HUMAN	>sp|O00411|RPOM_HUMAN DNA-directed RNA polymerase, mitochondrial OS=Homo sapiens GN=POLRMT PE=1 SV=2	1	37	45	_LAFAEEVMDDILDSADQPLTGR_.3|_PLGPHGLDWLK_.3|_LHSEPILQDLSR_.3|_LHSEPILQDLSR_.2|_DATPVPC[+57]GR_.2|_VFWLPHNMDFR_.3|_TYPC[+57]PPHFNHLGSDVAR_.4|_TYPC[+57]PPHFNHLGSDVAR_.3|_LVPVLYHVYSFR_.3|_VSGQVQALQNHYR_.3|_VSGQVQALQNHYR_.2|_VC[+57]VVSVEKPTLPSK_.3|_ETLQAVPKPGAFDLEQVKR_.4|_PGAFDLEQVK_.2|_ALLEFAQGRPLGPHGLDWLK_.4|_ALLEFAQGRPLGPHGLDWLK_.3|_FSLYPFLC[+57]LLDER_.3|_FSLYPFLC[+57]LLDER_.2|_QDQDAGTIER_.2|_NVQQI…
p / c	p	c	O00423	0.677244	0.677244	59.9082	1.59908	0.833404	0.455869	0.608938	O00423	EMAL1_HUMAN	Echinoderm microtubule-associated protein-like 1	EML1	O00423	Homo sapiens	microtubule cytoskeleton organization,hematopoietic progenitor cell differentiation,mitotic spindle organization,neuroblast proliferation,brain development	calcium ion binding,microtubule binding,tubulin binding	cytosol,microtubule,microtubule associated complex,perinuclear region of cytoplasm,mitotic spindle pole,mitotic spindle midzone	sp	1	3	uniprot_sprot_2015-08-28_HUMAN	>sp|O00423|EMAL1_HUMAN Echinoderm microtubule-associated protein-like 1 OS=Homo sapiens GN=EML1 PE=1 SV=3	1	19	19	_ITIATGQVAGTSK_.2|_AVTC[+57]IAFSK_.2|_QVVSVETTR_.2|_VHLFSYPC[+57]SQFR_.3|_GDVILIGTTR_.2|_LLSTGDDFGK_.2|_LEWVYGYR_.2|_RLNITEEQQAVLNR_.3|_WFVFDTETK_.2|_SQFLTC[+57]GHDK_.2|_DQVDSYSLEAK_.2|_DLVTVHTDGNEQLSVMR_.3|_APSHIYGGHSSHVTNVDFLC[+57]EDSHLISTGGK_.5|_EPVFSAEEGYVK_.2|_ISYAVQGAHEGGIFALC[+57]MLR_.3|_VQMQEDDIQLLK_.2|_LNITEEQQAVLNR_.2|_IIEDPAQSSGFHPSGSVVAVGTLTGR_.3|_SHLYFWTLEGSSLNK_.2
p / c	p	c	O00425	0.694083	0.694083	61.7855	1.61786	0.696057	0.140094	0.516436	O00425	IF2B3_HUMAN	Insulin-like growth factor 2 mRNA-binding protein 3	IGF2BP3	O00425	Homo sapiens	translation,anatomical structure morphogenesis,gene expression,negative regulation of translation,regulation of cytokine biosynthetic process,mRNA transport	nucleotide binding,RNA binding,mRNA 3'-UTR binding,protein binding,poly(A) RNA binding,translation regulator activity,mRNA 5'-UTR binding	nucleus,cytoplasm,cytosol	sp	1	2	uniprot_sprot_2015-08-28_HUMAN	>sp|O00425|IF2B3_HUMAN Insulin-like growth factor 2 mRNA-binding protein 3 OS=Homo sapiens GN=IGF2BP3 PE=1 SV=2	2	22	27	_LLVPTQFVGAIIGK_.2|_FTEEIPLK_.2|_VPSFAAGR_.2|_IELHGKPIEVEHSVPK_.4|_EENFVSPK_.2|_IAPAEAPDAK_.2|_IELHGKPIEVEHSVPKR_.4|_ITGHFYAC[+57]QVAQR_.3|_ITGHFYAC[+57]QVAQR_.2|_ALQSGPPQSR_.2|_IPVSGPFLVK_.2|_IQEILTQVK_.2|_IKEENFVSPK_.2|_KIQEILTQVK_.2|_TVNELQNLSSAEVVVPR_.3|_TVNELQNLSSAEVVVPR_.2|_ITISPLQELTLYNPER_.3|_ITISPLQELTLYNPER_.2|_LNGFQLENFTLK_.2|_VAYIPDEMAAQQNPLQQPR_.3|_VAYIPDEMAAQQNPLQQPR_.2|_LYIGNLSENAA…
p / c	p	c	O00429	-0.146105	0.146105	-9.63128	0.903687	0.851422	0.691695	0.670432	O00429	DNM1L_HUMAN	Dynamin-1-like protein	DNM1L	O00429	Homo sapiens	mitochondrial fission,release of cytochrome c from mitochondria,dynamin family protein polymerization involved in mitochondrial fission,endocytosis,cellular component disassembly involved in execution phase of apoptosis,mitochondrion organization,regulation of mitochondrion organization,peroxisome fission,regulation of protein oligomerization,positive regulation of apoptotic process,positive regu…	GTPase activity,GTPase activator activity,protein binding,GTP binding,microtubule binding,lipid binding,Rab GTPase binding,GTP-dependent protein binding,ubiquitin protein ligase binding,protein homodimerization activity	cytoplasm,mitochondrion,mitochondrial outer membrane,peroxisome,endoplasmic reticulum,endoplasmic reticulum membrane,Golgi apparatus,cytosol,brush border,clathrin-coated pit,membrane,cell junction,synaptic vesicle membrane,intracellular membrane-bounded organelle,protein complex,perinuclear region of cytoplasm,microtubule	sp	1	2	uniprot_sprot_2015-08-28_HUMAN	>sp|O00429|DNM1L_HUMAN Dynamin-1-like protein OS=Homo sapiens GN=DNM1L PE=1 SV=2	3	54	91	_LGIIGVVNR_.2|_YIETSELC[+57]GGAR_.2|_GHAVNLLDVPVPVAR_.3|_GHAVNLLDVPVPVAR_.2|_DC[+57]LPELK_.2|_IIQHC[+57]SNYSTQELLR_.3|_IIQHC[+57]SNYSTQELLR_.2|_DTLQSELVGQLYK_.2|_DTLQSELVGQLYK_.3|_SYFLIVR_.2|_SSVLESLVGR_.2|_TLESVDPLGGLNTIDILTAIR_.3|_TLESVDPLGGLNTIDILTAIR_.2|_DIELQIR_.2|_SVTDSIRDEYAFLQK_.3|_SVTDSIRDEYAFLQK_.2|_IC[+57]YIFHETFGR_.3|_IC[+57]YIFHETFGR_.2|_IFSPNVVNLTLVDLPGMTK_.3|_IFSPNVVNLTLVDLPGMTK_.2…
p / c	p	c	O00442	-0.951075	0.951075	-48.2753	0.517247	1.68583	0.225555	0.554445	O00442	RTCA_HUMAN	RNA 3'-terminal phosphate cyclase	RTCA	O00442	Homo sapiens	RNA processing	RNA binding,RNA-3'-phosphate cyclase activity,ATP binding,poly(A) RNA binding	nucleus,nucleoplasm	sp	1	1	uniprot_sprot_2015-08-28_HUMAN	>sp|O00442|RTCA_HUMAN RNA 3'-terminal phosphate cyclase OS=Homo sapiens GN=RTCA PE=1 SV=1	3	17	24	_AFVAGVLPFK_.2|_VSTALSC[+57]LLGLPLR_.2|_VSTALSC[+57]LLGLPLR_.3|_QLNPINLTER_.2|_GVNADKVGIEAAEMLLANLR_.3|_DMAAAAVR_.2|_AFVAGVLPFKVAK_.3|_STPGLRPQHLSGLEMIR_.4|_STPGLRPQHLSGLEMIR_.3|_VGIEAAEMLLANLR_.3|_VGIEAAEMLLANLR_.2|_VGIEAAEM[+16]LLANLR_.2|_TGPVTLHTQTAIHFAEQIAK_.4|_TGPVTLHTQTAIHFAEQIAK_.3|_TGPVTLHTQTAIHFAEQIAK_.2|_RGVNADKVGIEAAEMLLANLR_.4|_RGVNADKVGIEAAEMLLANLR_.3|_VSTALSC[+57]LLGLPLRVQK_.3|_FGFI…
p / c	p	c	O00461	-0.394477	0.394477	-23.9235	0.760765	0.936355	0.657931	0.659436	O00461	GOLI4_HUMAN	Golgi integral membrane protein 4	GOLIM4	O00461	Homo sapiens	transport		Golgi membrane,nucleoplasm,Golgi apparatus,Golgi lumen,cis-Golgi network,endosome membrane,membrane,integral component of membrane,transport vesicle,endocytic vesicle,Golgi cisterna membrane	sp	1	1	uniprot_sprot_2015-08-28_HUMAN	>sp|O00461|GOLI4_HUMAN Golgi integral membrane protein 4 OS=Homo sapiens GN=GOLIM4 PE=1 SV=1	1	20	29	_LAVQQVEEAQQLR_.2|_LAVQQVEEAQQLR_.3|_KAHQDIHTQLQDVK_.4|_KAHQDIHTQLQDVK_.3|_EHQEALHQQR_.3|_EHQEALHQQR_.2|_REPEEHQVEEEHRK_.4|_YSALNVQHQMLK_.3|_YSALNVQHQMLK_.2|_QAELEEGRPQHQEQLR_.4|_QAELEEGRPQHQEQLR_.3|_NLLSEHEQLVVTLEDHK_.4|_NLLSEHEQLVVTLEDHK_.3|_AHQDIHTQLQDVK_.3|_AHQDIHTQLQDVK_.2|_KQHSDLEEEHRK_.3|_LEAQETLNK_.2|_YLQLQQEK_.2|_NNDVWQNHEAVPGR_.3|_DNQHQDEAEGDPGNRHEPR_.4|_EADPESEADR_.2|_YQQHQESLSAQLQVVYE…
p / c	p	c	O00469	0.314798	0.314798	24.3837	1.24384	0.343502	0.074763	0.451995	O00469	PLOD2_HUMAN	Procollagen-lysine,2-oxoglutarate 5-dioxygenase 2	PLOD2	O00469	Homo sapiens	response to hypoxia,cellular protein modification process,oxidation-reduction process	iron ion binding,procollagen-lysine 5-dioxygenase activity,L-ascorbic acid binding	endoplasmic reticulum,endoplasmic reticulum membrane,rough endoplasmic reticulum membrane,extracellular exosome	sp	1	2	uniprot_sprot_2015-08-28_HUMAN	>sp|O00469|PLOD2_HUMAN Procollagen-lysine,2-oxoglutarate 5-dioxygenase 2 OS=Homo sapiens GN=PLOD2 PE=1 SV=2	3	33	47	_SEDYVDIVQGNR_.2|_AC[+57]DELVEEMEHYGK_.3|_EFIAPVTLK_.2|_IVGPEENLSQAEAR_.2|_IVGPEENLSQAEAR_.3|_VLGQGEEWR_.2|_VVFAADGILWPDKR_.3|_DKLDPDMALC[+57]R_.3|_NMGMDFC[+57]R_.2|_AKNTFYETLPVAINGNGPTK_.3|_VGVWNVPYMANVYLIK_.2|_VGVWNVPYMANVYLIK_.3|_VGVWNVPYM[+16]ANVYLIK_.3|_VGVWNVPYM[+16]ANVYLIK_.2|_NTFYETLPVAINGNGPTK_.2|_NTFYETLPVAINGNGPTK_.3|_ISGGYENVPTDDIHMK_.3|_ISGGYENVPTDDIHM[+16]K_.3|_ISGGYENVPTDDIHMK_.2|_…
p / c	p	c	O00471	-2.11747	2.11747	-76.9549	0.230451	5.12727	0.663479	0.660613	O00471	EXOC5_HUMAN	Exocyst complex component 5	EXOC5	O00471	Homo sapiens	exocytosis,post-Golgi vesicle-mediated transport,protein transport,vesicle docking	protein binding,Ral GTPase binding,protein N-terminus binding	exocyst,cytoplasm,cytosol	sp	1	1	uniprot_sprot_2015-08-28_HUMAN	>sp|O00471|EXOC5_HUMAN Exocyst complex component 5 OS=Homo sapiens GN=EXOC5 PE=1 SV=1	1	21	25	_LIQNVFEIK_.2|_HILAAEQK_.2|_LHLIAQELPFDR_.3|_LHLIAQELPFDR_.2|_LSDPSDLPR_.2|_LHLIAQELPFDRFSEVK_.4|_NLYDLYTR_.2|_EVAAVLLHFK_.2|_IKEAADIIQK_.2|_VC[+57]HLGDQLEGVNTPR_.3|_VC[+57]HLGDQLEGVNTPR_.2|_QFNDHLMPLISSSPK_.3|_QFNDHLMPLISSSPK_.2|_LMEFNLGTDK_.2|_SNQVAFQHFQELDEHISYVATK_.4|_SNQVAFQHFQELDEHISYVATK_.3|_KTDFKPEDENNVLIQYTNAC[+57]VK_.4|_QVC[+57]SGEQLANLDKNILHSFVQLR_.4|_GYSHC[+57]VDVYIK_.2|_NVDTVLMELGVR_…
p / c	p	c	O00483	-1.55783	1.55783	-66.0339	0.339661	2.33078	0.517921	0.625128	O00483	NDUA4_HUMAN	Cytochrome c oxidase subunit NDUFA4	NDUFA4	O00483	Homo sapiens	mitochondrial electron transport, NADH to ubiquinone,mitochondrial electron transport, cytochrome c to oxygen,hydrogen ion transmembrane transport	protein binding,NADH dehydrogenase (ubiquinone) activity,protein complex binding,cytochrome-c oxidase activity	mitochondrion,mitochondrial inner membrane,mitochondrial respiratory chain complex I,mitochondrial respiratory chain complex IV,extracellular exosome	sp	1	1	uniprot_sprot_2015-08-28_HUMAN	>sp|O00483|NDUA4_HUMAN Cytochrome c oxidase subunit NDUFA4 OS=Homo sapiens GN=NDUFA4 PE=1 SV=1	1	7	8	_FYSVNVDYSK_.2|_LGPNDQYK_.2|_NNPEPWNK_.2|_KHPSLIPLFVFIGTGATGATLYLLR_.4|_KHPSLIPLFVFIGTGATGATLYLLR_.3|_LGPNDQYKFYSVNVDYSK_.3|_LALFNPDVC[+57]WDR_.2|_LALFNPDVC[+57]WDRNNPEPWNK_.3
p / c	p	c	O00487	-0.782422	0.782422	-41.861	0.58139	1.85103	0.347944	0.585218	O00487	PSDE_HUMAN	26S proteasome non-ATPase regulatory subunit 14	PSMD14	O00487	Homo sapiens	MAPK cascade,protein polyubiquitination,double-strand break repair via homologous recombination,stimulatory C-type lectin receptor signaling pathway,antigen processing and presentation of exogenous peptide antigen via MHC class I, TAP-dependent,double-strand break repair via nonhomologous end joining,ubiquitin-dependent protein catabolic process,regulation of cellular amino acid metabolic process…	protein binding,metallopeptidase activity,metal ion binding,endopeptidase activator activity,proteasome binding	proteasome complex,nucleus,nucleoplasm,cytosol,proteasome regulatory particle, lid subcomplex,proteasome accessory complex,cytosolic proteasome complex,extracellular exosome	sp	1	1	uniprot_sprot_2015-08-28_HUMAN	>sp|O00487|PSDE_HUMAN 26S proteasome non-ATPase regulatory subunit 14 OS=Homo sapiens GN=PSMD14 PE=1 SV=1	3	12	25	_AVAVVVDPIQSVK_.2|_AVAVVVDPIQSVK_.3|_LINANMMVLGHEPR_.3|_LINANMM[+16]VLGHEPR_.3|_LINANMMVLGHEPR_.2|_QTTSNLGHLNKPSIQALIHGLNR_.5|_QTTSNLGHLNKPSIQALIHGLNR_.4|_HYYSITINYR_.3|_PSIQALIHGLNR_.3|_MTPEQLAIK_.2|_KSWMEGLTLQDYSEHC[+57]KHNESVVK_.5|_KSWMEGLTLQDYSEHC[+57]KHNESVVK_.4|_AVEEEDKM[+16]TPEQLAIK_.3|_AVEEEDKMTPEQLAIK_.3|_AVEEEDKMTPEQLAIK_.2|_SWM[+16]EGLTLQDYSEHC[+57]K_.3|_SWMEGLTLQDYSEHC[+57]K_.3|_SWMEG…
p / c	p	c	O00499	-0.156169	0.156169	-10.2595	0.897405	0.377461	0.468647	0.613492	O00499	BIN1_HUMAN	Myc box-dependent-interacting protein 1	BIN1	O00499	Homo sapiens	endocytosis,nucleus organization,cell proliferation,viral process,regulation of endocytosis,muscle cell differentiation,positive regulation of apoptotic process,regulation of neuron differentiation,positive regulation of astrocyte differentiation,nucleus localization,lipid tube assembly,regulation of cell cycle arrest	protein binding,tau protein binding,actin filament binding,RNA polymerase binding	nuclear envelope,cytoplasm,actin cytoskeleton,membrane,Z disc,T-tubule,axon,I band,node of Ranvier,axon initial segment,lipid tube	sp	1	1	uniprot_sprot_2015-08-28_HUMAN	>sp|O00499|BIN1_HUMAN Myc box-dependent-interacting protein 1 OS=Homo sapiens GN=BIN1 PE=1 SV=1	2	20	22	_VQAQHDYTATDTDELQLK_.3|_LNQNLNDVLVGLEK_.2|_HHYESLQTAK_.3|_HHYESLQTAK_.2|_GPPVPPPPK_.2|_AQPSDNAPAK_.2|_KLVDYDSAR_.2|_QHGSNTFTVK_.2|_LDLPPGFMFK_.2|_GVFPENFTER_.2|_VNHEPEPAGGATPGATLPK_.3|_LGKADETKDEQFEQC[+57]VQNFNK_.4|_KLNEC[+57]LQEVYEPDWPGRDEANK_.4|_GVFPENFTERVP_.2|_ADETKDEQFEQC[+57]VQNFNK_.3|_LVDQALLTMDTYLGQFPDIK_.3|_LVDQALLTMDTYLGQFPDIK_.2|_VGFYVNTFQSIAGLEENFHK_.3|_SPSPPDGSPAATPEIR_.2|_VFEEMNVDLQ…
p / c	p	c	O00505	0.693645	0.693645	61.7365	1.61736	1.9502	0.423478	0.599813	O00505	IMA4_HUMAN	Importin subunit alpha-4	KPNA3	O00505	Homo sapiens	protein complex assembly,NLS-bearing protein import into nucleus,modulation by virus of host process,viral entry into host cell,viral penetration into host nucleus,intracellular transport of virus	protein binding,protein C-terminus binding,nuclear localization sequence binding,protein transporter activity	nuclear pore,nucleoplasm,cytosol	sp	1	2	uniprot_sprot_2015-08-28_HUMAN	>sp|O00505|IMA4_HUMAN Importin subunit alpha-4 OS=Homo sapiens GN=KPNA3 PE=1 SV=2	3	19	29	_SGILPILVK_.2|_IEVLQQHENEDIYK_.3|_IEVLQQHENEDIYK_.2|_LLRSPHQNVC[+57]EQAVWALGNIIGDGPQC[+57]R_.4|_EAAWAISNLTISGR_.2|_EAAWAISNLTISGR_.3|_AQNVTLEAILQNATSDNPVVQLSAVQAAR_.4|_AQNVTLEAILQNATSDNPVVQLSAVQAAR_.3|_HRNEVTVELR_.3|_NPPIDDLIK_.2|_DYVISLGVVK_.2|_LLSSDRNPPIDDLIK_.3|_LLSSDRNPPIDDLIK_.2|_PLLSFISPSIPITFLR_.3|_PLLSFISPSIPITFLR_.2|_KLLSSDRNPPIDDLIK_.3|_DQVEYLVQQNVIPPFC[+57]NLLSVK_.4|_DQVEYLVQQNVIPPFC[+…
p / c	p	c	O00541	-0.286122	0.286122	-17.9897	0.820103	0.226411	0.324764	0.585218	O00541	PESC_HUMAN	Pescadillo homolog	PES1	O00541	Homo sapiens	maturation of LSU-rRNA from tricistronic rRNA transcript (SSU-rRNA, 5.8S rRNA, LSU-rRNA),maturation of 5.8S rRNA from tricistronic rRNA transcript (SSU-rRNA, 5.8S rRNA, LSU-rRNA),rRNA processing,nucleolus organization,cell proliferation,protein localization to organelle,ribosomal large subunit biogenesis,regulation of cell cycle	RNA binding,protein binding,ribonucleoprotein complex binding,poly(A) RNA binding	condensed chromosome,nucleus,nucleoplasm,nucleolus,cytoplasm,membrane,preribosome, large subunit precursor,PeBoW complex	sp	1	1	uniprot_sprot_2015-08-28_HUMAN	>sp|O00541|PESC_HUMAN Pescadillo homolog OS=Homo sapiens GN=PES1 PE=1 SV=1	1	23	29	_LLLPVAEYFSGVQLPPHLSPFVTEK_.3|_LLLPVAEYFSGVQLPPHLSPFVTEK_.4|_FLLHEPIVNK_.3|_FLLHEPIVNK_.2|_LAQEEESEAKR_.3|_LAQEEESEAKR_.2|_LAALEEQR_.2|_EALAFIIR_.2|_GIYPHEPK_.2|_LAALSASLAR_.2|_GSATNYITR_.2|_ITHQIVDRPGQQTSVIGR_.4|_ITHQIVDRPGQQTSVIGR_.3|_EGDYVPPEK_.2|_LEGQAQAEAK_.2|_LTVEFMHYIIAAR_.3|_LTVEFMHYIIAAR_.2|_LQLSLADFR_.2|_YPTFIDALR_.2|_SFGGEVSWDK_.2|_LAQEEESEAK_.2|_KLQLSLADFR_.2|_C[+57]YVQPQWVFDSVNAR_.3|…
p / c	p	c	O00560	-0.133934	0.133934	-8.86572	0.911343	0.419935	0.339522	0.585218	O00560	SDCB1_HUMAN	Syntenin-1	SDCBP	O00560	Homo sapiens	negative regulation of receptor internalization,protein targeting to membrane,substrate-dependent cell migration, cell extension,Ras protein signal transduction,chemical synaptic transmission,regulation of mitotic cell cycle,positive regulation of cell proliferation,positive regulation of epithelial to mesenchymal transition,positive regulation of pathway-restricted SMAD protein phosphorylation,a…	glycoprotein binding,frizzled binding,interleukin-5 receptor binding,protein binding,protein C-terminus binding,cytoskeletal adaptor activity,growth factor binding,neurexin family protein binding,identical protein binding,protein homodimerization activity,syndecan binding,ephrin receptor binding,protein heterodimerization activity,protein N-terminus binding,cadherin binding involved in cell-cell …	extracellular space,nucleus,cytoplasm,endoplasmic reticulum membrane,cytosol,cytoskeleton,plasma membrane,interleukin-5 receptor complex,adherens junction,cell-cell adherens junction,focal adhesion,membrane,melanosome,membrane raft,extracellular exosome,blood microparticle,extracellular vesicle	sp	1	1	uniprot_sprot_2015-08-28_HUMAN	>sp|O00560|SDCB1_HUMAN Syntenin-1 OS=Homo sapiens GN=SDCBP PE=1 SV=1	5	13	25	_ANVAVVSGAPLQGQLVAR_.2|_ANVAVVSGAPLQGQLVAR_.3|_SLMDHTIPEV_.2|_PSSINYMVAPVTGNDVGIR_.2|_PSSINYMVAPVTGNDVGIR_.3|_PSSINYM[+16]VAPVTGNDVGIR_.2|_DSTGHVGFIFK_.3|_DSTGHVGFIFK_.2|_SIDNGIFVQLVQANSPASLVGLR_.3|_SIDNGIFVQLVQANSPASLVGLR_.2|_SIDNGIFVQLVQANSPASLVGLR_.4|_NGLLTEHNIC[+57]EINGQNVIGLK_.3|_NGLLTEHNIC[+57]EINGQNVIGLK_.4|_NGLLTEHNIC[+57]EINGQNVIGLK_.2|_EVILC[+57]KDQDGK_.2|_VIQAQTAFSANPANPAILSEASAPIPHDGN…
p / c	p	c	O00567	-0.220725	0.220725	-14.1866	0.858134	0.907259	0.577172	0.636051	O00567	NOP56_HUMAN	Nucleolar protein 56	NOP56	O00567	Homo sapiens	rRNA modification,rRNA processing,cell-cell adhesion	RNA binding,protein binding,snoRNA binding,poly(A) RNA binding,cadherin binding involved in cell-cell adhesion,histone methyltransferase binding	nucleoplasm,nucleolus,small nucleolar ribonucleoprotein complex,cytoplasm,cell-cell adherens junction,membrane,box C/D snoRNP complex,small-subunit processome,pre-snoRNP complex	sp	1	4	uniprot_sprot_2015-08-28_HUMAN	>sp|O00567|NOP56_HUMAN Nucleolar protein 56 OS=Homo sapiens GN=NOP56 PE=1 SV=4	3	33	50	_LIAHAGSLTNLAK_.3|_LIAHAGSLTNLAK_.2|_EAMVQAEEAAAEITR_.2|_EAMVQAEEAAAEITR_.3|_IDC[+57]FSEVPTSVFGEK_.2|_VLLGVGDPK_.2|_VDNMIIQSISLLDQLDK_.2|_VDNMIIQSISLLDQLDK_.3|_VREWYGYHFPELVK_.4|_VREWYGYHFPELVK_.3|_LAQFIGNR_.2|_YGLIFHSTFIGR_.3|_YGLIFHSTFIGR_.2|_KFSKEEPVSSGPEEAVGK_.4|_KFSKEEPVSSGPEEAVGK_.3|_STPKEETVNDPEEAGHR_.4|_STPKEETVNDPEEAGHR_.3|_GLTDLSAC[+57]K_.2|_LSFYETGEIPRK_.3|_LSFYETGEIPRK_.2|_DINTFSMR_.2…
p / c	p	c	O00571	-0.325819	0.325819	-20.2155	0.797845	2.1327	0.678661	0.665228	O00571	DDX3X_HUMAN	ATP-dependent RNA helicase DDX3X	DDX3X	O00571	Homo sapiens	transcription, DNA-templated,chromosome segregation,extrinsic apoptotic signaling pathway via death domain receptors,response to virus,RNA secondary structure unwinding,positive regulation of gene expression,Wnt signaling pathway,negative regulation of translation,positive regulation of cell growth,negative regulation of cell growth,negative regulation of protein complex assembly,DNA duplex unwin…	DNA binding,RNA binding,GTPase activity,ATP-dependent DNA helicase activity,ATP-dependent RNA helicase activity,protein binding,ATP binding,transcription factor binding,poly(A) binding,eukaryotic initiation factor 4E binding,ATPase activity,nucleoside-triphosphatase activity,translation initiation factor binding,RNA stem-loop binding,ribosomal small subunit binding,CTPase activity,poly(A) RNA bin…	nucleus,cytoplasm,mitochondrial outer membrane,cell-cell adherens junction,cytoplasmic stress granule,nuclear speck,extracellular exosome,eukaryotic translation initiation factor 3 complex,cytosolic small ribosomal subunit	sp	1	3	uniprot_sprot_2015-08-28_HUMAN	>sp|O00571|DDX3X_HUMAN ATP-dependent RNA helicase DDX3X OS=Homo sapiens GN=DDX3X PE=1 SV=3	4	46	71	_YLVLDEADR_.2|_IGLDFC[+57]K_.2|_VGNLGLATSFFNER_.2|_VGNLGLATSFFNER_.3|_SFLLDLLNATGK_.2|_QYPISLVLAPTR_.2|_QYPISLVLAPTR_.3|_VRPC[+57]VVYGGADIGQQIR_.3|_VRPC[+57]VVYGGADIGQQIR_.2|_MLDMGFEPQIR_.2|_M[+16]LDMGFEPQIR_.2|_MLDM[+16]GFEPQIR_.2|_M[+16]LDM[+16]GFEPQIR_.2|_SPILVATAVAAR_.2|_EIQMLAR_.2|_QEVPSWLENMAYEHHYK_.4|_QEVPSWLENM[+16]AYEHHYK_.4|_QEVPSWLENMAYEHHYK_.3|_TAAFLLPILSQIYSDGPGEALR_.3|_TAAFLLPILSQIY…
p / c	p	c	O00584	-1.20877	1.20877	-56.7363	0.432637	0.358503	0.131603	0.50903	O00584	RNT2_HUMAN	Ribonuclease T2	RNASET2	O00584	Homo sapiens	RNA catabolic process,RNA phosphodiester bond hydrolysis, endonucleolytic	RNA binding,ribonuclease activity,ribonuclease T2 activity	extracellular region,extracellular space,lysosome,endoplasmic reticulum lumen,lysosomal lumen,extracellular exosome	sp	1	2	uniprot_sprot_2015-08-28_HUMAN	>sp|O00584|RNT2_HUMAN Ribonuclease T2 OS=Homo sapiens GN=RNASET2 PE=1 SV=2	1	17	29	_LGIKPSINYYQVADFK_.3|_LGIKPSINYYQVADFK_.4|_LGIKPSINYYQVADFK_.2|_VC[+57]EDGPVFYPPPKK_.4|_VC[+57]EDGPVFYPPPKK_.3|_HGTC[+57]AAQVDALNSQKK_.4|_HGTC[+57]AAQVDALNSQKK_.3|_HGTC[+57]AAQVDALNSQKK_.2|_KLIMVQHWPETVC[+57]EK_.4|_KLIMVQHWPETVC[+57]EK_.3|_KLIMVQHWPETVC[+57]EK_.2|_HGTC[+57]AAQVDALNSQK_.3|_HGTC[+57]AAQVDALNSQK_.2|_ELDLNSVLLK_.2|_LIMVQHWPETVC[+57]EK_.3|_LIM[+16]VQHWPETVC[+57]EK_.3|_LIMVQHWPETVC[+57…
p / c	p	c	O00629	-0.175921	0.175921	-11.4798	0.885202	0.502211	0.430073	0.599813	O00629	IMA3_HUMAN	Importin subunit alpha-3	KPNA4	O00629	Homo sapiens	NLS-bearing protein import into nucleus,modulation by virus of host process,response to hydrogen peroxide,intracellular transport of virus	protein binding,nuclear localization sequence binding,protein transporter activity	nuclear pore,nucleoplasm,cytosol,extracellular exosome	sp	1	1	uniprot_sprot_2015-08-28_HUMAN	>sp|O00629|IMA3_HUMAN Importin subunit alpha-3 OS=Homo sapiens GN=KPNA4 PE=1 SV=1	3	11	23	_LLHSPHQNVC[+57]EQAVWALGNIIGDGPQC[+57]R_.4|_LLHSPHQNVC[+57]EQAVWALGNIIGDGPQC[+57]R_.3|_SGILPILVHC[+57]LER_.3|_SGILPILVHC[+57]LER_.2|_IEQLQNHENEDIYK_.3|_IEQLQNHENEDIYK_.2|_AVGNIVTGTDEQTQVVLNC[+57]DALSHFPALLTHPK_.6|_AVGNIVTGTDEQTQVVLNC[+57]DALSHFPALLTHPK_.5|_AVGNIVTGTDEQTQVVLNC[+57]DALSHFPALLTHPK_.4|_AVGNIVTGTDEQTQVVLNC[+57]DALSHFPALLTHPK_.3|_QRNEVVVELR_.2|_DQVAYLIQQNVIPPFC[+57]NLLTVK_.4|_DQVAYLIQQ…
p / c	p	c	O00712;P08651;Q12857;Q14938	1.95999	1.95999	289.059	3.89059	0.169158	0.038803	0.377142	O00712;P08651;Q12857;Q14938	NFIB_HUMAN;NFIC_HUMAN;NFIA_HUMAN;NFIX_HUMAN	Nuclear factor 1 B-type;Nuclear factor 1 C-type;Nuclear factor 1 A-type;Nuclear factor 1 X-type	NFIB;NFIC;NFIA;NFIX	O00712;P08651;Q12857;Q14938	Homo sapiens	chondrocyte differentiation,DNA replication,transcription from RNA polymerase II promoter,glial cell differentiation,principal sensory nucleus of trigeminal nerve development,anterior commissure morphogenesis,hindbrain development,positive regulation of transcription from RNA polymerase II promoter,Clara cell differentiation,Type I pneumocyte differentiation,Type II pneumocyte differentiation,sal…	RNA polymerase II core promoter proximal region sequence-specific DNA binding,RNA polymerase II transcription factor activity, sequence-specific DNA binding,transcriptional activator activity, RNA polymerase II core promoter proximal region sequence-specific binding,DNA binding;RNA polymerase II core promoter proximal region sequence-specific DNA binding,transcriptional activator activity, RNA po…	nucleus,nucleolus,cerebellar mossy fiber;nucleus,nucleolus;nucleus,nucleoplasm,cell junction;nucleus	sp	1	2	uniprot_sprot_2015-08-28_HUMAN	>sp|O00712|NFIB_HUMAN Nuclear factor 1 B-type OS=Homo sapiens GN=NFIB PE=1 SV=2;>sp|P08651|NFIC_HUMAN Nuclear factor 1 C-type OS=Homo sapiens GN=NFIC PE=1 SV=2;>sp|Q12857|NFIA_HUMAN Nuclear factor 1 A-type OS=Homo sapiens GN=NFIA PE=1 SV=2;>sp|Q14938|NFIX_HUMAN Nuclear factor 1 X-type OS=Homo sapiens GN=NFIX PE=1 SV=2	1	1	1	_GIPLESTDGER_.2
p / c	p	c	O00743	0.00214147	0.00214147	0.148546	1.00149	0.154047	0.987486	0.764536	O00743	PPP6_HUMAN	Serine/threonine-protein phosphatase 6 catalytic subunit	PPP6C	O00743	Homo sapiens	G1/S transition of mitotic cell cycle,protein dephosphorylation,COPII vesicle coating	protein serine/threonine phosphatase activity,protein binding,metal ion binding	Golgi membrane,cytosol	sp	1	1	uniprot_sprot_2015-08-28_HUMAN	>sp|O00743|PPP6_HUMAN Serine/threonine-protein phosphatase 6 catalytic subunit OS=Homo sapiens GN=PPP6C PE=1 SV=1	1	12	16	_VTNEFVHINNLK_.3|_VTNEFVHINNLK_.2|_GAGWLFGAK_.2|_YGNANAWR_.2|_APLDLDKYVEIAR_.3|_LVTVWSAPNYC[+57]YR_.3|_LVTVWSAPNYC[+57]YR_.2|_AHQLVHEGYK_.2|_C[+57]GNIASIMVFKDVNTR_.3|_C[+57]GNIASIMVFK_.2|_C[+57]GNIASIM[+16]VFK_.2|_GAFC[+57]DLVWSDPEDVDTWAISPR_.4|_GAFC[+57]DLVWSDPEDVDTWAISPR_.3|_GYYSLETFTYLLALK_.2|_QITQVYGFYDEC[+57]QTK_.2|_TGGQVPDTNYIFMGDFVDR_.2
p / c	p	c	O00748	0.0169343	0.0169343	1.18071	1.01181	0.445481	0.965809	0.759678	O00748	EST2_HUMAN	Cocaine esterase	CES2	O00748	Homo sapiens	xenobiotic metabolic process,catabolic process	methylumbelliferyl-acetate deacetylase activity,carboxylic ester hydrolase activity	extracellular space,endoplasmic reticulum,endoplasmic reticulum lumen	sp	1	1	uniprot_sprot_2015-08-28_HUMAN	>sp|O00748|EST2_HUMAN Cocaine esterase OS=Homo sapiens GN=CES2 PE=1 SV=1	1	21	31	_HPQELLASADFQPVPSIVGVNNNEFGWLIPK_.3|_HPQELLASADFQPVPSIVGVNNNEFGWLIPK_.4|_ADHGDELPFVFR_.3|_ADHGDELPFVFR_.2|_EMDREASQAALQK_.3|_SKEEILAINKPFK_.3|_SKEEILAINKPFK_.2|_APVYFYEFQHQPSWLK_.4|_APVYFYEFQHQPSWLK_.3|_APVYFYEFQHQPSWLK_.2|_SFFGGNYIK_.2|_TTHTGQVLGSLVHVK_.3|_GANAGVQTFLGIPFAKPPLGPLR_.4|_GANAGVQTFLGIPFAKPPLGPLR_.3|_GANAGVQTFLGIPFAKPPLGPLR_.2|_WVQQNIAHFGGNPDR_.3|_WVQQNIAHFGGNPDR_.2|_IQELEEPEERHTEL_.3…
p / c	p	c	O00754	0.302334	0.302334	23.3138	1.23314	0.377984	0.0581299	0.436776	O00754	MA2B1_HUMAN	Lysosomal alpha-mannosidase	MAN2B1	O00754	Homo sapiens	mannose metabolic process,cellular protein modification process,protein deglycosylation,oligosaccharide catabolic process	alpha-mannosidase activity,zinc ion binding,carbohydrate binding	extracellular space,lysosomal lumen,extracellular exosome	sp	1	3	uniprot_sprot_2015-08-28_HUMAN	>sp|O00754|MA2B1_HUMAN Lysosomal alpha-mannosidase OS=Homo sapiens GN=MAN2B1 PE=1 SV=3	4	32	45	_LQETTLVANQLR_.2|_ASTSLKPPTADLFTGVLPNGYNPPR_.3|_DLPPSVHLLTLASWGPEMVLLR_.3|_DLPPSVHLLTLASWGPEM[+16]VLLR_.3|_GRFYTDSNGREILER_.4|_GRFYTDSNGREILER_.3|_RSWSPALTIENEHIR_.4|_GRHLVLLDTAQAAAAGHR_.4|_FDTPLETK_.2|_VAWHIDPFGHSR_.3|_LEHQFAVGEDSGR_.3|_LEHQFAVGEDSGR_.2|_WAQIHLVK_.2|_FLEDTFGNDGRPR_.3|_FLEDTFGNDGRPR_.2|_QHVANDYAR_.2|_LEMEQVWR_.2|_TFLASVQWK_.2|_HLVLLDTAQAAAAGHR_.3|_HLVLLDTAQAAAAGHR_.2|_ELVDYFLNVAT…
p / c	p	c	O00762	-0.0256827	0.0256827	-1.76444	0.982356	0.0548721	0.627763	0.650902	O00762	UBE2C_HUMAN	Ubiquitin-conjugating enzyme E2 C	UBE2C	O00762	Homo sapiens	ubiquitin-dependent protein catabolic process,exit from mitosis,free ubiquitin chain polymerization,protein ubiquitination,regulation of mitotic metaphase/anaphase transition,anaphase-promoting complex-dependent catabolic process,positive regulation of exit from mitosis,protein ubiquitination involved in ubiquitin-dependent protein catabolic process,proteasome-mediated ubiquitin-dependent protein…	ubiquitin-protein transferase activity,protein binding,ATP binding,ubiquitin protein ligase binding,ubiquitin protein ligase activity,ubiquitin conjugating enzyme activity	nucleoplasm,anaphase-promoting complex,cytoplasm,cytosol	sp	1	1	uniprot_sprot_2015-08-28_HUMAN	>sp|O00762|UBE2C_HUMAN Ubiquitin-conjugating enzyme E2 C OS=Homo sapiens GN=UBE2C PE=1 SV=1	1	11	15	_TILLSIQSLLGEPNIDSPLNTHAAELWK_.3|_TILLSIQSLLGEPNIDSPLNTHAAELWK_.4|_WSALYDVR_.2|_DPAATSVAAAR_.2|_YLQETYSK_.2|_KYLQETYSK_.2|_RLQQELMTLMMSGDK_.3|_WVGTIHGAAGTVYEDLR_.3|_WVGTIHGAAGTVYEDLR_.2|_LSLEFPSGYPYNAPTVK_.3|_LSLEFPSGYPYNAPTVK_.2|_FLTPC[+57]YHPNVDTQGNIC[+57]LDILK_.4|_FLTPC[+57]YHPNVDTQGNIC[+57]LDILK_.3|_GISAFPESDNLFK_.2|_RLQQELMTLMMSGDKGISAFPESDNLFK_.4
p / c	p	c	O00764	0.160788	0.160788	11.7897	1.1179	0.372682	0.16316	0.525485	O00764	PDXK_HUMAN	Pyridoxal kinase	PDXK	O00764	Homo sapiens	cell proliferation,pyridoxal 5'-phosphate salvage,phosphorylation,vitamin B6 metabolic process,pyridoxal phosphate biosynthetic process	magnesium ion binding,ATP binding,zinc ion binding,pyridoxal kinase activity,pyridoxal phosphate binding,potassium ion binding,sodium ion binding,lithium ion binding,protein homodimerization activity	nucleus,nucleoplasm,cytoplasm,cytosol,extracellular exosome	sp	1	1	uniprot_sprot_2015-08-28_HUMAN	>sp|O00764|PDXK_HUMAN Pyridoxal kinase OS=Homo sapiens GN=PDXK PE=1 SV=1	6	21	33	_VVPLADIITPNQFEAELLSGR_.2|_VVPLADIITPNQFEAELLSGR_.3|_VVPLADIITPNQFEAELLSGR_.4|_YDYVLTGYTR_.2|_GQVLNSDELQELYEGLR_.3|_GQVLNSDELQELYEGLR_.2|_AQAGEGVRPSPMQLELR_.3|_AQAGEGVRPSPM[+16]QLELR_.3|_LNNMNKYDYVLTGYTR_.3|_LNNMNKYDYVLTGYTR_.2|_KIHSQEEALR_.3|_KIHSQEEALR_.2|_RNPAGSVVMER_.3|_RNPAGSVVMER_.2|_TVSTLHHVLQR_.3|_TVSTLHHVLQR_.2|_NPAGSVVMER_.2|_SFLAM[+16]VVDIVQELK_.3|_SFLAM[+16]VVDIVQELK_.2|_IHSQEEALR_.2|…
p / c	p	c	O00767	-0.0592536	0.0592536	-4.02394	0.959761	1.20892	0.955943	0.756578	O00767	ACOD_HUMAN	Acyl-CoA desaturase	SCD	O00767	Homo sapiens	unsaturated fatty acid biosynthetic process,long-chain fatty-acyl-CoA biosynthetic process,long-chain fatty acid biosynthetic process,oxidation-reduction process,monounsaturated fatty acid biosynthetic process	stearoyl-CoA 9-desaturase activity,iron ion binding,oxidoreductase activity	endoplasmic reticulum,endoplasmic reticulum membrane,membrane,integral component of membrane	sp	1	2	uniprot_sprot_2015-08-28_HUMAN	>sp|O00767|ACOD_HUMAN Acyl-CoA desaturase OS=Homo sapiens GN=SCD PE=1 SV=2	1	10	10	_GSTLDLSDLEAEK_.2|_FSETHADPHNSR_.3|_FSETHADPHNSRR_.3|_GFFFSHVGWLLVR_.3|_DDIYDPTYK_.2|_LETMPLYLEDDIRPDIK_.3|_LETMPLYLEDDIRPDIKDDIYDPTYK_.4|_VLQNGGDKLETMPLYLEDDIRPDIKDDIYDPTYK_.5|_ENILVSLGAVGEGFHNYHHSFPYDYSASEYR_.4|_PAHLLQDDISSSYTTTTTITAPPSR_.3
p / c	p	c	O14495	0.990166	0.990166	98.6414	1.98641	0.350571	0.0109809	0.238669	O14495	LPP3_HUMAN	Lipid phosphate phosphohydrolase 3	PPAP2B	O14495	Homo sapiens	blood vessel development,gastrulation with mouth forming second,negative regulation of protein phosphorylation,protein dephosphorylation,lipid metabolic process,phospholipid metabolic process,germ cell migration,regulation of Wnt signaling pathway,sphingolipid biosynthetic process,homotypic cell-cell adhesion,canonical Wnt signaling pathway involved in positive regulation of endothelial cell migr…	phosphoprotein phosphatase activity,integrin binding,protein binding,phosphatidate phosphatase activity,sphingosine-1-phosphate phosphatase activity,lipid phosphatase activity	Golgi apparatus,plasma membrane,integral component of plasma membrane,adherens junction,membrane,extracellular exosome	sp	1	1	uniprot_sprot_2015-08-28_HUMAN	>sp|O14495|LPP3_HUMAN Lipid phosphate phosphohydrolase 3 OS=Homo sapiens GN=PPAP2B PE=1 SV=1	2	3	3	_EILSPVDIIDR_.2|_STIQNPYVAALYK_.2|_NGGSPALNNNPR_.2
p / c	p	c	O14497	2.3343	2.3343	404.307	5.04307	1.6904	0.0700447	0.450615	O14497	ARI1A_HUMAN	AT-rich interactive domain-containing protein 1A	ARID1A	O14497	Homo sapiens	negative regulation of transcription from RNA polymerase II promoter,neural tube closure,cardiac chamber development,optic cup formation involved in camera-type eye development,nucleosome disassembly,chromatin remodeling,maintenance of chromatin silencing,transcription, DNA-templated,regulation of transcription from RNA polymerase II promoter,chromatin modification,intracellular estrogen receptor…	DNA binding,transcription coactivator activity,protein binding,ligand-dependent nuclear receptor binding,nucleosome binding	nuclear chromatin,nucleus,nucleoplasm,SWI/SNF complex,npBAF complex,nBAF complex	sp	1	3	uniprot_sprot_2015-08-28_HUMAN	>sp|O14497|ARI1A_HUMAN AT-rich interactive domain-containing protein 1A OS=Homo sapiens GN=ARID1A PE=1 SV=3	2	47	65	_LVLETLSK_.2|_SAYPPPAPAYALSSPR_.3|_SAYPPPAPAYALSSPR_.2|_TDEMLHTDQR_.3|_FPFGISPAQSHR_.3|_QHYPYGGPYDR_.3|_QHYPYGGPYDR_.2|_IGGGDTTEHIQTHFESK_.4|_IGGGDTTEHIQTHFESK_.2|_TELLPSRPHAPC[+57]PPAPR_.4|_ANHEGSWPSHGTR_.3|_ANHEGSWPSHGTR_.2|_VQEFDSGLLHWR_.3|_VQEFDSGLLHWR_.2|_EIGGLTQVNK_.2|_HPGLLLILGK_.2|_C[+57]VC[+57]VSNTIR_.2|_QSTGSAPQGPAYHGVNR_.3|_VDENHSEFTLYESR_.3|_RPAGGPQNQFPFQFGR_.3|_AMGMTNLPAVGR_.2|_AM[+1…
p / c	p	c	O14519	0.00160261	0.00160261	0.111146	1.00111	0.133248	0.989173	0.76486	O14519	CDKA1_HUMAN	Cyclin-dependent kinase 2-associated protein 1	CDK2AP1	O14519	Homo sapiens	positive regulation of protein phosphorylation,DNA-dependent DNA replication,cell cycle	protein binding,DNA polymerase binding	nucleus,perinuclear region of cytoplasm	sp	1	1	uniprot_sprot_2015-08-28_HUMAN	>sp|O14519|CDKA1_HUMAN Cyclin-dependent kinase 2-associated protein 1 OS=Homo sapiens GN=CDK2AP1 PE=1 SV=1	1	5	6	_YAELLAIIEELGK_.2|_EC[+57]LAETER_.2|_EIRPTYAGSK_.2|_YAELLAIIEELGKEIRPTYAGSK_.4|_YAELLAIIEELGKEIRPTYAGSK_.3|_QLLSDYGPPSLGYTQGTGNSQVPQSK_.3
p / c	p	c	O14558	-0.809357	0.809357	-42.9364	0.570636	2.88287	0.522244	0.625864	O14558	HSPB6_HUMAN	Heat shock protein beta-6	HSPB6	O14558	Homo sapiens	regulation of muscle contraction	structural constituent of eye lens,protein homodimerization activity	nucleus,cytoplasm	sp	1	2	uniprot_sprot_2015-08-28_HUMAN	>sp|O14558|HSPB6_HUMAN Heat shock protein beta-6 OS=Homo sapiens GN=HSPB6 PE=1 SV=2	3	9	10	_ASAPLPGLSAPGR_.2|_YRLPPGVDPAAVTSALSPEGVLSIQAAPASAQAPPPAAAK_.4|_RASAPLPGLSAPGR_.3|_APSVALPVAQVPTDPGHFSVLLDVK_.3|_APSVALPVAQVPTDPGHFSVLLDVK_.4|_HFSPEEIAVK_.2|_VVGEHVEVHAR_.3|_HEERPDEHGFVAR_.3|_FGEGLLEAELAALC[+57]PTTLAPYYLR_.3|_RYRLPPGVDPAAVTSALSPEGVLSIQAAPASAQAPPPAAAK_.4
p / c	p	c	O14561	-0.41314	0.41314	-24.9013	0.750987	0.786546	0.370636	0.587059	O14561	ACPM_HUMAN	Acyl carrier protein, mitochondrial	NDUFAB1	O14561	Homo sapiens	mitochondrial electron transport, NADH to ubiquinone,fatty acid biosynthetic process,protein lipoylation,mitochondrial respiratory chain complex I assembly,glyoxylate metabolic process	ACP phosphopantetheine attachment site binding involved in fatty acid biosynthetic process,fatty acid binding,calcium ion binding,protein binding,NADH dehydrogenase (ubiquinone) activity	mitochondrial inner membrane,mitochondrial respiratory chain complex I,mitochondrial matrix,mitochondrial membrane	sp	1	3	uniprot_sprot_2015-08-28_HUMAN	>sp|O14561|ACPM_HUMAN Acyl carrier protein, mitochondrial OS=Homo sapiens GN=NDUFAB1 PE=1 SV=3	2	7	13	_LMC[+57]PQEIVDYIADKKDVYE_.3|_LMC[+57]PQEIVDYIADKK_.3|_LM[+16]C[+57]PQEIVDYIADKK_.3|_LMC[+57]PQEIVDYIADKK_.2|_IDPEKLSVNSHFMK_.4|_IDPEKLSVNSHFMK_.3|_LSVNSHFMK_.2|_LSVNSHFM[+16]K_.2|_LYDKIDPEKLSVNSHFMK_.4|_LYDKIDPEKLSVNSHFMK_.3|_LYDKIDPEK_.2|_LMC[+57]PQEIVDYIADK_.3|_LMC[+57]PQEIVDYIADK_.2
p / c	p	c	O14579	-0.117278	0.117278	-7.80748	0.921925	0.257793	0.18411	0.532437	O14579	COPE_HUMAN	Coatomer subunit epsilon	COPE	O14579	Homo sapiens	ER to Golgi vesicle-mediated transport,retrograde vesicle-mediated transport, Golgi to ER,intra-Golgi vesicle-mediated transport,protein transport	structural molecule activity,protein binding	Golgi membrane,nucleoplasm,endoplasmic reticulum membrane,Golgi apparatus,cytosol,COPI vesicle coat,transport vesicle	sp	1	3	uniprot_sprot_2015-08-28_HUMAN	>sp|O14579|COPE_HUMAN Coatomer subunit epsilon OS=Homo sapiens GN=COPE PE=1 SV=3	5	23	43	_DSIVAELDREMSR_.3|_LQDAYYIFQEMADK_.2|_LQDAYYIFQEMADK_.3|_KFGVVLDEIKPSSAPELQAVR_.4|_KFGVVLDEIKPSSAPELQAVR_.3|_NAFYIGSYQQC[+57]INEAQR_.3|_NAFYIGSYQQC[+57]INEAQR_.2|_DSIVAELDR_.2|_LVLQYAPSA_.2|_FGVVLDEIKPSSAPELQAVR_.3|_FGVVLDEIKPSSAPELQAVR_.4|_FGVVLDEIKPSSAPELQAVR_.2|_MFADYLAHESR_.3|_M[+16]FADYLAHESR_.3|_MFADYLAHESR_.2|_C[+57]SPTLLLLNGQAAC[+57]HMAQGR_.3|_C[+57]SPTLLLLNGQAAC[+57]HMAQGR_.4|_C[+57]SPTL…
p / c	p	c	O14613	0.153289	0.153289	11.2102	1.1121	0.60328	0.780384	0.707275	O14613	BORG1_HUMAN	Cdc42 effector protein 2	CDC42EP2	O14613	Homo sapiens	actin filament organization,Rho protein signal transduction,regulation of cell shape,actin cytoskeleton organization,positive regulation of actin filament polymerization,positive regulation of pseudopodium assembly,positive regulation of protein complex assembly,positive regulation of GTPase activity	opioid peptide activity,GTPase activator activity,protein binding,GTP-Rho binding	cytoplasm,cytosol,plasma membrane,endomembrane system,microtubule cytoskeleton,membrane	sp	1	1	uniprot_sprot_2015-08-28_HUMAN	>sp|O14613|BORG1_HUMAN Cdc42 effector protein 2 OS=Homo sapiens GN=CDC42EP2 PE=1 SV=1	1	2	2	_FHLLPGTMVEGPEEDGTFDLPFQFTR_.3|_LRDLLSSDMISPPLGDFR_.3
p / c	p	c	O14617	-0.251886	0.251886	-16.0202	0.839798	0.965162	0.484425	0.617133	O14617	AP3D1_HUMAN	AP-3 complex subunit delta-1	AP3D1	O14617	Homo sapiens	eye pigment biosynthetic process,intracellular protein transport,anterograde axonal transport,melanosome organization,protein localization to organelle,endosome to melanosome transport,antigen processing and presentation, exogenous lipid antigen via MHC class Ib,anterograde synaptic vesicle transport,synaptic vesicle membrane organization,positive regulation of NK T cell differentiation,regulatio…	transporter activity	Golgi membrane,nucleoplasm,lysosomal membrane,Golgi apparatus,endosome membrane,membrane,AP-3 adaptor complex,terminal bouton,axon cytoplasm	sp	1	1	uniprot_sprot_2015-08-28_HUMAN	>sp|O14617|AP3D1_HUMAN AP-3 complex subunit delta-1 OS=Homo sapiens GN=AP3D1 PE=1 SV=1	4	45	64	_LYASILQQK_.2|_ALDLLYGMVSK_.2|_DVPVAEEVSALFAGELNPVAPK_.3|_DVPVAEEVSALFAGELNPVAPK_.2|_ASC[+57]ILQLVK_.2|_NLQDLVR_.2|_MSFQNLLAK_.2|_DLSSPSQYDTGVALTGLSC[+57]FVTPDLAR_.3|_ILIEDSDQNLK_.2|_LLESGDLSMSSIK_.2|_DLILQC[+57]LDDKDESIR_.3|_DLILQC[+57]LDDKDESIR_.2|_GTLSFIAK_.2|_SIQGHHVC[+57]LLVK_.3|_KQEQANNPFYIK_.3|_KQEQANNPFYIK_.2|_YLGLLAMSK_.2|_HRPSEADEEELAR_.3|_HRPSEADEEELAR_.2|_DLANDIMTLMSHTK_.3|_DLANDIMTLM…
p / c	p	c	O14618	-1.00462	1.00462	-50.1597	0.498403	1.79221	0.573278	0.636051	O14618	CCS_HUMAN	Copper chaperone for superoxide dismutase	CCS	O14618	Homo sapiens	response to reactive oxygen species,superoxide metabolic process,intracellular copper ion transport,removal of superoxide radicals,positive regulation of oxidoreductase activity,oxidation-reduction process,cell-cell adhesion	superoxide dismutase activity,copper ion binding,protein binding,zinc ion binding,protein disulfide oxidoreductase activity,superoxide dismutase copper chaperone activity,cadherin binding involved in cell-cell adhesion	nucleus,cytoplasm,cytosol,cell-cell adherens junction	sp	1	1	uniprot_sprot_2015-08-28_HUMAN	>sp|O14618|CCS_HUMAN Copper chaperone for superoxide dismutase OS=Homo sapiens GN=CCS PE=1 SV=1	1	10	12	_FLQLTPER_.2|_VWDVIGR_.2|_LAC[+57]GIIAR_.2|_ESAQPPAHL_.2|_SAGLFQNPK_.2|_SLIIDEGEDDLGRGGHPLSK_.4|_SLIIDEGEDDLGRGGHPLSK_.3|_SLIIDEGEDDLGR_.2|_GM[+16]GSGQLQNLGAAVAILGGPGTVQGVVR_.3|_GMGSGQLQNLGAAVAILGGPGTVQGVVR_.3|_QIC[+57]SC[+57]DGLTIWEER_.2|_SLQGVAGVQDVEVHLEDQMVLVHTTLPSQEVQALLEGTGR_.4
p / c	p	c	O14653	-0.479423	0.479423	-28.2736	0.717264	0.713891	0.516409	0.624483	O14653	GOSR2_HUMAN	Golgi SNAP receptor complex member 2	GOSR2	O14653	Homo sapiens	protein targeting to vacuole,ER to Golgi vesicle-mediated transport,intra-Golgi vesicle-mediated transport,Golgi to vacuole transport,IRE1-mediated unfolded protein response,retrograde transport, endosome to Golgi,COPII vesicle coating,vesicle fusion with Golgi apparatus,membrane fusion	SNARE binding,transporter activity,SNAP receptor activity,protein binding	Golgi membrane,endoplasmic reticulum membrane,Golgi apparatus,cytosol,ER to Golgi transport vesicle membrane,membrane,integral component of membrane,SNARE complex,late endosome membrane,endoplasmic reticulum-Golgi intermediate compartment membrane	sp	1	2	uniprot_sprot_2015-08-28_HUMAN	>sp|O14653|GOSR2_HUMAN Golgi SNAP receptor complex member 2 OS=Homo sapiens GN=GOSR2 PE=1 SV=2	1	7	12	_YDVQHLQTALR_.3|_YDVQHLQTALR_.2|_QVHEIQSC[+57]MGR_.3|_QVHEIQSC[+57]MGR_.2|_VHNGMDDLILDGHNILDGLR_.4|_VHNGMDDLILDGHNILDGLR_.3|_QSVHIVENEIQASIDQIFSR_.4|_QSVHIVENEIQASIDQIFSR_.3|_ILDIANMLGLSNTVMR_.3|_ILDIANMLGLSNTVMR_.2|_KILDIANMLGLSNTVMR_.3|_LETADKQSVHIVENEIQASIDQIFSR_.4
p / c	p	c	O14654	-0.544831	0.544831	-31.4528	0.685472	0.258141	0.0243057	0.31409	O14654	IRS4_HUMAN	Insulin receptor substrate 4	IRS4	O14654	Homo sapiens	signal transduction,insulin receptor signaling pathway,positive regulation of signal transduction,regulation of lipid metabolic process	signal transducer activity,SH3/SH2 adaptor activity,insulin receptor binding,phosphatidylinositol 3-kinase binding	cytosol,plasma membrane	sp	1	1	uniprot_sprot_2015-08-28_HUMAN	>sp|O14654|IRS4_HUMAN Insulin receptor substrate 4 OS=Homo sapiens GN=IRS4 PE=1 SV=1	2	86	171	_DLSPSSAPAVASAAEPTLALSQVVAAASALAAAPGIGAAAAAAGFDSASAR_.4|_DLSPSSAPAVASAAEPTLALSQVVAAASALAAAPGIGAAAAAAGFDSASAR_.5|_STVIGPGELWM[+16]QVDDC[+57]VVAQNMHELFLEK_.3|_STVIGPGELWM[+16]QVDDC[+57]VVAQNMHELFLEK_.4|_STVIGPGELWMQVDDC[+57]VVAQNM[+16]HELFLEK_.4|_STVIGPGELWMQVDDC[+57]VVAQNMHELFLEK_.4|_STVIGPGELWMQVDDC[+57]VVAQNM[+16]HELFLEK_.3|_STVIGPGELWMQVDDC[+57]VVAQNMHELFLEK_.3|_DVWQVIVKPR_.3|_DVWQVIVKPR_.2|_SP…
p / c	p	c	O14656	0.183922	0.183922	13.5968	1.13597	0.218547	0.444865	0.604353	O14656	TOR1A_HUMAN	Torsin-1A	TOR1A	O14656	Homo sapiens	protein deneddylation,response to oxidative stress,organelle organization,nuclear envelope organization,cell adhesion,neuron projection development,protein localization to nucleus,wound healing, spreading of cells,intermediate filament cytoskeleton organization,synaptic vesicle transport,chaperone mediated protein folding requiring cofactor,protein homooligomerization,regulation of dopamine uptak…	protein binding,ATP binding,cytoskeletal protein binding,ATPase activity,kinesin binding,unfolded protein binding,misfolded protein binding	nuclear envelope,endoplasmic reticulum,endoplasmic reticulum lumen,cytoskeleton,synaptic vesicle,membrane,cell junction,secretory granule,growth cone,cytoplasmic vesicle membrane,nuclear membrane,extrinsic component of endoplasmic reticulum membrane,extracellular exosome	sp	1	1	uniprot_sprot_2015-08-28_HUMAN	>sp|O14656|TOR1A_HUMAN Torsin-1A OS=Homo sapiens GN=TOR1A PE=1 SV=1	1	13	17	_GYEIDEDIVSR_.2|_NSGFWHSSLIDR_.3|_NSGFWHSSLIDR_.2|_KIILNAVFGFINNPKPK_.4|_DLDDNLFGQHLAK_.3|_DLDDNLFGQHLAK_.2|_DIEHALSVSVFNNK_.3|_DIEHALSVSVFNNK_.2|_IILNAVFGFINNPKPK_.3|_VAEEMTFFPK_.2|_LKDIEHALSVSVFNNK_.3|_ITDVALDFWR_.2|_NLIDYFVPFLPLEYK_.3|_NLIDYFVPFLPLEYK_.2|_AMFIFLSNAGAER_.2|_MHAGLIDAIKPFLDYYDLVDGVSYQK_.4|_LYC[+57]LFAEC[+57]C[+57]GQK_.2
p / c	p	c	O14657	0.670965	0.670965	59.2138	1.59214	0.221485	0.145983	0.521885	O14657	TOR1B_HUMAN	Torsin-1B	TOR1B	O14657	Homo sapiens	response to unfolded protein,endoplasmic reticulum organization,chaperone mediated protein folding requiring cofactor,protein homooligomerization,nuclear membrane organization	protein binding,ATP binding,ATPase activity	nuclear envelope,endoplasmic reticulum,endoplasmic reticulum lumen,nuclear membrane,extracellular exosome	sp	1	2	uniprot_sprot_2015-08-28_HUMAN	>sp|O14657|TOR1B_HUMAN Torsin-1B OS=Homo sapiens GN=TOR1B PE=1 SV=2	1	11	15	_NFVSQIVAENLHPK_.3|_NFVSQIVAENLHPK_.2|_SNFVHLFVSTLHFPHEQK_.5|_SNFVHLFVSTLHFPHEQK_.4|_SNFVHLFVSTLHFPHEQK_.3|_TALDFWR_.2|_ARGSAIDEDIVTR_.3|_LFGQHLATEVIFK_.3|_LFGQHLATEVIFK_.2|_GSAIDEDIVTR_.2|_VAEEMTFFPR_.2|_HSGLWHSGLIDK_.2|_DLEPVLSVGVFNNK_.2|_LHPGIIDAIKPFLDYYEQVDGVSYRK_.4|_AIFIFLSNAGGDLITK_.2
p / c	p	c	O14672	-1.50529	1.50529	-64.7741	0.352259	2.4907	0.549771	0.629971	O14672	ADA10_HUMAN	Disintegrin and metalloproteinase domain-containing protein 10	ADAM10	O14672	Homo sapiens	in utero embryonic development,protein phosphorylation,membrane protein ectodomain proteolysis,negative regulation of cell adhesion,Notch signaling pathway,Notch receptor processing,integrin-mediated signaling pathway,cell-cell signaling,positive regulation of cell proliferation,positive regulation of T cell chemotaxis,protein processing,extracellular matrix disassembly,positive regulation of cel…	endopeptidase activity,metalloendopeptidase activity,receptor binding,integrin binding,protein binding,metallopeptidase activity,SH3 domain binding,protein kinase binding,protein homodimerization activity,metal ion binding	nucleus,cytoplasm,Golgi apparatus,Golgi-associated vesicle,plasma membrane,focal adhesion,cell surface,postsynaptic density,membrane,integral component of membrane,intracellular membrane-bounded organelle,extracellular exosome,perinuclear endoplasmic reticulum,tetraspanin-enriched microdomain	sp	1	1	uniprot_sprot_2015-08-28_HUMAN	>sp|O14672|ADA10_HUMAN Disintegrin and metalloproteinase domain-containing protein 10 OS=Homo sapiens GN=ADAM10 PE=1 SV=1	1	21	28	_AIDTIYQTTDFSGIR_.2|_AIDTIYQTTDFSGIR_.3|_ELC[+57]HVC[+57]C[+57]MK_.3|_ELC[+57]HVC[+57]C[+57]MK_.2|_LPPPKPLPGTLK_.3|_EAVIAQISSHVK_.3|_EAVIAQISSHVK_.2|_RAVSHEDQFLR_.3|_RRPPQPIQQPQR_.3|_LVDADGPLAR_.2|_GYC[+57]DVFMR_.2|_VSHITFAHEVGHNFGSPHDSGTEC[+57]TPGESK_.6|_VSHITFAHEVGHNFGSPHDSGTEC[+57]TPGESK_.5|_YGPQGGC[+57]ADHSVFER_.3|_ESYQMGHMR_.2|_HYEGLSYNVDSLHQK_.3|_HYEGLSYNVDSLHQK_.2|_GGTFYVEPAER_.2|_NTC[+57]…
p / c	p	c	O14683	1.2648	1.2648	140.293	2.40293	0.279377	0.0986371	0.486306	O14683	P5I11_HUMAN	Tumor protein p53-inducible protein 11	TP53I11	O14683	Homo sapiens	response to stress,negative regulation of cell proliferation		integral component of membrane	sp	1	2	uniprot_sprot_2015-08-28_HUMAN	>sp|O14683|P5I11_HUMAN Tumor protein p53-inducible protein 11 OS=Homo sapiens GN=TP53I11 PE=1 SV=2	1	3	3	_ISQVLGNEIK_.2|_HSQTDLVSR_.2|_ILGVGGEDDDGEVHR_.3
p / c	p	c	O14735	-0.0396954	0.0396954	-2.71397	0.97286	0.641517	0.944432	0.75278	O14735	CDIPT_HUMAN	CDP-diacylglycerol--inositol 3-phosphatidyltransferase	CDIPT	O14735	Homo sapiens	phosphatidylinositol biosynthetic process,CDP-diacylglycerol metabolic process	CDP-diacylglycerol-inositol 3-phosphatidyltransferase activity,diacylglycerol binding,manganese ion binding,carbohydrate binding,alcohol binding	Golgi membrane,endoplasmic reticulum membrane,Golgi apparatus,plasma membrane,membrane,integral component of membrane	sp	1	1	uniprot_sprot_2015-08-28_HUMAN	>sp|O14735|CDIPT_HUMAN CDP-diacylglycerol--inositol 3-phosphatidyltransferase OS=Homo sapiens GN=CDIPT PE=1 SV=1	1	5	6	_MIDLSGNPVLR_.2|_SLISVIHLITAAR_.3|_SLISVIHLITAAR_.2|_NMAALDAADR_.2|_FGAMLDMLTDR_.2|_MGLWVTAPIALLK_.2
p / c	p	c	O14737	0.0975983	0.0975983	6.99907	1.06999	0.576335	0.646557	0.656785	O14737	PDCD5_HUMAN	Programmed cell death protein 5	PDCD5	O14737	Homo sapiens	apoptotic process,negative regulation of cell proliferation,positive regulation of gene expression,positive regulation of apoptotic process,positive regulation of cysteine-type endopeptidase activity involved in apoptotic process,cellular response to transforming growth factor beta stimulus,positive regulation of release of cytochrome c from mitochondria,positive regulation of protein import into…	DNA binding,protein binding,heparin binding,acetyltransferase activator activity,beta-tubulin binding	nucleus,cytoplasm,cytosol,extracellular exosome	sp	1	3	uniprot_sprot_2015-08-28_HUMAN	>sp|O14737|PDCD5_HUMAN Programmed cell death protein 5 OS=Homo sapiens GN=PDCD5 PE=1 SV=3	4	9	16	_NSILAQVLDQSAR_.2|_NSILAQVLDQSAR_.3|_VSEQGLIEILKK_.3|_VSEQGLIEILKK_.2|_AVENYLIQMAR_.2|_AVENYLIQMAR_.3|_AVENYLIQM[+16]AR_.2|_LSNLALVKPEK_.3|_LSNLALVKPEK_.2|_VSEQGLIEILK_.2|_YGQLSEK_.2|_HGDPGDAAQQEAK_.3|_HGDPGDAAQQEAK_.2|_VMDSDEDDDY_.2|_VM[+16]DSDEDDDY_.2|_KVMDSDEDDDY_.2
p / c	p	c	O14744	0.695143	0.695143	61.9045	1.61904	1.16996	0.205326	0.54629	O14744	ANM5_HUMAN	Protein arginine N-methyltransferase 5	PRMT5	O14744	Homo sapiens	spliceosomal snRNP assembly,DNA-templated transcription, termination,regulation of transcription, DNA-templated,regulation of mitotic nuclear division,cell proliferation,peptidyl-arginine methylation,peptidyl-arginine methylation, to symmetrical-dimethyl arginine,circadian regulation of gene expression,peptidyl-arginine N-methylation,endothelial cell activation,histone H4-R3 methylation,regulatio…	core promoter sequence-specific DNA binding,transcription corepressor activity,protein binding,methyltransferase activity,methyl-CpG binding,histone-arginine N-methyltransferase activity,protein-arginine N-methyltransferase activity,protein complex binding,protein-arginine omega-N symmetric methyltransferase activity,ribonucleoprotein complex binding,histone methyltransferase activity (H4-R3 spec…	nucleus,nucleoplasm,cytoplasm,Golgi apparatus,cytosol,methylosome,histone methyltransferase complex	sp	1	4	uniprot_sprot_2015-08-28_HUMAN	>sp|O14744|ANM5_HUMAN Protein arginine N-methyltransferase 5 OS=Homo sapiens GN=PRMT5 PE=1 SV=4	3	37	61	_WLGEPIK_.2|_EKDRDPEAQFEMPYVVR_.4|_EKDRDPEAQFEM[+16]PYVVR_.4|_EKDRDPEAQFEMPYVVR_.3|_ADIIVSELLGSFADNELSPEC[+57]LDGAQHFLK_.3|_ADIIVSELLGSFADNELSPEC[+57]LDGAQHFLK_.4|_LSPWIRPDSK_.3|_LSPWIRPDSK_.2|_SDLLLSGR_.2|_KGFPVLSK_.2|_AAILPTSIFLTNK_.3|_AAILPTSIFLTNK_.2|_C[+57]LLDRVPEEEK_.3|_GPLVNASLR_.2|_LEVQFIITGTNHHSEK_.4|_LEVQFIITGTNHHSEK_.3|_EFIQEPAK_.2|_EGQTIC[+57]VR_.2|_AAILPTSIFLTNKK_.3|_LHNFHQLSAPQPC[+5…
p / c	p	c	O14773	-0.712751	0.712751	-38.9845	0.610155	1.00753	0.0520919	0.414464	O14773	TPP1_HUMAN	Tripeptidyl-peptidase 1	TPP1	O14773	Homo sapiens	proteolysis,lipid metabolic process,lysosome organization,nervous system development,central nervous system development,protein catabolic process,epithelial cell differentiation,IRE1-mediated unfolded protein response,peptide catabolic process,bone resorption,neuromuscular process controlling balance	endopeptidase activity,serine-type endopeptidase activity,protein binding,peptidase activity,serine-type peptidase activity,tripeptidyl-peptidase activity,peptide binding,metal ion binding	mitochondrion,lysosome,melanosome,lysosomal lumen,extracellular exosome	sp	1	2	uniprot_sprot_2015-08-28_HUMAN	>sp|O14773|TPP1_HUMAN Tripeptidyl-peptidase 1 OS=Homo sapiens GN=TPP1 PE=1 SV=2	5	16	26	_AYPDVAALSDGYWVVSNR_.3|_AYPDVAALSDGYWVVSNR_.2|_LFGGNFAHQASVAR_.3|_LFGGNFAHQASVAR_.2|_LYQQHGAGLFDVTR_.3|_LYQQHGAGLFDVTR_.2|_VPIPWVSGTSASTPVFGGILSLINEHR_.3|_VPIPWVSGTSASTPVFGGILSLINEHR_.4|_AYPDVAALSDGYWVVSNRVPIPWVSGTSASTPVFGGILSLINEHR_.5|_AYPDVAALSDGYWVVSNRVPIPWVSGTSASTPVFGGILSLINEHR_.4|_VNTELMK_.2|_SPHPYQLPQALAPHVDFVGGLHR_.5|_SPHPYQLPQALAPHVDFVGGLHR_.4|_SPHPYQLPQALAPHVDFVGGLHR_.3|_ILSGRPPLGFLNPR_.…
p / c	p	c	O14776	-2.56513	2.56513	-83.1026	0.168974	1.98461	0.0249268	0.314488	O14776	TCRG1_HUMAN	Transcription elongation regulator 1	TCERG1	O14776	Homo sapiens	negative regulation of transcription from RNA polymerase II promoter,transcription from RNA polymerase II promoter	RNA polymerase II repressing transcription factor binding,RNA polymerase II transcription corepressor activity,transcription coactivator activity,protein binding,poly(A) RNA binding,proline-rich region binding	nucleus,nucleolus,actin cytoskeleton	sp	1	2	uniprot_sprot_2015-08-28_HUMAN	>sp|O14776|TCRG1_HUMAN Transcription elongation regulator 1 OS=Homo sapiens GN=TCERG1 PE=1 SV=2	3	42	56	_VFFYNPTTR_.2|_ALLSDMVR_.2|_GVSAFSTWEK_.2|_YLVLDC[+57]VPEER_.2|_EALFNEFVAAAR_.2|_AKPVATAPIPGTPWC[+57]VVWTGDER_.3|_AKPVATAPIPGTPWC[+57]VVWTGDER_.4|_ADVDKIIQEPPHKK_.4|_ADVDKIIQEPPHKK_.3|_ESAWTKPDGVK_.3|_ESAWTKPDGVK_.2|_LIQESDQHLK_.3|_GPPPPPTASEPTR_.3|_GPPPPPTASEPTR_.2|_SSDVSWSDTRR_.3|_YLLLNPK_.2|_LFNEHIEALTK_.3|_LFNEHIEALTK_.2|_KLIQESDQHLK_.3|_KLIQESDQHLK_.2|_DHRWESGSLLEREEK_.4|_DHRWESGSLLEREEK_.3|…
p / c	p	c	O14786	0.0150972	0.0150972	1.05195	1.01052	2.37687	0.994282	0.765254	O14786	NRP1_HUMAN	Neuropilin-1	NRP1	O14786	Homo sapiens	angiogenesis,patterning of blood vessels,neuron migration,positive regulation of endothelial cell proliferation,sprouting angiogenesis,cell migration involved in sprouting angiogenesis,signal transduction,cell-cell signaling,axon guidance,axonal fasciculation,response to wounding,animal organ morphogenesis,positive regulation of endothelial cell migration,positive regulation of smooth muscle cell…	vascular endothelial growth factor-activated receptor activity,heparin binding,coreceptor activity,semaphorin receptor activity,growth factor binding,cytokine binding,vascular endothelial growth factor binding,metal ion binding	semaphorin receptor complex,extracellular space,early endosome,cytosol,neurofilament,plasma membrane,focal adhesion,cell surface,integral component of membrane,axon,growth cone,cytoplasmic vesicle,neuronal cell body,receptor complex,sorting endosome	sp	1	3	uniprot_sprot_2015-08-28_HUMAN	>sp|O14786|NRP1_HUMAN Neuropilin-1 OS=Homo sapiens GN=NRP1 PE=1 SV=3	1	12	14	_FVTAVGTQGAISK_.2|_IAPPPVVSSGPFLFIK_.3|_IAPPPVVSSGPFLFIK_.2|_YDRLEIWDGFPDVGPHIGR_.4|_FVSDYETHGAGFSIR_.3|_IESPGYLTSPGYPHSYHPSEK_.4|_IESPGYLTSPGYPHSYHPSEK_.3|_C[+57]GDTIKIESPGYLTSPGYPHSYHPSEK_.5|_SSSGILSMVFYTDSAIAK_.3|_DKLNTQSTYSEA_.2|_LYQVIFEGEIGK_.2|_EGNKPVLFQGNTNPTDVVVAVFPKPLITR_.4|_SFEGNNNYDTPELR_.2|_EGNKPVLFQGNTNPTDVVVAVFPK_.3
p / c	p	c	O14787	0.323417	0.323417	25.1291	1.25129	0.892892	0.52119	0.625779	O14787	TNPO2_HUMAN	Transportin-2	TNPO2	O14787	Homo sapiens	protein import into nucleus, docking,protein import into nucleus, translocation,NLS-bearing protein import into nucleus,ribosomal protein import into nucleus	protein binding,nuclear localization sequence binding,Ran GTPase binding,protein transporter activity	nucleus,cytoplasm,nuclear membrane,nuclear periphery	sp	1	3	uniprot_sprot_2015-08-28_HUMAN	>sp|O14787|TNPO2_HUMAN Transportin-2 OS=Homo sapiens GN=TNPO2 PE=1 SV=3	2	19	26	_EVLASHLVQLIPILVNGMK_.3|_EVLASHLVQLIPILVNGM[+16]K_.4|_EVLASHLVQLIPILVNGMK_.4|_EVLASHLVQLIPILVNGM[+16]K_.3|_QEC[+57]LNNIGDASSLIR_.2|_QEC[+57]LNNIGDASSLIR_.3|_C[+57]VTLVQK_.2|_GLLFHPEWVVK_.3|_EELLPHLLPLLK_.3|_EELLPHLLPLLK_.2|_SIAC[+57]WTLSR_.2|_SHAIAC[+57]VNQFIMDR_.3|_SHAIAC[+57]VNQFIMDR_.2|_AHYQSFPPPVADFIK_.3|_DSQSPNTATQR_.2|_YSEIDIILLK_.2|_ATIGILITTIASK_.2|_YAHWVVSQPPDMHLKPLMTELLK_.4|_GDVEEDEAVPD…
p / c	p	c	O14791	0.119219	0.119219	8.61468	1.08615	0.0691355	0.247736	0.562343	O14791	APOL1_HUMAN	Apolipoprotein L1	APOL1	O14791	Homo sapiens	lipid transport,receptor-mediated endocytosis,cholesterol metabolic process,cytolysis,killing of cells of other organism,lipoprotein metabolic process,innate immune response,chloride transmembrane transport	chloride channel activity,protein binding,lipid binding	extracellular region,extracellular space,intrinsic component of membrane,very-low-density lipoprotein particle,high-density lipoprotein particle,blood microparticle	sp	1	5	uniprot_sprot_2015-08-28_HUMAN	>sp|O14791|APOL1_HUMAN Apolipoprotein L1 OS=Homo sapiens GN=APOL1 PE=1 SV=5	1	6	6	_VSTQNLLLLLTDNEAWNGFVAAAELPR_.3|_ILQADQEL_.2|_VAQELEEK_.2|_LNILNNNYK_.2|_VTEPISAESGEQVER_.2|_EFLGENISNFLSLAGNTYQLTR_.3
p / c	p	c	O14802	2.29672	2.29672	391.338	4.91338	1.13425	0.213886	0.552325	O14802	RPC1_HUMAN	DNA-directed RNA polymerase III subunit RPC1	POLR3A	O14802	Homo sapiens	transcription, DNA-templated,transcription from RNA polymerase III promoter,positive regulation of type I interferon production,positive regulation of interferon-beta production,innate immune response,defense response to virus,regulation of mitophagy,positive regulation of protein targeting to mitochondrion	DNA binding,chromatin binding,DNA-directed RNA polymerase activity,metal ion binding,RNA polymerase III activity	nucleoplasm,DNA-directed RNA polymerase III complex,cytosol,membrane	sp	1	2	uniprot_sprot_2015-08-28_HUMAN	>sp|O14802|RPC1_HUMAN DNA-directed RNA polymerase III subunit RPC1 OS=Homo sapiens GN=POLR3A PE=1 SV=2	1	32	38	_LQQQPGC[+57]TAEETLEALILK_.3|_LQQQPGC[+57]TAEETLEALILK_.2|_AVIHIDEQSGK_.3|_ANINFLR_.2|_IDEVAVPVHVAK_.3|_LLVEGDNLR_.2|_LTEIIFLNDVIKK_.3|_TADHLFDAAYFGQK_.3|_TADHLFDAAYFGQK_.2|_TAETGYMQR_.2|_AC[+57]QIIASILVGKDEK_.3|_NNIFYILLR_.2|_NLYSQDNQHAPLLYGVLDHR_.4|_NLYSQDNQHAPLLYGVLDHR_.3|_VVVQGIPEVSR_.2|_SGTNEDDLTMK_.2|_AVIGILQMIC[+57]K_.2|_TTIINEIQYTMVNHGMSIDRR_.4|_KVVDPIVSNFLQSFETAIEHNK_.4|_KVVDPIVSNFLQSFET…
p / c	p	c	O14818	0.171386	0.171386	12.614	1.12614	0.44137	0.308413	0.583269	O14818	PSA7_HUMAN	Proteasome subunit alpha type-7	PSMA7	O14818	Homo sapiens	MAPK cascade,protein polyubiquitination,stimulatory C-type lectin receptor signaling pathway,antigen processing and presentation of exogenous peptide antigen via MHC class I, TAP-dependent,regulation of cellular amino acid metabolic process,viral process,anaphase-promoting complex-dependent catabolic process,tumor necrosis factor-mediated signaling pathway,NIK/NF-kappaB signaling,Fc-epsilon recep…	threonine-type endopeptidase activity,protein binding	proteasome complex,nucleus,nucleoplasm,cytosol,proteasome core complex,proteasome core complex, alpha-subunit complex,extracellular exosome	sp	1	1	uniprot_sprot_2015-08-28_HUMAN	>sp|O14818|PSA7_HUMAN Proteasome subunit alpha type-7 OS=Homo sapiens GN=PSMA7 PE=1 SV=1	4	16	28	_ALLEVVQSGGK_.2|_ILNPEEIEK_.2|_LTVEDPVTVEYITR_.2|_LTVEDPVTVEYITR_.3|_NYTDEAIETDDLTIK_.2|_NYTDEAIETDDLTIK_.3|_NIELAVMR_.2|_NIELAVM[+16]R_.2|_AITVFSPDGHLFQVEYAQEAVKK_.4|_AITVFSPDGHLFQVEYAQEAVKK_.3|_KIC[+57]ALDDNVC[+57]MAFAGLTADAR_.3|_LYQTDPSGTYHAWK_.3|_LYQTDPSGTYHAWK_.4|_LYQTDPSGTYHAWK_.2|_DIVVLGVEK_.2|_AITVFSPDGHLFQVEYAQEAVK_.3|_AITVFSPDGHLFQVEYAQEAVK_.4|_GRDIVVLGVEK_.2|_IC[+57]ALDDNVC[+57]MAFAGLT…
p / c	p	c	O14828	-0.0697758	0.0697758	-4.72139	0.952786	0.423232	0.703028	0.676538	O14828	SCAM3_HUMAN	Secretory carrier-associated membrane protein 3	SCAMP3	O14828	Homo sapiens	post-Golgi vesicle-mediated transport,protein transport,response to retinoic acid	ubiquitin protein ligase binding	Golgi membrane,integral component of membrane,intracellular membrane-bounded organelle,extracellular exosome	sp	1	3	uniprot_sprot_2015-08-28_HUMAN	>sp|O14828|SCAM3_HUMAN Secretory carrier-associated membrane protein 3 OS=Homo sapiens GN=SCAMP3 PE=1 SV=3	3	12	22	_AQQEFAAGVFSNPAVR_.2|_AQQEFAAGVFSNPAVR_.3|_DGGNPFAEPSELDNPFQDPAVIQHRPSR_.4|_DGGNPFAEPSELDNPFQDPAVIQHRPSR_.5|_DGGNPFAEPSELDNPFQDPAVIQHRPSR_.3|_ERELQHAALGGTATR_.4|_ERELQHAALGGTATR_.3|_ELQHAALGGTATR_.3|_ELQHAALGGTATR_.2|_TAAANAAAGAAENAFR_.3|_TAAANAAAGAAENAFR_.2|_KAEELDRR_.2|_TAAANAAAGAAENAFRAP_.3|_TAAANAAAGAAENAFRAP_.2|_NYGSYSTQASAAAATAELLK_.3|_NYGSYSTQASAAAATAELLK_.2|_EPPPAYEPPAPAPLPPPSAPSLQPSRK_.4…
p / c	p	c	O14879	-0.405038	0.405038	-24.4784	0.755216	1.78625	0.602534	0.640851	O14879	IFIT3_HUMAN	Interferon-induced protein with tetratricopeptide repeats 3	IFIT3	O14879	Homo sapiens	negative regulation of cell proliferation,response to virus,cellular response to interferon-alpha,negative regulation of apoptotic process,defense response to virus,type I interferon signaling pathway	molecular_function,RNA binding,protein binding	cytoplasm,mitochondrion,cytosol	sp	1	1	uniprot_sprot_2015-08-28_HUMAN	>sp|O14879|IFIT3_HUMAN Interferon-induced protein with tetratricopeptide repeats 3 OS=Homo sapiens GN=IFIT3 PE=1 SV=1	3	14	15	_LSDAQIYVDK_.2|_HLDGNNEAALEC[+57]LR_.3|_QAIELSPDNQYVK_.2|_ATMYNLLAYIK_.2|_VC[+57]NQIEFLNTEFK_.2|_VLESTPNNGYLYHQIGC[+57]C[+57]YK_.3|_QAEELIQQEHADQAEIR_.3|_ALEEKPNNPEFSSGLAIAMYHLDNHPEK_.5|_EAEGEQFVEEALEK_.2|_SPC[+57]QTDVLR_.2|_QYAMDYSNK_.2|_QMQNTGESEASGNK_.2|_DQPQNVSENLLPQNAPNYWYLQGLIHK_.4|_DQPQNVSENLLPQNAPNYWYLQGLIHK_.3|_GLNPLNAYSDLAEFLETEC[+57]YQTPFNK_.3
p / c	p	c	O14880	-0.0877216	0.0877216	-5.89923	0.941008	1.16831	0.83787	0.723767	O14880	MGST3_HUMAN	Microsomal glutathione S-transferase 3	MGST3	O14880	Homo sapiens	lipid metabolic process,xenobiotic metabolic process,signal transduction,response to organonitrogen compound,cellular oxidant detoxification,glutathione derivative biosynthetic process	glutathione transferase activity,peroxidase activity,glutathione peroxidase activity	nuclear envelope,endoplasmic reticulum,endoplasmic reticulum membrane,membrane,integral component of membrane,organelle membrane,intracellular membrane-bounded organelle,extracellular exosome	sp	1	1	uniprot_sprot_2015-08-28_HUMAN	>sp|O14880|MGST3_HUMAN Microsomal glutathione S-transferase 3 OS=Homo sapiens GN=MGST3 PE=1 SV=1	4	9	13	_VLYAYGYYTGEPSKR_.3|_YKVEYPIMYSTDPENGHIFNC[+57]IQR_.4|_YKVEYPIMYSTDPENGHIFNC[+57]IQR_.3|_YKVEYPIM[+16]YSTDPENGHIFNC[+57]IQR_.4|_IASGLGLAWIVGR_.2|_VEYPIMYSTDPENGHIFNC[+57]IQR_.3|_VEYPIM[+16]YSTDPENGHIFNC[+57]IQR_.3|_KYKVEYPIMYSTDPENGHIFNC[+57]IQR_.5|_AHQNTLEVYPPFLFFLAVGGVYHPR_.4|_AHQNTLEVYPPFLFFLAVGGVYHPR_.3|_SRGALGSIALLGLVGTTVC[+57]SAFQHLGWVK_.4|_IASGLGLAWIVGRVLYAYGYYTGEPSKR_.4|_VLYAYGYYTGEPSK_.2
p / c	p	c	O14907	-0.407817	0.407817	-24.6237	0.753763	0.968518	0.461544	0.611085	O14907	TX1B3_HUMAN	Tax1-binding protein 3	TAX1BP3	O14907	Homo sapiens	Rho protein signal transduction,negative regulation of cell proliferation,Wnt signaling pathway,negative regulation of Wnt signaling pathway,activation of GTPase activity,negative regulation of protein localization to cell surface	protein binding,beta-catenin binding,protein C-terminus binding	nucleus,cytoplasm,cytosol,plasma membrane,extracellular exosome	sp	1	2	uniprot_sprot_2015-08-28_HUMAN	>sp|O14907|TX1B3_HUMAN Tax1-binding protein 3 OS=Homo sapiens GN=TAX1BP3 PE=1 SV=2	2	4	5	_VSEGGPAEIAGLQIGDK_.2|_VSEGGPAEIAGLQIGDK_.3|_IMQVNGWDMTMVTHDQAR_.3|_AVQQSMLS_.2|_RSEEVVR_.2
p / c	p	c	O14929	0.570013	0.570013	48.4537	1.48454	0.924912	0.30552	0.581578	O14929	HAT1_HUMAN	Histone acetyltransferase type B catalytic subunit	HAT1	O14929	Homo sapiens	DNA packaging,DNA replication-dependent nucleosome assembly,DNA replication-independent nucleosome assembly,chromatin silencing at telomere,internal protein amino acid acetylation,response to nutrient,histone H4 acetylation	histone acetyltransferase activity,H4 histone acetyltransferase activity,histone binding	nuclear chromosome, telomeric region,nuclear chromatin,nucleus,nucleoplasm,cytoplasm,nuclear matrix,intracellular membrane-bounded organelle,protein complex	sp	1	1	uniprot_sprot_2015-08-28_HUMAN	>sp|O14929|HAT1_HUMAN Histone acetyltransferase type B catalytic subunit OS=Homo sapiens GN=HAT1 PE=1 SV=1	2	17	30	_ILLYYIAGSLSTMFR_.2|_ILLYYIAGSLSTMFR_.3|_VSQMLILTPFQGQGHGAQLLETVHR_.4|_VSQMLILTPFQGQGHGAQLLETVHR_.5|_VSQM[+16]LILTPFQGQGHGAQLLETVHR_.5|_VSQM[+16]LILTPFQGQGHGAQLLETVHR_.4|_VSQM[+16]LILTPFQGQGHGAQLLETVHR_.3|_VSQMLILTPFQGQGHGAQLLETVHR_.3|_RVYEILR_.2|_LVRFPEDLENDIR_.3|_C[+57]NTNTAIELK_.2|_VDENFDC[+57]VEADDVEGK_.3|_VDENFDC[+57]VEADDVEGK_.2|_FPEDLENDIR_.2|_LMQGFNEDMAIEAQQK_.3|_LMQGFNEDMAIEAQQK_.2|_LC[+…
p / c	p	c	O14933	0.0152664	0.0152664	1.06381	1.01064	1.23114	0.976944	0.761153	O14933	UB2L6_HUMAN	Ubiquitin/ISG15-conjugating enzyme E2 L6	UBE2L6	O14933	Homo sapiens	cellular protein modification process,protein ubiquitination,modification-dependent protein catabolic process,translesion synthesis,ISG15-protein conjugation,negative regulation of type I interferon production,cellular protein metabolic process	ubiquitin-protein transferase activity,protein binding,ISG15 transferase activity,ubiquitin binding	nucleoplasm,cytosol	sp	1	4	uniprot_sprot_2015-08-28_HUMAN	>sp|O14933|UB2L6_HUMAN Ubiquitin/ISG15-conjugating enzyme E2 L6 OS=Homo sapiens GN=UBE2L6 PE=1 SV=4	3	8	11	_TC[+57]QVLEALNVLVNRPNIR_.3|_TC[+57]QVLEALNVLVNRPNIR_.4|_MDLADLLTQNPELFRK_.3|_MDLADLLTQNPELFR_.2|_NLSSDDANVLVWHALLLPDQPPYHLK_.4|_NLSSDDANVLVWHALLLPDQPPYHLK_.5|_NLSSDDANVLVWHALLLPDQPPYHLK_.3|_NAEEFTLR_.2|_ISFPPEYPFKPPMIK_.3|_IYHPNVDENGQIC[+57]LPIISSENWK_.3|_IYHPNVDENGQIC[+57]LPIISSENWKPC[+57]TK_.3
p / c	p	c	O14949	-1.32038	1.32038	-59.957	0.40043	1.40086	0.409749	0.593927	O14949	QCR8_HUMAN	Cytochrome b-c1 complex subunit 8	UQCRQ	O14949	Homo sapiens	mitochondrial electron transport, ubiquinol to cytochrome c,subthalamus development,pons development,cerebellar Purkinje cell layer development,hippocampus development,thalamus development,hypothalamus development,pyramidal neuron development,midbrain development,hydrogen ion transmembrane transport	ubiquinol-cytochrome-c reductase activity	mitochondrion,mitochondrial inner membrane,respiratory chain	sp	1	4	uniprot_sprot_2015-08-28_HUMAN	>sp|O14949|QCR8_HUMAN Cytochrome b-c1 complex subunit 8 OS=Homo sapiens GN=UQCRQ PE=1 SV=4	1	6	10	_HVISYSLSPFEQR_.3|_HVISYSLSPFEQR_.2|_RKNPAAYENDK_.3|_RKNPAAYENDK_.2|_M[+16]RHVISYSLSPFEQR_.4|_M[+16]RHVISYSLSPFEQR_.3|_MRHVISYSLSPFEQR_.3|_NPAAYENDK_.2|_GREFGNLTR_.2|_KNPAAYENDK_.2
p / c	p	c	O14950;P19105	-0.405541	0.405541	-24.5047	0.754953	0.660426	0.125992	0.504361	O14950;P19105	ML12B_HUMAN;ML12A_HUMAN	Myosin regulatory light chain 12B;Myosin regulatory light chain 12A	MYL12B;MYL12A	O14950;P19105	Homo sapiens	muscle contraction,regulation of cell shape;muscle contraction,ephrin receptor signaling pathway,platelet aggregation	calcium ion binding,myosin heavy chain binding;calcium ion binding	stress fiber,cytosol,brush border,myosin II complex,Z disc,apical part of cell,extracellular exosome;cytosol,myosin complex,extracellular exosome	sp	1	2	uniprot_sprot_2015-08-28_HUMAN	>sp|O14950|ML12B_HUMAN Myosin regulatory light chain 12B OS=Homo sapiens GN=MYL12B PE=1 SV=2;>sp|P19105|ML12A_HUMAN Myosin regulatory light chain 12A OS=Homo sapiens GN=MYL12A PE=1 SV=2	4	18	38	_LNGTDPEDVIR_.2|_GNFNYIEFTR_.2|_FTDEEVDELYR_.2|_FTDEEVDELYR_.3|_ELLTTMGDR_.2|_ELLTTM[+16]GDR_.2|_EAFNMIDQNR_.2|_EAFNM[+16]IDQNR_.2|_ATSNVFAMFDQSQIQEFK_.3|_ATSNVFAMFDQSQIQEFK_.2|_ATSNVFAM[+16]FDQSQIQEFK_.3|_ATSNVFAM[+16]FDQSQIQEFK_.2|_DGFIDKEDLHDMLASLGK_.4|_DGFIDKEDLHDMLASLGK_.3|_DGFIDKEDLHDM[+16]LASLGK_.4|_DGFIDKEDLHDMLASLGK_.2|_ELLTTMGDRFTDEEVDELYR_.3|_ELLTTM[+16]GDRFTDEEVDELYR_.3|_EAFNMIDQNRDGF…
p / c	p	c	O14957	-1.80706	1.80706	-71.4228	0.285772	3.14205	0.565299	0.635857	O14957	QCR10_HUMAN	Cytochrome b-c1 complex subunit 10	UQCR11	O14957	Homo sapiens	generation of precursor metabolites and energy,mitochondrial electron transport, ubiquinol to cytochrome c,hydrogen ion transmembrane transport	ubiquinol-cytochrome-c reductase activity,electron carrier activity	mitochondrial inner membrane,integral component of membrane,respiratory chain	sp	3	1	uniprot_sprot_2015-08-28_HUMAN	>sp|O14957|QCR10_HUMAN Cytochrome b-c1 complex subunit 10 OS=Homo sapiens GN=UQCR11 PE=3 SV=1	1	1	1	_LILDWVPYINGK_.2
p / c	p	c	O14964	-0.375597	0.375597	-22.9214	0.770786	0.561961	0.162523	0.524758	O14964	HGS_HUMAN	Hepatocyte growth factor-regulated tyrosine kinase substrate	HGS	O14964	Homo sapiens	protein targeting to lysosome,autophagy,signal transduction,negative regulation of cell proliferation,membrane invagination,positive regulation of gene expression,endosomal transport,multivesicular body assembly,negative regulation of epidermal growth factor receptor signaling pathway,regulation of protein catabolic process,regulation of MAP kinase activity,negative regulation of JAK-STAT cascade…	protein binding,protein domain specific binding,metal ion binding	cytoplasm,endosome,early endosome,cytosol,early endosome membrane,multivesicular body membrane,ESCRT-0 complex,intracellular membrane-bounded organelle,extracellular exosome	sp	1	1	uniprot_sprot_2015-08-28_HUMAN	>sp|O14964|HGS_HUMAN Hepatocyte growth factor-regulated tyrosine kinase substrate OS=Homo sapiens GN=HGS PE=1 SV=1	3	28	35	_ALQNAVTTFVNR_.2|_ALQNAVTTFVNR_.3|_VQFGVMTR_.2|_VC[+57]EPC[+57]YEQLNR_.2|_QTMEELK_.2|_STYTSYPK_.2|_APDWVDAEEC[+57]HR_.3|_APDWVDAEEC[+57]HR_.2|_NC[+57]GQTVHDEVANK_.3|_NC[+57]GQTVHDEVANK_.2|_GALSALREEHREK_.3|_RQVEVNVR_.2|_YKVVQDTYQIMK_.3|_YKVVQDTYQIMK_.2|_AC[+57]GQIFC[+57]GK_.2|_VC[+57]EPC[+57]YEQLNRK_.3|_ILYLIQAWAHAFR_.3|_ESDAMFAAER_.2|_ESDAM[+16]FAAER_.2|_LYYEGLQDK_.2|_NC[+57]GQTVHDEVANKQTMEELK_.…
p / c	p	c	O14974	0.0656146	0.0656146	4.65307	1.04653	0.188617	0.433062	0.599813	O14974	MYPT1_HUMAN	Protein phosphatase 1 regulatory subunit 12A	PPP1R12A	O14974	Homo sapiens	G2/M transition of mitotic cell cycle,protein dephosphorylation,mitotic nuclear division,signal transduction,regulation of cell adhesion,regulation of myosin-light-chain-phosphatase activity,positive regulation of myosin-light-chain-phosphatase activity,cellular response to drug,negative regulation of catalytic activity,positive regulation of transcription from RNA polymerase II promoter,regulati…	enzyme inhibitor activity,signal transducer activity,protein binding,phosphatase regulator activity,protein kinase binding,14-3-3 protein binding	kinetochore,nucleoplasm,cytoplasm,centrosome,cytosol,focal adhesion,actin cytoskeleton,Z disc,A band,contractile fiber,PTW/PP1 phosphatase complex	sp	1	1	uniprot_sprot_2015-08-28_HUMAN	>sp|O14974|MYPT1_HUMAN Protein phosphatase 1 regulatory subunit 12A OS=Homo sapiens GN=PPP1R12A PE=1 SV=1	3	47	66	_LYEQILAENEK_.2|_YETSSTSAGDRYDSLLGR_.3|_STQGVTLTDLQEAEK_.2|_AQLHDTNMELTDLK_.3|_AQLHDTNM[+16]ELTDLK_.3|_AQLHDTNMELTDLK_.2|_SYLTPVRDEESESQR_.3|_SYLTPVRDEESESQR_.2|_QWLNSGHINDVR_.3|_QWLNSGHINDVR_.2|_RSTQGVTLTDLQEAEK_.3|_RSTQGVTLTDLQEAEK_.2|_SGSYSYLEER_.2|_LAYVAPTIPR_.2|_GYTEVLK_.2|_RLASTSDIEEK_.3|_RLASTSDIEEK_.2|_LSSSLDNK_.2|_LEKDDSTDFKK_.3|_LEKDDSTDFKK_.2|_NKETLIIEPEK_.3|_NKETLIIEPEK_.2|_NSSVNEGSTY…
p / c	p	c	O14979	-0.205999	0.205999	-13.3062	0.866938	1.15512	0.629461	0.650902	O14979	HNRDL_HUMAN	Heterogeneous nuclear ribonucleoprotein D-like	HNRNPDL	O14979	Homo sapiens	transcription, DNA-templated,regulation of transcription, DNA-templated	nucleotide binding,DNA binding,poly(A) RNA binding	nucleoplasm,cytoplasm,extracellular exosome	sp	1	3	uniprot_sprot_2015-08-28_HUMAN	>sp|O14979|HNRDL_HUMAN Heterogeneous nuclear ribonucleoprotein D-like OS=Homo sapiens GN=HNRNPDL PE=1 SV=3	4	22	35	_FGEVVDC[+57]TIK_.2|_DLTEYLSR_.2|_GFGFVLFK_.2|_GFGFVLFK_.1|_RGFC[+57]FITYTDEEPVKK_.4|_RGFC[+57]FITYTDEEPVKK_.3|_FGEVVDC[+57]TIKTDPVTGR_.3|_FGEVVDC[+57]TIKTDPVTGR_.2|_GFC[+57]FITYTDEEPVKK_.3|_GFC[+57]FITYTDEEPVKK_.2|_MFIGGLSWDTSKK_.3|_M[+16]FIGGLSWDTSKK_.3|_MFIGGLSWDTSKK_.2|_M[+16]FIGGLSWDTSKK_.2|_YHQIGSGK_.2|_YHQIGSGKC[+57]EIK_.3|_VFVGGLSPDTSEEQIK_.3|_VFVGGLSPDTSEEQIK_.2|_KVFVGGLSPDTSEEQIK_.3|_RG…
p / c	p	c	O14980	-0.442518	0.442518	-26.4151	0.735849	1.10419	0.371349	0.587059	O14980	XPO1_HUMAN	Exportin-1	XPO1	O14980	Homo sapiens	ribosomal large subunit export from nucleus,ribosomal small subunit export from nucleus,negative regulation of transcription from RNA polymerase II promoter,protein export from nucleus,sister chromatid cohesion,regulation of centrosome duplication,viral process,protein localization to nucleus,regulation of protein catabolic process,response to drug,regulation of mRNA stability,regulation of prote…	RNA binding,nuclear export signal receptor activity,transporter activity,nucleocytoplasmic transporter activity,protein binding,Ran GTPase binding,protein domain specific binding	kinetochore,nucleus,nuclear envelope,annulate lamellae,nucleoplasm,nucleolus,cytoplasm,cytosol,Cajal body,membrane,intracellular ribonucleoprotein complex,nuclear membrane,intracellular membrane-bounded organelle	sp	1	1	uniprot_sprot_2015-08-28_HUMAN	>sp|O14980|XPO1_HUMAN Exportin-1 OS=Homo sapiens GN=XPO1 PE=1 SV=1	3	55	96	_FLVTVIK_.2|_LISGWVSR_.2|_IYLDMLNVYK_.2|_YM[+16]LLPNQVWDSIIQQATK_.2|_YMLLPNQVWDSIIQQATK_.2|_YMLLPNQVWDSIIQQATK_.3|_YM[+16]LLPNQVWDSIIQQATK_.3|_QMLPLNTNIR_.2|_QM[+16]LPLNTNIR_.2|_NVDILKDPETVK_.3|_NVDILKDPETVK_.2|_QLLDFSQK_.2|_AVGHPFVIQLGR_.3|_AVGHPFVIQLGR_.2|_MAKPEEVLVVENDQGEVVR_.3|_M[+16]AKPEEVLVVENDQGEVVR_.3|_MAKPEEVLVVENDQGEVVR_.2|_YYGLQILENVIK_.2|_YYGLQILENVIK_.3|_QLYLPMLFK_.2|_QLYLPM[+16]LFK_…
p / c	p	c	O15013	0.980375	0.980375	97.2978	1.97298	0.186613	0.0851749	0.462107	O15013	ARHGA_HUMAN	Rho guanine nucleotide exchange factor 10	ARHGEF10	O15013	Homo sapiens	myelination in peripheral nervous system,regulation of Rho protein signal transduction,centrosome duplication,positive regulation of stress fiber assembly,mitotic spindle assembly,activation of GTPase activity	Rho guanyl-nucleotide exchange factor activity,kinesin binding	centrosome,cytosol	sp	1	4	uniprot_sprot_2015-08-28_HUMAN	>sp|O15013|ARHGA_HUMAN Rho guanine nucleotide exchange factor 10 OS=Homo sapiens GN=ARHGEF10 PE=1 SV=4	1	20	24	_GHPDRLPLQMALTELETLAEK_.4|_GHPDRLPLQMALTELETLAEK_.3|_FIVLATALHEK_.3|_ASSALVVC[+57]GGQGHR_.3|_PAFLEFLK_.2|_TC[+57]ATKPAFLEFLK_.3|_SDLSSSSGSLSLSHGSSSLEHR_.4|_SDLSSSSGSLSLSHGSSSLEHR_.3|_YILGSVVDSEK_.2|_EILQC[+57]HSLFQIALASR_.3|_EILQC[+57]HSLFQIALASR_.2|_VFMLNDVLMC[+57]ATVSSRPSHDSR_.4|_SEDSTIYDLLK_.2|_SEDSTIYDLLKDPVSLR_.3|_APDGSWDSEPQK_.2|_RILEQYEKPLSEMEPK_.3|_SGRPTFFTAVFNTFTPAIK_.3|_HPEAILTPMPEGLSQQ…
p / c	p	c	O15031	0.307243	0.307243	23.7341	1.23734	1.22225	0.565012	0.635857	O15031	PLXB2_HUMAN	Plexin-B2	PLXNB2	O15031	Homo sapiens	neural tube closure,regulation of protein phosphorylation,homophilic cell adhesion via plasma membrane adhesion molecules,negative regulation of cell adhesion,neuroblast proliferation,brain development,regulation of cell shape,positive regulation of neuron projection development,regulation of cell migration,regulation of GTPase activity,positive regulation of axonogenesis,semaphorin-plexin signal…	semaphorin receptor activity	semaphorin receptor complex,integral component of plasma membrane,cell surface,extracellular exosome	sp	1	3	uniprot_sprot_2015-08-28_HUMAN	>sp|O15031|PLXB2_HUMAN Plexin-B2 OS=Homo sapiens GN=PLXNB2 PE=1 SV=3	3	52	71	_VLNC[+57]DTISQVK_.2|_IQPETGPLGGGIR_.2|_AMTLQEAEAFVGAER_.2|_FGAQLQC[+57]VTGPQATR_.2|_FGAQLQC[+57]VTGPQATR_.3|_LQLEQQVATGPALDNKK_.3|_LQLEQQVATGPALDNKK_.2|_VLYAVFSR_.2|_YTLNDTGLLGDDVEYAPLTVSVIVQDEGVDAIPVK_.4|_ELNHLAVDEASGVVYLGAVNALYQLDAK_.3|_ELNHLAVDEASGVVYLGAVNALYQLDAK_.4|_HNIQDEDTIHIWK_.4|_HNIQDEDTIHIWK_.3|_HNIQDEDTIHIWK_.2|_PFHGDIQC[+57]GGHAPGSSK_.4|_IIDQVYR_.2|_DGATLILSK_.2|_DTTHNLPEFIVK_.3|_DT…
p / c	p	c	O15042	-0.447303	0.447303	-26.6587	0.733413	0.0256014	0.0257508	0.314488	O15042	SR140_HUMAN	U2 snRNP-associated SURP motif-containing protein	U2SURP	O15042	Homo sapiens	RNA processing	nucleotide binding,protein binding,poly(A) RNA binding	nucleus,nucleoplasm	sp	1	2	uniprot_sprot_2015-08-28_HUMAN	>sp|O15042|SR140_HUMAN U2 snRNP-associated SURP motif-containing protein OS=Homo sapiens GN=U2SURP PE=1 SV=2	1	34	50	_AAAEIYEEFLAAFEGSDGNK_.2|_AAAEIYEEFLAAFEGSDGNK_.3|_GGVVNAAKEEHETDEK_.4|_GGVVNAAKEEHETDEK_.3|_KPGQSFQEQVEHYR_.4|_KPGQSFQEQVEHYR_.3|_TLSQAIVK_.2|_MIEFVVR_.2|_TIQGHLQSENFK_.3|_TIQGHLQSENFK_.2|_VANASYYR_.2|_KPGQSFQEQVEHYRDK_.4|_KPGQSFQEQVEHYRDK_.3|_YSEMSEEK_.2|_MIMSFEMK_.2|_EINNPMFR_.2|_FQDELESGK_.2|_LC[+57]QIFSDLNATYR_.3|_LC[+57]QIFSDLNATYR_.2|_ESLC[+57]DSPHQNLSRPLLENK_.4|_ESLC[+57]DSPHQNLSRPLLENK_.…
p / c	p	c	O15056	1.33583	1.33583	152.42	2.5242	2.14554	0.540401	0.629359	O15056	SYNJ2_HUMAN	Synaptojanin-2	SYNJ2	O15056	Homo sapiens	phosphatidylinositol biosynthetic process,phosphatidylinositol-3-phosphate biosynthetic process,phosphatidylinositol dephosphorylation	nucleotide binding,RNA binding,phosphatidylinositol-3-phosphatase activity,phosphatidylinositol-4,5-bisphosphate 5-phosphatase activity,phosphatidylinositol phosphate 4-phosphatase activity,phosphatidylinositol-3,5-bisphosphate 5-phosphatase activity,phosphatidylinositol-3,5-bisphosphate 3-phosphatase activity	cytosol,cytoskeleton,plasma membrane,axon,membrane raft	sp	1	3	uniprot_sprot_2015-08-28_HUMAN	>sp|O15056|SYNJ2_HUMAN Synaptojanin-2 OS=Homo sapiens GN=SYNJ2 PE=1 SV=3	1	32	35	_LLPGAPQQPPK_.2|_RTALQVFDPLAK_.3|_LHWEDFDVFTK_.3|_RDPIDPVSAGASAAK_.3|_RDPIDPVSAGASAAK_.2|_HTWSPGALQYYGR_.3|_HTWSPGALQYYGR_.2|_ELEAVGEFR_.2|_GSVPLFWEQPGLQVGSHHLR_.4|_GSVPLFWEQPGLQVGSHHLR_.3|_GLEANAPAFDR_.2|_TALQVFDPLAK_.2|_IAMGTWNVNGGK_.2|_TIQSNFFDGVK_.2|_TTNAQEAEAAIR_.2|_GGASEEALSAVAPR_.2|_LLWASC[+57]HAGDTPMINFDFHQFAK_.4|_LTDAYGC[+57]LGELR_.2|_TNTVQSFIALEVLHLQLK_.3|_LLEFDQLQLQK_.2|_YDVGSAAYDTSDK_…
p / c	p	c	O15063	0.18373	0.18373	13.5816	1.13582	0.192528	0.405969	0.592997	O15063	K0355_HUMAN	Uncharacterized protein KIAA0355	KIAA0355	O15063	Homo sapiens				sp	1	2	uniprot_sprot_2015-08-28_HUMAN	>sp|O15063|K0355_HUMAN Uncharacterized protein KIAA0355 OS=Homo sapiens GN=KIAA0355 PE=1 SV=2	1	28	34	_ASTFLTDLFSTVFR_.2|_HNSAATAMVTEQK_.3|_HNSAATAMVTEQK_.2|_HNSAATAM[+16]VTEQK_.2|_IDSALQAYK_.2|_IALESLGHC[+57]EYAMK_.3|_RENFLHGDDGKDEK_.3|_LTSAIKPEIAK_.2|_EAGC[+57]YNGITSR_.2|_AGAMQPQQPSLPVPPPPR_.3|_AGAMQPQQPSLPVPPPPR_.2|_NIFIAGC[+57]SEEK_.2|_YLDALNVFC[+57]R_.2|_YVAGVSQAMQQK_.2|_YVAGVSQAM[+16]QQK_.2|_GVSFNESAADNLK_.2|_LQSILNIGNFPR_.2|_ASC[+57]TSSSSSTNYSIQNTPSK_.3|_ASC[+57]TSSSSSTNYSIQNTPSK_.2|_EAYAP…
p / c	p	c	O15067	-0.14177	0.14177	-9.35938	0.906406	0.739331	0.658339	0.659436	O15067	PUR4_HUMAN	Phosphoribosylformylglycinamidine synthase	PFAS	O15067	Homo sapiens	purine nucleotide biosynthetic process,'de novo' IMP biosynthetic process,glutamine metabolic process,ribonucleoside monophosphate biosynthetic process,purine ribonucleoside monophosphate biosynthetic process,response to drug	phosphoribosylformylglycinamidine synthase activity,ATP binding,metal ion binding	cytoplasm,cytosol,extracellular exosome	sp	1	4	uniprot_sprot_2015-08-28_HUMAN	>sp|O15067|PUR4_HUMAN Phosphoribosylformylglycinamidine synthase OS=Homo sapiens GN=PFAS PE=1 SV=4	3	60	92	_VGPGPALMLR_.2|_VGPGPALM[+16]LR_.2|_LSFAHPPSAEVEAIALATLHDR_.4|_LSFAHPPSAEVEAIALATLHDR_.3|_LM[+16]WLFGC[+57]PLLLDDVAR_.2|_LMWLFGC[+57]PLLLDDVAR_.3|_LMWLFGC[+57]PLLLDDVAR_.2|_GWAAAVTFHPR_.3|_GWAAAVTFHPR_.2|_HLAVM[+16]PHPER_.3|_IVLVDDREC[+57]PVRR_.4|_IVLVDDR_.2|_ASVPREPGGPSPR_.3|_ATGLGPVDR_.2|_YRDAGLHC[+57]LELGHTGEAGPHAMVR_.6|_YRDAGLHC[+57]LELGHTGEAGPHAMVR_.5|_YRDAGLHC[+57]LELGHTGEAGPHAMVR_.4|_AFSIT…
p / c	p	c	O15083;Q8IUD2	0.33119	0.33119	25.8051	1.25805	1.669	0.825824	0.721271	O15083;Q8IUD2	ERC2_HUMAN;RB6I2_HUMAN	ERC protein 2;ELKS/Rab6-interacting/CAST family member 1	ERC2;ERC1	O15083;Q8IUD2	Homo sapiens	;regulation of transcription, DNA-templated,I-kappaB phosphorylation,multicellular organism development,protein transport,retrograde transport, endosome to Golgi,positive regulation of NF-kappaB transcription factor activity,cell-cell adhesion	protein binding;protein binding,Rab GTPase binding,PDZ domain binding,leucine zipper domain binding,cadherin binding involved in cell-cell adhesion	cytoplasm,cytoskeleton,cell junction,growth cone,presynaptic membrane,presynaptic active zone;Golgi membrane,cytoplasm,cell-cell adherens junction,IkappaB kinase complex,presynaptic membrane,synapse,presynaptic active zone	sp	1	3;1	uniprot_sprot_2015-08-28_HUMAN	>sp|O15083|ERC2_HUMAN ERC protein 2 OS=Homo sapiens GN=ERC2 PE=1 SV=3;>sp|Q8IUD2|RB6I2_HUMAN ELKS/Rab6-interacting/CAST family member 1 OS=Homo sapiens GN=ERC1 PE=1 SV=1	1	1	1	_AAILQTEVDALR_.2
p / c	p	c	O15118	-1.19671	1.19671	-56.3732	0.436268	1.62105	0.130358	0.507521	O15118	NPC1_HUMAN	Niemann-Pick C1 protein	NPC1	O15118	Homo sapiens	protein glycosylation,endocytosis,autophagy,lysosomal transport,signal transduction,adult walking behavior,cholesterol metabolic process,bile acid metabolic process,negative regulation of macroautophagy,cholesterol transport,membrane raft organization,cholesterol efflux,response to drug,cholesterol homeostasis,response to cadmium ion,viral entry into host cell,negative regulation of cell death,ce…	virus receptor activity,receptor activity,transmembrane signaling receptor activity,protein binding,sterol transporter activity,cholesterol binding	extracellular region,nuclear envelope,lysosome,lysosomal membrane,endoplasmic reticulum,Golgi apparatus,integral component of plasma membrane,membrane,integral component of membrane,late endosome membrane,membrane raft,perinuclear region of cytoplasm,extracellular exosome	sp	1	2	uniprot_sprot_2015-08-28_HUMAN	>sp|O15118|NPC1_HUMAN Niemann-Pick C1 protein OS=Homo sapiens GN=NPC1 PE=1 SV=2	3	16	22	_LQGETLDQQLGR_.2|_DNLQLPLQFLSR_.2|_DNLQLPLQFLSR_.3|_FLPMFLSDNPNPK_.2|_GGHAAYSSAVNILLGHGTR_.4|_GGHAAYSSAVNILLGHGTR_.3|_ALGLLC[+57]GK_.2|_LEKEYFDQHFGPFFR_.4|_NSYSPLLLK_.2|_DVEAPSSNDK_.2|_EYFDQHFGPFFR_.3|_EYFDQHFGPFFR_.2|_AQAWEKEFINFVK_.3|_AQAWEKEFINFVK_.2|_RYNC[+57]EYSGPPKPLPK_.3|_KGDDFFVYADYHTHFLYC[+57]VR_.4|_VGATYFMTYHTVLQTSADFIDALKK_.4|_VGATYFM[+16]TYHTVLQTSADFIDALKK_.4|_QLQTLKDNLQLPLQFLSR_.3|_S…
p / c	p	c	O15126	0.345562	0.345562	27.0646	1.27065	0.0990343	0.127287	0.505366	O15126	SCAM1_HUMAN	Secretory carrier-associated membrane protein 1	SCAMP1	O15126	Homo sapiens	exocytosis,post-Golgi vesicle-mediated transport,protein transport	protein binding	nucleoplasm,trans-Golgi network,integral component of membrane,cell junction,clathrin-coated vesicle,synaptic vesicle membrane,zymogen granule membrane,intracellular membrane-bounded organelle,recycling endosome membrane	sp	1	2	uniprot_sprot_2015-08-28_HUMAN	>sp|O15126|SCAM1_HUMAN Secretory carrier-associated membrane protein 1 OS=Homo sapiens GN=SCAMP1 PE=1 SV=2	1	9	15	_TVQTAAANAASTAASSAAQNAFK_.3|_TVQTAAANAASTAASSAAQNAFK_.2|_EHALAQAELLK_.3|_EHALAQAELLK_.2|_EHALAQAELLKR_.3|_EHALAQAELLKR_.2|_EREMQNLSQHGR_.3|_EMQNLSQHGR_.2|_AQQEFATGVMSNK_.2|_M[+16]PNVPNTQPAIMKPTEEHPAYTQIAK_.4|_MPNVPNTQPAIM[+16]KPTEEHPAYTQIAK_.4|_MPNVPNTQPAIMKPTEEHPAYTQIAK_.4|_MPNVPNTQPAIMKPTEEHPAYTQIAK_.3|_TVQTAAANAASTAASSAAQNAFKGNQI_.3|_NVPPGLDEYNPFSDSR_.2
p / c	p	c	O15127	0.479536	0.479536	39.4295	1.39429	0.211316	0.1923	0.538722	O15127	SCAM2_HUMAN	Secretory carrier-associated membrane protein 2	SCAMP2	O15127	Homo sapiens	post-Golgi vesicle-mediated transport,protein transport	protein binding	nucleoplasm,Golgi apparatus,integral component of membrane,transport vesicle,trans-Golgi network membrane,intracellular membrane-bounded organelle,recycling endosome membrane,extracellular exosome	sp	1	2	uniprot_sprot_2015-08-28_HUMAN	>sp|O15127|SCAM2_HUMAN Secretory carrier-associated membrane protein 2 OS=Homo sapiens GN=SCAMP2 PE=1 SV=2	1	5	8	_ELQNTVANLHVR_.3|_ELQNTVANLHVR_.2|_ERELQNTVANLHVR_.4|_ERELQNTVANLHVR_.3|_AASSAAQGAFQGN_.2|_TGASFQQAQEEFSQGIFSSR_.3|_TGASFQQAQEEFSQGIFSSR_.2|_RTGASFQQAQEEFSQGIFSSR_.3
p / c	p	c	O15143	-0.269126	0.269126	-17.0178	0.829822	0.469642	0.103386	0.489073	O15143	ARC1B_HUMAN	Actin-related protein 2/3 complex subunit 1B	ARPC1B	O15143	Homo sapiens	movement of cell or subcellular component,Arp2/3 complex-mediated actin nucleation,Fc-gamma receptor signaling pathway involved in phagocytosis,response to estrogen,ephrin receptor signaling pathway	structural constituent of cytoskeleton,actin filament binding	cytosol,Arp2/3 protein complex,focal adhesion,actin cytoskeleton,tubulobulbar complex,extracellular exosome	sp	1	3	uniprot_sprot_2015-08-28_HUMAN	>sp|O15143|ARC1B_HUMAN Actin-related protein 2/3 complex subunit 1B OS=Homo sapiens GN=ARPC1B PE=1 SV=3	5	22	40	_TWKPTLVILR_.3|_TQIAIC[+57]PNNHEVHIYEK_.4|_TQIAIC[+57]PNNHEVHIYEK_.2|_TQIAIC[+57]PNNHEVHIYEK_.3|_NAYVWTLK_.2|_C[+57]SQFC[+57]TTGMDGGMSIWDVK_.3|_C[+57]SQFC[+57]TTGMDGGMSIWDVK_.2|_STVLSLDWHPNNVLLAAGSC[+57]DFK_.3|_NSVSQISVLSGGK_.2|_NSVSQISVLSGGK_.3|_EHNGQVTGIDWAPESNR_.3|_EHNGQVTGIDWAPESNR_.2|_EVEERPAPTPWGSK_.3|_EVEERPAPTPWGSK_.2|_ASSEGGTAAGAGLDSLHK_.3|_ASSEGGTAAGAGLDSLHK_.2|_VAWVSHDSTVC[+57]LADADKK_…
p / c	p	c	O15144	-0.13092	0.13092	-8.67508	0.913249	0.323612	0.29013	0.577547	O15144	ARPC2_HUMAN	Actin-related protein 2/3 complex subunit 2	ARPC2	O15144	Homo sapiens	movement of cell or subcellular component,positive regulation of lamellipodium assembly,Arp2/3 complex-mediated actin nucleation,Fc-gamma receptor signaling pathway involved in phagocytosis,ephrin receptor signaling pathway,positive regulation of substrate adhesion-dependent cell spreading	structural constituent of cytoskeleton,protein binding,actin filament binding	cytoplasm,endosome,Golgi apparatus,cytosol,Arp2/3 protein complex,focal adhesion,actin cytoskeleton,cell leading edge,muscle cell projection membrane,neuron projection,synapse,extracellular exosome	sp	1	1	uniprot_sprot_2015-08-28_HUMAN	>sp|O15144|ARPC2_HUMAN Actin-related protein 2/3 complex subunit 2 OS=Homo sapiens GN=ARPC2 PE=1 SV=1	4	36	60	_DNTINLIHTFR_.3|_DNTINLIHTFR_.2|_NC[+57]FASVFEK_.2|_IIEETLALK_.2|_VFMQEFK_.2|_YFQFQEEGKEGENR_.3|_YFQFQEEGKEGENR_.2|_ELQAHGADELLKR_.3|_ELQAHGADELLKR_.2|_MILLEVNNR_.2|_M[+16]ILLEVNNR_.2|_ELQAHGADELLK_.3|_ELQAHGADELLK_.2|_DSIVHQAGMLKR_.3|_DSIVHQAGMLKR_.2|_DSIVHQAGMLK_.3|_DSIVHQAGMLK_.2|_DSIVHQAGM[+16]LK_.2|_FENAAAGNKPEAVEVTFADFDGVLYHISNPNGDKTK_.5|_FENAAAGNKPEAVEVTFADFDGVLYHISNPNGDKTK_.4|_DDETMYVESK_…
p / c	p	c	O15145	-1.47354	1.47354	-63.9904	0.360096	2.50967	0.140731	0.516962	O15145	ARPC3_HUMAN	Actin-related protein 2/3 complex subunit 3	ARPC3	O15145	Homo sapiens	movement of cell or subcellular component,Arp2/3 complex-mediated actin nucleation,Fc-gamma receptor signaling pathway involved in phagocytosis,ephrin receptor signaling pathway,cellular response to nerve growth factor stimulus	structural constituent of cytoskeleton,protein binding,actin filament binding	cytosol,Arp2/3 protein complex,focal adhesion,actin cytoskeleton,membrane,lamellipodium,growth cone,extracellular exosome	sp	1	3	uniprot_sprot_2015-08-28_HUMAN	>sp|O15145|ARPC3_HUMAN Actin-related protein 2/3 complex subunit 3 OS=Homo sapiens GN=ARPC3 PE=1 SV=3	4	16	27	_WWTC[+57]FVK_.2|_LIGNMALLPIR_.2|_LIGNM[+16]ALLPIR_.2|_LIGNMALLPIR_.3|_DTDIVDEAIYYFK_.2|_DTDIVDEAIYYFK_.3|_ETKDTDIVDEAIYYFK_.3|_ETKDTDIVDEAIYYFK_.2|_AYLQQLR_.2|_EMYTLGITNFPIPGEPGFPLNAIYAKPANK_.3|_NYEIKNEADR_.3|_NYEIKNEADR_.2|_VFDPQNDKPSK_.3|_VFDPQNDKPSK_.2|_PANKQEDEVMR_.3|_PANKQEDEVM[+16]R_.3|_PANKQEDEVMR_.2|_PAYHSSLMDPDTK_.3|_PAYHSSLM[+16]DPDTK_.3|_PAYHSSLMDPDTK_.2|_AYLQQLRQETGLR_.3|_VFDPQNDKPSK…
p / c	p	c	O15155	-0.371012	0.371012	-22.676	0.77324	0.0416787	0.0504638	0.405393	O15155	BET1_HUMAN	BET1 homolog	BET1	O15155	Homo sapiens	ER to Golgi vesicle-mediated transport,protein transport,COPII vesicle coating,vesicle fusion with Golgi apparatus	protein binding,syntaxin binding	Golgi membrane,endoplasmic reticulum membrane,cis-Golgi network,membrane,integral component of membrane,transport vesicle,SNARE complex,Golgi cisterna,endoplasmic reticulum-Golgi intermediate compartment membrane	sp	1	1	uniprot_sprot_2015-08-28_HUMAN	>sp|O15155|BET1_HUMAN BET1 homolog OS=Homo sapiens GN=BET1 PE=1 SV=1	1	2	4	_SLSIEIGHEVK_.3|_SLSIEIGHEVK_.2|_LLAEMDSQFDSTTGFLGK_.3|_LLAEMDSQFDSTTGFLGK_.2
p / c	p	c	O15160	0.00870863	0.00870863	0.605461	1.00605	0.179397	0.956364	0.756677	O15160	RPAC1_HUMAN	DNA-directed RNA polymerases I and III subunit RPAC1	POLR1C	O15160	Homo sapiens	transcription from RNA polymerase I promoter,transcription initiation from RNA polymerase I promoter,transcription elongation from RNA polymerase I promoter,termination of RNA polymerase I transcription,transcription from RNA polymerase III promoter,positive regulation of type I interferon production,positive regulation of gene expression, epigenetic	DNA binding,DNA-directed RNA polymerase activity,protein binding,protein dimerization activity,RNA polymerase I activity,RNA polymerase III activity	nucleoplasm,DNA-directed RNA polymerase III complex,DNA-directed RNA polymerase I complex,cytosol	sp	1	1	uniprot_sprot_2015-08-28_HUMAN	>sp|O15160|RPAC1_HUMAN DNA-directed RNA polymerases I and III subunit RPAC1 OS=Homo sapiens GN=POLR1C PE=1 SV=1	1	13	18	_VDVVHMDENSLEFDMVGIDAAIANAFR_.3|_LGLIPIHADPR_.3|_LGLIPIHADPR_.2|_VVLGEFGVR_.2|_DSSDPNELYVNHK_.3|_DSSDPNELYVNHK_.2|_FSPVATASYR_.2|_NQGDEEGTEIDTLQFR_.3|_NQGDEEGTEIDTLQFR_.2|_FLDELDAVQMD_.2|_VLVYNNTSIVQDEILAHR_.3|_ILLAEVPTMAVEK_.2|_VRDHYIFSVESTGVLPPDVLVSEAIK_.4|_VRDHYIFSVESTGVLPPDVLVSEAIK_.3|_NVHTTDFPGNYSGYDDAWDQDRFEK_.4|_LLPDITLLEPVEGEAAEELSR_.3|_LLPDITLLEPVEGEAAEELSR_.2|_C[+57]FSPGVIEVQEVQGK_.2
p / c	p	c	O15173	0.111294	0.111294	8.01965	1.0802	0.204171	0.239365	0.558299	O15173	PGRC2_HUMAN	Membrane-associated progesterone receptor component 2	PGRMC2	O15173	Homo sapiens	steroid hormone mediated signaling pathway	steroid hormone receptor activity,steroid binding,heme binding	nuclear envelope,endomembrane system,membrane,integral component of membrane	sp	1	1	uniprot_sprot_2015-08-28_HUMAN	>sp|O15173|PGRC2_HUMAN Membrane-associated progesterone receptor component 2 OS=Homo sapiens GN=PGRMC2 PE=1 SV=1	3	10	13	_DFSLEQLR_.2|_GLATFC[+57]LDK_.2|_RGLGAGAGAGEESPATSLPR_.3|_FYGPAGPYGIFAGR_.2|_FYGPAGPYGIFAGR_.3|_GLGAGAGAGEESPATSLPR_.2|_GLGAGAGAGEESPATSLPR_.3|_GLATFC[+57]LDKDALR_.3|_GSKFYGPAGPYGIFAGR_.3|_GSKFYGPAGPYGIFAGR_.2|_LLKPGEEPSEYTDEEDTK_.3|_DALRDEYDDLSDLNAVQMESVR_.3|_DEYDDLSDLNAVQMESVR_.2
p / c	p	c	O15198;P84022;Q15796	0.367924	0.367924	29.0494	1.29049	0.292158	0.0862781	0.462107	O15198;P84022;Q15796	SMAD9_HUMAN;SMAD3_HUMAN;SMAD2_HUMAN	Mothers against decapentaplegic homolog 9;Mothers against decapentaplegic homolog 3;Mothers against decapentaplegic homolog 2	SMAD9;SMAD3;SMAD2	O15198;P84022;Q15796	Homo sapiens	ureteric bud development,transcription, DNA-templated,protein phosphorylation,transforming growth factor beta receptor signaling pathway,BMP signaling pathway,midbrain development,hindbrain development,cartilage development,bone development,SMAD protein signal transduction,cellular response to organic cyclic compound,cellular response to BMP stimulus,positive regulation of transcription from RNA …	DNA binding,transcription factor activity, sequence-specific DNA binding,transforming growth factor beta receptor, pathway-specific cytoplasmic mediator activity,metal ion binding;RNA polymerase II core promoter proximal region sequence-specific DNA binding,transcription factor activity, RNA polymerase II core promoter sequence-specific,core promoter proximal region sequence-specific DNA binding,…	intracellular,nucleus,nucleoplasm,transcription factor complex,cytoplasm,cytosol,SMAD protein complex;nuclear chromatin,nucleus,nuclear inner membrane,nucleoplasm,transcription factor complex,cytoplasm,cytosol,plasma membrane,receptor complex,SMAD protein complex,SMAD2-SMAD3 protein complex;nuclear chromatin,nucleus,nucleoplasm,transcription factor complex,cytoplasm,cytosol,activin responsive fac…	sp	1	1	uniprot_sprot_2015-08-28_HUMAN	>sp|O15198|SMAD9_HUMAN Mothers against decapentaplegic homolog 9 OS=Homo sapiens GN=SMAD9 PE=1 SV=1;>sp|P84022|SMAD3_HUMAN Mothers against decapentaplegic homolog 3 OS=Homo sapiens GN=SMAD3 PE=1 SV=1;>sp|Q15796|SMAD2_HUMAN Mothers against decapentaplegic homolog 2 OS=Homo sapiens GN=SMAD2 PE=1 SV=1	2	1	2	_VETPVLPPVLVPR_.2|_VETPVLPPVLVPR_.3
p / c	p	c	O15212	1.05765	1.05765	108.154	2.08154	2.2214	0.296111	0.579371	O15212	PFD6_HUMAN	Prefoldin subunit 6	PFDN6	O15212	Homo sapiens	protein folding,chaperone-mediated protein complex assembly	unfolded protein binding,chaperone binding	cytoplasm,prefoldin complex	sp	1	1	uniprot_sprot_2015-08-28_HUMAN	>sp|O15212|PFD6_HUMAN Prefoldin subunit 6 OS=Homo sapiens GN=PFDN6 PE=1 SV=1	3	15	20	_LLGPVLVK_.2|_ETLAQLQQEFQR_.2|_ETLAQLQQEFQR_.3|_QKLEAQLTENNIVKEELALLDGSNVVFK_.3|_QKLEAQLTENNIVKEELALLDGSNVVFK_.4|_RLDYITAEIK_.3|_RLDYITAEIK_.2|_KLQGEVEK_.2|_RLDYITAEIKR_.3|_RYESQLR_.2|_EELALLDGSNVVFK_.3|_EELALLDGSNVVFK_.2|_LDYITAEIK_.2|_QKLEAQLTENNIVK_.3|_QKLEAQLTENNIVK_.2|_KLQGEVEKYQQLQK_.3|_LDYITAEIKR_.2|_LEAQLTENNIVK_.2|_QSEQQRETLAQLQQEFQR_.3|_LEAQLTENNIVKEELALLDGSNVVFK_.3
p / c	p	c	O15230	-0.104246	0.104246	-6.9709	0.930291	0.221399	0.62601	0.650195	O15230	LAMA5_HUMAN	Laminin subunit alpha-5	LAMA5	O15230	Homo sapiens	angiogenesis,branching involved in ureteric bud morphogenesis,morphogenesis of a polarized epithelium,neural crest cell migration,hair follicle development,cytoskeleton organization,integrin-mediated signaling pathway,muscle organ development,cell recognition,cell proliferation,embryo development,morphogenesis of embryonic epithelium,cell migration,cell differentiation,regulation of cell adhesion…	integrin binding,structural molecule activity	extracellular region,basement membrane,basal lamina,laminin-5 complex,extracellular space,nucleus,extracellular matrix,laminin-10 complex,laminin-11 complex,extracellular exosome	sp	1	8	uniprot_sprot_2015-08-28_HUMAN	>sp|O15230|LAMA5_HUMAN Laminin subunit alpha-5 OS=Homo sapiens GN=LAMA5 PE=1 SV=8	1	76	88	_ILQAVQAAEDAAGQALQQADHTWATVVR_.4|_ILQAVQAAEDAAGQALQQADHTWATVVR_.3|_TLAEVER_.2|_LLHSLDQAKEELER_.4|_LLHSLDQAKEELER_.3|_LGGQAVGTR_.2|_LAASLDGAR_.2|_QEVGVAVHTPQR_.3|_QEVGVAVHTPQR_.2|_AHPASNAIDGTER_.3|_AHPASNAIDGTER_.2|_DTLASVFR_.2|_AGALLPAIHEQLR_.3|_NQERLEEALQR_.3|_C[+57]YC[+57]RPNFSGER_.3|_TLQFGHMSVTVER_.3|_C[+57]VPC[+57]QC[+57]HGHSDR_.3|_SPNHPLDSPHVC[+57]R_.3|_LLHSLDQAK_.2|_GPPPELQPQPEGPPR_.3|_GPPP…
p / c	p	c	O15240	-0.462558	0.462558	-27.4302	0.725698	0.526497	0.431431	0.599813	O15240	VGF_HUMAN	Neurosecretory protein VGF	VGF	O15240	Homo sapiens	ovarian follicle development,response to dietary excess,generation of precursor metabolites and energy,response to cold,sexual reproduction,insulin secretion,response to insulin,carbohydrate homeostasis,glucose homeostasis,defense response to bacterium,regulation of synaptic plasticity,response to cAMP	molecular_function,hormone activity,neuropeptide hormone activity,growth factor activity	extracellular space,transport vesicle,cytoplasmic vesicle,intracellular membrane-bounded organelle	sp	1	2	uniprot_sprot_2015-08-28_HUMAN	>sp|O15240|VGF_HUMAN Neurosecretory protein VGF OS=Homo sapiens GN=VGF PE=1 SV=2	1	10	11	_LADLASDLLLQYLLQGGAR_.2|_LADLASDLLLQYLLQGGAR_.3|_RAQEEAEAEER_.3|_RQQETAAAETETR_.3|_AYQGVAAPFPK_.2|_AQEEAEAEER_.2|_ARRPESALLGGSEAGER_.3|_THLGEALAPLSK_.2|_QQETAAAETETR_.2|_LHLPADDVVSIIEEVEEK_.3|_RLQEQEELENYIEHVLLR_.3
p / c	p	c	O15254	1.65973	1.65973	215.957	3.15957	1.13945	0.287712	0.576738	O15254	ACOX3_HUMAN	Peroxisomal acyl-coenzyme A oxidase 3	ACOX3	O15254	Homo sapiens	fatty acid beta-oxidation using acyl-CoA dehydrogenase,fatty acid beta-oxidation using acyl-CoA oxidase,lipid homeostasis	fatty-acyl-CoA binding,acyl-CoA dehydrogenase activity,receptor binding,electron carrier activity,pristanoyl-CoA oxidase activity,flavin adenine dinucleotide binding,oxidoreductase activity, acting on the CH-CH group of donors, with a flavin as acceptor	mitochondrion,peroxisome,peroxisomal matrix,membrane	sp	1	2	uniprot_sprot_2015-08-28_HUMAN	>sp|O15254|ACOX3_HUMAN Peroxisomal acyl-coenzyme A oxidase 3 OS=Homo sapiens GN=ACOX3 PE=1 SV=2	1	22	30	_LLPYLAAVYALDHFSK_.3|_LLPYLAAVYALDHFSK_.2|_EAC[+57]GGHGYLAMNR_.3|_EAC[+57]GGHGYLAMNR_.2|_SPGADLSLEK_.2|_LGQNGLDNGFAMFHK_.3|_LC[+57]VPGDQC[+57]HGLHPFIVQIR_.4|_LC[+57]VPGDQC[+57]HGLHPFIVQIR_.3|_PLASWTTQQGIQEC[+57]R_.3|_PLASWTTQQGIQEC[+57]R_.2|_NLWGAVLQESK_.2|_VSIVSLAILNLK_.2|_TTAHYDPATEEFIIHSPDFEAAK_.4|_TTAHYDPATEEFIIHSPDFEAAK_.3|_SLFLDLVELQR_.2|_ASWWPEFSVNKPVIGSLK_.3|_ASWWPEFSVNKPVIGSLK_.2|_EIHALA…
p / c	p	c	O15258	0.216567	0.216567	16.1965	1.16197	0.441468	0.613874	0.64361	O15258	RER1_HUMAN	Protein RER1	RER1	O15258	Homo sapiens	retrograde vesicle-mediated transport, Golgi to ER,skeletal muscle acetylcholine-gated channel clustering,positive regulation of establishment of protein localization to plasma membrane	molecular_function,acetylcholine receptor binding	endoplasmic reticulum-Golgi intermediate compartment,Golgi apparatus,plasma membrane,cell surface,integral component of Golgi membrane	sp	1	1	uniprot_sprot_2015-08-28_HUMAN	>sp|O15258|RER1_HUMAN Protein RER1 OS=Homo sapiens GN=RER1 PE=1 SV=1	1	3	4	_QNEEFRPFIR_.3|_VDPSLMEDSDDGPSLPTK_.3|_VDPSLMEDSDDGPSLPTK_.2|_LGQIYQSWLDK_.2
p / c	p	c	O15260	-0.791977	0.791977	-42.2448	0.577552	1.68341	0.225008	0.554445	O15260	SURF4_HUMAN	Surfeit locus protein 4	SURF4	O15260	Homo sapiens	retrograde vesicle-mediated transport, Golgi to ER,Golgi organization,positive regulation of organelle organization,protein exit from endoplasmic reticulum,early endosome to Golgi transport		Golgi membrane,endoplasmic reticulum membrane,endoplasmic reticulum-Golgi intermediate compartment,integral component of membrane,transport vesicle,endoplasmic reticulum-Golgi intermediate compartment membrane	sp	1	3	uniprot_sprot_2015-08-28_HUMAN	>sp|O15260|SURF4_HUMAN Surfeit locus protein 4 OS=Homo sapiens GN=SURF4 PE=1 SV=3	4	6	11	_LC[+57]LISTFLEDGIR_.2|_SMFAGVPTMR_.2|_SMFAGVPTM[+16]R_.2|_SM[+16]FAGVPTMR_.2|_MWFQWSEQR_.2|_QYLPHVAR_.2|_GQNDLMGTAEDFADQFLR_.3|_GQNDLM[+16]GTAEDFADQFLR_.3|_GQNDLM[+16]GTAEDFADQFLR_.2|_GQNDLMGTAEDFADQFLR_.2|_NLALGGGLLLLLAESR_.2
p / c	p	c	O15269	-0.0324715	0.0324715	-2.22561	0.977744	0.394176	0.848038	0.726321	O15269	SPTC1_HUMAN	Serine palmitoyltransferase 1	SPTLC1	O15269	Homo sapiens	sphingolipid metabolic process,sphingomyelin biosynthetic process,sphingolipid biosynthetic process,sphinganine biosynthetic process,sphingosine biosynthetic process,ceramide biosynthetic process,positive regulation of lipophagy	serine C-palmitoyltransferase activity,protein binding,pyridoxal phosphate binding	endoplasmic reticulum membrane,integral component of membrane,serine C-palmitoyltransferase complex,SPOTS complex	sp	1	1	uniprot_sprot_2015-08-28_HUMAN	>sp|O15269|SPTC1_HUMAN Serine palmitoyltransferase 1 OS=Homo sapiens GN=SPTLC1 PE=1 SV=1	3	15	20	_EKEELIEEWQPEPLVPPVPK_.3|_LLQEIVDQC[+57]MNR_.2|_EC[+57]INFASFNFLGLLDNPR_.3|_VVVTVEQTEEELER_.2|_VVVTVEQTEEELER_.3|_ALQGISGLK_.2|_AAC[+57]FAIQK_.2|_DHPALNYNIVSGPPSHK_.4|_DHPALNYNIVSGPPSHK_.3|_DHPALNYNIVSGPPSHK_.2|_YGVGTC[+57]GPR_.2|_SFVIDHQR_.2|_HNDMADLER_.2|_HNDM[+16]ADLER_.2|_LLKEQEIEDQKNPR_.3|_IFLEESLSFGVLGEHGR_.3|_VVGESLSPAFHLQLEESTGSREQDVR_.4|_VVGESLSPAFHLQLEESTGSR_.3|_VVGESLSPAFHLQLEESTGSR_.2…
p / c	p	c	O15294	-0.782269	0.782269	-41.8548	0.581452	1.42194	0.351578	0.585218	O15294	OGT1_HUMAN	UDP-N-acetylglucosamine--peptide N-acetylglucosaminyltransferase 110 kDa subunit	OGT	O15294	Homo sapiens	regulation of glycolytic process,protein O-linked glycosylation,apoptotic process,signal transduction,response to nutrient,positive regulation of granulocyte differentiation,negative regulation of protein ubiquitination,response to insulin,circadian regulation of gene expression,regulation of Rac protein signal transduction,positive regulation of catalytic activity,histone H4-K5 acetylation,histo…	protein binding,phosphatidylinositol-3,4,5-trisphosphate binding,enzyme activator activity,acetylglucosaminyltransferase activity,protein N-acetylglucosaminyltransferase activity,protein O-GlcNAc transferase activity,histone acetyltransferase activity (H4-K5 specific),histone acetyltransferase activity (H4-K8 specific),histone acetyltransferase activity (H4-K16 specific)	histone acetyltransferase complex,nucleus,nucleoplasm,mitochondrion,cytosol,plasma membrane,MLL5-L complex	sp	1	3	uniprot_sprot_2015-08-28_HUMAN	>sp|O15294|OGT1_HUMAN UDP-N-acetylglucosamine--peptide N-acetylglucosaminyltransferase 110 kDa subunit OS=Homo sapiens GN=OGT PE=1 SV=3	2	49	71	_IIFSPVAPK_.2|_AIQINPAFADAHSNLASIHK_.4|_AIQINPAFADAHSNLASIHK_.3|_AIQINPAFADAHSNLASIHK_.2|_IIFSPVAPKEEHVR_.4|_IIFSPVAPKEEHVR_.3|_REQGNIEEAVR_.3|_REQGNIEEAVR_.2|_SDLGNLLK_.2|_GQLQEAIEHYR_.3|_GQLQEAIEHYR_.2|_KLVSIVADQLEK_.3|_KLVSIVADQLEK_.2|_NRQEYEDIAVK_.3|_NRQEYEDIAVK_.2|_AATGEEVPR_.2|_HGNLC[+57]LDK_.2|_LC[+57]PTHADSLNNLANIKR_.4|_LC[+57]PTHADSLNNLANIKR_.3|_IVLNGIDLK_.2|_M[+16]LSFQGLAELAHR_.3|_MLSFQ…
p / c	p	c	O15305	-0.148384	0.148384	-9.77397	0.90226	0.477745	0.481098	0.616367	O15305	PMM2_HUMAN	Phosphomannomutase 2	PMM2	O15305	Homo sapiens	mannose metabolic process,protein glycosylation,protein N-linked glycosylation,GDP-mannose biosynthetic process,protein targeting to ER	phosphomannomutase activity,protein binding	cytosol,neuronal cell body,extracellular exosome	sp	1	1	uniprot_sprot_2015-08-28_HUMAN	>sp|O15305|PMM2_HUMAN Phosphomannomutase 2 OS=Homo sapiens GN=PMM2 PE=1 SV=1	3	15	18	_IGVVGGSDFEK_.2|_GTFIEFR_.2|_NGMLNVSPIGR_.2|_NGM[+16]LNVSPIGR_.2|_EMDDFLQK_.2|_IC[+57]ELLFS_.2|_IKIGVVGGSDFEK_.3|_HVENDGYK_.2|_TIYFFGDK_.2|_IEFYELDK_.2|_TMGYSVTAPEDTRR_.3|_YDYVFPENGLVAYK_.3|_YDYVFPENGLVAYK_.2|_IEFYELDKK_.2|_VQEQLGNDVVEK_.2|_TMGYSVTAPEDTR_.2|_QNIQSHLGEALIQDLINYC[+57]LSYIAK_.4|_QNIQSHLGEALIQDLINYC[+57]LSYIAK_.3
p / c	p	c	O15321	0.333255	0.333255	25.9852	1.25985	0.216182	0.273787	0.571285	O15321	TM9S1_HUMAN	Transmembrane 9 superfamily member 1	TM9SF1	O15321	Homo sapiens	autophagy		autophagosome membrane,lysosomal membrane,integral component of membrane,cytoplasmic vesicle	sp	1	2	uniprot_sprot_2015-08-28_HUMAN	>sp|O15321|TM9S1_HUMAN Transmembrane 9 superfamily member 1 OS=Homo sapiens GN=TM9SF1 PE=1 SV=2	1	7	9	_AGDPVILYVNK_.2|_DVKPHSLDGLRPDEFLGLTHTYSVR_.5|_DVKPHSLDGLRPDEFLGLTHTYSVR_.4|_NNASPFDAPC[+57]R_.2|_SLSLGEVLDGDR_.2|_ILC[+57]HMQLSSAQVEQLR_.3|_GFVGYMEESGFLPHSHK_.3|_VGPYHNPQETYHYYQLPVC[+57]C[+57]PEK_.4|_VGPYHNPQETYHYYQLPVC[+57]C[+57]PEK_.3
p / c	p	c	O15347	-0.886845	0.886845	-45.9205	0.540795	1.56264	0.152481	0.524758	O15347	HMGB3_HUMAN	High mobility group protein B3	HMGB3	O15347	Homo sapiens	DNA recombination,transcription, DNA-templated,regulation of transcription, DNA-templated,multicellular organism development,DNA geometric change,innate immune response,negative regulation of cell differentiation	four-way junction DNA binding,double-stranded DNA binding,protein binding,DNA binding, bending,poly(A) RNA binding	nucleus,chromosome,cytoplasm	sp	1	4	uniprot_sprot_2015-08-28_HUMAN	>sp|O15347|HMGB3_HUMAN High mobility group protein B3 OS=Homo sapiens GN=HMGB3 PE=1 SV=4	4	15	26	_STNPGISIGDVAK_.2|_M[+16]SAYAFFVQTC[+57]R_.2|_M[+16]SAYAFFVQTC[+57]R_.3|_MSAYAFFVQTC[+57]R_.3|_MSAYAFFVQTC[+57]R_.2|_KNPEVPVNFAEFSK_.3|_KNPEVPVNFAEFSK_.2|_KKNPEVPVNFAEFSK_.4|_KKNPEVPVNFAEFSK_.3|_STNPGISIGDVAKK_.3|_SKFDEMAK_.2|_RPPSGFFLFC[+57]SEFRPK_.4|_RPPSGFFLFC[+57]SEFRPK_.3|_MSAYAFFVQTC[+57]REEHK_.4|_MSAYAFFVQTC[+57]REEHK_.3|_KLGEMWNNLNDSEK_.3|_KLGEM[+16]WNNLNDSEK_.3|_KLGEMWNNLNDSEK_.2|_KNPEVP…
p / c	p	c	O15355	-0.11088	0.11088	-7.39766	0.926023	0.884195	0.888261	0.735249	O15355	PPM1G_HUMAN	Protein phosphatase 1G	PPM1G	O15355	Homo sapiens	protein dephosphorylation,cell cycle arrest,peptidyl-threonine dephosphorylation	protein serine/threonine phosphatase activity,metal ion binding	nucleus,nucleoplasm,cytoplasm,membrane	sp	1	1	uniprot_sprot_2015-08-28_HUMAN	>sp|O15355|PPM1G_HUMAN Protein phosphatase 1G OS=Homo sapiens GN=PPM1G PE=1 SV=1	1	28	41	_ALDMSYDHKPEDEVELAR_.4|_ALDM[+16]SYDHKPEDEVELAR_.4|_ALDMSYDHKPEDEVELAR_.3|_YLPDIIKDQK_.3|_ISQRDENGELR_.3|_NTAELQPESGKR_.3|_NTAELQPESGKR_.2|_VNGGLNLSR_.2|_LTTEEVIK_.2|_AIGDHFYK_.2|_C[+57]SGDGVGAPR_.2|_ELAQIAGRPTEDEDEKEK_.4|_ELAQIAGRPTEDEDEKEK_.3|_KLEEVLSTEGAEENGNSDKK_.4|_KLEEVLSTEGAEENGNSDKK_.3|_LPLPYGFSAMQGWR_.3|_LPLPYGFSAMQGWR_.2|_LPLPYGFSAM[+16]QGWR_.2|_EEPGSDSGTTAVVALIR_.3|_EEPGSDSGTTAVVALIR_.…
p / c	p	c	O15357	0.0930155	0.0930155	6.65972	1.0666	0.254107	0.517118	0.624749	O15357	SHIP2_HUMAN	Phosphatidylinositol 3,4,5-trisphosphate 5-phosphatase 2	INPPL1	O15357	Homo sapiens	endochondral ossification,immune system process,glucose metabolic process,phosphatidylinositol biosynthetic process,endocytosis,actin filament organization,cell adhesion,negative regulation of cell proliferation,post-embryonic development,negative regulation of gene expression,response to insulin,inositol phosphate metabolic process,phosphatidylinositol dephosphorylation,ruffle assembly	actin binding,protein binding,SH3 domain binding,phosphatidylinositol-3,4,5-trisphosphate 5-phosphatase activity,SH2 domain binding,inositol-1,3,4,5-tetrakisphosphate 5-phosphatase activity	cytoplasm,Golgi apparatus,cytosol,cytoskeleton,plasma membrane,lamellipodium,filopodium	sp	1	2	uniprot_sprot_2015-08-28_HUMAN	>sp|O15357|SHIP2_HUMAN Phosphatidylinositol 3,4,5-trisphosphate 5-phosphatase 2 OS=Homo sapiens GN=INPPL1 PE=1 SV=2	2	32	37	_SMIGSTAQQFLTFLSHR_.2|_SMIGSTAQQFLTFLSHR_.3|_SM[+16]IGSTAQQFLTFLSHR_.3|_AAPREEPLTPR_.3|_RLLLDTLQLSK_.3|_VAVLVKPEHENR_.3|_AAAEELLAR_.2|_KPAFTEASC[+57]PLSR_.3|_KPAFTEASC[+57]PLSR_.2|_SALLPGPLELQPPR_.3|_SALLPGPLELQPPR_.2|_TGIANTLGNK_.2|_VDQLNLER_.2|_VAITVPAPQLGHHR_.3|_SC[+57]SVLQMAK_.2|_LFEEPEKPPPTGRPPAPPR_.4|_VLSGLEILSK_.2|_LDVTLGDLTK_.2|_DSQEDWTTFTHDR_.3|_TNVPSWC[+57]DR_.2|_FTHLFWFGDLNYR_.3|_NQNYL…
p / c	p	c	O15371	0.376765	0.376765	29.8427	1.29843	0.566845	0.102171	0.489073	O15371	EIF3D_HUMAN	Eukaryotic translation initiation factor 3 subunit D	EIF3D	O15371	Homo sapiens	formation of translation preinitiation complex,formation of cytoplasmic translation initiation complex,cap-dependent translational initiation,translational initiation,regulation of translational initiation,IRES-dependent viral translational initiation,viral translational termination-reinitiation	RNA binding,protein binding,poly(A) RNA binding,mRNA cap binding,translation initiation factor activity	cytosol,eukaryotic translation initiation factor 3 complex,membrane,eukaryotic 43S preinitiation complex,eukaryotic 48S preinitiation complex,eukaryotic translation initiation factor 3 complex, eIF3m	sp	1	1	uniprot_sprot_2015-08-28_HUMAN	>sp|O15371|EIF3D_HUMAN Eukaryotic translation initiation factor 3 subunit D OS=Homo sapiens GN=EIF3D PE=1 SV=1	4	36	62	_DMPYQPFSK_.2|_TQGNVFATDAILATLMSC[+57]TR_.2|_TQGNVFATDAILATLMSC[+57]TR_.3|_TQGNVFATDAILATLM[+16]SC[+57]TR_.3|_TQGNVFATDAILATLM[+16]SC[+57]TR_.2|_YLEVSEPQDIEC[+57]C[+57]GALEYYDK_.3|_VADWTGATYQDKR_.3|_VADWTGATYQDKR_.2|_IFHTVTTTDDPVIR_.3|_IFHTVTTTDDPVIR_.2|_C[+57]VIDIC[+57]MK_.2|_FMTPVIQDNPSGWGPC[+57]AVPEQFR_.3|_FM[+16]TPVIQDNPSGWGPC[+57]AVPEQFR_.3|_YNFPNPNPFVEDDMDKNEIASVAYR_.3|_YNFPNPNPFVEDDM[+16]D…
p / c	p	c	O15372	0.380547	0.380547	30.1835	1.30184	0.705136	0.359472	0.585892	O15372	EIF3H_HUMAN	Eukaryotic translation initiation factor 3 subunit H	EIF3H	O15372	Homo sapiens	formation of translation preinitiation complex,translational initiation,regulation of translational initiation	protein binding,poly(A) RNA binding,translation initiation factor activity	cytosol,eukaryotic translation initiation factor 3 complex,membrane,eukaryotic 43S preinitiation complex,eukaryotic 48S preinitiation complex,extracellular exosome,eukaryotic translation initiation factor 3 complex, eIF3m	sp	1	1	uniprot_sprot_2015-08-28_HUMAN	>sp|O15372|EIF3H_HUMAN Eukaryotic translation initiation factor 3 subunit H OS=Homo sapiens GN=EIF3H PE=1 SV=1	2	26	43	_GEPPLPEEDLSK_.2|_SAVADKHELLSLASSNHLGK_.5|_SAVADKHELLSLASSNHLGK_.4|_SAVADKHELLSLASSNHLGK_.3|_SAVADKHELLSLASSNHLGK_.2|_EKDFSPEALKK_.3|_KSAVADKHELLSLASSNHLGK_.5|_KSAVADKHELLSLASSNHLGK_.4|_TAQGSLSLK_.2|_NSHLINVLMWELEKK_.4|_NSHLINVLMWELEKK_.3|_HELLSLASSNHLGK_.3|_NLQLLMDR_.2|_EFTAQNLGK_.2|_LMEVC[+57]KEK_.2|_EGTGSTATSSSSTAGAAGK_.3|_EGTGSTATSSSSTAGAAGK_.2|_HVNIDHLHVGWYQSTYYGSFVTR_.5|_HVNIDHLHVGWYQSTYYGS…
p / c	p	c	O15381	-0.574637	0.574637	-32.8545	0.671455	0.0224535	0.0175851	0.293284	O15381	NVL_HUMAN	Nuclear valosin-containing protein-like	NVL	O15381	Homo sapiens	ribosome biogenesis,positive regulation of telomerase activity	protein binding,ATP binding,poly(A) RNA binding,preribosome binding	nucleus,nucleoplasm,telomerase holoenzyme complex,nucleolus,mitochondrion,membrane	sp	1	1	uniprot_sprot_2015-08-28_HUMAN	>sp|O15381|NVL_HUMAN Nuclear valosin-containing protein-like OS=Homo sapiens GN=NVL PE=1 SV=1	1	29	34	_NSAPC[+57]VIFFDEVDALC[+57]PR_.3|_NSAPC[+57]VIFFDEVDALC[+57]PR_.2|_HPEVYHHLGVVPPR_.4|_HPEVYHHLGVVPPR_.3|_KNPEMEDLPSK_.3|_KNPEMEDLPSK_.2|_EAAMC[+57]AVNR_.2|_HFEEAFKK_.2|_VIQYLTSNK_.2|_DSSLLESDMK_.2|_GLEFQISNVK_.2|_KPITEIQDSK_.2|_GVLLHGPPGC[+57]GK_.2|_TLLAHAIAGELDLPILK_.3|_TLLAHAIAGELDLPILK_.2|_ALGLVTPAGVLLAGPPGC[+57]GK_.3|_ALGLVTPAGVLLAGPPGC[+57]GK_.2|_VLVIGATNRPDSLDPALR_.3|_TLFVGLPPPADR_.2|_FEDVG…
p / c	p	c	O15382	0.221511	0.221511	16.5954	1.16595	0.229399	0.402386	0.592997	O15382	BCAT2_HUMAN	Branched-chain-amino-acid aminotransferase, mitochondrial	BCAT2	O15382	Homo sapiens	aspartate biosynthetic process,isoleucine catabolic process,branched-chain amino acid biosynthetic process,branched-chain amino acid catabolic process,leucine biosynthetic process,valine biosynthetic process,regulation of hormone levels	branched-chain-amino-acid transaminase activity,pyridoxal phosphate binding,L-leucine transaminase activity,L-valine transaminase activity,L-isoleucine transaminase activity	mitochondrion,mitochondrial matrix	sp	1	2	uniprot_sprot_2015-08-28_HUMAN	>sp|O15382|BCAT2_HUMAN Branched-chain-amino-acid aminotransferase, mitochondrial OS=Homo sapiens GN=BCAT2 PE=1 SV=2	1	25	36	_AADLQLEMTQK_.2|_AADLQLEMTQKPHK_.4|_AADLQLEMTQKPHK_.3|_AADLQLEM[+16]TQKPHK_.3|_KPGPGEPLVFGK_.3|_KPGPGEPLVFGK_.2|_LFRPWLNMDR_.3|_LC[+57]LPSFDK_.2|_VREVFGSGTAC[+57]QVC[+57]PVHR_.4|_VREVFGSGTAC[+57]QVC[+57]PVHR_.3|_LELLEC[+57]IR_.2|_AWVGGVGNYK_.2|_LC[+57]LPSFDKLELLEC[+57]IRR_.4|_PGPGEPLVFGK_.2|_AADLQLEMTQKPHKKPGPGEPLVFGK_.5|_TFTDHMLMVEWNDK_.3|_LGGNYGPTVLVQQEALK_.3|_LGGNYGPTVLVQQEALK_.2|_EVFGSGTAC[+5…
p / c	p	c	O15400	0.372828	0.372828	29.4889	1.29489	1.06034	0.428451	0.599813	O15400	STX7_HUMAN	Syntaxin-7	STX7	O15400	Homo sapiens	positive regulation of T cell mediated cytotoxicity,intracellular protein transport,vesicle fusion,vesicle docking,organelle localization,organelle assembly,positive regulation of receptor localization to synapse,regulation of protein localization to plasma membrane	SNARE binding,SNAP receptor activity,protein binding,chloride channel inhibitor activity,syntaxin binding	immunological synapse,lysosome,lysosomal membrane,endosome,early endosome,late endosome,plasma membrane,integral component of membrane,endocytic vesicle,SNARE complex,early endosome membrane,vesicle,azurophil granule,intracellular membrane-bounded organelle,perinuclear region of cytoplasm,recycling endosome,extracellular exosome,tertiary granule	sp	1	4	uniprot_sprot_2015-08-28_HUMAN	>sp|O15400|STX7_HUMAN Syntaxin-7 OS=Homo sapiens GN=STX7 PE=1 SV=4	3	10	12	_ITQC[+57]SVEIQR_.2|_EFGSLPTTPSEQR_.2|_TLNQLGTPQDSPELR_.2|_TLNQLGTPQDSPELR_.3|_VSGSFPEDSSKER_.3|_VSGSFPEDSSK_.2|_DRLVAEFTTSLTNFQK_.3|_DRLVAEFTTSLTNFQK_.2|_LVAEFTTSLTNFQK_.2|_QLEADIMDINEIFK_.2|_DLGMMIHEQGDVIDSIEANVENAEVHVQQANQQLSR_.4|_NLVSWESQTQPQVQVQDEEITEDDLR_.3
p / c	p	c	O15460	0.146621	0.146621	10.6974	1.10697	0.387624	0.396688	0.591358	O15460	P4HA2_HUMAN	Prolyl 4-hydroxylase subunit alpha-2	P4HA2	O15460	Homo sapiens	peptidyl-proline hydroxylation,oxidation-reduction process	procollagen-proline 4-dioxygenase activity,iron ion binding,electron carrier activity,oxidoreductase activity, acting on single donors with incorporation of molecular oxygen, incorporation of two atoms of oxygen,L-ascorbic acid binding	nucleus,cytoplasm,endoplasmic reticulum,endoplasmic reticulum lumen,intracellular membrane-bounded organelle	sp	1	1	uniprot_sprot_2015-08-28_HUMAN	>sp|O15460|P4HA2_HUMAN Prolyl 4-hydroxylase subunit alpha-2 OS=Homo sapiens GN=P4HA2 PE=1 SV=1	3	21	24	_TGVLTVASYR_.2|_SSWLEEDDDPVVAR_.2|_YYDVMSDEEIER_.2|_SAADAEGYLAHPVNAYK_.3|_YFEQLLEEEREK_.3|_GQEFLRPC[+57]GSTEVD_.2|_TAELLQVANYGVGGQYEPHFDFSR_.3|_KGTAVFWYNLLR_.3|_QFFPTDEDEIGAAK_.2|_APQLLIAPFKEEDEWDSPHIVR_.4|_APQLLIAPFKEEDEWDSPHIVR_.3|_SQVLDYLSYAVFQLGDLHR_.4|_SQVLDYLSYAVFQLGDLHR_.3|_LLSLDPSHER_.2|_SAYNEGDYYHTVLWMEQVLK_.3|_HAAC[+57]PVLVGC[+57]K_.3|_HAAC[+57]PVLVGC[+57]K_.2|_LDPGTISR_.2|_RLLSLDPSHER_…
p / c	p	c	O15498	-0.80526	0.80526	-42.7741	0.572259	2.11538	0.393907	0.590961	O15498	YKT6_HUMAN	Synaptobrevin homolog YKT6	YKT6	O15498	Homo sapiens	ER to Golgi vesicle-mediated transport,vesicle targeting,vesicle docking involved in exocytosis,vesicle fusion,protein transport,retrograde transport, endosome to Golgi,cell-cell adhesion	SNARE binding,SNAP receptor activity,protein-cysteine S-palmitoyltransferase activity,cadherin binding involved in cell-cell adhesion	Golgi membrane,cytoplasm,mitochondrion,endosome,endoplasmic reticulum,Golgi apparatus,cytosol,integral component of plasma membrane,cell-cell adherens junction,transport vesicle,cytoplasmic vesicle membrane,SNARE complex,endoplasmic reticulum-Golgi intermediate compartment membrane,neuronal cell body,extracellular exosome,apical dendrite,basilar dendrite	sp	1	1	uniprot_sprot_2015-08-28_HUMAN	>sp|O15498|YKT6_HUMAN Synaptobrevin homolog YKT6 OS=Homo sapiens GN=YKT6 PE=1 SV=1	3	15	24	_LYSLSVLYK_.2|_EQDYLC[+57]HVYVR_.3|_EQDYLC[+57]HVYVR_.2|_IDWPVGSPATIHYPALDGHLSR_.4|_IDWPVGSPATIHYPALDGHLSR_.3|_VAFTLLEK_.2|_ASVKEQDYLC[+57]HVYVR_.4|_SEVLGTQSK_.2|_LYSLSVLYKGEAK_.3|_AAYDVSSFSFFQR_.3|_AAYDVSSFSFFQR_.2|_VQAELDETK_.2|_IILHNTMESLLER_.3|_IILHNTM[+16]ESLLER_.3|_IILHNTMESLLER_.2|_IILHNTM[+16]ESLLER_.2|_GEKLDDLVSK_.2|_QVDRIDWPVGSPATIHYPALDGHLSR_.5|_QVDRIDWPVGSPATIHYPALDGHLSR_.4|_QVDRIDWPV…
p / c	p	c	O15511	-0.195266	0.195266	-12.6588	0.873412	0.760101	0.556807	0.633174	O15511	ARPC5_HUMAN	Actin-related protein 2/3 complex subunit 5	ARPC5	O15511	Homo sapiens	movement of cell or subcellular component,smooth muscle cell migration,cell migration,orbitofrontal cortex development,maintenance of cell polarity,actin cytoskeleton organization,microtubule organizing center organization,Arp2/3 complex-mediated actin nucleation,Fc-gamma receptor signaling pathway involved in phagocytosis,ephrin receptor signaling pathway,actin filament network formation,lamelli…	structural constituent of cytoskeleton,protein binding,actin filament binding	cytoplasm,cytosol,Arp2/3 protein complex,focal adhesion,actin cytoskeleton,neuron projection,extracellular exosome	sp	1	3	uniprot_sprot_2015-08-28_HUMAN	>sp|O15511|ARPC5_HUMAN Actin-related protein 2/3 complex subunit 5 OS=Homo sapiens GN=ARPC5 PE=1 SV=3	3	13	23	_ALAAGGVGSIVR_.2|_NGVDLLMK_.2|_NGVDLLM[+16]K_.2|_QGNMTAALQAALKNPPINTK_.3|_QGNMTAALQAALK_.2|_QGNMTAALQAALK_.3|_QGNM[+16]TAALQAALK_.2|_AVQSLDKNGVDLLMK_.3|_AVQSLDKNGVDLLM[+16]K_.3|_AVQSLDKNGVDLLMK_.2|_GFESPSDNSSAMLLQWHEK_.3|_GFESPSDNSSAMLLQWHEK_.4|_GFESPSDNSSAM[+16]LLQWHEK_.3|_GFESPSDNSSAMLLQWHEK_.2|_KVDVDEYDENK_.3|_KVDVDEYDENK_.2|_FRKVDVDEYDENK_.3|_VDVDEYDENK_.2|_FVDEEDGGDGQAGPDEGEVDSC[+57]LR_.4|_F…
p / c	p	c	O15523	-0.511099	0.511099	-29.8312	0.701688	0.472046	0.368307	0.587059	O15523	DDX3Y_HUMAN	ATP-dependent RNA helicase DDX3Y	DDX3Y	O15523	Homo sapiens	translational initiation,chromosome segregation,regulation of gene expression,RNA secondary structure unwinding	DNA binding,RNA binding,ATP-dependent RNA helicase activity,ATP binding	nucleus,cytoplasm,membrane,cytoplasmic ribonucleoprotein granule	sp	1	2	uniprot_sprot_2015-08-28_HUMAN	>sp|O15523|DDX3Y_HUMAN ATP-dependent RNA helicase DDX3Y OS=Homo sapiens GN=DDX3Y PE=1 SV=2	1	6	8	_TAAFLLPILSQIYTDGPGEALK_.3|_TAAFLLPILSQIYTDGPGEALK_.2|_SDYDGIGNR_.2|_VVWVEDLDK_.2|_QSSGSSSSGFGASR_.2|_NDPELDQQLANLDLNSEK_.3|_NDPELDQQLANLDLNSEK_.2|_VGNLGLATSFFNEK_.2
p / c	p	c	O15533	-1.24061	1.24061	-57.6807	0.423193	1.98612	0.186557	0.533678	O15533	TPSN_HUMAN	Tapasin	TAPBP	O15533	Homo sapiens	antigen processing and presentation of peptide antigen via MHC class I,protein complex assembly,retrograde vesicle-mediated transport, Golgi to ER,immune response,regulation of gene expression,antigen processing and presentation of endogenous peptide antigen via MHC class I,peptide antigen stabilization,transmembrane transport,regulation of protein complex stability	protein binding,peptide antigen-transporting ATPase activity,MHC class I protein binding,peptide antigen binding,TAP1 binding,TAP2 binding,unfolded protein binding	Golgi membrane,endoplasmic reticulum,endoplasmic reticulum membrane,integral component of membrane,MHC class I peptide loading complex,integral component of lumenal side of endoplasmic reticulum membrane,TAP complex	sp	1	1	uniprot_sprot_2015-08-28_HUMAN	>sp|O15533|TPSN_HUMAN Tapasin OS=Homo sapiens GN=TAPBP PE=1 SV=1	3	6	11	_WASGLTPAQNC[+57]PR_.2|_VSLMPATLAR_.2|_VSLM[+16]PATLAR_.2|_HHSDGSVSLSGHLQPPPVTTEQHGAR_.5|_HHSDGSVSLSGHLQPPPVTTEQHGAR_.6|_GAPAPHC[+57]EMSR_.3|_GAPAPHC[+57]EM[+16]SR_.3|_GAPAPHC[+57]EMSR_.2|_GAPAPHC[+57]EM[+16]SR_.2|_ALGWAAVYLSTC[+57]K_.2|_QGPGEPPPRPDLDPELYLSVHDPAGALQAAFR_.4
p / c	p	c	O43143	0.1208	0.1208	8.73376	1.08734	0.867745	0.746968	0.6955	O43143	DHX15_HUMAN	Pre-mRNA-splicing factor ATP-dependent RNA helicase DHX15	DHX15	O43143	Homo sapiens	mRNA splicing, via spliceosome,mRNA processing,RNA splicing,response to toxic substance,response to alkaloid	RNA helicase activity,double-stranded RNA binding,ATP-dependent RNA helicase activity,protein binding,ATP binding,poly(A) RNA binding	nucleus,U12-type spliceosomal complex,nucleolus,cytoplasm,U2-type post-mRNA release spliceosomal complex	sp	1	2	uniprot_sprot_2015-08-28_HUMAN	>sp|O43143|DHX15_HUMAN Pre-mRNA-splicing factor ATP-dependent RNA helicase DHX15 OS=Homo sapiens GN=DHX15 PE=1 SV=2	3	51	87	_DYYINIR_.2|_FTDILVR_.2|_LQLPVWEYKDR_.3|_YGVIILDEAHER_.3|_YGVIILDEAHER_.2|_SNLGSVVLQLK_.2|_EVDDLGPEVGDIK_.2|_EVDDLGPEVGDIK_.3|_EAMNDPLLER_.2|_EAM[+16]NDPLLER_.2|_TLATDILMGVLK_.2|_TLATDILM[+16]GVLK_.2|_TC[+57]TDIKPEWLVK_.3|_TC[+57]TDIKPEWLVK_.2|_LQLPVWEYK_.2|_LDLGEDYPSGK_.2|_ALVTGYFMQVAHLER_.3|_ALVTGYFM[+16]QVAHLER_.3|_ALVTGYFM[+16]QVAHLER_.2|_ALVTGYFMQVAHLER_.2|_ASTNAMLISAGLPPLK_.2|_ASTNAMLISAGLP…
p / c	p	c	O43148	-0.495088	0.495088	-29.0481	0.709519	1.21665	0.66756	0.660832	O43148	MCES_HUMAN	mRNA cap guanine-N7 methyltransferase	RNMT	O43148	Homo sapiens	transcription from RNA polymerase II promoter,7-methylguanosine mRNA capping,RNA (guanine-N7)-methylation	RNA binding,mRNA (guanine-N7-)-methyltransferase activity,protein binding	nucleus,nucleoplasm,nucleolus,mRNA cap binding complex,receptor complex	sp	1	1	uniprot_sprot_2015-08-28_HUMAN	>sp|O43148|MCES_HUMAN mRNA cap guanine-N7 methyltransferase OS=Homo sapiens GN=RNMT PE=1 SV=1	1	18	22	_LVC[+57]TDIADVSVK_.2|_LPLGTLSK_.2|_RKEFEDDLVK_.3|_KLDPEIVPEEK_.3|_KLDPEIVPEEK_.2|_RKLDPEIVPEEK_.3|_IALEDVPEK_.2|_LVSEKVDDYEHAAK_.3|_RMQALEPYPANESSK_.3|_RMQALEPYPANESSK_.2|_SVLIGEFLEK_.2|_KLDPEIVPEEKDC[+57]GDAEGNSK_.4|_KGDYPLFGC[+57]K_.2|_DITVLDLGC[+57]GK_.2|_TFLEFYEEK_.2|_NLEEGHSSTVAAHYNELQEVGLEK_.4|_NLEEGHSSTVAAHYNELQEVGLEK_.3|_LSPGGYFIGTTPNSFELIR_.3|_LSPGGYFIGTTPNSFELIR_.2|_RLEASETESFGNEIYTVK_…
p / c	p	c	O43149	0.0826472	0.0826472	5.89593	1.05896	0.466653	0.843762	0.724603	O43149	ZZEF1_HUMAN	Zinc finger ZZ-type and EF-hand domain-containing protein 1	ZZEF1	O43149	Homo sapiens		calcium ion binding,zinc ion binding		sp	1	6	uniprot_sprot_2015-08-28_HUMAN	>sp|O43149|ZZEF1_HUMAN Zinc finger ZZ-type and EF-hand domain-containing protein 1 OS=Homo sapiens GN=ZZEF1 PE=1 SV=6	1	32	40	_TLQFIQQLAHDLVQQK_.2|_TLQFIQQLAHDLVQQK_.3|_DVIATFTDHC[+57]IK_.3|_DVIATFTDHC[+57]IK_.2|_HPYNNNTNFEDK_.3|_HPYNNNTNFEDK_.2|_AEAEQSVTC[+57]AHC[+57]R_.3|_NASDLQEVR_.2|_DFTNYFGHLEGC[+57]GADLHK_.4|_LQFLFHSDSSHNEWGYK_.4|_ESLDQLVQK_.2|_IC[+57]FLM[+16]AHDALNAPLHILR_.4|_IC[+57]FLMAHDALNAPLHILR_.4|_IC[+57]FLMAHDALNAPLHILR_.3|_IC[+57]FLM[+16]AHDALNAPLHILR_.3|_C[+57]LSDGC[+57]DTR_.2|_LETADETSHLQPLNK_.3|_NSSGAN…
p / c	p	c	O43150	-1.13728	1.13728	-54.5385	0.454615	2.28308	0.392547	0.590961	O43150	ASAP2_HUMAN	Arf-GAP with SH3 domain, ANK repeat and PH domain-containing protein 2	ASAP2	O43150	Homo sapiens	positive regulation of GTPase activity	GTPase activator activity,protein binding,enzyme activator activity,metal ion binding	plasma membrane,Golgi cisterna membrane	sp	1	3	uniprot_sprot_2015-08-28_HUMAN	>sp|O43150|ASAP2_HUMAN Arf-GAP with SH3 domain, ANK repeat and PH domain-containing protein 2 OS=Homo sapiens GN=ASAP2 PE=1 SV=3	2	21	24	_LNLLTC[+57]QVK_.2|_DIFGLLQAYADGVDLTEK_.2|_DIFGLLQAYADGVDLTEK_.3|_KGVDLLQNLIK_.3|_IPLANGHEPDETALHLAVR_.4|_AVESLKPSIETLSTDLHTIK_.4|_GVDLLQNLIK_.2|_HEHC[+57]EELLTQALSGR_.3|_HEHC[+57]EELLTQALSGR_.2|_YFHAQC[+57]NFFQDGLK_.3|_YFHAQC[+57]NFFQDGLK_.2|_MQSLTLDVLGTSELLLAK_.3|_TSLHIVDFLVQNSGNLDK_.3|_GAFPVSFVHFIAD_.2|_GSTALHYC[+57]C[+57]LTDNAEC[+57]LK_.3|_NLIQNMNNIISFPLDSLLK_.3|_TRDIFGLLQAYADGVDLTEK_.3|_NTVA…
p / c	p	c	O43166	0.0209972	0.0209972	1.46606	1.01466	0.822699	0.977032	0.761153	O43166	SI1L1_HUMAN	Signal-induced proliferation-associated 1-like protein 1	SIPA1L1	O43166	Homo sapiens	biological_process,actin cytoskeleton reorganization,regulation of GTPase activity,ephrin receptor signaling pathway,regulation of synaptic plasticity,regulation of axonogenesis,regulation of small GTPase mediated signal transduction,regulation of dendritic spine morphogenesis,activation of GTPase activity	molecular_function,GTPase activator activity,ephrin receptor binding	cellular_component,cytoplasm,cytoskeleton,postsynaptic density,cell junction,dendritic spine,postsynaptic membrane	sp	1	4	uniprot_sprot_2015-08-28_HUMAN	>sp|O43166|SI1L1_HUMAN Signal-induced proliferation-associated 1-like protein 1 OS=Homo sapiens GN=SIPA1L1 PE=1 SV=4	1	60	77	_AGQSTEEEMYNNESAGPAFEEFLQLLGER_.3|_AGQSTEEEM[+16]YNNESAGPAFEEFLQLLGER_.3|_TRPSENM[+16]DSR_.3|_TRPSENMDSR_.2|_QDPVVHLSPNK_.3|_QDPVVHLSPNK_.2|_TLETESHGLDR_.3|_TLETESHGLDR_.2|_AHLQAEVQHLR_.3|_HQSDGNEIAHTR_.3|_TSELMTLR_.2|_KTESSLSLDIHSK_.3|_KTESSLSLDIHSK_.2|_RHQSDGNEIAHTR_.3|_SQAGSTPLTR_.2|_ASVVGTDGTPK_.2|_SEGSHHITSTPGVPK_.3|_SEGSHHITSTPGVPK_.2|_VDQLEGMLK_.2|_RPSYTLGMK_.2|_KPEGTINSVGFMDTR_.3|_KPEGTIN…
p / c	p	c	O43169	-1.00126	1.00126	-50.0437	0.499563	0.57824	0.246814	0.562212	O43169	CYB5B_HUMAN	Cytochrome b5 type B	CYB5B	O43169	Homo sapiens	oxidation-reduction process	heme binding,metal ion binding	mitochondrial outer membrane,membrane,integral component of membrane	sp	1	2	uniprot_sprot_2015-08-28_HUMAN	>sp|O43169|CYB5B_HUMAN Cytochrome b5 type B OS=Homo sapiens GN=CYB5B PE=1 SV=2	1	6	8	_FLNEHPGGEEVLLEQAGVDASESFEDVGHSSDAR_.4|_FLNEHPGGEEVLLEQAGVDASESFEDVGHSSDAR_.5|_RNSLKELWLVIHGR_.4|_NSLKELWLVIHGR_.3|_QYYIGDIHPSDLKPESGSK_.4|_QYYIGDIHPSDLKPESGSK_.3|_ELWLVIHGR_.2|_GQEVETSVTYYR_.2
p / c	p	c	O43172	0.412874	0.412874	33.1335	1.33134	0.654612	0.536312	0.628624	O43172	PRP4_HUMAN	U4/U6 small nuclear ribonucleoprotein Prp4	PRPF4	O43172	Homo sapiens	RNA splicing, via transesterification reactions,mRNA splicing, via spliceosome,RNA processing,RNA splicing	protein binding,U6 snRNA binding,U4 snRNA binding	nucleus,nucleoplasm,spliceosomal complex,Cajal body,nuclear speck,U4/U6 x U5 tri-snRNP complex,U4/U6 snRNP,spliceosomal snRNP complex	sp	1	2	uniprot_sprot_2015-08-28_HUMAN	>sp|O43172|PRP4_HUMAN U4/U6 small nuclear ribonucleoprotein Prp4 OS=Homo sapiens GN=PRPF4 PE=1 SV=2	1	29	43	_FLGTTC[+57]YDR_.2|_LHKEIPETTR_.3|_C[+57]IMFLEGHLK_.3|_C[+57]IMFLEGHLK_.2|_STVSLDPK_.2|_IWTHPGWSPLK_.3|_IWTHPGWSPLK_.2|_KPHIYYGSLEEKER_.4|_KPHIYYGSLEEKER_.3|_NILSVVGTDALKK_.3|_NILSVVGTDALKK_.2|_TKAPDDLVAPVVK_.3|_TKAPDDLVAPVVK_.2|_DVNLASC[+57]AADGSVK_.3|_DVNLASC[+57]AADGSVK_.2|_KPHIYYGSLEEK_.3|_KPHIYYGSLEEK_.2|_GHNTNVGAIVFHPK_.3|_GHNTNVGAIVFHPK_.2|_TSQMQELHK_.2|_SKEEYQQTWYHEGPNSLK_.4|_APDDLVAPVVK_…
p / c	p	c	O43175	-0.0220779	0.0220779	-1.51868	0.984813	0.298617	0.840313	0.724075	O43175	SERA_HUMAN	D-3-phosphoglycerate dehydrogenase	PHGDH	O43175	Homo sapiens	glutamine metabolic process,glycine metabolic process,L-serine biosynthetic process,threonine metabolic process,brain development,serine family amino acid biosynthetic process,gamma-aminobutyric acid metabolic process,regulation of gene expression,taurine metabolic process,spinal cord development,glial cell development,neural tube development,neuron projection development,oxidation-reduction proc…	phosphoglycerate dehydrogenase activity,electron carrier activity,NAD binding	cytosol,myelin sheath,extracellular exosome	sp	1	4	uniprot_sprot_2015-08-28_HUMAN	>sp|O43175|SERA_HUMAN D-3-phosphoglycerate dehydrogenase OS=Homo sapiens GN=PHGDH PE=1 SV=4	4	33	65	_DLPLLLFR_.2|_GGIVDEGALLR_.2|_GTIQVITQGTSLK_.2|_GTIQVITQGTSLK_.3|_NAGNC[+57]LSPAVIVGLLK_.2|_NAGNC[+57]LSPAVIVGLLK_.3|_VLISDSLDPC[+57]C[+57]R_.2|_VTADVINAAEK_.2|_AGTGVDNVDLEAATR_.2|_AGTGVDNVDLEAATR_.3|_TLGILGLGR_.2|_ILQDGGLQVVEK_.2|_ILQDGGLQVVEK_.3|_KVLISDSLDPC[+57]C[+57]R_.3|_QNLSKEELIAELQDC[+57]EGLIVR_.3|_TQTSDPAMLPTMIGLLAEAGVR_.3|_TQTSDPAMLPTMIGLLAEAGVR_.2|_TQTSDPAM[+16]LPTMIGLLAEAGVR_.3|_TQTSD…
p / c	p	c	O43181	-0.338506	0.338506	-20.914	0.79086	0.585396	0.563608	0.635857	O43181	NDUS4_HUMAN	NADH dehydrogenase [ubiquinone] iron-sulfur protein 4, mitochondrial	NDUFS4	O43181	Homo sapiens	regulation of protein phosphorylation,mitochondrial electron transport, NADH to ubiquinone,brain development,cAMP-mediated signaling,mitochondrial respiratory chain complex I assembly,cellular respiration,positive regulation of fibroblast proliferation,response to cAMP,reactive oxygen species metabolic process	NADH dehydrogenase (ubiquinone) activity	mitochondrion,mitochondrial inner membrane,mitochondrial respiratory chain complex I	sp	1	1	uniprot_sprot_2015-08-28_HUMAN	>sp|O43181|NDUS4_HUMAN NADH dehydrogenase [ubiquinone] iron-sulfur protein 4, mitochondrial OS=Homo sapiens GN=NDUFS4 PE=1 SV=1	1	8	9	_ERWENPLMGWASTADPLSNMVLTFSTK_.3|_NGWSYDIEERK_.3|_LDITTLTGVPEEHIK_.3|_LDITTLTGVPEEHIK_.2|_SYGANFSWNK_.2|_NNMQSGVNNTK_.2|_NGWSYDIEER_.2|_SYGANFSWNKR_.2|_WENPLMGWASTADPLSNMVLTFSTK_.3
p / c	p	c	O43236	-1.95943	1.95943	-74.287	0.25713	2.78229	0.501288	0.620741	O43236	SEPT4_HUMAN	Septin-4	2017-09-04	O43236	Homo sapiens	apoptotic process,cell cycle,brain development,sperm mitochondrion organization,positive regulation of protein ubiquitination,regulation of apoptotic process,positive regulation of apoptotic process,sperm capacitation,cell division,positive regulation of intrinsic apoptotic signaling pathway	GTPase activity,structural molecule activity,protein binding,GTP binding	nucleus,nucleoplasm,mitochondrion,cytoskeleton,myelin sheath,sperm annulus	sp	1	1	uniprot_sprot_2015-08-28_HUMAN	>sp|O43236|SEPT4_HUMAN Septin-4 OS=Homo sapiens GN=SEPT4 PE=1 SV=1	1	3	3	_VNIVPILAK_.2|_HAVDIEEK_.2|_EYVGFATLPNQVHR_.3
p / c	p	c	O43237	0.288503	0.288503	22.1372	1.22137	0.133381	0.00319667	0.139753	O43237	DC1L2_HUMAN	Cytoplasmic dynein 1 light intermediate chain 2	DYNC1LI2	O43237	Homo sapiens	microtubule cytoskeleton organization,ER to Golgi vesicle-mediated transport,microtubule-based movement,antigen processing and presentation of exogenous peptide antigen via MHC class II,centrosome localization	microtubule motor activity,ATP binding	centrosome,cytosol,cytoplasmic dynein complex,microtubule,membrane	sp	1	1	uniprot_sprot_2015-08-28_HUMAN	>sp|O43237|DC1L2_HUMAN Cytoplasmic dynein 1 light intermediate chain 2 OS=Homo sapiens GN=DYNC1LI2 PE=1 SV=1	3	28	36	_NILVFGEDGSGK_.2|_TVLSNVQEELDR_.2|_NLDLLYK_.2|_DAVFIPAGWDNEKK_.3|_NNAASEGVLASFFNSLLSK_.2|_NNAASEGVLASFFNSLLSK_.3|_KPDPNIKNNAASEGVLASFFNSLLSK_.4|_TYGFHFTTPALVVEK_.3|_TYGFHFTTPALVVEK_.2|_ELAAEDEQVFLMK_.3|_ELAAEDEQVFLMK_.2|_C[+57]DAVSVLEK_.2|_KTGSPGSPGAGGVQSTAK_.3|_IAILHENFTTVKPEDAYEDFIVKPPVRK_.6|_IAILHENFTTVKPEDAYEDFIVKPPVRK_.5|_KIAILHENFTTVKPEDAYEDFIVKPPVRK_.6|_KIAILHENFTTVKPEDAYEDFIVKPPVRK_.5|_KL…
p / c	p	c	O43242	-0.54255	0.54255	-31.3444	0.686556	0.737051	0.131234	0.508607	O43242	PSMD3_HUMAN	26S proteasome non-ATPase regulatory subunit 3	PSMD3	O43242	Homo sapiens	MAPK cascade,protein polyubiquitination,stimulatory C-type lectin receptor signaling pathway,antigen processing and presentation of exogenous peptide antigen via MHC class I, TAP-dependent,ubiquitin-dependent protein catabolic process,regulation of cellular amino acid metabolic process,anaphase-promoting complex-dependent catabolic process,tumor necrosis factor-mediated signaling pathway,NIK/NF-k…	protein binding,enzyme regulator activity	proteasome complex,nucleus,nucleoplasm,cytoplasm,cytosol,proteasome regulatory particle, lid subcomplex,membrane,proteasome accessory complex,extracellular exosome	sp	1	2	uniprot_sprot_2015-08-28_HUMAN	>sp|O43242|PSMD3_HUMAN 26S proteasome non-ATPase regulatory subunit 3 OS=Homo sapiens GN=PSMD3 PE=1 SV=2	3	43	64	_AIQLEYSEAR_.2|_ISLADIAQK_.2|_EMIDIYSTR_.2|_AVQGFFTSNNATR_.2|_FNQVLDQFGEK_.2|_MISLSYSR_.2|_HDADGQATLLNLLLR_.3|_HDADGQATLLNLLLR_.2|_SVFPEQANNNEWAR_.2|_SVFPEQANNNEWAR_.3|_ELDTVTLEDIKEHVK_.4|_ELDTVTLEDIKEHVK_.3|_ELDTVTLEDIKEHVK_.2|_LQLDSPEDAEFIVAK_.2|_LQLDSPEDAEFIVAK_.3|_VYEFLDKLDVVR_.3|_VYEFLDKLDVVR_.2|_SLMPYFLLTQAVR_.2|_SLMPYFLLTQAVR_.3|_SLM[+16]PYFLLTQAVR_.2|_DGVIEASINHEK_.3|_DGVIEASINHEK_.2|_EMI…
p / c	p	c	O43251;Q9NWB1	-1.50575	1.50575	-64.7854	0.352146	2.74897	0.580414	0.636754	O43251;Q9NWB1	RFOX2_HUMAN;RFOX1_HUMAN	RNA binding protein fox-1 homolog 2;RNA binding protein fox-1 homolog 1	RBFOX2;RBFOX1	O43251;Q9NWB1	Homo sapiens	regulation of alternative mRNA splicing, via spliceosome,mRNA processing,nervous system development,RNA splicing,fibroblast growth factor receptor signaling pathway,regulation of definitive erythrocyte differentiation,RNA metabolic process,radial glia guided migration of Purkinje cell,intracellular estrogen receptor signaling pathway,regulation of cell proliferation,negative regulation of transcr…	nucleotide binding,transcription corepressor activity,RNA binding,mRNA binding,protein binding,transcription factor binding,poly(A) RNA binding;nucleotide binding,RNA binding,mRNA binding,protein C-terminus binding	nucleus,nucleoplasm,cytoplasm;nucleus,cytoplasm,trans-Golgi network	sp	1	3;2	uniprot_sprot_2015-08-28_HUMAN	>sp|O43251|RFOX2_HUMAN RNA binding protein fox-1 homolog 2 OS=Homo sapiens GN=RBFOX2 PE=1 SV=3;>sp|Q9NWB1|RFOX1_HUMAN RNA binding protein fox-1 homolog 1 OS=Homo sapiens GN=RBFOX1 PE=1 SV=2	1	1	1	_GFGFVTFENSADADR_.2
p / c	p	c	O43252	0.588881	0.588881	50.408	1.50408	0.788097	0.126718	0.505366	O43252	PAPS1_HUMAN	Bifunctional 3'-phosphoadenosine 5'-phosphosulfate synthase 1	PAPSS1	O43252	Homo sapiens	sulfate assimilation,skeletal system development,phosphorylation,3'-phosphoadenosine 5'-phosphosulfate biosynthetic process	adenylylsulfate kinase activity,sulfate adenylyltransferase (ATP) activity,ATP binding,nucleotidyltransferase activity	cytosol	sp	1	2	uniprot_sprot_2015-08-28_HUMAN	>sp|O43252|PAPS1_HUMAN Bifunctional 3'-phosphoadenosine 5'-phosphosulfate synthase 1 OS=Homo sapiens GN=PAPSS1 PE=1 SV=2	3	32	44	_DIVPVDASYEVK_.2|_TDAETLPALK_.2|_TDSC[+57]DVNDC[+57]VQQVVELLQER_.3|_GFTGIDSEYEKPEAPELVLK_.3|_GFTGIDSEYEKPEAPELVLK_.2|_AWTVLTEYYK_.2|_VYWNDGLDQYR_.2|_LFADAGLVC[+57]ITSFISPYTQDR_.3|_VLTMAPGLITLEIVPFR_.3|_VLTM[+16]APGLITLEIVPFR_.3|_VLTMAPGLITLEIVPFR_.2|_VLTM[+16]APGLITLEIVPFR_.2|_DPAGMPHPETGK_.3|_DPAGMPHPETGK_.2|_NLGFSPEDREENVRR_.4|_NLGFSPEDREENVRR_.3|_NPVHNGHALLMQDTHK_.4|_NPVHNGHALLMQDTHK_.3|_EGQKP…
p / c	p	c	O43264	0.0776892	0.0776892	5.53263	1.05533	0.00374431	0.0216874	0.308109	O43264	ZW10_HUMAN	Centromere/kinetochore protein zw10 homolog	ZW10	O43264	Homo sapiens	mitotic sister chromatid segregation,establishment of mitotic spindle orientation,protein complex assembly,ER to Golgi vesicle-mediated transport,retrograde vesicle-mediated transport, Golgi to ER,Golgi organization,sister chromatid cohesion,mitotic metaphase plate congression,mitotic cell cycle checkpoint,mitotic spindle assembly checkpoint,regulation of exit from mitosis,meiotic nuclear divisio…	protein binding,centromeric DNA binding	kinetochore,condensed chromosome kinetochore,spindle pole,nucleus,cytoplasm,endoplasmic reticulum,endoplasmic reticulum membrane,kinetochore microtubule,cytosol,membrane,Dsl1/NZR complex,RZZ complex	sp	1	3	uniprot_sprot_2015-08-28_HUMAN	>sp|O43264|ZW10_HUMAN Centromere/kinetochore protein zw10 homolog OS=Homo sapiens GN=ZW10 PE=1 SV=3	1	33	45	_LAPILC[+57]DGTATFVDLVPGFR_.2|_LAPILC[+57]DGTATFVDLVPGFR_.3|_NLMTSEIHNTVK_.3|_NLM[+16]TSEIHNTVK_.3|_NLMTSEIHNTVK_.2|_NLM[+16]TSEIHNTVK_.2|_LVLEVLQK_.2|_ALFQNTER_.2|_DLHVSTGEFTDLK_.3|_DLHVSTGEFTDLK_.2|_DSVVLSLLK_.2|_C[+57]QDVIVAAR_.2|_LSEDIDLLK_.2|_NINSHFANK_.2|_AMGTLLNTAISEVIGK_.3|_AM[+16]GTLLNTAISEVIGK_.2|_AMGTLLNTAISEVIGK_.2|_QNILYHLGEEWQK_.3|_QNILYHLGEEWQK_.2|_RVEEIKGEVC[+57]NMISK_.3|_NIFHLFHD…
p / c	p	c	O43290	0.0503542	0.0503542	3.55192	1.03552	0.895076	0.895775	0.738003	O43290	SNUT1_HUMAN	U4/U6.U5 tri-snRNP-associated protein 1	SART1	O43290	Homo sapiens	spliceosomal snRNP assembly,mRNA splicing, via spliceosome,maturation of 5S rRNA,cell cycle arrest,mRNA cis splicing, via spliceosome,positive regulation of cytotoxic T cell differentiation,intrinsic apoptotic signaling pathway	poly(A) RNA binding	nucleoplasm,cytoplasm,Golgi apparatus,cytosol,Cajal body,U4/U6 x U5 tri-snRNP complex,catalytic step 2 spliceosome	sp	1	1	uniprot_sprot_2015-08-28_HUMAN	>sp|O43290|SNUT1_HUMAN U4/U6.U5 tri-snRNP-associated protein 1 OS=Homo sapiens GN=SART1 PE=1 SV=1	3	35	44	_SLPSAVYC[+57]IEDK_.2|_EAGTKEEPVTADVINPMALR_.3|_LQAQSLSTVGPR_.2|_ADDLLPLGDQTQDGDFGSR_.2|_ADDLLPLGDQTQDGDFGSR_.3|_IEYVDETGRK_.3|_IEYVDETGRK_.2|_QRGWEEDEDPERK_.4|_RDDGYEAAASSK_.3|_RDDGYEAAASSK_.2|_LGLKPLEVNAIK_.3|_YDEELEGERPHSFR_.4|_YDEELEGERPHSFR_.3|_SMNANTITK_.2|_GLLETTVQK_.2|_EKRDDGYEAAASSK_.3|_RQDLYSAR_.2|_KLDEEALLK_.2|_IEYVDETGR_.2|_KKPDYLPYAEDESVDDLAQQKPR_.5|_KKPDYLPYAEDESVDDLAQQKPR_.4|_KKPDY…
p / c	p	c	O43294	-0.516924	0.516924	-30.114	0.69886	0.699231	0.129931	0.507521	O43294	TGFI1_HUMAN	Transforming growth factor beta-1-induced transcript 1 protein	TGFB1I1	O43294	Homo sapiens	transcription from RNA polymerase II promoter,cell adhesion,negative regulation of cell proliferation,response to heat,positive regulation of epithelial to mesenchymal transition,Wnt signaling pathway,cell differentiation,positive regulation of transforming growth factor beta receptor signaling pathway,negative regulation of transforming growth factor beta receptor signaling pathway,androgen rece…	transcription coactivator activity,protein binding,zinc ion binding,Roundabout binding,androgen receptor binding,I-SMAD binding	intracellular,cytoplasm,cytoskeleton,focal adhesion,nuclear matrix,extracellular matrix	sp	1	2	uniprot_sprot_2015-08-28_HUMAN	>sp|O43294|TGFI1_HUMAN Transforming growth factor beta-1-induced transcript 1 protein OS=Homo sapiens GN=TGFB1I1 PE=1 SV=2	3	20	23	_ASATSATLELDR_.2|_DFLQLFAPR_.2|_RGSLC[+57]ATC[+57]GLPVTGR_.3|_SPKPAAPAAPPFSSSSGVLGTGLC[+57]ELDR_.3|_LMASLSDFR_.2|_GSLDTMLGLLQSDLSR_.2|_DGAPFC[+57]PEC[+57]YFER_.2|_AWHPEHFVC[+57]GGC[+57]STALGGSSFFEK_.4|_AWHPEHFVC[+57]GGC[+57]STALGGSSFFEK_.3|_EC[+57]FAPFSGGSFFEHEGRPLC[+57]ENHFHAR_.6|_EC[+57]FAPFSGGSFFEHEGRPLC[+57]ENHFHAR_.5|_C[+57]GFC[+57]NQPIR_.2|_PYC[+57]QPC[+57]FLK_.2|_MVTALGTHWHPEHFC[+57]C[+57]…
p / c	p	c	O43301	-0.0715485	0.0715485	-4.8384	0.951616	0.147986	0.618198	0.646286	O43301	HS12A_HUMAN	Heat shock 70 kDa protein 12A	HSPA12A	O43301	Homo sapiens	biological_process	molecular_function,ATP binding	extracellular exosome	sp	1	2	uniprot_sprot_2015-08-28_HUMAN	>sp|O43301|HS12A_HUMAN Heat shock 70 kDa protein 12A OS=Homo sapiens GN=HSPA12A PE=1 SV=2	1	22	23	_ALEIFAYALQYFK_.2|_RWEGGDPGVSNQK_.3|_RSPLTYGVGVLNR_.3|_ATAIDIATSK_.2|_LHQMIELSSK_.2|_WVITVPAIWK_.2|_TPTTILLTPER_.2|_MSPDAMNALFKPTIDSIIEHLR_.4|_SPLTYGVGVLNR_.2|_GAVLFGLDPAVIK_.2|_ETAPTSAYSSPAR_.2|_IFGEDFIEQFK_.2|_LDLTGTSGTAVPAR_.2|_TNPLNITLPFSFIDYYK_.3|_TNPLNITLPFSFIDYYK_.2|_AAAPDRTNPLNITLPFSFIDYYKK_.4|_IIIPQDVGLTILK_.2|_TNPLNITLPFSFIDYYKK_.3|_FISADQSVALGELVK_.2|_EIQTLMQFGDTEIK_.2|_ATGGPYGSLGVDYEF…
p / c	p	c	O43324	-1.19253	1.19253	-56.2464	0.437536	2.40888	0.395113	0.590961	O43324	MCA3_HUMAN	Eukaryotic translation elongation factor 1 epsilon-1	EEF1E1	O43324	Homo sapiens	translational elongation,tRNA aminoacylation for protein translation,glutathione metabolic process,negative regulation of cell proliferation,positive regulation of apoptotic process,positive regulation of DNA damage response, signal transduction by p53 class mediator,positive regulation of cellular senescence	translation elongation factor activity,glutathione transferase activity	nucleus,cytoplasm,cytosol,extracellular exosome	sp	1	1	uniprot_sprot_2015-08-28_HUMAN	>sp|O43324|MCA3_HUMAN Eukaryotic translation elongation factor 1 epsilon-1 OS=Homo sapiens GN=EEF1E1 PE=1 SV=1	2	12	17	_AIVQQWLEYR_.2|_QIPVLQTNNGPSLTGLTTIAAHLVK_.3|_QIPVLQTNNGPSLTGLTTIAAHLVK_.4|_WFC[+57]HIQHYPGIR_.4|_WFC[+57]HIQHYPGIR_.2|_NDIHTLLK_.2|_VTQVDGHSSKNDIHTLLK_.4|_VTQVDGHSSKNDIHTLLK_.3|_VTQVDGHSSKNDIHTLLK_.2|_VTQVDGHSSK_.2|_DLNSYLEDK_.2|_QANKEYLLGSTAEEK_.3|_QANKEYLLGSTAEEK_.2|_QHLSSVVFIK_.2|_FIVDLTVQEK_.2|_EYLLGSTAEEK_.2|_VYLTGYNFTLADILLYYGLHR_.3
p / c	p	c	O43379	-0.463597	0.463597	-27.4824	0.725176	0.348999	0.0765525	0.451995	O43379	WDR62_HUMAN	WD repeat-containing protein 62	WDR62	O43379	Homo sapiens	mitotic spindle organization,centriole replication,cerebral cortex development,neurogenesis		spindle pole,nucleus,centrosome,centriole	sp	1	4	uniprot_sprot_2015-08-28_HUMAN	>sp|O43379|WDR62_HUMAN WD repeat-containing protein 62 OS=Homo sapiens GN=WDR62 PE=1 SV=4	2	100	185	_KAEAVYPDTVALTFDPIHQWLSC[+57]VYK_.3|_KAEAVYPDTVALTFDPIHQWLSC[+57]VYK_.4|_IHELHFMDELVKVEAHDAEVLC[+57]LEYSKPETGLTLLASASR_.5|_IHELHFM[+16]DELVKVEAHDAEVLC[+57]LEYSKPETGLTLLASASR_.6|_IHELHFMDELVKVEAHDAEVLC[+57]LEYSKPETGLTLLASASR_.6|_C[+57]LLTNGK_.2|_VGNILHR_.2|_ATQC[+57]LVK_.2|_DHSIYIWDVK_.3|_DHSIYIWDVK_.2|_DIVVASNK_.2|_KSLSALAFSPDGK_.3|_KSLSALAFSPDGK_.2|_TPSKDSLDPDPR_.3|_TPSKDSLDPDPR_.2|_DRLIHVLNVEK_…
p / c	p	c	O43390	-0.320157	0.320157	-19.9017	0.800983	1.71123	0.613043	0.643532	O43390	HNRPR_HUMAN	Heterogeneous nuclear ribonucleoprotein R	HNRNPR	O43390	Homo sapiens	mRNA splicing, via spliceosome,mRNA processing,circadian rhythm,gene expression,negative regulation of catalytic activity,positive regulation of mRNA catabolic process,mRNA destabilization	nucleotide binding,RNA binding,mRNA 3'-UTR binding,poly(A) RNA binding	nucleoplasm,spliceosomal complex,endoplasmic reticulum,dendrite,growth cone,intracellular ribonucleoprotein complex,axon terminus,catalytic step 2 spliceosome,nucleolus	sp	1	1	uniprot_sprot_2015-08-28_HUMAN	>sp|O43390|HNRPR_HUMAN Heterogeneous nuclear ribonucleoprotein R OS=Homo sapiens GN=HNRNPR PE=1 SV=1	4	33	51	_NLATTVTEEILEK_.2|_NLATTVTEEILEK_.3|_GYAFITFC[+57]GK_.2|_ENILEEFSK_.2|_HLGVC[+57]ISVANNR_.3|_HLGVC[+57]ISVANNR_.2|_TKENILEEFSK_.3|_TKENILEEFSK_.2|_STAYEDYYYHPPPR_.3|_TLIEAGLPQK_.2|_DLYEDELVPLFEK_.2|_DLYEDELVPLFEK_.3|_LC[+57]DSYEIRPGK_.3|_LC[+57]DSYEIRPGK_.2|_LMMDPLSGQNR_.2|_LM[+16]MDPLSGQNR_.2|_LMM[+16]DPLSGQNR_.2|_KYGGPPPDSVYSGVQPGIGTEVFVGK_.3|_NLATTVTEEILEKSFSEFGKLER_.4|_KLKDYAFVHFEDR_.4|_DYAFV…
p / c	p	c	O43395	-0.430349	0.430349	-25.7918	0.742082	0.380651	0.355821	0.585577	O43395	PRPF3_HUMAN	U4/U6 small nuclear ribonucleoprotein Prp3	PRPF3	O43395	Homo sapiens	spliceosomal tri-snRNP complex assembly,RNA splicing, via transesterification reactions,mRNA splicing, via spliceosome,mRNA processing,RNA splicing	protein binding,poly(A) RNA binding	nucleus,nucleoplasm,spliceosomal complex,cytoplasm,Cajal body,nuclear speck,protein complex,U4/U6 x U5 tri-snRNP complex	sp	1	2	uniprot_sprot_2015-08-28_HUMAN	>sp|O43395|PRPF3_HUMAN U4/U6 small nuclear ribonucleoprotein Prp3 OS=Homo sapiens GN=PRPF3 PE=1 SV=2	1	24	35	_EGDIPEIEWWDSYIIPNGFDLTEENPK_.3|_AADHLKPFLDDSTLR_.4|_AADHLKPFLDDSTLR_.3|_AADHLKPFLDDSTLR_.2|_LKEDISQGVHISVYR_.4|_LKEDISQGVHISVYR_.3|_LKEDISQGVHISVYR_.2|_VSIAPSQR_.2|_ELDELKPWIEK_.3|_ELDELKPWIEK_.2|_IEANAGQLYLTGVVVLHK_.4|_IEANAGQLYLTGVVVLHK_.3|_IEANAGQLYLTGVVVLHK_.2|_VLGTEAVQDPTKVEAHVR_.4|_TPSSSQPER_.2|_RELDELKPWIEK_.3|_LFEAVEEGR_.2|_LQAEISQAAR_.2|_QC[+57]PTENMAR_.2|_WDEQTSNTK_.2|_DQTKPTPLILDEQGR_…
p / c	p	c	O43396	-0.477818	0.477818	-28.1937	0.718063	1.96795	0.57791	0.636051	O43396	TXNL1_HUMAN	Thioredoxin-like protein 1	TXNL1	O43396	Homo sapiens	sulfate assimilation,protein folding,glycerol ether metabolic process,cellular response to oxidative stress,cell redox homeostasis,oxidation-reduction process	protein disulfide oxidoreductase activity,disulfide oxidoreductase activity,oxidoreductase activity, acting on a sulfur group of donors, disulfide as acceptor	proteasome complex,nucleus,cytoplasm,mitochondrion,extracellular exosome	sp	1	3	uniprot_sprot_2015-08-28_HUMAN	>sp|O43396|TXNL1_HUMAN Thioredoxin-like protein 1 OS=Homo sapiens GN=TXNL1 PE=1 SV=3	3	21	33	_SMDFEEAER_.2|_AGC[+57]EC[+57]LNESDEHGFDNC[+57]LR_.3|_IFINLPR_.2|_VGVKPVGSDPDFQPELSGAGSR_.3|_VGVKPVGSDPDFQPELSGAGSR_.4|_VGVKPVGSDPDFQPELSGAGSR_.2|_GYMDLMPFINK_.2|_GYM[+16]DLMPFINK_.2|_ISYFTFIGTPVQATNMNDFKR_.3|_ISYFTFIGTPVQATNM[+16]NDFKR_.3|_IDQYQGADAVGLEEK_.2|_IDQYQGADAVGLEEK_.3|_IKQHLENDPGSNEDTDIPK_.4|_IKQHLENDPGSNEDTDIPK_.3|_EDGIVPLR_.2|_FQGPDNGQGPK_.2|_IAPAFSSMSNK_.2|_IAPAFSSM[+16]SNK_.2|_AGC[…
p / c	p	c	O43399	0.0640305	0.0640305	4.53822	1.04538	0.455408	0.744559	0.694837	O43399	TPD54_HUMAN	Tumor protein D54	TPD52L2	O43399	Homo sapiens		poly(A) RNA binding		sp	1	2	uniprot_sprot_2015-08-28_HUMAN	>sp|O43399|TPD54_HUMAN Tumor protein D54 OS=Homo sapiens GN=TPD52L2 PE=1 SV=2	3	18	28	_LGLSTLGELK_.2|_VEEEIVTLR_.2|_TSAALSTVGSAISR_.2|_TSAALSTVGSAISR_.3|_GLLSDSMTDVPVDTGVAAR_.3|_GLLSDSMTDVPVDTGVAAR_.2|_GLLSDSM[+16]TDVPVDTGVAAR_.2|_SWHDVQVSSAYVK_.3|_SWHDVQVSSAYVK_.2|_VVGDRENGSDNLPSSAGSGDKPLSDPAPF_.3|_VVGDRENGSDNLPSSAGSGDKPLSDPAPF_.4|_TPAVEGLTEAEEEELRAELTK_.3|_TPAVEGLTEAEEEELRAELTK_.2|_TPAVEGLTEAEEEELRAELTKVEEEIVTLR_.4|_TPAVEGLTEAEEEELRAELTKVEEEIVTLR_.5|_TPAVEGLTEAEEEELRAELTKVEEEIVT…
p / c	p	c	O43402	-1.54488	1.54488	-65.7276	0.342724	1.45277	0.373576	0.587059	O43402	EMC8_HUMAN	ER membrane protein complex subunit 8	EMC8	O43402	Homo sapiens			nucleus,cytoplasm,mitochondrion,membrane,ER membrane protein complex	sp	1	1	uniprot_sprot_2015-08-28_HUMAN	>sp|O43402|EMC8_HUMAN ER membrane protein complex subunit 8 OS=Homo sapiens GN=EMC8 PE=1 SV=1	1	12	19	_ISASLLDSR_.2|_VKDASPNQVAEK_.3|_VKDASPNQVAEK_.2|_FTMDC[+57]VAPTIHVYEHHENR_.5|_FTMDC[+57]VAPTIHVYEHHENR_.4|_FTMDC[+57]VAPTIHVYEHHENR_.3|_LTTQAYC[+57]K_.2|_YPHC[+57]AVNGLLVAEK_.3|_YPHC[+57]AVNGLLVAEK_.2|_DASPNQVAEK_.2|_C[+57]RDPHHDYC[+57]EDWPEAQR_.4|_C[+57]RDPHHDYC[+57]EDWPEAQR_.3|_DHSYVIAGYYQANER_.3|_DHSYVIAGYYQANER_.2|_NDWTNPEINK_.2|_SYETLVDFDNHLDDIR_.3|_SYETLVDFDNHLDDIR_.2|_SYETLVDFDNHLDDIRNDWTN…
p / c	p	c	O43414	0.0825521	0.0825521	5.88896	1.05889	0.322927	0.779153	0.706886	O43414	ERI3_HUMAN	ERI1 exoribonuclease 3	ERI3	O43414	Homo sapiens	exonucleolytic trimming to generate mature 3'-end of 5.8S rRNA from tricistronic rRNA transcript (SSU-rRNA, 5.8S rRNA, LSU-rRNA)	exonuclease activity,poly(A) RNA binding,metal ion binding		sp	1	2	uniprot_sprot_2015-08-28_HUMAN	>sp|O43414|ERI3_HUMAN ERI1 exoribonuclease 3 OS=Homo sapiens GN=ERI3 PE=1 SV=2	1	7	10	_EGLLDPNVK_.2|_NGLLDM[+16]NK_.2|_GLSLQHIGRPHSGIDDC[+57]K_.4|_GLSLQHIGRPHSGIDDC[+57]K_.3|_AYSFAMGC[+57]WPK_.2|_SIFVTC[+57]GDWDLK_.2|_VMLPGQC[+57]QYLGLPVADYFK_.3|_VM[+16]LPGQC[+57]QYLGLPVADYFK_.3|_VMLPGQC[+57]QYLGLPVADYFK_.2|_VLGSHLFSPC[+57]GVPEFC[+57]SISTR_.3
p / c	p	c	O43432	-0.588524	0.588524	-33.4977	0.665023	1.6719	0.427963	0.599813	O43432	IF4G3_HUMAN	Eukaryotic translation initiation factor 4 gamma 3	EIF4G3	O43432	Homo sapiens	translational initiation,regulation of translational initiation,viral process	RNA cap binding,translation initiation factor activity,translation factor activity, RNA binding,poly(A) RNA binding	cytosol,eukaryotic translation initiation factor 4F complex	sp	1	2	uniprot_sprot_2015-08-28_HUMAN	>sp|O43432|IF4G3_HUMAN Eukaryotic translation initiation factor 4 gamma 3 OS=Homo sapiens GN=EIF4G3 PE=1 SV=2	3	48	63	_NHDEESLEC[+57]LC[+57]R_.3|_NHDEESLEC[+57]LC[+57]R_.2|_FIGELFK_.2|_MLTEAIMHDC[+57]VVK_.3|_M[+16]LTEAIMHDC[+57]VVK_.3|_MLTEAIMHDC[+57]VVK_.2|_M[+16]LTEAIMHDC[+57]VVK_.2|_QVSGLTVDTEER_.2|_MDQYFNQMEK_.2|_M[+16]DQYFNQMEK_.2|_MDQYFNQM[+16]EK_.2|_DHMGQLLYQLVQSEK_.3|_DHMGQLLYQLVQSEK_.2|_AGVLLSEILHLLC[+57]K_.3|_AGVLLSEILHLLC[+57]K_.2|_ESAKPEISAMSAHDK_.4|_ESAKPEISAMSAHDK_.3|_ESAKPEISAMSAHDK_.2|_LKGVIDLVFE…
p / c	p	c	O43447	-1.14603	1.14603	-54.8133	0.451867	1.33085	0.183501	0.532437	O43447	PPIH_HUMAN	Peptidyl-prolyl cis-trans isomerase H	PPIH	O43447	Homo sapiens	mRNA splicing, via spliceosome,protein peptidyl-prolyl isomerization,protein folding,protein complex assembly,positive regulation of viral genome replication	peptidyl-prolyl cis-trans isomerase activity,protein binding,cyclosporin A binding,ribonucleoprotein complex binding	nucleoplasm,spliceosomal complex,cytoplasm,nuclear speck,U4/U6 x U5 tri-snRNP complex,U4/U6 snRNP	sp	1	1	uniprot_sprot_2015-08-28_HUMAN	>sp|O43447|PPIH_HUMAN Peptidyl-prolyl cis-trans isomerase H OS=Homo sapiens GN=PPIH PE=1 SV=1	2	12	20	_IIDGLLVMR_.2|_IIDGLLVM[+16]R_.2|_HSAPGLLSMANSGPSTNGC[+57]QFFITC[+57]SK_.3|_HSAPGLLSM[+16]ANSGPSTNGC[+57]QFFITC[+57]SK_.4|_HSAPGLLSMANSGPSTNGC[+57]QFFITC[+57]SK_.4|_HSAPGLLSM[+16]ANSGPSTNGC[+57]QFFITC[+57]SK_.3|_C[+57]DWLDGK_.2|_MKIELFADVVPK_.3|_MKIELFADVVPK_.2|_IENVPTGPNNKPK_.3|_IENVPTGPNNKPK_.2|_GPFADENFK_.2|_KIENVPTGPNNKPK_.3|_QFC[+57]TGEFR_.2|_IELFADVVPK_.2|_LPVVISQC[+57]GEM_.2|_DFMIQGGDFVNGD…
p / c	p	c	O43482	-0.506616	0.506616	-29.6128	0.703872	0.0152853	0.0135798	0.250606	O43482	MS18B_HUMAN	Protein Mis18-beta	OIP5	O43482	Homo sapiens	chromosome segregation,mitotic nuclear division,cell communication,CENP-A containing nucleosome assembly,cell division	protein binding,metal ion binding	chromosome, centromeric region,chromatin,nucleus,nucleoplasm,cytoplasm,chromocenter,Cajal body	sp	1	2	uniprot_sprot_2015-08-28_HUMAN	>sp|O43482|MS18B_HUMAN Protein Mis18-beta OS=Homo sapiens GN=OIP5 PE=1 SV=2	1	3	3	_VTNNVVLEAPFLVGIEGSLK_.2|_GHFC[+57]LSSDK_.2|_ILSEVTPDQSKPEN_.2
p / c	p	c	O43488	-0.416498	0.416498	-25.0759	0.749241	1.24601	0.31804	0.585218	O43488	ARK72_HUMAN	Aflatoxin B1 aldehyde reductase member 2	AKR7A2	O43488	Homo sapiens	carbohydrate metabolic process,cellular aldehyde metabolic process,xenobiotic metabolic process,daunorubicin metabolic process,doxorubicin metabolic process,oxidation-reduction process	alditol:NADP+ 1-oxidoreductase activity,aldo-keto reductase (NADP) activity,electron carrier activity,phenanthrene-9,10-epoxide hydrolase activity	mitochondrion,Golgi apparatus,cytosol,extracellular exosome	sp	1	3	uniprot_sprot_2015-08-28_HUMAN	>sp|O43488|ARK72_HUMAN Aflatoxin B1 aldehyde reductase member 2 OS=Homo sapiens GN=AKR7A2 PE=1 SV=3	5	12	28	_QVETELFPC[+57]LR_.2|_ALQAAYGASAPSVTSAALR_.2|_ALQAAYGASAPSVTSAALR_.3|_FYAYNPLAGGLLTGK_.2|_FYAYNPLAGGLLTGK_.3|_LQC[+57]PQVDLFYLHAPDHGTPVEETLHAC[+57]QR_.5|_LQC[+57]PQVDLFYLHAPDHGTPVEETLHAC[+57]QR_.4|_FFGNSWAETYR_.2|_SNGWILPTVYQGMYNATTR_.2|_SNGWILPTVYQGMYNATTR_.3|_SNGWILPTVYQGM[+16]YNATTR_.3|_SNGWILPTVYQGM[+16]YNATTR_.2|_RMDAPASAAAVR_.3|_RM[+16]DAPASAAAVR_.3|_RMDAPASAAAVR_.2|_EHHFEAIALVEK_.3|_EHHFEA…
p / c	p	c	O43491	0.635362	0.635362	55.3328	1.55333	0.872496	0.134544	0.514486	O43491	E41L2_HUMAN	Band 4.1-like protein 2	EPB41L2	O43491	Homo sapiens	cortical actin cytoskeleton organization,actomyosin structure organization	actin binding,structural constituent of cytoskeleton,spectrin binding,PH domain binding	nucleus,nucleoplasm,plasma membrane,focal adhesion,spectrin,extrinsic component of membrane,cell junction,extracellular exosome,COP9 signalosome	sp	1	1	uniprot_sprot_2015-08-28_HUMAN	>sp|O43491|E41L2_HUMAN Band 4.1-like protein 2 OS=Homo sapiens GN=EPB41L2 PE=1 SV=1	3	68	99	_EISPGSGPGEIR_.2|_SLDGAPIGVMDQSLMK_.2|_EVPIVQTETK_.2|_VRPAELEQFESTIGFK_.3|_VRPAELEQFESTIGFK_.2|_TEMVTISDASQR_.2|_TEM[+16]VTISDASQR_.2|_VEMQPTELVSK_.2|_VEM[+16]QPTELVSK_.2|_VTLLDGTEYSC[+57]DLEK_.2|_VTLLDGTEYSC[+57]DLEK_.3|_IVITGDGDIDHDQALAQAIR_.3|_IVITGDGDIDHDQALAQAIR_.2|_GLSPAQADSQFLENAK_.2|_GLSPAQADSQFLENAK_.3|_GLSPAQADSQFLENAKR_.3|_NFMESTPEPRPNEWEK_.3|_QASTLIDRPAPHFER_.4|_QASTLIDRPAPHFER_.3|_QA…
p / c	p	c	O43504	-0.390703	0.390703	-23.7242	0.762758	0.0665192	0.0762747	0.451995	O43504	LTOR5_HUMAN	Ragulator complex protein LAMTOR5	LAMTOR5	O43504	Homo sapiens	cell cycle arrest,regulation of cell size,response to virus,macroautophagy,viral genome replication,positive regulation of TOR signaling,negative regulation of apoptotic process,negative regulation of cysteine-type endopeptidase activity involved in apoptotic process,positive regulation of GTPase activity,protein localization to lysosome,cellular response to amino acid stimulus	protein binding,guanyl-nucleotide exchange factor activity,protein complex scaffold	lysosome,lysosomal membrane,cytosol,Ragulator complex	sp	1	1	uniprot_sprot_2015-08-28_HUMAN	>sp|O43504|LTOR5_HUMAN Ragulator complex protein LAMTOR5 OS=Homo sapiens GN=LAMTOR5 PE=1 SV=1	1	4	6	_GTLSDEHAGVISVLAQQAAK_.3|_GTLSDEHAGVISVLAQQAAK_.2|_HDGITVAVHK_.2|_NPSIVGVLC[+57]TDSQGLNLGC[+57]R_.3|_NPSIVGVLC[+57]TDSQGLNLGC[+57]R_.2|_LTSDPTDIPVVC[+57]LESDNGNIMIQK_.3
p / c	p	c	O43505	-2.12342	2.12342	-77.0497	0.229503	2.12036	0.391394	0.590961	O43505	B4GA1_HUMAN	Beta-1,4-glucuronyltransferase 1	B4GAT1	O43505	Homo sapiens	axon guidance,keratan sulfate biosynthetic process,poly-N-acetyllactosamine biosynthetic process,protein O-linked mannosylation	N-acetyllactosaminide beta-1,3-N-acetylglucosaminyltransferase activity,glucuronosyltransferase activity,metal ion binding	Golgi membrane,Golgi apparatus,integral component of Golgi membrane,extracellular exosome	sp	1	1	uniprot_sprot_2015-08-28_HUMAN	>sp|O43505|B4GA1_HUMAN Beta-1,4-glucuronyltransferase 1 OS=Homo sapiens GN=B4GAT1 PE=1 SV=1	1	5	5	_YEAAVPDPR_.2|_WVNLPEESLLR_.2|_ISQAC[+57]ELHVAGFDFEVLNEGFLVHK_.4|_TTMDPNDVILATHASVDNLLHLSGLLER_.4|_TALASGGVLDASGDYR_.2
p / c	p	c	O43566	-0.777265	0.777265	-41.6528	0.583472	0.250746	0.142778	0.521073	O43566	RGS14_HUMAN	Regulator of G-protein signaling 14	RGS14	O43566	Homo sapiens	nucleocytoplasmic transport,response to oxidative stress,spindle organization,chromosome segregation,mitotic nuclear division,learning,long-term memory,regulation of G-protein coupled receptor protein signaling pathway,visual learning,zygote asymmetric cell division,negative regulation of synaptic plasticity,intracellular signal transduction,negative regulation of MAP kinase activity,positive reg…	G-protein alpha-subunit binding,receptor signaling protein activity,GDP-dissociation inhibitor activity,GTPase activator activity,microtubule binding,protein kinase binding,receptor signaling complex scaffold activity,GTPase activating protein binding	spindle pole,nucleus,cytoplasm,centrosome,spindle,microtubule,plasma membrane,postsynaptic density,nuclear body,PML body,cell junction,dendrite,dendritic spine,postsynaptic membrane	sp	1	4	uniprot_sprot_2015-08-28_HUMAN	>sp|O43566|RGS14_HUMAN Regulator of G-protein signaling 14 OS=Homo sapiens GN=RGS14 PE=1 SV=4	1	8	8	_LLQDPLGLAYFTEFLK_.2|_HGLSPLEVVLHRPGEK_.3|_RQTC[+57]DIEGLVELLNR_.3|_AQQLQIFNLMK_.2|_LLQDPLGLAYFTEFLKK_.3|_NIYQEFLSSQALSPVNIDR_.3|_QTC[+57]DIEGLVELLNR_.2|_FQQIPASDTQQLAQEAR_.2
p / c	p	c	O43570	-0.681624	0.681624	-37.6537	0.623463	0.37992	0.239006	0.557972	O43570	CAH12_HUMAN	Carbonic anhydrase 12	CA12	O43570	Homo sapiens	one-carbon metabolic process,bicarbonate transport,chloride ion homeostasis	carbonate dehydratase activity,zinc ion binding	plasma membrane,integral component of membrane	sp	1	1	uniprot_sprot_2015-08-28_HUMAN	>sp|O43570|CAH12_HUMAN Carbonic anhydrase 12 OS=Homo sapiens GN=CA12 PE=1 SV=1	1	9	12	_GQEAFVPGFNIEELLPER_.2|_GQEAFVPGFNIEELLPER_.3|_IFSHLQHVK_.2|_LNLPSDMHIQGLQSR_.3|_LNLPSDMHIQGLQSR_.2|_QFLLTNNGHSVK_.2|_SEGLAVLAVLIEMGSFNPSYDK_.3|_YKGQEAFVPGFNIEELLPER_.3|_NPVQISQEQLLALETALYC[+57]THMDDPSPR_.4|_NPVQISQEQLLALETALYC[+57]THMDDPSPR_.3|_WTYFGPDGENSWSK_.2|_GSLTTPPC[+57]NPTVLWTVFR_.2
p / c	p	c	O43583	0.0371787	0.0371787	2.61052	1.02611	0.30266	0.821779	0.72075	O43583	DENR_HUMAN	Density-regulated protein	DENR	O43583	Homo sapiens	formation of translation preinitiation complex,IRES-dependent translational initiation,ribosome disassembly	molecular_function,translation initiation factor activity	cellular_component	sp	1	2	uniprot_sprot_2015-08-28_HUMAN	>sp|O43583|DENR_HUMAN Density-regulated protein OS=Homo sapiens GN=DENR PE=1 SV=2	2	8	11	_LDADYPLR_.2|_VLYC[+57]GVC[+57]SLPTEYC[+57]EYMPDVAK_.3|_NFPNEFAK_.2|_QEAGISEGQGTAGEEEEKKK_.4|_QEAGISEGQGTAGEEEEKKK_.3|_QEAGISEGQGTAGEEEEK_.3|_QEAGISEGQGTAGEEEEK_.2|_WPEVDDDSIEDLGEVKK_.3|_WPEVDDDSIEDLGEVKK_.2|_VC[+57]GLATFEIDLK_.2|_WPEVDDDSIEDLGEVK_.2
p / c	p	c	O43592	0.378103	0.378103	29.9632	1.29963	0.656984	0.217685	0.552325	O43592	XPOT_HUMAN	Exportin-T	XPOT	O43592	Homo sapiens	tRNA export from nucleus,intracellular protein transport,tRNA re-export from nucleus	tRNA binding,Ran GTPase binding,nucleobase-containing compound transmembrane transporter activity	nucleoplasm,cytoplasm,cytosol,nuclear matrix,nuclear pore	sp	1	2	uniprot_sprot_2015-08-28_HUMAN	>sp|O43592|XPOT_HUMAN Exportin-T OS=Homo sapiens GN=XPOT PE=1 SV=2	3	36	49	_YSELTTVQQQLIR_.2|_QTFDLADAQTVLALSEC[+57]AVTLK_.3|_NLLTPLMEK_.2|_ISPDAWQVC[+57]AEALAQR_.2|_ISPDAWQVC[+57]AEALAQR_.3|_ETLISWLQAQMLNPQPEK_.2|_ETLISWLQAQMLNPQPEK_.3|_TC[+57]FIILSK_.2|_FFTVEPQHIPC[+57]VLMAFLDHR_.4|_FFTVEPQHIPC[+57]VLM[+16]AFLDHR_.4|_FFTVEPQHIPC[+57]VLMAFLDHR_.3|_QASLADC[+57]LNHAVGFASR_.3|_QASLADC[+57]LNHAVGFASR_.2|_FFC[+57]FQVLEHQVK_.3|_FFC[+57]FQVLEHQVK_.2|_TAYLFSR_.2|_HIVPAC[+57]FL…
p / c	p	c	O43598	-0.849115	0.849115	-44.4875	0.555125	1.59472	0.248961	0.562343	O43598	DNPH1_HUMAN	2'-deoxynucleoside 5'-phosphate N-hydrolase 1	DNPH1	O43598	Homo sapiens	cell proliferation,nucleoside metabolic process,nucleotide metabolic process,deoxyribonucleoside monophosphate catabolic process,positive regulation of cell growth,epithelial cell differentiation	protein homodimerization activity,nucleoside deoxyribosyltransferase activity,deoxyribonucleoside 5'-monophosphate N-glycosidase activity	nucleus,cytoplasm,extracellular exosome	sp	1	1	uniprot_sprot_2015-08-28_HUMAN	>sp|O43598|DNPH1_HUMAN 2'-deoxynucleoside 5'-phosphate N-hydrolase 1 OS=Homo sapiens GN=DNPH1 PE=1 SV=1	3	10	17	_FGTVLTEHVAAAELGAR_.3|_FGTVLTEHVAAAELGAR_.2|_ILC[+57]LFRPQSGR_.3|_GEEAAGGDRLIHEQDLEWLQQADVVVAEVTQPSLGVGYELGR_.4|_GEPGRPALYFC[+57]GSIR_.3|_GEPGRPALYFC[+57]GSIR_.2|_FQVWDYEEGEVEALLDR_.3|_FQVWDYEEGEVEALLDR_.2|_RFGTVLTEHVAAAELGAR_.4|_RFGTVLTEHVAAAELGAR_.3|_RFGTVLTEHVAAAELGAR_.2|_RILC[+57]LFRPQSGR_.3|_SESWERGEPGRPALYFC[+57]GSIR_.4|_YFEADPPGQVAASPDPTT_.3|_YFEADPPGQVAASPDPTT_.2|_LIHEQDLEWLQQADVVVAEVTQPS…
p / c	p	c	O43615	-0.932397	0.932397	-47.6013	0.523987	1.32718	0.254646	0.564328	O43615	TIM44_HUMAN	Mitochondrial import inner membrane translocase subunit TIM44	TIMM44	O43615	Homo sapiens	protein targeting to mitochondrion,protein import into mitochondrial matrix	ATP binding,chaperone binding	mitochondrion,mitochondrial inner membrane,mitochondrial matrix	sp	1	2	uniprot_sprot_2015-08-28_HUMAN	>sp|O43615|TIM44_HUMAN Mitochondrial import inner membrane translocase subunit TIM44 OS=Homo sapiens GN=TIMM44 PE=1 SV=2	2	33	42	_RLEESDVLQEAR_.3|_RLEESDVLQEAR_.2|_ILDIDNVDLAMGK_.2|_ILDIDNVDLAM[+16]GK_.2|_ESLHEVSK_.2|_LGELTGTVK_.2|_NPKGEVVEGDPDK_.3|_TIESETVR_.2|_TEMSEVLTEILR_.3|_TEMSEVLTEILR_.2|_ENNVVFNR_.2|_MKYDESDNAFIR_.3|_VFEPNEEALGVVLHKDSK_.4|_VFEPNEEALGVVLHKDSK_.3|_ALSQGVESVK_.2|_ALGLQFHSR_.2|_GEVVEGDPDK_.2|_KLGELTGTVK_.2|_IKEGVEEAAK_.2|_ALTDKVTDLLGGLFSK_.3|_ALTDKVTDLLGGLFSK_.2|_VFEPNEEALGVVLHK_.3|_VFEPNEEALGVVLHK_.2|…
p / c	p	c	O43617	-0.30826	0.30826	-19.2385	0.807615	0.347879	0.174476	0.527164	O43617	TPPC3_HUMAN	Trafficking protein particle complex subunit 3	TRAPPC3	O43617	Homo sapiens	COPII vesicle coating	protein binding	Golgi membrane,cytoplasm,endoplasmic reticulum,Golgi apparatus,cytosol,TRAPP complex	sp	1	1	uniprot_sprot_2015-08-28_HUMAN	>sp|O43617|TPPC3_HUMAN Trafficking protein particle complex subunit 3 OS=Homo sapiens GN=TRAPPC3 PE=1 SV=1	2	9	11	_RIEDNLPAGEE_.2|_LIEDFLAR_.2|_FVQDTLK_.2|_MGFNIGVR_.2|_FVQDTLKGDGVTEIR_.3|_DYENDEDVNK_.2|_GALEMVQMAVEAK_.2|_MSSELFTLTYGALVTQLC[+57]K_.3|_MSSELFTLTYGALVTQLC[+57]K_.2|_KMSSELFTLTYGALVTQLC[+57]K_.3|_KM[+16]SSELFTLTYGALVTQLC[+57]K_.3
p / c	p	c	O43633	1.33739	1.33739	152.694	2.52694	1.46073	0.418661	0.597352	O43633	CHM2A_HUMAN	Charged multivesicular body protein 2a	CHMP2A	O43633	Homo sapiens	cell separation after cytokinesis,autophagy,nucleus organization,mitotic metaphase plate congression,membrane invagination,exit from mitosis,regulation of centrosome duplication,protein transport,endosomal transport,viral life cycle,nuclear envelope reassembly,multivesicular body assembly,viral budding via host ESCRT complex,establishment of protein localization,regulation of viral process,protei…	protein binding,protein domain specific binding,phosphatidylcholine binding	ESCRT III complex,nuclear envelope,cytosol,membrane,membrane coat,late endosome membrane,extracellular exosome	sp	1	1	uniprot_sprot_2015-08-28_HUMAN	>sp|O43633|CHM2A_HUMAN Charged multivesicular body protein 2a OS=Homo sapiens GN=CHMP2A PE=1 SV=1	1	7	9	_IMMEFER_.2|_TPEELLR_.2|_ANIQAVSLK_.2|_SNNSMAQAMK_.2|_AEAAASALADADADLEER_.3|_AEAAASALADADADLEER_.2|_KAEAAASALADADADLEER_.3|_KAEAAASALADADADLEER_.2|_KAEAAASALADADADLEERLK_.3
p / c	p	c	O43670	0.638689	0.638689	55.6913	1.55691	1.03271	0.304117	0.580504	O43670	ZN207_HUMAN	BUB3-interacting and GLEBS motif-containing protein ZNF207	ZNF207	O43670	Homo sapiens	mitotic sister chromatid segregation,microtubule bundle formation,regulation of transcription, DNA-templated,mitotic spindle assembly checkpoint,attachment of spindle microtubules to kinetochore,microtubule polymerization,protein stabilization,cell division,regulation of chromosome segregation,mitotic spindle assembly	DNA binding,transcription factor activity, sequence-specific DNA binding,protein binding,microtubule binding,heparin binding,zinc ion binding,poly(A) RNA binding	kinetochore,condensed chromosome kinetochore,nucleus,nucleolus,cytoplasm,spindle,microtubule,spindle matrix	sp	1	1	uniprot_sprot_2015-08-28_HUMAN	>sp|O43670|ZN207_HUMAN BUB3-interacting and GLEBS motif-containing protein ZNF207 OS=Homo sapiens GN=ZNF207 PE=1 SV=1	2	10	12	_LIHPDEDISLEER_.3|_LIHPDEDISLEER_.2|_ETIDAVPNAIPGR_.2|_LIHPDEDISLEERR_.4|_LYTGPGLAIHC[+57]MQVHK_.4|_LYTGPGLAIHC[+57]MQVHK_.3|_PATLTTTSATSK_.2|_LYTGPGLAIHC[+57]MQVHKETIDAVPNAIPGR_.5|_PAASITSKPATLTTTSATSK_.3|_TDIELEIYGMEGIPEKDMDER_.3|_TDIELEIYGMEGIPEK_.2|_ETIDAVPNAIPGRTDIELEIYGMEGIPEK_.3
p / c	p	c	O43676	-0.931626	0.931626	-47.5733	0.524267	0.996999	0.412397	0.594551	O43676	NDUB3_HUMAN	NADH dehydrogenase [ubiquinone] 1 beta subcomplex subunit 3	NDUFB3	O43676	Homo sapiens	mitochondrial electron transport, NADH to ubiquinone,mitochondrial respiratory chain complex I assembly	NADH dehydrogenase (ubiquinone) activity	mitochondrial inner membrane,mitochondrial respiratory chain complex I,integral component of membrane,extracellular exosome	sp	1	3	uniprot_sprot_2015-08-28_HUMAN	>sp|O43676|NDUB3_HUMAN NADH dehydrogenase [ubiquinone] 1 beta subcomplex subunit 3 OS=Homo sapiens GN=NDUFB3 PE=1 SV=3	1	4	4	_MELPDYR_.2|_IEGTPLETIQKK_.3|_SVSFSDVFFK_.2|_IEGTPLETIQK_.2
p / c	p	c	O43678	-0.216739	0.216739	-13.9492	0.860508	0.853303	0.561098	0.634653	O43678	NDUA2_HUMAN	NADH dehydrogenase [ubiquinone] 1 alpha subcomplex subunit 2	NDUFA2	O43678	Homo sapiens	mitochondrial electron transport, NADH to ubiquinone,mitochondrial respiratory chain complex I assembly	NADH dehydrogenase (ubiquinone) activity	mitochondrial inner membrane,mitochondrial respiratory chain complex I,mitochondrial membrane	sp	1	3	uniprot_sprot_2015-08-28_HUMAN	>sp|O43678|NDUA2_HUMAN NADH dehydrogenase [ubiquinone] 1 alpha subcomplex subunit 2 OS=Homo sapiens GN=NDUFA2 PE=1 SV=3	3	8	10	_ANPDLPILIR_.2|_YAFGQETNVPLNNFSADQVTR_.2|_YAFGQETNVPLNNFSADQVTR_.3|_KANPDLPILIR_.3|_KANPDLPILIR_.2|_ALENVLSGK_.2|_EC[+57]SDVQPK_.2|_ALENVLSGKA_.2|_SPGSQGVRDFIEKR_.3|_SPGSQGVRDFIEK_.2
p / c	p	c	O43681	-0.393441	0.393441	-23.8688	0.761312	0.804727	0.284751	0.576738	O43681	ASNA_HUMAN	ATPase ASNA1	ASNA1	O43681	Homo sapiens	transport,inorganic anion transport,IRE1-mediated unfolded protein response,protein insertion into ER membrane	transporter activity,ATP binding,arsenite transmembrane transporter activity,ATPase activity, coupled to movement of substances,metal ion binding	nucleus,nucleolus,cytoplasm,endoplasmic reticulum membrane,extracellular exosome	sp	1	2	uniprot_sprot_2015-08-28_HUMAN	>sp|O43681|ASNA_HUMAN ATPase ASNA1 OS=Homo sapiens GN=ASNA1 PE=1 SV=2	3	16	24	_LLNFPTIVER_.2|_LEETLPVIR_.2|_TTC[+57]SC[+57]SLAVQLSK_.2|_GADKVNTFSALLLEPYKPPSAQ_.3|_WIFVGGK_.2|_LIQELAK_.2|_GMNFSVVVFDTAPTGHTLR_.4|_GMNFSVVVFDTAPTGHTLR_.3|_GM[+16]NFSVVVFDTAPTGHTLR_.3|_GMNFSVVVFDTAPTGHTLR_.2|_LPLLPHEVR_.2|_IDTHNIIVNQLVFPDPEKPC[+57]K_.4|_IDTHNIIVNQLVFPDPEKPC[+57]K_.3|_GRESVLIISTDPAHNISDAFDQK_.4|_GRESVLIISTDPAHNISDAFDQK_.3|_VNTFSALLLEPYKPPSAQ_.3|_VNTFSALLLEPYKPPSAQ_.2|_YLDQMEDLYED…
p / c	p	c	O43684	-1.21122	1.21122	-56.8097	0.431903	2.70635	0.322935	0.585218	O43684	BUB3_HUMAN	Mitotic checkpoint protein BUB3	BUB3	O43684	Homo sapiens	mitotic sister chromatid segregation,sister chromatid cohesion,mitotic spindle assembly checkpoint,attachment of spindle microtubules to kinetochore,anaphase-promoting complex-dependent catabolic process,protein ubiquitination involved in ubiquitin-dependent protein catabolic process,proteasome-mediated ubiquitin-dependent protein catabolic process,cell division,meiotic cell cycle,negative regula…	protein binding,ubiquitin binding	kinetochore,condensed chromosome kinetochore,nucleoplasm,cytosol,mitotic checkpoint complex,bub1-bub3 complex	sp	1	1	uniprot_sprot_2015-08-28_HUMAN	>sp|O43684|BUB3_HUMAN Mitotic checkpoint protein BUB3 OS=Homo sapiens GN=BUB3 PE=1 SV=1	3	20	34	_VYTLSVSGDR_.2|_VLVWDLR_.2|_QGYVLSSIEGR_.2|_LNQPPEDGISSVK_.2|_LYDVPANSMR_.2|_LYDVPANSM[+16]R_.2|_VAVEYLDPSPEVQK_.2|_VAVEYLDPSPEVQK_.3|_MHDLNTDQENLVGTHDAPIR_.4|_MHDLNTDQENLVGTHDAPIR_.3|_M[+16]HDLNTDQENLVGTHDAPIR_.4|_M[+16]HDLNTDQENLVGTHDAPIR_.3|_MHDLNTDQENLVGTHDAPIR_.2|_YQHTGAVLDC[+57]AFYDPTHAWSGGLDHQLK_.5|_YQHTGAVLDC[+57]AFYDPTHAWSGGLDHQLK_.4|_LKENNIEQIYPVNAISFHNIHNTFATGGSDGFVNIWDPFNK_.5|_LKENNIE…
p / c	p	c	O43707	-0.211738	0.211738	-13.6504	0.863496	0.382906	0.161781	0.524758	O43707	ACTN4_HUMAN	Alpha-actinin-4	ACTN4	O43707	Homo sapiens	response to hypoxia,platelet degranulation,protein transport,vesicle transport along actin filament,positive regulation of cell migration,positive regulation of sodium:proton antiporter activity,peroxisome proliferator activated receptor signaling pathway,regulation of apoptotic process,retinoic acid receptor signaling pathway,positive regulation of pinocytosis,actin filament bundle assembly,nega…	RNA polymerase II regulatory region sequence-specific DNA binding,nucleoside binding,actin binding,integrin binding,calcium ion binding,protein binding,ligand-dependent nuclear receptor transcription coactivator activity,chromatin DNA binding,nuclear hormone receptor binding,protein homodimerization activity,retinoic acid receptor binding,ion channel binding,poly(A) RNA binding,protein N-terminus…	stress fiber,extracellular region,extracellular space,intracellular,nucleus,cytoplasm,brush border,cell-cell junction,focal adhesion,Z disc,intracellular ribonucleoprotein complex,cortical cytoskeleton,platelet alpha granule lumen,pseudopodium,neuron projection,protein complex,perinuclear region of cytoplasm,extracellular exosome,actin cytoskeleton	sp	1	2	uniprot_sprot_2015-08-28_HUMAN	>sp|O43707|ACTN4_HUMAN Alpha-actinin-4 OS=Homo sapiens GN=ACTN4 PE=1 SV=2	4	88	166	_VGWEQLLTTIAR_.2|_VGWEQLLTTIAR_.3|_EGLLLWC[+57]QR_.2|_DGLAFNALIHR_.3|_ALDFIASK_.2|_LSGSNPYTTVTPQIINSK_.3|_LSGSNPYTTVTPQIINSK_.2|_FAIQDISVEETSAK_.2|_FAIQDISVEETSAK_.3|_ETTDTDTADQVIASFK_.2|_ETTDTDTADQVIASFK_.3|_KDDPVTNLNNAFEVAEK_.3|_KDDPVTNLNNAFEVAEK_.2|_C[+57]QLEINFNTLQTK_.2|_C[+57]QLEINFNTLQTK_.3|_QFASQANVVGPWIQTK_.3|_QFASQANVVGPWIQTK_.2|_NVNVQNFHISWK_.3|_NVNVQNFHISWK_.2|_DYETATLSDIK_.2|_VEQIAAIA…
p / c	p	c	O43708	-1.02786	1.02786	-50.9563	0.490437	0.816301	0.325746	0.585218	O43708	MAAI_HUMAN	Maleylacetoacetate isomerase	GSTZ1	O43708	Homo sapiens	L-phenylalanine catabolic process,tyrosine catabolic process,glutathione metabolic process,cellular oxidant detoxification,glutathione derivative biosynthetic process	glutathione transferase activity,glutathione peroxidase activity,maleylacetoacetate isomerase activity,protein homodimerization activity	mitochondrion,cytosol	sp	1	3	uniprot_sprot_2015-08-28_HUMAN	>sp|O43708|MAAI_HUMAN Maleylacetoacetate isomerase OS=Homo sapiens GN=GSTZ1 PE=1 SV=3	1	9	15	_MISDLIAGGIQPLQNLSVLK_.2|_MISDLIAGGIQPLQNLSVLK_.3|_M[+16]ISDLIAGGIQPLQNLSVLK_.3|_RLLVLEAFQVSHPC[+57]R_.4|_RLLVLEAFQVSHPC[+57]R_.3|_FKVDLTPYPTISSINKR_.4|_FKVDLTPYPTISSINKR_.3|_DFQALNPMK_.2|_LLVLEAFQVSHPC[+57]R_.3|_LLVLEAFQVSHPC[+57]R_.2|_QPDTPTELRA_.2|_FKVDLTPYPTISSINK_.3|_FKVDLTPYPTISSINK_.2|_IDGITIHQSLAIIEYLEEMRPTPR_.4|_VDLTPYPTISSINK_.2
p / c	p	c	O43747	-0.250951	0.250951	-15.9658	0.840342	1.39781	0.678468	0.665228	O43747	AP1G1_HUMAN	AP-1 complex subunit gamma-1	AP1G1	O43747	Homo sapiens	intracellular protein transport,antigen processing and presentation of exogenous peptide antigen via MHC class II,melanosome organization,endosome to melanosome transport,positive regulation of natural killer cell degranulation,positive regulation of natural killer cell mediated cytotoxicity,regulation of defense response to virus by virus,Golgi to lysosome transport	transporter activity,protein binding,protein transporter activity,Rab GTPase binding,kinesin binding,GTP-dependent protein binding	Golgi membrane,cytoplasm,lysosomal membrane,Golgi apparatus,cytosol,membrane,AP-type membrane coat adaptor complex,clathrin adaptor complex,clathrin-coated vesicle,cytoplasmic vesicle membrane,clathrin-coated vesicle membrane,clathrin-coated endocytic vesicle membrane,trans-Golgi network membrane,intracellular membrane-bounded organelle,recycling endosome	sp	1	5	uniprot_sprot_2015-08-28_HUMAN	>sp|O43747|AP1G1_HUMAN AP-1 complex subunit gamma-1 OS=Homo sapiens GN=AP1G1 PE=1 SV=5	3	37	58	_AVEYNALFK_.2|_YVALTSLLK_.2|_VLAINILGR_.2|_QDVHLLMTNC[+57]IK_.3|_QDVHLLMTNC[+57]IK_.2|_DDAVPNLIQLITNSVEMHAYTVQR_.4|_DDAVPNLIQLITNSVEMHAYTVQR_.3|_TFQLQLLSPSSSIVPAFNTGTITQVIK_.4|_TFQLQLLSPSSSIVPAFNTGTITQVIK_.3|_LVPQLVR_.2|_TVQTDHNAVQR_.3|_TVQTDHNAVQR_.2|_DLAGEVEK_.2|_FTC[+57]TVNR_.2|_IEFTFER_.2|_SSFREEDNTYR_.3|_SSFREEDNTYR_.2|_STIVDC[+57]LK_.2|_GYALTAIMK_.2|_VPELMEMFLPATK_.3|_VPELMEMFLPATK_.2|_NHGV…
p / c	p	c	O43759	-0.989412	0.989412	-49.6317	0.503683	1.04433	0.408179	0.592997	O43759	SNG1_HUMAN	Synaptogyrin-1	SYNGR1	O43759	Homo sapiens	protein targeting,regulation of long-term neuronal synaptic plasticity,regulation of short-term neuronal synaptic plasticity		integral component of membrane,cell junction,synaptic vesicle membrane,neuromuscular junction,melanosome,terminal bouton	sp	1	2	uniprot_sprot_2015-08-28_HUMAN	>sp|O43759|SNG1_HUMAN Synaptogyrin-1 OS=Homo sapiens GN=SYNGR1 PE=1 SV=2	1	2	2	_AGGAFDPYTLVR_.2|_DNPLNEGTDAAR_.2
p / c	p	c	O43765	-0.120218	0.120218	-7.99512	0.920049	0.336736	0.421863	0.599123	O43765	SGTA_HUMAN	Small glutamine-rich tetratricopeptide repeat-containing protein alpha	SGTA	O43765	Homo sapiens	biological_process,viral process,positive regulation of ER-associated ubiquitin-dependent protein catabolic process	protein binding,BAT3 complex binding	cytoplasm,cytosol,membrane	sp	1	1	uniprot_sprot_2015-08-28_HUMAN	>sp|O43765|SGTA_HUMAN Small glutamine-rich tetratricopeptide repeat-containing protein alpha OS=Homo sapiens GN=SGTA PE=1 SV=1	3	16	23	_LGNYAGAVQDC[+57]ER_.2|_LGNYAGAVQDC[+57]ER_.3|_ALELDPDNETYK_.2|_AIELNPANAVYFC[+57]NR_.2|_AIELNPANAVYFC[+57]NR_.3|_HVEAVAYYKK_.3|_TPPSEEDSAEAER_.3|_TPPSEEDSAEAER_.2|_VENFEAAVHFYGK_.3|_VENFEAAVHFYGK_.2|_KALELDPDNETYK_.3|_KALELDPDNETYK_.2|_MGLALSSLNK_.2|_M[+16]GLALSSLNK_.2|_HVEAVAYYK_.2|_LAYAIIQFLHDQLR_.3|_LAYAIIQFLHDQLR_.2|_AIC[+57]IDPAYSK_.2|_TPSASNDDQQE_.2|_ALELDPDNETYKSNLK_.3|_RLAYAIIQFLHDQLR_.3…
p / c	p	c	O43768;P56211	-0.332638	0.332638	-20.5917	0.794083	0.796301	0.660302	0.660259	O43768;P56211	ENSA_HUMAN;ARP19_HUMAN	Alpha-endosulfine;cAMP-regulated phosphoprotein 19	ENSA;ARPP19	O43768;P56211	Homo sapiens	G2/M transition of mitotic cell cycle,transport,mitotic nuclear division,response to nutrient,response to glucose,regulation of protein phosphatase type 2A activity,negative regulation of protein dephosphorylation,negative regulation of catalytic activity,regulation of insulin secretion,cell division;G2/M transition of mitotic cell cycle,mitotic nuclear division,regulation of protein phosphatase …	protein phosphatase inhibitor activity,receptor binding,ion channel inhibitor activity,protein phosphatase type 2A regulator activity,phosphatase inhibitor activity,potassium channel inhibitor activity,protein phosphatase 2A binding;protein phosphatase inhibitor activity,receptor binding,protein phosphatase type 2A regulator activity,potassium channel regulator activity,phosphatase inhibitor acti…	nucleoplasm,cytoplasm;nucleoplasm,cytoplasm	sp	1	1;2	uniprot_sprot_2015-08-28_HUMAN	>sp|O43768|ENSA_HUMAN Alpha-endosulfine OS=Homo sapiens GN=ENSA PE=1 SV=1;>sp|P56211|ARP19_HUMAN cAMP-regulated phosphoprotein 19 OS=Homo sapiens GN=ARPP19 PE=1 SV=2	1	1	1	_YFDSGDYNMAK_.2
p / c	p	c	O43776	-0.675215	0.675215	-37.3761	0.626239	2.77278	0.576827	0.636051	O43776	SYNC_HUMAN	Asparagine--tRNA ligase, cytoplasmic	NARS	O43776	Homo sapiens	tRNA aminoacylation for protein translation,asparaginyl-tRNA aminoacylation	nucleic acid binding,asparagine-tRNA ligase activity,ATP binding	cytoplasm,mitochondrion,cytosol,extracellular exosome	sp	1	1	uniprot_sprot_2015-08-28_HUMAN	>sp|O43776|SYNC_HUMAN Asparagine--tRNA ligase, cytoplasmic OS=Homo sapiens GN=NARS PE=1 SV=1	3	33	60	_DVC[+57]LYPR_.2|_FLTWILNR_.2|_LEDLVC[+57]DVVDR_.2|_EGIDPTPYYWYTDQRK_.3|_LMTDTINEPILLC[+57]R_.2|_LMTDTINEPILLC[+57]R_.3|_LM[+16]TDTINEPILLC[+57]R_.3|_LM[+16]TDTINEPILLC[+57]R_.2|_IFDSEEILAGYKR_.3|_IFDSEEILAGYKR_.2|_NLMFLVLR_.2|_NLM[+16]FLVLR_.2|_MNYSDAIVWLK_.2|_M[+16]NYSDAIVWLK_.2|_YGTC[+57]PHGGYGLGLER_.3|_YGTC[+57]PHGGYGLGLER_.2|_IGALEGYR_.2|_KEDGTFYEFGEDIPEAPER_.3|_KEDGTFYEFGEDIPEAPER_.4|_KEDGT…
p / c	p	c	O43795	-0.522478	0.522478	-30.3825	0.696175	0.793762	0.167809	0.525902	O43795	MYO1B_HUMAN	Unconventional myosin-Ib	MYO1B	O43795	Homo sapiens	post-Golgi vesicle-mediated transport,actin filament organization,actin filament-based movement,actin filament bundle assembly,cell-cell adhesion	microfilament motor activity,calmodulin binding,ATP binding,phosphatidylinositol-4,5-bisphosphate binding,phosphatidylinositol-3,4,5-trisphosphate binding,actin-dependent ATPase activity,actin filament binding,cadherin binding involved in cell-cell adhesion	cytoplasm,early endosome,actin filament,plasma membrane,brush border,cell-cell adherens junction,endosome membrane,myosin complex,filopodium,perinuclear region of cytoplasm,extracellular exosome,cell periphery,trans-Golgi network membrane	sp	1	3	uniprot_sprot_2015-08-28_HUMAN	>sp|O43795|MYO1B_HUMAN Unconventional myosin-Ib OS=Homo sapiens GN=MYO1B PE=1 SV=3	3	43	60	_YNYLSLDSAK_.2|_SEVPLVDVTK_.2|_IIIAEVVNK_.2|_IYEFTLQR_.2|_VNGVDDAANFR_.2|_EIC[+57]ELTGIDQSVLER_.2|_LEASELFK_.2|_YLGLLENVR_.2|_SLFPEGNPAK_.2|_LFSWLVNR_.2|_SSALVIQSYIR_.2|_LVMSYVAAVC[+57]GK_.2|_VSTTLNVAQAYYAR_.2|_FLNDTSLPHSC[+57]FR_.3|_FLNDTSLPHSC[+57]FR_.2|_LGNIEFKPESR_.3|_LGNIEFKPESR_.2|_SLPIYSPEKVEEYR_.3|_SLPIYSPEKVEEYR_.2|_ALYPSSVGQPFQGAYLEINKNPK_.3|_ALYPSSVGQPFQGAYLEINKNPK_.4|_VLYQVEGFVDKNNDLL…
p / c	p	c	O43809	-0.904191	0.904191	-46.5668	0.534332	1.57766	0.219322	0.553512	O43809	CPSF5_HUMAN	Cleavage and polyadenylation specificity factor subunit 5	NUDT21	O43809	Homo sapiens	mRNA splicing, via spliceosome,termination of RNA polymerase II transcription,mRNA polyadenylation,mRNA processing,mRNA 3'-end processing,protein tetramerization	mRNA binding,protein binding,hydrolase activity,AU-rich element binding,protein homodimerization activity,histone deacetylase binding,poly(A) RNA binding,RNA binding	nucleus,nucleoplasm,centrosome,microtubule organizing center,mRNA cleavage factor complex,paraspeckles	sp	1	1	uniprot_sprot_2015-08-28_HUMAN	>sp|O43809|CPSF5_HUMAN Cleavage and polyadenylation specificity factor subunit 5 OS=Homo sapiens GN=NUDT21 PE=1 SV=1	3	20	29	_LMTEILGR_.2|_YIQQTKPLTLER_.3|_YIQQTKPLTLER_.2|_LFLVQLQEK_.2|_LPGGELNPGEDEVEGLKR_.3|_TINLYPLTNYTFGTK_.2|_TINLYPLTNYTFGTK_.3|_KLFLVQLQEK_.3|_KLFLVQLQEK_.2|_SQTGWPR_.2|_GVTQFGNK_.2|_TVEGVLIVHEHR_.3|_TVEGVLIVHEHR_.2|_RTVEGVLIVHEHR_.3|_RLMTEILGR_.2|_RLM[+16]TEILGR_.2|_PNFEPPQYPYIPAHITKPK_.4|_GVTQFGNKYIQQTKPLTLER_.4|_LPHVLLLQLGTTFFK_.3|_LPHVLLLQLGTTFFK_.2|_LPGGELNPGEDEVEGLK_.3|_LPGGELNPGEDEVEGLK_.2|_P…
p / c	p	c	O43813	-0.0778443	0.0778443	-5.25277	0.947472	0.383664	0.712102	0.680655	O43813	LANC1_HUMAN	LanC-like protein 1	LANCL1	O43813	Homo sapiens	G-protein coupled receptor signaling pathway	catalytic activity,G-protein coupled receptor activity,zinc ion binding,SH3 domain binding,glutathione binding,low-density lipoprotein particle receptor binding	cytoplasm,extracellular exosome,integral component of plasma membrane	sp	1	1	uniprot_sprot_2015-08-28_HUMAN	>sp|O43813|LANC1_HUMAN LanC-like protein 1 OS=Homo sapiens GN=LANCL1 PE=1 SV=1	2	22	31	_SLAEGYFDAAGR_.2|_IDPHAPNEMLYGR_.3|_IDPHAPNEM[+16]LYGR_.3|_IDPHAPNEMLYGR_.2|_LHSLVKPSVDYVC[+57]QLK_.4|_LHSLVKPSVDYVC[+57]QLK_.3|_ARFPAFEL_.2|_QSLNC[+57]LTK_.2|_LTPEFSQR_.2|_QAEDC[+57]ITR_.2|_ELLQQMER_.2|_RSITFLC[+57]GDAGPLAVAAVLYHK_.4|_RSITFLC[+57]GDAGPLAVAAVLYHK_.3|_FAEWC[+57]LEYGEHGC[+57]R_.3|_FAEWC[+57]LEYGEHGC[+57]R_.2|_PSVDYVC[+57]QLK_.2|_IPQSHIQQIC[+57]ETILTSGENLAR_.4|_IPQSHIQQIC[+57]ETILTS…
p / c	p	c	O43818	-0.815882	0.815882	-43.1939	0.568061	1.16708	0.256503	0.565613	O43818	U3IP2_HUMAN	U3 small nucleolar RNA-interacting protein 2	RRP9	O43818	Homo sapiens	rRNA processing	poly(A) RNA binding,U3 snoRNA binding	nucleus,nucleoplasm,nucleolus,box C/D snoRNP complex,small-subunit processome	sp	1	1	uniprot_sprot_2015-08-28_HUMAN	>sp|O43818|U3IP2_HUMAN U3 small nucleolar RNA-interacting protein 2 OS=Homo sapiens GN=RRP9 PE=1 SV=1	2	18	25	_LYLEQLR_.2|_GEPGLEQPFWISSVAALLNTDLVATGSHSSC[+57]VR_.4|_GEPGLEQPFWISSVAALLNTDLVATGSHSSC[+57]VR_.3|_DAVSGLAFR_.2|_DAVSGLAFR_.1|_GTHQLYSTSHDR_.3|_GTHQLYSTSHDR_.2|_KGAEGKPPGHSSHVLC[+57]MAISSDGK_.5|_KGAEGKPPGHSSHVLC[+57]MAISSDGK_.4|_EC[+57]C[+57]VTAGGR_.2|_RGTHQLYSTSHDR_.3|_NSVC[+57]IIPLR_.2|_AFEEDQVAGR_.2|_LWQC[+57]GEGFR_.2|_EIQAPASADIR_.2|_FSSSGDFLVAGVGQEHR_.3|_FSSSGDFLVAGVGQEHR_.2|_GHQLSITC[+57]LV…
p / c	p	c	O43837	-0.0926699	0.0926699	-6.22143	0.937786	0.263209	0.705897	0.677767	O43837	IDH3B_HUMAN	Isocitrate dehydrogenase [NAD] subunit beta, mitochondrial	IDH3B	O43837	Homo sapiens	tricarboxylic acid cycle,isocitrate metabolic process,2-oxoglutarate metabolic process,NADH metabolic process	magnesium ion binding,isocitrate dehydrogenase (NAD+) activity,electron carrier activity,NAD binding	nucleus,mitochondrion,mitochondrial matrix	sp	1	2	uniprot_sprot_2015-08-28_HUMAN	>sp|O43837|IDH3B_HUMAN Isocitrate dehydrogenase [NAD] subunit beta, mitochondrial OS=Homo sapiens GN=IDH3B PE=1 SV=2	1	22	40	_HNNLDLVIIR_.3|_HNNLDLVIIR_.2|_GVIEC[+57]LK_.2|_LDLFANVVHVK_.3|_LDLFANVVHVK_.2|_HLNLEYHSSMIADAVK_.4|_HLNLEYHSSMIADAVK_.3|_KLDLFANVVHVK_.3|_KLDLFANVVHVK_.2|_HLNLEYHSSMIADAVKK_.4|_HLNLEYHSSMIADAVKK_.3|_HPFAQAVGR_.2|_SVIGHLQTK_.2|_IHTPMEYK_.2|_IHTPMEYKGELASYDMR_.4|_IHTPMEYKGELASYDMR_.3|_GELASYDMR_.2|_GELASYDM[+16]R_.2|_LEQVLSSMK_.2|_FAFDYATKK_.2|_NIANPTAMLLSASNMLR_.3|_NIANPTAM[+16]LLSASNMLR_.3|_NIAN…
p / c	p	c	O43852	0.189079	0.189079	14.0036	1.14004	0.410212	0.310118	0.583269	O43852	CALU_HUMAN	Calumenin	CALU	O43852	Homo sapiens	biological_process	calcium ion binding,protein binding	extracellular region,endoplasmic reticulum,endoplasmic reticulum membrane,Golgi apparatus,membrane,sarcoplasmic reticulum lumen,melanosome	sp	1	2	uniprot_sprot_2015-08-28_HUMAN	>sp|O43852|CALU_HUMAN Calumenin OS=Homo sapiens GN=CALU PE=1 SV=2	3	34	62	_EQFVEFR_.2|_WIYEDVER_.2|_TFDQLTPEESKER_.3|_IDGDKDGFVTVDELKDWIK_.4|_IDGDKDGFVTVDELKDWIK_.3|_MDKEETKDWILPSDYDHAEAEAR_.5|_MDKEETKDWILPSDYDHAEAEAR_.4|_M[+16]DKEETKDWILPSDYDHAEAEAR_.4|_TFDQLTPEESK_.2|_DWILPSDYDHAEAEAR_.3|_DWILPSDYDHAEAEAR_.2|_VHNDAQSFDYDHDAFLGAEEAK_.4|_VHNDAQSFDYDHDAFLGAEEAK_.3|_LTKEEIVDKYDLFVGSQATDFGEALVR_.4|_LTKEEIVDKYDLFVGSQATDFGEALVR_.3|_GHDLNEDGLVSWEEYK_.3|_GHDLNEDGLVSWEEYK_.2|_…
p / c	p	c	O43854	-2.91236	2.91236	-86.7171	0.132829	1.37437	0.205037	0.54629	O43854	EDIL3_HUMAN	EGF-like repeat and discoidin I-like domain-containing protein 3	EDIL3	O43854	Homo sapiens	cell adhesion,multicellular organism development,positive regulation of cell-substrate adhesion	integrin binding,calcium ion binding	extracellular matrix,extracellular exosome,extracellular vesicle	sp	1	1	uniprot_sprot_2015-08-28_HUMAN	>sp|O43854|EDIL3_HUMAN EGF-like repeat and discoidin I-like domain-containing protein 3 OS=Homo sapiens GN=EDIL3 PE=1 SV=1	1	11	13	_NVIDPPIYAR_.2|_DFGHVQFVGSYK_.3|_DFGHVQFVGSYK_.2|_VTGIITQGAK_.2|_VFQGNFDNDTHRK_.3|_SELLGC[+57]TEEE_.2|_SGHIQDYQITASSIFR_.3|_SGHIQDYQITASSIFR_.2|_LAYSNDGEHWTVYQDEK_.3|_C[+57]SGPLGIEGGIISNQQITASSTHR_.3|_VNAWTSGHNDQSQWLQVDLLVPTK_.3|_GLINAWTAAENDRWPWIQINLQR_.3|_GNIDNNTPYANSFTPPIK_.2
p / c	p	c	O43865	0.121576	0.121576	8.79227	1.08792	0.36931	0.557302	0.633174	O43865	SAHH2_HUMAN	Adenosylhomocysteinase 2	AHCYL1	O43865	Homo sapiens	mRNA polyadenylation,protein export from nucleus,one-carbon metabolic process,biological_process,positive regulation of sodium ion transport,S-adenosylhomocysteine catabolic process,regulation of mRNA 3'-end processing,regulation of ion transmembrane transporter activity,S-adenosylmethionine cycle,angiotensin-activated signaling pathway,epithelial fluid transport,regulation of anion transport,res…	RNA binding,protein binding,NAD binding,adenosylhomocysteinase activity	cytoplasm,endoplasmic reticulum membrane,cytosol,apical plasma membrane,extracellular exosome	sp	1	2	uniprot_sprot_2015-08-28_HUMAN	>sp|O43865|SAHH2_HUMAN Adenosylhomocysteinase 2 OS=Homo sapiens GN=AHCYL1 PE=1 SV=2	2	33	39	_QVDVVITC[+57]TGNK_.2|_GIVEESVTGVHR_.2|_NSC[+57]IVC[+57]NMGHSNTEIDVTSLR_.3|_NGPFKPNYYR_.3|_VVLLAEGR_.2|_GSSNFC[+57]VK_.2|_SQVDHVIWPDGK_.3|_SQVDHVIWPDGK_.2|_NGPFKPNYYRY_.3|_TTDVMFGGK_.2|_RVVLLAEGR_.2|_ESILDGLKR_.2|_LC[+57]VPAMNVNDSVTK_.3|_SQVDHVIWPDGKR_.3|_SQVDHVIWPDGKR_.2|_IRGIVEESVTGVHR_.3|_YSFMATVTK_.2|_AQGEKPLAGAK_.2|_VRSQVDHVIWPDGK_.3|_KQIQFADDMQEFTKFPTK_.4|_KQIQFADDMQEFTKFPTK_.3|_RTTDVMFGGK_…
p / c	p	c	O43929	-0.131373	0.131373	-8.70381	0.912962	0.869044	0.865917	0.73085	O43929	ORC4_HUMAN	Origin recognition complex subunit 4	ORC4	O43929	Homo sapiens	G1/S transition of mitotic cell cycle,DNA replication,DNA replication initiation	nucleotide binding,DNA replication origin binding,protein binding,ATP binding	nuclear chromosome, telomeric region,origin recognition complex,nucleus,nucleoplasm,nuclear origin of replication recognition complex,nucleolus,cytoplasm,actin cytoskeleton	sp	1	2	uniprot_sprot_2015-08-28_HUMAN	>sp|O43929|ORC4_HUMAN Origin recognition complex subunit 4 OS=Homo sapiens GN=ORC4 PE=1 SV=2	1	15	17	_NQTLLYNLFDISQSAQTPIAVIGLTC[+57]R_.3|_AFEHLQQLELIK_.3|_LDILELLEK_.2|_TALHGESNSVLIIGPR_.3|_TALHGESNSVLIIGPR_.2|_QSPHSNLFGVQVQYK_.3|_IFKEQLSLPAEFPDKVFAEK_.4|_QWATSSLSWL_.2|_SNSLIHTEC[+57]LSQVQR_.3|_SNSLIHTEC[+57]LSQVQR_.2|_TSSC[+57]PVIFILDEFDLFAHHK_.4|_QIHLMNSFGFPQYVK_.3|_QLNLENVVGDK_.2|_AFEHLQQLELIKPMER_.3|_EQLSLPAEFPDK_.2|_WNENVQYLSEDR_.2|_LLLDNTQIMNALQK_.2
p / c	p	c	O60216	1.22958	1.22958	134.499	2.34499	1.6473	0.127037	0.505366	O60216	RAD21_HUMAN	Double-strand-break repair protein rad21 homolog	RAD21	O60216	Homo sapiens	double-strand break repair,DNA recombination,regulation of transcription from RNA polymerase II promoter,transcription from RNA polymerase II promoter,apoptotic process,sister chromatid cohesion,mitotic sister chromatid cohesion,reciprocal meiotic recombination,protein sumoylation,positive regulation of sister chromatid cohesion,positive regulation of transcription from RNA polymerase II promoter…	transcriptional activator activity, RNA polymerase II transcription regulatory region sequence-specific binding,chromatin binding,protein binding	chromosome, centromeric region,chromatin,nucleoplasm,chromosome,cytosol,cohesin complex,membrane,nuclear meiotic cohesin complex	sp	1	2	uniprot_sprot_2015-08-28_HUMAN	>sp|O60216|RAD21_HUMAN Double-strand-break repair protein rad21 homolog OS=Homo sapiens GN=RAD21 PE=1 SV=2	3	25	33	_DVIDEPIIEEPSR_.2|_DVIDEPIIEEPSR_.3|_YLLADC[+57]NEAFIK_.2|_EAAYNAITLPEEFHDFDQPLPDLDDIDVAQQFSLNQSR_.4|_LFSLPAQPLWNNR_.2|_LFSLPAQPLWNNR_.3|_C[+57]LTPLVPEDLRK_.3|_C[+57]LTPLVPEDLRK_.2|_INHLEYEDQYK_.3|_INHLEYEDQYK_.2|_KGGEADNLDEFLK_.3|_FYSFLVLK_.2|_IWLAAHWDK_.2|_LQESVMEASR_.2|_MAFRPGVVDLPEENR_.3|_MAFRPGVVDLPEENR_.2|_TSGHLLLGVVR_.2|_TNIDESAMPPPPPQGVK_.3|_TNIDESAMPPPPPQGVK_.2|_PGVVDLPEENR_.2|_C[+57]LTP…
p / c	p	c	O60220	-0.0199457	0.0199457	-1.37302	0.98627	0.267239	0.890809	0.73572	O60220	TIM8A_HUMAN	Mitochondrial import inner membrane translocase subunit Tim8 A	TIMM8A	O60220	Homo sapiens	nervous system development,chaperone-mediated protein transport	protein binding,metal ion binding	mitochondrion,mitochondrial inner membrane,mitochondrial intermembrane space	sp	1	1	uniprot_sprot_2015-08-28_HUMAN	>sp|O60220|TIM8A_HUMAN Mitochondrial import inner membrane translocase subunit Tim8 A OS=Homo sapiens GN=TIMM8A PE=1 SV=1	2	7	9	_AEAC[+57]FVNC[+57]VER_.2|_FIDTSQFILNR_.2|_C[+57]MDKPGPK_.2|_QRFQQLVHQMTELC[+57]WEK_.4|_QRFQQLVHQMTELC[+57]WEK_.3|_SKPVFSESLSD_.2|_FQQLVHQMTELC[+57]WEK_.3|_FQQLVHQMTELC[+57]WEK_.2|_FIDTSQFILNRLEQTQK_.3
p / c	p	c	O60234	-0.144478	0.144478	-9.52933	0.904707	0.0924733	0.270564	0.569147	O60234	GMFG_HUMAN	Glia maturation factor gamma	GMFG	O60234	Homo sapiens	protein phosphorylation,negative regulation of protein kinase activity,negative regulation of Arp2/3 complex-mediated actin nucleation,positive regulation of catalytic activity,actin filament debranching,regulation of actin cytoskeleton reorganization	actin binding,protein kinase inhibitor activity,enzyme activator activity,growth factor activity,Arp2/3 complex binding	intracellular	sp	1	1	uniprot_sprot_2015-08-28_HUMAN	>sp|O60234|GMFG_HUMAN Glia maturation factor gamma OS=Homo sapiens GN=GMFG PE=1 SV=1	1	10	17	_FVVYSYK_.2|_NRLVQTAELTK_.3|_NRLVQTAELTK_.2|_LVQTAELTK_.2|_ETDNAAIIMK_.2|_ETDNAAIIM[+16]K_.2|_KETDNAAIIMK_.2|_QMVVLEEEFQNISPEELK_.3|_QMVVLEEEFQNISPEELK_.2|_TTDDLTEAWLQEK_.2|_VSYPLC[+57]FIFSSPVGC[+57]KPEQQMMYAGSK_.4|_VSYPLC[+57]FIFSSPVGC[+57]KPEQQM[+16]MYAGSK_.3|_VSYPLC[+57]FIFSSPVGC[+57]KPEQQMM[+16]YAGSK_.3|_VSYPLC[+57]FIFSSPVGC[+57]KPEQQMMYAGSK_.3|_YVHDDGRVSYPLC[+57]FIFSSPVGC[+57]KPEQQMMYAGSK_.5…
p / c	p	c	O60256	1.69731	1.69731	224.296	3.24296	2.3466	0.243798	0.561463	O60256	KPRB_HUMAN	Phosphoribosyl pyrophosphate synthase-associated protein 2	PRPSAP2	O60256	Homo sapiens	nucleobase-containing compound metabolic process,nucleoside metabolic process,nucleotide biosynthetic process,negative regulation of catalytic activity,bone development	magnesium ion binding,ribose phosphate diphosphokinase activity,enzyme inhibitor activity,protein binding	ribose phosphate diphosphokinase complex	sp	1	1	uniprot_sprot_2015-08-28_HUMAN	>sp|O60256|KPRB_HUMAN Phosphoribosyl pyrophosphate synthase-associated protein 2 OS=Homo sapiens GN=PRPSAP2 PE=1 SV=1	2	17	29	_ASPFLLQYIQEEIPDYR_.2|_ASPFLLQYIQEEIPDYR_.3|_TVDISMILSEAIR_.2|_TVDISM[+16]ILSEAIR_.2|_VQIQESVR_.2|_IHNGESMSYLFR_.3|_IHNGESMSYLFR_.2|_SIIGVIPYFPYSK_.3|_SIIGVIPYFPYSK_.2|_AGLTHLITM[+16]DLHQK_.3|_AGLTHLITMDLHQK_.3|_AGLTHLITMDLHQK_.2|_IKTVDISMILSEAIR_.3|_VQVYQEPNR_.2|_IFVMATHGLLSSDAPR_.3|_IFVM[+16]ATHGLLSSDAPR_.3|_IFVMATHGLLSSDAPR_.2|_DVFIIQTVSK_.2|_SVAAIHPSLEIPMLIPK_.3|_SVAAIHPSLEIPM[+16]LIPK_.3|_SV…
p / c	p	c	O60271	1.72661	1.72661	230.95	3.3095	1.40508	0.0910553	0.47448	O60271	JIP4_HUMAN	C-Jun-amino-terminal kinase-interacting protein 4	SPAG9	O60271	Homo sapiens	activation of JUN kinase activity,spermatogenesis,positive regulation of cell migration,retrograde transport, endosome to Golgi,positive regulation of neuron differentiation,striated muscle cell differentiation,positive regulation of muscle cell differentiation,protein homooligomerization,negative regulation of protein homodimerization activity	MAP-kinase scaffold activity,protein binding,JUN kinase binding,kinesin binding,receptor signaling complex scaffold activity,mitogen-activated protein kinase p38 binding	acrosomal vesicle,cytoplasm,microtubule organizing center,cytosol,integral component of membrane,perinuclear region of cytoplasm,extracellular exosome	sp	1	4	uniprot_sprot_2015-08-28_HUMAN	>sp|O60271|JIP4_HUMAN C-Jun-amino-terminal kinase-interacting protein 4 OS=Homo sapiens GN=SPAG9 PE=1 SV=4	2	67	94	_VSGLAGSIYR_.2|_ERPISLGIFPLPAGDGLLTPDAQK_.3|_ERPISLGIFPLPAGDGLLTPDAQK_.4|_LGFSFVR_.2|_AKDDDDSDIPTAQRK_.4|_AKDDDDSDIPTAQRK_.3|_VTDAPNKSEISK_.3|_HIEVQVAQETR_.3|_HIEVQVAQETR_.2|_NRELEEELRK_.3|_NRELEEELRK_.2|_YDEEVVK_.2|_LKDSILSIVHVK_.3|_ERLMELQEAVR_.3|_GVDGQWDLSNYHLLDLGRPHHSIR_.6|_GVDGQWDLSNYHLLDLGRPHHSIR_.5|_GVDGQWDLSNYHLLDLGRPHHSIR_.4|_HTEMIHNYMEHLER_.4|_LHQLSGSDQLESTAHSR_.4|_LHQLSGSDQLESTAHSR_.3|…
p / c	p	c	O60282	-0.569071	0.569071	-32.5949	0.674051	1.10194	0.598422	0.640021	O60282	KIF5C_HUMAN	Kinesin heavy chain isoform 5C	KIF5C	O60282	Homo sapiens	organelle organization,microtubule-based movement,axon guidance,motor neuron axon guidance,protein localization,cytoskeleton-dependent intracellular transport,mRNA transport	microtubule motor activity,protein binding,ATP binding,microtubule binding,ATP-dependent microtubule motor activity, plus-end-directed	cytoplasm,kinesin complex,microtubule,ciliary rootlet,neuron projection	sp	1	1	uniprot_sprot_2015-08-28_HUMAN	>sp|O60282|KIF5C_HUMAN Kinesin heavy chain isoform 5C OS=Homo sapiens GN=KIF5C PE=1 SV=1	1	74	129	_LQIENEAAKDEVKEVLQALEELAVNYDQK_.4|_LQIENEAAKDEVKEVLQALEELAVNYDQK_.5|_LQIENEAAKDEVKEVLQALEELAVNYDQK_.3|_KLFVQDLTTR_.3|_KLFVQDLTTR_.2|_MHEVSFQDKEKEHLTR_.5|_MHEVSFQDKEKEHLTR_.4|_M[+16]HEVSFQDKEKEHLTR_.3|_MHEVSFQDKEKEHLTR_.3|_SKQLESAQMDSNRK_.4|_SKQLESAQMDSNRK_.3|_ALEQQMESHR_.3|_ALEQQMESHR_.2|_ALEQQM[+16]ESHR_.2|_GLEETVSR_.2|_IQEELTR_.2|_ANEQLTDELAQK_.3|_ANEQLTDELAQK_.2|_FRPLNEAEILR_.3|_FRPLNEAEILR_.2…
p / c	p	c	O60292	0.112102	0.112102	8.08018	1.0808	0.0328941	0.130242	0.507521	O60292	SI1L3_HUMAN	Signal-induced proliferation-associated 1-like protein 3	SIPA1L3	O60292	Homo sapiens	eye development,hematopoietic progenitor cell differentiation,epithelial cell morphogenesis,cytoskeleton organization,positive regulation of GTPase activity,regulation of small GTPase mediated signal transduction,establishment of epithelial cell polarity	GTPase activator activity	stress fiber,extracellular space,apical plasma membrane,apical part of cell,tricellular tight junction	sp	1	3	uniprot_sprot_2015-08-28_HUMAN	>sp|O60292|SI1L3_HUMAN Signal-induced proliferation-associated 1-like protein 3 OS=Homo sapiens GN=SIPA1L3 PE=1 SV=3	1	67	81	_HIGNDIVTIIFQEPGALPFTPK_.3|_APRPAKPHKPPGSMGLC[+57]GGGR_.5|_APRPAKPHKPPGSMGLC[+57]GGGR_.4|_ADPGPHLMGGGGGAK_.3|_ADPGPHLMGGGGGAK_.2|_LGPVAVSIK_.2|_YAAQLDVK_.2|_QYSIEHVDLGAR_.3|_QYSIEHVDLGAR_.2|_SPGEADEGR_.2|_SSKPEGEAGRSPGEADEGR_.4|_LDEQGLC[+57]R_.2|_EKLEDHKEHGPQYQYR_.4|_FNLISLTSK_.2|_VGYPAQVYK_.2|_EALREHSNPSPSQDTDGTK_.4|_EALREHSNPSPSQDTDGTK_.3|_NEIGGEC[+57]ER_.2|_EHSNPSPSQDTDGTK_.3|_EHSNPSPSQDTDGTK_…
p / c	p	c	O60294	-0.227832	0.227832	-14.6083	0.853917	0.596986	0.684928	0.666767	O60294	TYW4_HUMAN	tRNA wybutosine-synthesizing protein 4	LCMT2	O60294	Homo sapiens	tRNA modification,tRNA methylation,wybutosine biosynthetic process	protein binding,tRNA methyltransferase activity,S-adenosylmethionine-dependent methyltransferase activity	cytoplasm,cytosol	sp	1	3	uniprot_sprot_2015-08-28_HUMAN	>sp|O60294|TYW4_HUMAN tRNA wybutosine-synthesizing protein 4 OS=Homo sapiens GN=LCMT2 PE=1 SV=3	1	11	12	_GDTLSHTLVFPSSEAFPR_.3|_QLNSPLHGLER_.3|_GYVQDPFAALLVPGAAR_.3|_GYVQDPFAALLVPGAAR_.2|_IPVEGEVPEAR_.2|_LSPVSPALGVLQLHFFK_.3|_SVVEPVLSDWHFLHVGTMAWVR_.4|_AGAVQNTNDSSALSK_.2|_AAVWEVDFPDVAR_.2|_YGHASVFLSPDVILSAGGFGEQEGR_.3|_AQILSLGAGFDSLYFR_.2|_IGETPELC[+57]ALTGPFER_.2
p / c	p	c	O60307	-0.611576	0.611576	-34.5519	0.654481	0.489671	0.327964	0.585218	O60307	MAST3_HUMAN	Microtubule-associated serine/threonine-protein kinase 3	MAST3	O60307	Homo sapiens	peptidyl-serine phosphorylation,intracellular signal transduction,cytoskeleton organization	magnesium ion binding,protein serine/threonine kinase activity,ATP binding	intracellular	sp	1	2	uniprot_sprot_2015-08-28_HUMAN	>sp|O60307|MAST3_HUMAN Microtubule-associated serine/threonine-protein kinase 3 OS=Homo sapiens GN=MAST3 PE=1 SV=2	1	46	79	_LALADGVLGFIHHQIVELAR_.2|_LALADGVLGFIHHQIVELAR_.4|_LALADGVLGFIHHQIVELAR_.3|_DLKPDNLLITSLGHIK_.4|_DLKPDNLLITSLGHIK_.3|_DLKPDNLLITSLGHIK_.2|_SPSPLPGHPPAPAR_.3|_SPSPLPGHPPAPAR_.2|_SGENLVTSR_.2|_PSSLSADTAALSHAR_.3|_PSSLSADTAALSHAR_.2|_LGTGGTHEVK_.2|_RKPC[+57]ESDFETIK_.3|_RKPC[+57]ESDFETIK_.2|_SFSEDREEGWER_.3|_SFSEDREEGWER_.2|_QTSVLHTSR_.2|_LHQLPFQPTPDELHFLSK_.4|_LHQLPFQPTPDELHFLSK_.3|_LHQLPFQPTPDELHF…
p / c	p	c	O60313	-0.236228	0.236228	-15.1038	0.848962	0.962875	0.574075	0.636051	O60313	OPA1_HUMAN	Dynamin-like 120 kDa protein, mitochondrial	OPA1	O60313	Homo sapiens	mitochondrial genome maintenance,mitochondrial fission,dynamin family protein polymerization involved in mitochondrial fission,apoptotic process,mitochondrion organization,inner mitochondrial membrane organization,visual perception,mitochondrial fusion,positive regulation of mitochondrial fusion,positive regulation of neuron maturation,axonal transport of mitochondrion,negative regulation of rele…	magnesium ion binding,GTPase activity,protein binding,GTP binding,microtubule binding	nucleoplasm,cytoplasm,mitochondrion,mitochondrial outer membrane,mitochondrial inner membrane,mitochondrial intermembrane space,membrane,integral component of membrane,mitochondrial crista,dendrite,extrinsic component of mitochondrial inner membrane,axon cytoplasm	sp	1	3	uniprot_sprot_2015-08-28_HUMAN	>sp|O60313|OPA1_HUMAN Dynamin-like 120 kDa protein, mitochondrial OS=Homo sapiens GN=OPA1 PE=1 SV=3	3	59	76	_EFDLTKEEDLAALR_.3|_MLAITANTLR_.2|_MVLVDLPGVINTVTSGMAPDTK_.2|_MVLVDLPGVINTVTSGMAPDTK_.3|_QQWDAAIYFMEEALQAR_.2|_QQWDAAIYFMEEALQAR_.3|_GKEHDDIFDK_.3|_GKEHDDIFDK_.2|_TIFVLTK_.2|_TALNHC[+57]NLC[+57]R_.3|_TALNHC[+57]NLC[+57]R_.2|_GSGEMMTR_.2|_SIVTDLVSQMDPHGRR_.4|_SIVTDLVSQMDPHGRR_.3|_IQQIIEGK_.2|_TQEQC[+57]VHNETK_.3|_VDLAEKNVASPSR_.3|_LDAFIEALHQEK_.3|_LDAFIEALHQEK_.2|_YLILGSAVGGGYTAK_.3|_YLILGSAVGGGYT…
p / c	p	c	O60343	-0.0930615	0.0930615	-6.24688	0.937531	0.353054	0.772844	0.702936	O60343	TBCD4_HUMAN	TBC1 domain family member 4	TBC1D4	O60343	Homo sapiens	intracellular protein transport,vesicle-mediated transport,regulation of vesicle fusion,negative regulation of vesicle fusion,cellular response to insulin stimulus,membrane organization,activation of GTPase activity	GTPase activator activity,Rab GTPase binding	intracellular,cytoplasm,endomembrane system,cytoplasmic vesicle membrane,extracellular exosome	sp	1	2	uniprot_sprot_2015-08-28_HUMAN	>sp|O60343|TBCD4_HUMAN TBC1 domain family member 4 OS=Homo sapiens GN=TBC1D4 PE=1 SV=2	1	90	176	_NELLPLSPLSPTM[+16]EEEPLVVFLSGEDDPEKIEER_.4|_AYSLLDK_.2|_RAHTFSHPPSSTKR_.4|_LNLQDGR_.2|_KVKLDYEEVGAC[+57]QK_.4|_KVKLDYEEVGAC[+57]QK_.3|_KVKLDYEEVGAC[+57]QK_.2|_SNSLASEK_.2|_AHTFSHPPSSTK_.3|_AHTFSHPPSSTK_.2|_HVDHFGFIC[+57]R_.3|_HVDHFGFIC[+57]R_.2|_LEASRDELQSR_.3|_LEASRDELQSR_.2|_QAFSTAAALQSAK_.3|_QAFSTAAALQSAK_.2|_LDYEEVGAC[+57]QK_.3|_LDYEEVGAC[+57]QK_.2|_RRSQKPEAGGC[+57]GAPAAR_.4|_KAIHQQILLLR_.3|…
p / c	p	c	O60346	-0.00219915	0.00219915	-0.152317	0.998477	0.0775825	0.974493	0.761153	O60346	PHLP1_HUMAN	PH domain leucine-rich repeat-containing protein phosphatase 1	PHLPP1	O60346	Homo sapiens	regulation of T cell anergy,protein dephosphorylation,apoptotic process,entrainment of circadian clock,regulation of apoptotic process,regulation of MAPK cascade,regulation of JNK cascade,negative regulation of protein kinase B signaling,regulation of p38MAPK cascade	phosphoprotein phosphatase activity,protein binding,metal ion binding	nucleus,cytosol,plasma membrane	sp	1	3	uniprot_sprot_2015-08-28_HUMAN	>sp|O60346|PHLP1_HUMAN PH domain leucine-rich repeat-containing protein phosphatase 1 OS=Homo sapiens GN=PHLPP1 PE=1 SV=3	1	9	9	_ASAPAAAAAAAAAAAAAAAALAAAAGGGR_.3|_VLGQGPGAAAAR_.2|_LQELDLTGNPR_.2|_HMASTYLRPVLC[+57]TLDTTAGEVAAR_.4|_AAAAVAPGGLQSTPGR_.2|_APPPPPPPTLYVQLHGETTR_.3|_LEELEEIDLSGNK_.2|_SHNVIEVATDAPLR_.2|_SLNLSNNHLGDFPLAVC[+57]SIPTLAELNVSC[+57]NALR_.4
p / c	p	c	O60437	2.35812	2.35812	412.703	5.12703	1.40668	0.00929784	0.224025	O60437	PEPL_HUMAN	Periplakin	PPL	O60437	Homo sapiens	cytoskeleton organization,keratinization,cell-cell adhesion	structural constituent of cytoskeleton,protein binding,cadherin binding involved in cell-cell adhesion	nucleus,mitochondrion,cytoskeleton,plasma membrane,cell-cell adherens junction,desmosome,extracellular exosome	sp	1	4	uniprot_sprot_2015-08-28_HUMAN	>sp|O60437|PEPL_HUMAN Periplakin OS=Homo sapiens GN=PPL PE=1 SV=4	3	48	53	_FTEVYAINR_.2|_EAEVLLLQQR_.2|_LHSEGDQLLAAEHPGR_.4|_ETPLKPIPVEALC[+57]DFEGEQGLISR_.3|_SLLDLENGR_.2|_FSIEEALQSGR_.2|_LQNDPQLEAEYQQLQEDHQR_.3|_STQEEIWTLR_.2|_QQHLSSLQDYMQR_.3|_QQPEVEVTHETLQR_.3|_QQPEVEVTHETLQR_.2|_AITGILRPPLEQGR_.3|_KVPDPVLEESFQQLQR_.3|_KVPDPVLEESFQQLQR_.2|_SLLGEVEQNLQAAK_.2|_LAALEQEEAEAR_.2|_SLQQSWELLATHENHLNQDDTVPESSR_.4|_ELSELIEQLQK_.2|_EVDPQVNWAALVEEK_.2|_LIAPAVC[+57]FVIPPTDPEAL…
p / c	p	c	O60443	-0.360665	0.360665	-22.1195	0.778805	0.859057	0.35092	0.585218	O60443	DFNA5_HUMAN	Non-syndromic hearing impairment protein 5	DFNA5	O60443	Homo sapiens	sensory perception of sound,negative regulation of cell proliferation,programmed cell death,inner ear receptor cell differentiation,positive regulation of intrinsic apoptotic signaling pathway		cytoplasm,cytosol,plasma membrane	sp	1	2	uniprot_sprot_2015-08-28_HUMAN	>sp|O60443|DFNA5_HUMAN Non-syndromic hearing impairment protein 5 OS=Homo sapiens GN=DFNA5 PE=1 SV=2	3	21	22	_NEVLC[+57]VLTQK_.2|_KQEVDLQQLIR_.3|_IDSVYLDPLVFR_.2|_ALSDDGVSDLEDPTLTPLKDTER_.3|_NPVLQQVLEGR_.2|_LQIIPTLC[+57]HLLR_.3|_QATLLLER_.2|_LQLLSLVTK_.2|_C[+57]GGIVGIQTK_.2|_FANHVSGTLETALGK_.3|_FANHVSGTLETALGK_.2|_RIDSVYLDPLVFR_.3|_VESQSSFGTLR_.2|_TINLRNPVLQQVLEGR_.3|_LDGQFEFC[+57]LLR_.2|_TVQVSATEDGNVTK_.2|_C[+57]VISEHMQVEEK_.2|_TINLRNPVLQQVLEGRNEVLC[+57]VLTQK_.4|_EFAFIDMPDAAHGISSQDGPLSVLK_.3|_ALSDDGVSD…
p / c	p	c	O60488	0.1012	0.1012	7.26654	1.07267	0.730587	0.74817	0.696365	O60488	ACSL4_HUMAN	Long-chain-fatty-acid--CoA ligase 4	ACSL4	O60488	Homo sapiens	long-chain fatty acid metabolic process,lipid metabolic process,triglyceride metabolic process,response to nutrient,fatty acid transport,long-chain fatty-acyl-CoA biosynthetic process,embryonic process involved in female pregnancy,dendritic spine development,response to interleukin-15	long-chain fatty acid-CoA ligase activity,ATP binding,very long-chain fatty acid-CoA ligase activity,arachidonate-CoA ligase activity,decanoate--CoA ligase activity	cytoplasm,mitochondrial outer membrane,peroxisomal membrane,endoplasmic reticulum membrane,lipid particle,membrane,integral component of membrane,neuronal cell body,ER-mitochondrion membrane contact site,extracellular exosome	sp	1	2	uniprot_sprot_2015-08-28_HUMAN	>sp|O60488|ACSL4_HUMAN Long-chain-fatty-acid--CoA ligase 4 OS=Homo sapiens GN=ACSL4 PE=1 SV=2	3	31	45	_IGYSSPLTLSDQSSK_.2|_VGAPLIC[+57]C[+57]EIK_.2|_NTIAIFC[+57]ETR_.2|_NC[+57]PLIDNIC[+57]AFAK_.2|_VNNFGSGLTALGLKPK_.3|_TALLDISC[+57]VK_.2|_MMLSGGAPLSPQTHR_.3|_M[+16]M[+16]LSGGAPLSPQTHR_.3|_MMLSGGAPLSPQTHR_.2|_GYDAPLC[+57]NLLLFK_.2|_GYDAPLC[+57]NLLLFK_.3|_GVMMHHSNLIAGMTGQC[+57]ER_.4|_GVMMHHSNLIAGMTGQC[+57]ER_.3|_GVM[+16]MHHSNLIAGMTGQC[+57]ER_.3|_GVMMHHSNLIAGMTGQC[+57]ER_.2|_ALLGGNVR_.2|_LFDHAVSK_.2|_…
p / c	p	c	O60493	-0.362638	0.362638	-22.2259	0.777741	1.13085	0.467733	0.613321	O60493	SNX3_HUMAN	Sorting nexin-3	SNX3	O60493	Homo sapiens	response to bacterium,membrane invagination,positive regulation of neuron projection development,protein transport,Wnt signaling pathway,protein to membrane docking,regulation of Wnt signaling pathway,negative regulation of protein catabolic process,negative regulation of viral entry into host cell,negative regulation of phagocytosis,negative regulation of protein transport,intralumenal vesicle f…	protein binding,phosphatidylinositol-5-phosphate binding,protein phosphatase binding,phosphatidylinositol-3-phosphate binding,phosphatidylinositol-4-phosphate binding,phosphatidylinositol-3,5-bisphosphate binding	cytoplasm,early endosome,cytosol,endosome membrane,extrinsic component of membrane,clathrin-coated vesicle,early endosome membrane,early phagosome,extracellular exosome,retromer complex	sp	1	3	uniprot_sprot_2015-08-28_HUMAN	>sp|O60493|SNX3_HUMAN Sorting nexin-3 OS=Homo sapiens GN=SNX3 PE=1 SV=3	3	11	14	_VVVPPLPGK_.2|_TNLPIFK_.2|_YSDFEWLR_.2|_QLPFRGDDGIFDDNFIEER_.3|_KQGLEQFINK_.3|_KQGLEQFINK_.2|_GDDGIFDDNFIEER_.2|_C[+57]LHMFLQDEIIDK_.3|_C[+57]LHMFLQDEIIDK_.2|_QGLEQFINK_.2|_VAGHPLAQNER_.2|_LITKPQNLNDAYGPPSNFLEIDVSNPQTVGVGR_.4|_LITKPQNLNDAYGPPSNFLEIDVSNPQTVGVGR_.3|_RLITKPQNLNDAYGPPSNFLEIDVSNPQTVGVGR_.4
p / c	p	c	O60494	0.161807	0.161807	11.8687	1.11869	0.0680859	0.184109	0.532437	O60494	CUBN_HUMAN	Cubilin	CUBN	O60494	Homo sapiens	tissue homeostasis,receptor-mediated endocytosis,cholesterol metabolic process,cobalamin metabolic process,protein transport,cobalamin transport,lipoprotein metabolic process,vitamin D metabolic process,lipoprotein transport	receptor activity,transporter activity,calcium ion binding,protein binding,cobalamin binding,protein homodimerization activity	lysosomal membrane,endoplasmic reticulum,Golgi apparatus,cytosol,plasma membrane,clathrin-coated pit,endosome membrane,membrane,apical plasma membrane,endocytic vesicle,extrinsic component of external side of plasma membrane,brush border membrane,lysosomal lumen,extracellular exosome	sp	1	5	uniprot_sprot_2015-08-28_HUMAN	>sp|O60494|CUBN_HUMAN Cubilin OS=Homo sapiens GN=CUBN PE=1 SV=5	1	58	84	_LC[+57]GPSKPTLPLVIPYSQVWIHFVTNER_.4|_DGETLLGK_.2|_KFQGLQQTVDK_.3|_KFQGLQQTVDK_.2|_IFGNDNIVGTHGK_.3|_IFGNDNIVGTHGK_.2|_SPFFPNVYPGER_.3|_SPFFPNVYPGER_.2|_KFQGLQQTVDKK_.3|_KFQGLQQTVDKK_.2|_LQVLLLTDGVGRR_.3|_SINLQQPR_.2|_IAQLC[+57]TQR_.2|_DFVEILDGGHEDAPLRGR_.4|_FRSDNSPTHVGFK_.3|_FTSDSSVTR_.2|_QAC[+57]GGHILTSSFDTVSSPR_.4|_QAC[+57]GGHILTSSFDTVSSPR_.3|_YSIAQC[+57]GGR_.2|_IKLNDEDLSEC[+57]LHQIQK_.4|_C[+5…
p / c	p	c	O60504	0.121682	0.121682	8.80029	1.088	0.00658525	0.0243499	0.31409	O60504	VINEX_HUMAN	Vinexin	SORBS3	O60504	Homo sapiens	negative regulation of transcription from RNA polymerase II promoter,muscle contraction,actin filament organization,cell adhesion,cell-substrate adhesion,positive regulation of MAPK cascade,positive regulation of cytoskeleton organization,positive regulation of stress fiber assembly	structural constituent of cytoskeleton,protein binding,transcription factor binding,vinculin binding	nucleus,cytosol,cytoskeleton,focal adhesion	sp	1	2	uniprot_sprot_2015-08-28_HUMAN	>sp|O60504|VINEX_HUMAN Vinexin OS=Homo sapiens GN=SORBS3 PE=1 SV=2	1	17	20	_AMYQYRPQNEDELELR_.3|_GDIVYIHK_.2|_FDFQAQSPK_.2|_AGLSLDDFIPGHLQSHIGSSSR_.4|_AGLSLDDFIPGHLQSHIGSSSR_.3|_PQTQNLGTPGPALSHSR_.3|_VNENWYEGR_.2|_KPLVDDPGEKPSQPIEVLLER_.4|_ELAELSAELDK_.2|_NWLEGEHHGR_.2|_FGTFPGNYVAPV_.2|_GPSHPLDLGTSSPNTSQIHWTPYR_.4|_GPSHPLDLGTSSPNTSQIHWTPYR_.3|_LC[+57]DDGPQLPTSPR_.2|_QGIFPASYVQVSR_.2|_TGFSFPTQEPRPQTQNLGTPGPALSHSR_.4|_PIKPPTYQVLEYGEAVAQYTFK_.3|_YEGIGPVDESGMPIAPR_.2|_LGIFP…
p / c	p	c	O60506	-0.675911	0.675911	-37.4063	0.625937	2.05615	0.38343	0.589776	O60506	HNRPQ_HUMAN	Heterogeneous nuclear ribonucleoprotein Q	SYNCRIP	O60506	Homo sapiens	mRNA splicing, via spliceosome,osteoblast differentiation,RNA processing,RNA splicing,viral process,negative regulation of translation,CRD-mediated mRNA stabilization,cellular response to interferon-gamma	nucleotide binding,RNA binding,poly(A) binding,poly(A) RNA binding	nucleus,nucleoplasm,endoplasmic reticulum,membrane,intracellular ribonucleoprotein complex,CRD-mediated mRNA stability complex,catalytic step 2 spliceosome,histone pre-mRNA 3'end processing complex,GAIT complex	sp	1	2	uniprot_sprot_2015-08-28_HUMAN	>sp|O60506|HNRPQ_HUMAN Heterogeneous nuclear ribonucleoprotein Q OS=Homo sapiens GN=SYNCRIP PE=1 SV=2	4	48	77	_LFVGSIPK_.2|_AGPIWDLR_.2|_NLANTVTEEILEK_.2|_NLANTVTEEILEK_.3|_GFC[+57]FLEYEDHK_.3|_GFC[+57]FLEYEDHK_.2|_GYAFVTFC[+57]TK_.2|_EQILEEFSK_.2|_HIGVC[+57]ISVANNR_.3|_HIGVC[+57]ISVANNR_.2|_TGYTLDVTTGQR_.2|_TGYTLDVTTGQR_.3|_SAFLC[+57]GVMK_.2|_SAFLC[+57]GVM[+16]K_.2|_DLFEDELVPLFEK_.2|_DLFEDELVPLFEK_.3|_TKEQILEEFSK_.3|_TKEQILEEFSK_.2|_AIEALKEFNEDGALAVLQQFK_.3|_AIEALKEFNEDGALAVLQQFK_.2|_VTEGLTDVILYHQPDDK_.…
p / c	p	c	O60518	-0.361012	0.361012	-22.1382	0.778618	0.254718	0.294612	0.579371	O60518	RNBP6_HUMAN	Ran-binding protein 6	RANBP6	O60518	Homo sapiens	protein import into nucleus, docking,protein import into nucleus, translocation,NLS-bearing protein import into nucleus,ribosomal protein import into nucleus	nuclear localization sequence binding,protein transporter activity	cytoplasm,nuclear membrane,nuclear periphery	sp	1	2	uniprot_sprot_2015-08-28_HUMAN	>sp|O60518|RNBP6_HUMAN Ran-binding protein 6 OS=Homo sapiens GN=RANBP6 PE=1 SV=2	1	20	26	_FVPYYDIFMPSLK_.2|_FVPYYDIFM[+16]PSLK_.3|_FVPYYDIFMPSLK_.3|_FVPYYDIFM[+16]PSLK_.2|_LM[+16]VPLLK_.2|_RLANVVR_.2|_TIEC[+57]ISHIGLAVGK_.3|_VSDILHSLFSTYK_.3|_VSDILHSLFSTYK_.2|_HIVELAVQK_.2|_TTFLLDAVR_.2|_EHIMQMLQSPDWK_.3|_AAAAFVLANENNIALFK_.3|_AAAAFVLANENNIALFK_.2|_LC[+57]DIFAVLAR_.2|_DFQQYLPLVIEPLIK_.3|_NLINPSC[+57]MVR_.2|_RQAEEIYENIPGLC[+57]K_.3|_FHETVIAALLR_.2|_SLC[+57]SEAVPLLVK_.2|_AIGTEPDTDVLSEI…
p / c	p	c	O60565;Q9H772	-0.295066	0.295066	-18.4965	0.815035	1.58029	0.835648	0.723473	O60565;Q9H772	GREM1_HUMAN;GREM2_HUMAN	Gremlin-1;Gremlin-2	GREM1;GREM2	O60565;Q9H772	Homo sapiens	cell morphogenesis,branching involved in ureteric bud morphogenesis,cell migration involved in sprouting angiogenesis,positive regulation of receptor internalization,positive regulation of transcription from RNA polymerase II promoter involved in myocardial precursor cell differentiation,mesenchymal to epithelial transition involved in metanephros morphogenesis,apoptotic process,signal transducti…	cytokine activity,protein binding,morphogen activity,transmembrane receptor protein tyrosine kinase activator activity,BMP binding,vascular endothelial growth factor receptor 2 binding,receptor agonist activity;cytokine activity,heparin binding,BMP binding,protein homodimerization activity	extracellular space,cell surface;extracellular region,extracellular space	sp	1;2	1	uniprot_sprot_2015-08-28_HUMAN	>sp|O60565|GREM1_HUMAN Gremlin-1 OS=Homo sapiens GN=GREM1 PE=1 SV=1;>sp|Q9H772|GREM2_HUMAN Gremlin-2 OS=Homo sapiens GN=GREM2 PE=2 SV=1	1	1	1	_FC[+57]YGQC[+57]NSFYIPR_.2
p / c	p	c	O60568	-0.491979	0.491979	-28.8951	0.711049	2.16404	0.601619	0.640851	O60568	PLOD3_HUMAN	Procollagen-lysine,2-oxoglutarate 5-dioxygenase 3	PLOD3	O60568	Homo sapiens	in utero embryonic development,endothelial cell morphogenesis,protein localization,neural tube development,collagen fibril organization,cellular response to hormone stimulus,vasodilation,epidermis morphogenesis,oxidation-reduction process,lung morphogenesis,basement membrane assembly	iron ion binding,protein binding,procollagen-lysine 5-dioxygenase activity,L-ascorbic acid binding,procollagen glucosyltransferase activity,procollagen galactosyltransferase activity	endoplasmic reticulum membrane,rough endoplasmic reticulum membrane,extracellular exosome	sp	1	1	uniprot_sprot_2015-08-28_HUMAN	>sp|O60568|PLOD3_HUMAN Procollagen-lysine,2-oxoglutarate 5-dioxygenase 3 OS=Homo sapiens GN=PLOD3 PE=1 SV=1	3	41	68	_SEDYVELVQR_.2|_LYLDPGLR_.2|_LVGPEEALSPGEAR_.2|_YDC[+57]VISSPR_.2|_DMAMDLC[+57]R_.2|_TLGLGEEWR_.2|_VGVWNVPYISQAYVIR_.3|_VGVWNVPYISQAYVIR_.2|_NVAYDTLPIVVHGNGPTK_.3|_NVAYDTLPIVVHGNGPTK_.4|_NVAYDTLPIVVHGNGPTK_.2|_TYVGPMTESLFPGYHTK_.3|_TYVGPM[+16]TESLFPGYHTK_.3|_TYVGPM[+16]TESLFPGYHTK_.2|_AVMNFVVR_.2|_AVM[+16]NFVVR_.2|_DVFSGSDTDPDMAFC[+57]K_.2|_DVFSGSDTDPDMAFC[+57]K_.3|_DVFSGSDTDPDM[+16]AFC[+57]K_.2|…
p / c	p	c	O60610	0.210754	0.210754	15.7293	1.15729	0.781951	0.538325	0.629359	O60610	DIAP1_HUMAN	Protein diaphanous homolog 1	DIAPH1	O60610	Homo sapiens	cytoskeleton organization,sensory perception of sound,regulation of cell shape,actin filament polymerization,positive regulation of cell migration,regulation of microtubule-based process,protein localization to microtubule,regulation of release of sequestered calcium ion into cytosol,cellular response to histamine,regulation of cell motility	actin binding,receptor binding,Rho GTPase binding,ion channel binding,poly(A) RNA binding	microtubule organizing center,cytosol,ruffle membrane,mitotic spindle	sp	1	2	uniprot_sprot_2015-08-28_HUMAN	>sp|O60610|DIAP1_HUMAN Protein diaphanous homolog 1 OS=Homo sapiens GN=DIAPH1 PE=1 SV=2	3	69	102	_NSETFPTILEEAK_.2|_MTLLHFLAELC[+57]ENDYPDVLK_.3|_LNAILFK_.2|_LVAEDLSQDC[+57]FWTK_.2|_LLSALC[+57]ILPQPEDMNER_.2|_LLSALC[+57]ILPQPEDMNER_.3|_AEPHFLSILQHLLLVR_.4|_AEPHFLSILQHLLLVR_.3|_KLYKPEVQLR_.3|_LGLHQVLQDLR_.3|_LGLHQVLQDLR_.2|_NGADPDFK_.2|_VKEDRFENNELFAK_.4|_VKEDRFENNELFAK_.3|_VKEDRFENNELFAK_.2|_DSKAEPHFLSILQHLLLVR_.5|_DSKAEPHFLSILQHLLLVR_.4|_DSKAEPHFLSILQHLLLVR_.3|_VSAENLQK_.2|_MPYQEIK_.2|_LQDL…
p / c	p	c	O60645	1.35329	1.35329	155.495	2.55495	3.09885	0.647784	0.656785	O60645	EXOC3_HUMAN	Exocyst complex component 3	EXOC3	O60645	Homo sapiens	exocytosis,protein transport,exocyst localization,cell-cell adhesion	SNARE binding,protein binding,cadherin binding involved in cell-cell adhesion	exocyst,cytosol,cell-cell adherens junction,secretory granule membrane	sp	1	2	uniprot_sprot_2015-08-28_HUMAN	>sp|O60645|EXOC3_HUMAN Exocyst complex component 3 OS=Homo sapiens GN=EXOC3 PE=1 SV=2	1	18	22	_DGLMYEQYR_.2|_YPDIRDDHIGALLAVR_.4|_ETDREAVATAVQR_.3|_IEGTQADTR_.2|_TGLSQLHNALNDVK_.3|_TGLSQLHNALNDVK_.2|_NLLNMYHQALSTR_.3|_NLLNMYHQALSTR_.2|_YVLDDLIVAK_.2|_AAIQSQLDGVR_.2|_DIVVPSLNVAK_.2|_NIFSVPEIVR_.2|_DDHIGALLAVR_.2|_DAVVQHSQLAAAVENLK_.3|_DAVVQHSQLAAAVENLK_.2|_DIQQSLADVSK_.2|_ETQDLIEQGALLQAHR_.3|_LTDPSLLYLEVSTLVSK_.3|_LTDPSLLYLEVSTLVSK_.2|_RDPTLLVSVVR_.2|_QTIMETLEQGPAQASPSYVPLFK_.3|_NEVEEGVSPS…
p / c	p	c	O60656	0.17306	0.17306	12.7447	1.12745	0.543849	0.470974	0.615278	O60656	UD19_HUMAN	UDP-glucuronosyltransferase 1-9	UGT1A9	O60656	Homo sapiens	xenobiotic metabolic process,metabolic process,retinoic acid metabolic process,flavone metabolic process,cellular glucuronidation,flavonoid glucuronidation,xenobiotic glucuronidation	retinoic acid binding,glucuronosyltransferase activity,protein homodimerization activity,protein heterodimerization activity	endoplasmic reticulum,endoplasmic reticulum membrane,integral component of membrane,extracellular exosome	sp	1	1	uniprot_sprot_2015-08-28_HUMAN	>sp|O60656|UD19_HUMAN UDP-glucuronosyltransferase 1-9 OS=Homo sapiens GN=UGT1A9 PE=1 SV=1	3	11	14	_AMAIADALGK_.2|_LVEYLKESSFDAVFLDPFDNC[+57]GLIVAK_.3|_ESSFDAVFLDPFDNC[+57]GLIVAK_.3|_TYSTSYTLEDLDREFKAFAHAQWK_.5|_TYSTSYTLEDLDREFKAFAHAQWK_.4|_LLVVPMDGSHWFTMR_.3|_GILC[+57]HYLEEGAQC[+57]PAPLSYVPR_.4|_GILC[+57]HYLEEGAQC[+57]PAPLSYVPR_.3|_TYSTSYTLEDLDREFK_.3|_TYSTSYTLEDLDREFK_.2|_ILLGFSDAMTFK_.2|_TYSTSYTLEDLDR_.2|_KLVEYLKESSFDAVFLDPFDNC[+57]GLIVAK_.4|_NALEIASEILQTPVTEYDLYSHTSIWLLR_.3
p / c	p	c	O60664	0.445876	0.445876	36.2141	1.36214	0.189072	5.35072e-06	0.00528944	O60664	PLIN3_HUMAN	Perilipin-3	PLIN3	O60664	Homo sapiens	vesicle-mediated transport,cell-cell adhesion	protein binding,cadherin binding involved in cell-cell adhesion	cytoplasm,endosome,Golgi apparatus,lipid particle,cytosol,cell-cell adherens junction,endosome membrane,membrane,transport vesicle,intracellular membrane-bounded organelle	sp	1	3	uniprot_sprot_2015-08-28_HUMAN	>sp|O60664|PLIN3_HUMAN Perilipin-3 OS=Homo sapiens GN=PLIN3 PE=1 SV=3	6	35	63	_TLTAAAVSGAQPILSK_.2|_TLTAAAVSGAQPILSK_.3|_GLDKLEENLPILQQPTEK_.3|_GLDKLEENLPILQQPTEK_.2|_DTVATQLSEAVDATR_.2|_DTVATQLSEAVDATR_.3|_IATSLDGFDVASVQQQR_.2|_IATSLDGFDVASVQQQR_.3|_DIAQQLQATC[+57]TSLGSSIQGLPTNVKDQVQQAR_.4|_DIAQQLQATC[+57]TSLGSSIQGLPTNVKDQVQQAR_.3|_LEPQIASASEYAHR_.3|_LEPQIASASEYAHR_.2|_SVVTGGVQSVMGSR_.2|_SVVTGGVQSVMGSR_.3|_SVVTGGVQSVM[+16]GSR_.2|_LGQMVLSGVDTVLGK_.2|_LGQMVLSGVDTVLGK_.3|_LG…
p / c	p	c	O60678	2.31804	2.31804	398.656	4.98656	1.75292	0.0773383	0.451995	O60678	ANM3_HUMAN	Protein arginine N-methyltransferase 3	PRMT3	O60678	Homo sapiens	regulation of transcription, DNA-templated,peptidyl-arginine methylation, to asymmetrical-dimethyl arginine,negative regulation of protein ubiquitination,histone arginine methylation	protein binding,methyltransferase activity,histone-arginine N-methyltransferase activity,protein-arginine N-methyltransferase activity,protein-arginine omega-N asymmetric methyltransferase activity,metal ion binding	cytoplasm,cytosol,ribosome	sp	1	3	uniprot_sprot_2015-08-28_HUMAN	>sp|O60678|ANM3_HUMAN Protein arginine N-methyltransferase 3 OS=Homo sapiens GN=PRMT3 PE=1 SV=3	2	17	22	_QQTPC[+57]LFC[+57]NR_.2|_VVLDVGC[+57]GTGILSMFAAK_.3|_VVLDVGC[+57]GTGILSMFAAK_.2|_DFIYQNPHIFK_.3|_DFIYQNPHIFK_.2|_ALSAEAALAR_.2|_LFTSAEETFSHC[+57]K_.3|_SEHQFNIDSMVHK_.3|_SEHQFNIDSM[+16]VHK_.3|_SEHQFNIDSMVHK_.2|_QFAQDFVMHTDVR_.3|_KAVIPEAVVEVLDPK_.3|_KAVIPEAVVEVLDPK_.2|_VVFSTGPQSTK_.2|_HGLEFYGYIK_.2|_IAFWDDVYGFK_.2|_VLGVDQSEILYQAMDIIR_.3|_LNKLEDTITLIK_.2|_KVLGVDQSEILYQAMDIIR_.3|_AVIPEAVVEVLDPK_.2|_…
p / c	p	c	O60684	-0.542735	0.542735	-31.3532	0.686468	1.14814	0.299207	0.579371	O60684	IMA7_HUMAN	Importin subunit alpha-7	KPNA6	O60684	Homo sapiens	NLS-bearing protein import into nucleus,positive regulation of transcription from RNA polymerase II promoter,maternal process involved in female pregnancy	protein binding,nuclear localization sequence binding,protein transporter activity	nuclear pore,nucleoplasm,cytosol,membrane	sp	1	1	uniprot_sprot_2015-08-28_HUMAN	>sp|O60684|IMA7_HUMAN Importin subunit alpha-7 OS=Homo sapiens GN=KPNA6 PE=1 SV=1	3	23	33	_IQAVIDSGVC[+57]R_.2|_VSPC[+57]LPVLSR_.2|_EAC[+57]WTISNITAGNR_.2|_NAVWALSNLC[+57]R_.2|_NAVWALSNLC[+57]R_.3|_LVELLMHNDYK_.3|_LVELLMHNDYK_.2|_RLVELLMHNDYK_.3|_RLVELLMHNDYK_.2|_EPSPPIDEVINTPR_.3|_EPSPPIDEVINTPR_.2|_IVQVALNGLENILR_.3|_IVQVALNGLENILR_.2|_NNALNPEEMR_.2|_IEFLQSHENQEIYQK_.3|_IEFLQSHENQEIYQK_.2|_EAAWAITNATSGGTPEQIR_.3|_EAAWAITNATSGGTPEQIR_.2|_LLSKEPSPPIDEVINTPR_.3|_PLC[+57]DLLTVMDSK_.2|_K…
p / c	p	c	O60701	0.430449	0.430449	34.7653	1.34765	0.56804	0.122572	0.501132	O60701	UGDH_HUMAN	UDP-glucose 6-dehydrogenase	UGDH	O60701	Homo sapiens	gastrulation with mouth forming second,carbohydrate metabolic process,UDP-glucose metabolic process,glycosaminoglycan biosynthetic process,UDP-glucuronate biosynthetic process,oxidation-reduction process	UDP-glucose 6-dehydrogenase activity,electron carrier activity,NAD binding	nucleus,nucleoplasm,cytosol,extracellular exosome	sp	1	1	uniprot_sprot_2015-08-28_HUMAN	>sp|O60701|UGDH_HUMAN UDP-glucose 6-dehydrogenase OS=Homo sapiens GN=UGDH PE=1 SV=1	3	46	76	_VLIGGDETPEGQR_.2|_VTVVDVNESR_.2|_ILTTNTWSSELSK_.2|_INAWNSPTLPIYEPGLK_.2|_INAWNSPTLPIYEPGLK_.3|_IIDSLFNTVTDKK_.3|_IIDSLFNTVTDKK_.2|_ASVGFGGSC[+57]FQK_.2|_MLKPAFIFDGR_.3|_IAILGFAFK_.2|_IFDANTKPNLNLQVLSNPEFLAEGTAIK_.3|_IFDANTKPNLNLQVLSNPEFLAEGTAIK_.4|_EQIVVDLSHPGVSEDDQVSR_.3|_EQIVVDLSHPGVSEDDQVSR_.2|_EQIVVDLSHPGVSEDDQVSR_.4|_YWQQVIDMNDYQR_.2|_YWQQVIDM[+16]NDYQR_.2|_VLDGLHNELQTIGFQIETIGKK_.4|_VLDGLH…
p / c	p	c	O60711	0.0515305	0.0515305	3.63638	1.03636	0.73792	0.937332	0.751273	O60711	LPXN_HUMAN	Leupaxin	LPXN	O60711	Homo sapiens	transcription, DNA-templated,regulation of transcription, DNA-templated,protein complex assembly,cell adhesion,negative regulation of cell adhesion,signal transduction,regulation of cell adhesion mediated by integrin,negative regulation of B cell receptor signaling pathway	transcription cofactor activity,protein binding,zinc ion binding	podosome,nucleus,cytoplasm,plasma membrane,focal adhesion,membrane,cell projection,perinuclear region of cytoplasm	sp	1	1	uniprot_sprot_2015-08-28_HUMAN	>sp|O60711|LPXN_HUMAN Leupaxin OS=Homo sapiens GN=LPXN PE=1 SV=1	1	12	20	_SGLAYC[+57]PNDYHQLFSPR_.3|_SGLAYC[+57]PNDYHQLFSPR_.4|_SGLAYC[+57]PNDYHQLFSPR_.2|_C[+57]ISAMGYK_.2|_VIHALGQSWHPEHFVC[+57]THC[+57]K_.5|_VIHALGQSWHPEHFVC[+57]THC[+57]K_.4|_VIHALGQSWHPEHFVC[+57]THC[+57]K_.3|_GTLC[+57]HGC[+57]GQPITGR_.3|_DFLAMFSPK_.2|_DFLAMFSPK_.1|_FHPEHFVC[+57]AFC[+57]LTQLSK_.4|_FHPEHFVC[+57]AFC[+57]LTQLSK_.3|_FHPEHFVC[+57]AFC[+57]LTQLSK_.2|_TSAAAQLDELMAHLTEMQAK_.4|_TSAAAQLDELMAHLTE…
p / c	p	c	O60716	-0.583924	0.583924	-33.2853	0.667147	0.848167	0.152535	0.524758	O60716	CTND1_HUMAN	Catenin delta-1	CTNND1	O60716	Homo sapiens	transcription, DNA-templated,regulation of transcription, DNA-templated,cell adhesion,brain development,Wnt signaling pathway,single organismal cell-cell adhesion,adherens junction organization,negative regulation of canonical Wnt signaling pathway	receptor binding,protein binding,protein kinase binding,cadherin binding,cadherin binding involved in cell-cell adhesion	nucleus,cytoplasm,cytosol,plasma membrane,cell-cell junction,cell-cell adherens junction,zonula adherens,lamellipodium,growth cone,midbody,dendritic spine,extracellular exosome	sp	1	1	uniprot_sprot_2015-08-28_HUMAN	>sp|O60716|CTND1_HUMAN Catenin delta-1 OS=Homo sapiens GN=CTNND1 PE=1 SV=1	3	60	89	_LVENC[+57]VC[+57]LLR_.2|_HYEDGYPGGSDNYGSLSR_.3|_IYISLLK_.2|_ALSAIADLLTNEHER_.3|_ALSAIADLLTNEHER_.2|_FHPEPYGLEDDQR_.3|_FHPEPYGLEDDQR_.2|_SNAAAYLQHLC[+57]YR_.3|_SNAAAYLQHLC[+57]YR_.2|_GYELLFQPEVVR_.2|_FVGDADLER_.2|_QPELPEVIAMLGFR_.2|_QPELPEVIAMLGFR_.3|_KEVHLGAC[+57]GALK_.3|_HAIPNLVK_.2|_GIPVLVGLLDHPK_.3|_GIPVLVGLLDHPK_.2|_NFHYPPDGYSR_.3|_NFHYPPDGYSR_.2|_GKKPIEDPANDTVDFPK_.4|_GKKPIEDPANDTVDFPK_.3|_…
p / c	p	c	O60749	0.210955	0.210955	15.7454	1.15745	0.288115	0.0771088	0.451995	O60749	SNX2_HUMAN	Sorting nexin-2	SNX2	O60749	Homo sapiens	intracellular protein transport,endocytosis,vesicle organization,early endosome to Golgi transport,retrograde transport, endosome to Golgi,protein oligomerization,lamellipodium morphogenesis,cell-cell adhesion	epidermal growth factor receptor binding,insulin receptor binding,protein binding,phosphatidylinositol binding,protein homodimerization activity,protein heterodimerization activity,cadherin binding involved in cell-cell adhesion,transferrin receptor binding,leptin receptor binding	cytoplasm,cytosol,cell-cell adherens junction,endosome membrane,membrane,extrinsic component of membrane,lamellipodium,retromer complex,retromer, tubulation complex,early endosome membrane,protein complex,extracellular exosome	sp	1	2	uniprot_sprot_2015-08-28_HUMAN	>sp|O60749|SNX2_HUMAN Sorting nexin-2 OS=Homo sapiens GN=SNX2 PE=1 SV=2	4	24	36	_ELSANTAAFAK_.2|_AVNTQALSGAGILR_.2|_AVNTQALSGAGILR_.3|_SMSAPVIFDR_.2|_QFLESSELPR_.2|_YLHVGYIVPPAPEK_.3|_YLHVGYIVPPAPEK_.2|_VQQGERDFEQISK_.3|_SAAMLGNSEDHTALSR_.3|_SAAM[+16]LGNSEDHTALSR_.3|_SAAMLGNSEDHTALSR_.2|_QQQFENLDQQLR_.2|_QQQFENLDQQLR_.3|_YLESLVQTQQQLIK_.2|_YLESLVQTQQQLIK_.3|_WEDAQITLLK_.2|_HPTLLQDPDLR_.3|_HPTLLQDPDLR_.2|_MNESDAWFEEK_.2|_M[+16]NESDAWFEEK_.2|_TVKHPTLLQDPDLR_.4|_TVKHPTLLQDPDLR_…
p / c	p	c	O60762	-0.19634	0.19634	-12.7238	0.872762	0.824349	0.584941	0.63827	O60762	DPM1_HUMAN	Dolichol-phosphate mannosyltransferase subunit 1	DPM1	O60762	Homo sapiens	protein N-linked glycosylation,GPI anchor biosynthetic process,protein N-linked glycosylation via asparagine,dolichol metabolic process,GDP-mannose metabolic process,protein mannosylation,protein O-linked mannosylation	dolichyl-phosphate-mannose-protein mannosyltransferase activity,dolichyl-phosphate beta-D-mannosyltransferase activity,protein binding,mannose binding,alcohol binding	nucleus,endoplasmic reticulum,endoplasmic reticulum membrane,membrane,dolichol-phosphate-mannose synthase complex	sp	1	1	uniprot_sprot_2015-08-28_HUMAN	>sp|O60762|DPM1_HUMAN Dolichol-phosphate mannosyltransferase subunit 1 OS=Homo sapiens GN=DPM1 PE=1 SV=1	3	16	19	_LGGNEIVSFLK_.2|_EGNFDIVSGTR_.2|_QLNYTIGEVPISFVDR_.2|_GANFLTQILLRPGASDLTGSFR_.3|_GANFLTQILLRPGASDLTGSFR_.4|_GANFLTQILLRPGASDLTGSFR_.2|_LGLGTAYIHGMK_.3|_LGLGTAYIHGMK_.2|_DVAEQLEK_.2|_GLLTLFATT_.2|_YKGNGGVYGWDLK_.3|_HATGNYIIIMDADLSHHPK_.4|_PGASDLTGSFR_.2|_GNGGVYGWDLK_.2|_GANFLTQILLR_.2|_YSVLLPTYNER_.2|_GYVFQMEMIVR_.2|_ENLPLIVWLLVK_.2|_QKEGNFDIVSGTR_.2
p / c	p	c	O60763	-0.351879	0.351879	-21.6437	0.783563	0.860194	0.362334	0.587059	O60763	USO1_HUMAN	General vesicular transport factor p115	USO1	O60763	Homo sapiens	intracellular protein transport,ER to Golgi vesicle-mediated transport,Golgi organization,transcytosis,COPII vesicle coating,Golgi vesicle docking,vesicle fusion with Golgi apparatus,membrane fusion,cell-cell adhesion	protein transporter activity,poly(A) RNA binding,cadherin binding involved in cell-cell adhesion	Golgi membrane,nucleolus,endoplasmic reticulum,Golgi apparatus,Golgi stack,cytosol,cell-cell adherens junction,ER to Golgi transport vesicle membrane,membrane,transport vesicle,perinuclear region of cytoplasm	sp	1	2	uniprot_sprot_2015-08-28_HUMAN	>sp|O60763|USO1_HUMAN General vesicular transport factor p115 OS=Homo sapiens GN=USO1 PE=1 SV=2	3	49	72	_IVAFENAFER_.2|_EQDLQLEELR_.2|_LMDLLADSR_.2|_LM[+16]DLLADSR_.2|_EVIRNDGVLLLQALTR_.3|_EVIRNDGVLLLQALTR_.2|_NDGVLLLQALTR_.2|_DSEQVAELKQELATLK_.3|_ASQKPQPNFPSPEYMIFDHEFTK_.4|_ASQKPQPNFPSPEYM[+16]IFDHEFTK_.4|_ASQKPQPNFPSPEYMIFDHEFTK_.3|_MKPWFEVGDENSGWSAQK_.3|_MKPWFEVGDENSGWSAQK_.2|_SQLNSQSVEITK_.2|_DQYNLLK_.2|_SSQTSGTNEQSSAIVSAR_.3|_SSQTSGTNEQSSAIVSAR_.2|_NQELLQSQLTEK_.2|_LSALLQETK_.2|_GVMGGQSAGPQHTE…
p / c	p	c	O60784	-0.383899	0.383899	-23.3637	0.766363	0.836744	0.235519	0.557764	O60784	TOM1_HUMAN	Target of Myb protein 1	TOM1	O60784	Homo sapiens	intracellular protein transport,endocytosis,protein transport,endosomal transport	protein binding,clathrin binding	cytoplasm,endosome,early endosome,cytosol,membrane,extracellular exosome	sp	1	2	uniprot_sprot_2015-08-28_HUMAN	>sp|O60784|TOM1_HUMAN Target of Myb protein 1 OS=Homo sapiens GN=TOM1 PE=1 SV=2	4	20	27	_SELEMVSGNVR_.2|_VLNLIQSWADAFR_.2|_VLNLIQSWADAFR_.3|_YEAPQATDGLAGALDAR_.2|_AADRLPNLSSPSAEGPPGPPSGPAPR_.3|_AADRLPNLSSPSAEGPPGPPSGPAPR_.4|_LRSELEMVSGNVR_.3|_LRSELEMVSGNVR_.2|_DDDMLFAL_.2|_GVTSEEFDK_.2|_AGLQSLEASGR_.2|_GVTSEEFDKFLEER_.3|_NNPPTIVHDK_.2|_KGLEFPMTDLDMLSPIHTPQR_.4|_FHVLVASQDFVESVLVR_.3|_NFHEVMLALTVLETC[+57]VK_.3|_NFHEVM[+16]LALTVLETC[+57]VK_.3|_NFHEVMLALTVLETC[+57]VK_.2|_EVKYEAPQATDGLAG…
p / c	p	c	O60814;P57053;P58876;P62807;Q5QNW6;Q93079;Q99877;Q99879;Q99880	0.573912	0.573912	48.8554	1.48855	1.14557	0.390188	0.590961	O60814;P57053;P58876;P62807;Q5QNW6;Q93079;Q99877;Q99879;Q99880	H2B1K_HUMAN;H2BFS_HUMAN;H2B1D_HUMAN;H2B1C_HUMAN;H2B2F_HUMAN;H2B1H_HUMAN;H2B1N_HUMAN;H2B1M_HUMAN;H2B1L_HUMAN	Histone H2B type 1-K;Histone H2B type F-S;Histone H2B type 1-D;Histone H2B type 1-C/E/F/G/I;Histone H2B type 2-F;Histone H2B type 1-H;Histone H2B type 1-N;Histone H2B type 1-M;Histone H2B type 1-L	HIST1H2BK;H2BFS;HIST1H2BD;HIST1H2BC;HIST2H2BF;HIST1H2BH;HIST1H2BN;HIST1H2BM;HIST1H2BL	O60814;P57053;P58876;P62807;Q5QNW6;Q93079;Q99877;Q99879;Q99880	Homo sapiens	innate immune response in mucosa,nucleosome assembly,antibacterial humoral response,defense response to Gram-positive bacterium;innate immune response in mucosa,nucleosome assembly,antibacterial humoral response,substantia nigra development,defense response to Gram-positive bacterium;nucleosome assembly;innate immune response in mucosa,nucleosome assembly,antibacterial humoral response,defense re…	molecular_function,DNA binding,protein heterodimerization activity;DNA binding,protein heterodimerization activity;molecular_function,DNA binding,protein heterodimerization activity;DNA binding,protein heterodimerization activity;molecular_function,DNA binding,protein heterodimerization activity;DNA binding,protein heterodimerization activity;DNA binding,protein heterodimerization activity;DNA bi…	nuclear nucleosome,extracellular space,nucleus,nucleoplasm,cytoplasm;nuclear nucleosome,extracellular space,nucleus,nucleoplasm,cytoplasm;nuclear nucleosome,nucleus,nucleoplasm,cytoplasm,extracellular exosome;nucleosome,nuclear nucleosome,extracellular space,nucleus,nucleoplasm,cytoplasm,extracellular exosome;nuclear nucleosome,nucleus,nucleoplasm,cytoplasm,extracellular exosome;nucleosome,nuclea…	sp	1	3;2;2;4;3;3;3;3;3	uniprot_sprot_2015-08-28_HUMAN	>sp|O60814|H2B1K_HUMAN Histone H2B type 1-K OS=Homo sapiens GN=HIST1H2BK PE=1 SV=3;>sp|P57053|H2BFS_HUMAN Histone H2B type F-S OS=Homo sapiens GN=H2BFS PE=1 SV=2;>sp|P58876|H2B1D_HUMAN Histone H2B type 1-D OS=Homo sapiens GN=HIST1H2BD PE=1 SV=2;>sp|P62807|H2B1C_HUMAN Histone H2B type 1-C/E/F/G/I OS=Homo sapiens GN=HIST1H2BC PE=1 SV=4;>sp|Q5QNW6|H2B2F_HUMAN Histone H2B type 2-F OS=Homo sapiens GN=…	2	2	2	_ESYSVYVYK_.2|_KESYSVYVYK_.3
p / c	p	c	O60825	0.592239	0.592239	50.7584	1.50758	0.0650853	0.0493719	0.402862	O60825	F262_HUMAN	6-phosphofructo-2-kinase/fructose-2,6-bisphosphatase 2	PFKFB2	O60825	Homo sapiens	fructose metabolic process,fructose 2,6-bisphosphate metabolic process,lactate metabolic process,glycolytic process,response to glucose,dephosphorylation,positive regulation of insulin secretion,positive regulation of glucokinase activity,carbohydrate phosphorylation,canonical glycolysis	6-phosphofructo-2-kinase activity,fructose-2,6-bisphosphate 2-phosphatase activity,protein binding,ATP binding,protein kinase binding	cytosol	sp	1	2	uniprot_sprot_2015-08-28_HUMAN	>sp|O60825|F262_HUMAN 6-phosphofructo-2-kinase/fructose-2,6-bisphosphatase 2 OS=Homo sapiens GN=PFKFB2 PE=1 SV=2	1	46	63	_C[+57]SWASYMTNSPTLIVMIGLPAR_.3|_HGESEFNLLGK_.3|_HGESEFNLLGK_.2|_NRENVMEDFLK_.3|_NRENVMEDFLK_.2|_AQDMQEGAD_.2|_IGGDSGLSVR_.2|_VFNLGVYR_.2|_VQDYIQSK_.2|_KFLEEQEITDLK_.3|_KFLEEQEITDLK_.2|_C[+57]PLHTIFK_.2|_LTPVAYGC[+57]K_.2|_YPEEFALRDQEK_.3|_YPEEFALRDQEK_.2|_GADELPYLR_.2|_NRENVMEDFLKR_.3|_NRENVMEDFLKR_.2|_YPEEFALR_.2|_QGNVLVISHQAVM[+16]R_.3|_QGNVLVISHQAVMR_.3|_QGNVLVISHQAVMR_.2|_VSSPDYPER_.2|_VTYRP…
p / c	p	c	O60826	-0.810287	0.810287	-42.9732	0.570268	1.02114	0.109549	0.494636	O60826	CCD22_HUMAN	Coiled-coil domain-containing protein 22	CCDC22	O60826	Homo sapiens	cellular copper ion homeostasis,Golgi to plasma membrane transport,cytoplasmic sequestering of NF-kappaB,protein transport,positive regulation of I-kappaB kinase/NF-kappaB signaling,negative regulation of I-kappaB kinase/NF-kappaB signaling,positive regulation of protein ubiquitination involved in ubiquitin-dependent protein catabolic process	protein binding,cullin family protein binding	cellular_component,endosome	sp	1	1	uniprot_sprot_2015-08-28_HUMAN	>sp|O60826|CCD22_HUMAN Coiled-coil domain-containing protein 22 OS=Homo sapiens GN=CCDC22 PE=1 SV=1	3	24	30	_AVELLPDGTANLAK_.2|_LVVPELSSR_.2|_LQLVVENSAQR_.2|_VINPAVGSGLSPLLPLAMSAR_.3|_VINPAVGSGLSPLLPLAM[+16]SAR_.3|_VINPAVGSGLSPLLPLAMSAR_.2|_ALRQENAGLLGR_.3|_LAEIQELHQSVR_.3|_LAEIQELHQSVR_.2|_DQLALPWVPPHLR_.3|_DQLALPWVPPHLR_.2|_ILEIVGNIR_.2|_VASLLEHHALQLC[+57]QQTGR_.4|_VASLLEHHALQLC[+57]QQTGR_.3|_DLLLFLAER_.2|_SIEEVEADMK_.2|_VIHLAGQWEK_.2|_TFAVTDELVFK_.2|_QLMSELETLPR_.2|_DLEEQIETELGK_.2|_QSWGLLGAPIQAR_.2…
p / c	p	c	O60828	-0.70536	0.70536	-38.6711	0.613289	0.0891491	0.0567439	0.432398	O60828	PQBP1_HUMAN	Polyglutamine-binding protein 1	PQBP1	O60828	Homo sapiens	alternative mRNA splicing, via spliceosome,transcription, DNA-templated,regulation of transcription, DNA-templated,neuron projection development,regulation of RNA splicing,regulation of dendrite morphogenesis	DNA binding,transcription coactivator activity,protein binding,ribonucleoprotein complex binding	nucleus,nucleoplasm,cytoplasm,cytoplasmic stress granule,nuclear speck,neuronal ribonucleoprotein granule	sp	1	1	uniprot_sprot_2015-08-28_HUMAN	>sp|O60828|PQBP1_HUMAN Polyglutamine-binding protein 1 OS=Homo sapiens GN=PQBP1 PE=1 SV=1	1	8	10	_PLPVALQTR_.2|_SSNADAEEKLDR_.3|_GTWSTGLPK_.2|_TGADTTAAGPLFQQRPYPSPGAVLR_.4|_TGADTTAAGPLFQQRPYPSPGAVLR_.3|_KDEELDPMDPSSYSDAPR_.3|_KDEELDPMDPSSYSDAPR_.2|_TGADTTAAGPLFQQR_.2|_VFDPSC[+57]GLPYYWNADTDLVSWLSPHDPNSVVTK_.4|_HLEPEPEEEIIAEDYDDDPVDYEATR_.3
p / c	p	c	O60831	-0.146926	0.146926	-9.68274	0.903173	0.386943	0.395011	0.590961	O60831	PRAF2_HUMAN	PRA1 family protein 2	PRAF2	O60831	Homo sapiens	protein transport,L-glutamate transport		endosome membrane,integral component of membrane	sp	1	1	uniprot_sprot_2015-08-28_HUMAN	>sp|O60831|PRAF2_HUMAN PRA1 family protein 2 OS=Homo sapiens GN=PRAF2 PE=1 SV=1	3	4	6	_ALDDFVLGSAR_.2|_TPMGLLLEALGQEQEAGS_.2|_TPMGLLLEALGQEQEAGS_.3|_LAAPDPC[+57]DPQR_.2|_RTPMGLLLEALGQEQEAGS_.3|_RTPMGLLLEALGQEQEAGS_.2
p / c	p	c	O60832	-0.586798	0.586798	-33.4181	0.665819	2.39728	0.574921	0.636051	O60832	DKC1_HUMAN	H/ACA ribonucleoprotein complex subunit 4	DKC1	O60832	Homo sapiens	box H/ACA snoRNA 3'-end processing,rRNA processing,RNA processing,telomere maintenance via telomerase,cell proliferation,rRNA pseudouridine synthesis,snRNA pseudouridine synthesis,positive regulation of telomere maintenance via telomerase,positive regulation of telomerase activity,telomerase RNA stabilization,positive regulation of establishment of protein localization to telomere,positive regula…	telomerase activity,RNA binding,protein binding,pseudouridine synthase activity,box H/ACA snoRNA binding,poly(A) RNA binding,telomerase RNA binding	nucleus,nucleoplasm,telomerase holoenzyme complex,nucleolus,cytoplasm,box H/ACA snoRNP complex,box H/ACA scaRNP complex,box H/ACA telomerase RNP complex	sp	1	3	uniprot_sprot_2015-08-28_HUMAN	>sp|O60832|DKC1_HUMAN H/ACA ribonucleoprotein complex subunit 4 OS=Homo sapiens GN=DKC1 PE=1 SV=3	3	28	36	_TTHYTPLAC[+57]GSNPLKR_.4|_IMLPGVLR_.2|_ALETLTGALFQRPPLIAAVK_.3|_ALETLTGALFQRPPLIAAVK_.4|_ALETLTGALFQRPPLIAAVK_.2|_TGFINLDK_.2|_LHNAIEGGTQLSR_.3|_LHNAIEGGTQLSR_.2|_HGKPTDSTPATWK_.3|_QEYVDYSESAKK_.3|_APQVVAEAAK_.2|_RVVYPLEK_.2|_SQQSAGKEYVGIVR_.3|_SQQSAGKEYVGIVR_.2|_MIEYDPER_.2|_PSNPSSHEVVAWIR_.3|_TTHYTPLAC[+57]GSNPLK_.3|_TTHYTPLAC[+57]GSNPLK_.2|_HGKPTDSTPATWKQEYVDYSESAKK_.5|_AGLESGAEPGDGDSDTTKK_.3…
p / c	p	c	O60841	0.453444	0.453444	36.9305	1.3693	1.85653	0.575727	0.636051	O60841	IF2P_HUMAN	Eukaryotic translation initiation factor 5B	EIF5B	O60841	Homo sapiens	translational initiation,regulation of translational initiation	translation initiation factor activity,GTPase activity,GTP binding,poly(A) RNA binding,metal ion binding	cytoplasm,cytosol,nucleus	sp	1	4	uniprot_sprot_2015-08-28_HUMAN	>sp|O60841|IF2P_HUMAN Eukaryotic translation initiation factor 5B OS=Homo sapiens GN=EIF5B PE=1 SV=4	3	65	97	_LLQAQGVEVPSKDSLPK_.3|_DAQEMADSLGVR_.2|_ILPQYIFNSR_.2|_TLAGLPLLVAYKEDEIPVLKDELIHELK_.5|_TLAGLPLLVAYKEDEIPVLKDELIHELK_.4|_TLAGLPLLVAYKEDEIPVLKDELIHELK_.3|_LKEGDTIIVPGVEGPIVTQIR_.3|_TSEVPYAGINIGPVHKK_.4|_TSEVPYAGINIGPVHKK_.3|_TSEVPYAGINIGPVHKK_.2|_LLQAQGVEVPSK_.2|_LLQAQGVEVPSK_.3|_ADRETVAVKPTENNEEEFTSK_.4|_ADRETVAVKPTENNEEEFTSK_.3|_AQVMEVK_.2|_SPDSDVAATLKK_.3|_SPDSDVAATLKK_.2|_HFEATDILVSK_.3|_HFEAT…
p / c	p	c	O60869	0.0330717	0.0330717	2.31883	1.02319	0.211424	0.861401	0.728724	O60869	EDF1_HUMAN	Endothelial differentiation-related factor 1	EDF1	O60869	Homo sapiens	transcription, DNA-templated,regulation of transcription, DNA-templated,multicellular organism development,regulation of lipid metabolic process,positive regulation of DNA binding,endothelial cell differentiation,positive regulation of transcription, DNA-templated	transcription coactivator activity,protein binding,calmodulin binding,sequence-specific DNA binding,poly(A) RNA binding,transcription factor activity, sequence-specific DNA binding,histone acetyltransferase activity,methyltransferase activity	intracellular,nucleus,nucleolus,cytoplasm,extracellular exosome,transcription factor TFIID complex	sp	1	1	uniprot_sprot_2015-08-28_HUMAN	>sp|O60869|EDF1_HUMAN Endothelial differentiation-related factor 1 OS=Homo sapiens GN=EDF1 PE=1 SV=1	1	8	9	_INEKPQVIADYESGR_.3|_INEKPQVIADYESGR_.2|_DIGKPIEK_.2|_NTAKLDRETEELHHDR_.4|_LDRETEELHHDR_.3|_RGEDVETSK_.2|_AIPNNQVLGK_.2|_LDRETEELHHDRVTLEVGK_.4|_PQVIADYESGR_.2
p / c	p	c	O60879	0.272701	0.272701	20.8068	1.20807	0.444898	0.545331	0.629767	O60879	DIAP2_HUMAN	Protein diaphanous homolog 2	DIAPH2	O60879	Homo sapiens	cytokinesis,actin filament organization,multicellular organism development,female gamete generation,oogenesis	actin binding,receptor binding,Rho GTPase binding	nucleolus,mitochondrion,early endosome,Golgi apparatus,cytosol,intracellular membrane-bounded organelle	sp	1	1	uniprot_sprot_2015-08-28_HUMAN	>sp|O60879|DIAP2_HUMAN Protein diaphanous homolog 2 OS=Homo sapiens GN=DIAPH2 PE=1 SV=1	1	27	29	_TVSIEEFFGDLNNFR_.2|_TVSIEEFFGDLNNFR_.3|_KFPQAENQHDK_.3|_TLFLEAVR_.2|_VFDENKEDDLTELSHR_.4|_REMVVQYISATAK_.3|_LALNFATQIK_.2|_LLGAITTAAER_.2|_LLNC[+57]LESLR_.2|_VKEDKFENPDLFAK_.3|_TTLLHFIADIC[+57]EEK_.3|_TTLLHFIADIC[+57]EEK_.2|_YRDILKFPEELEHVESASK_.4|_SNLASMEQQIVHLER_.3|_QPNMMTEIVK_.2|_HEC[+57]TLSSQEYVHELR_.3|_EMVVQYISATAK_.2|_QRLDIDLTHLIDSC[+57]VNK_.3|_LTFEEHINNIKPSIIAVTLAC[+57]EELK_.4|_TAQNLSIFLG…
p / c	p	c	O60884	-0.125421	0.125421	-8.32633	0.916737	1.16388	0.903722	0.739098	O60884	DNJA2_HUMAN	DnaJ homolog subfamily A member 2	DNAJA2	O60884	Homo sapiens	positive regulation of cell proliferation,response to heat,protein refolding	ATP binding,heat shock protein binding,metal ion binding,unfolded protein binding,chaperone binding	cytosol,membrane,extracellular exosome	sp	1	1	uniprot_sprot_2015-08-28_HUMAN	>sp|O60884|DNJA2_HUMAN DnaJ homolog subfamily A member 2 OS=Homo sapiens GN=DNAJA2 PE=1 SV=1	1	22	31	_VSLEDLYNGK_.2|_RGEDMMHPLK_.3|_RGEDM[+16]MHPLK_.3|_NVLC[+57]SAC[+57]SGQGGK_.3|_NVLC[+57]SAC[+57]SGQGGK_.2|_VIEPGC[+57]VR_.2|_EHEVFQR_.2|_ILEVHVDK_.2|_EYHPDKNPNAGDK_.3|_ELYDRYGEQGLR_.3|_EISFAYEVLSNPEK_.3|_EISFAYEVLSNPEK_.2|_IGLVEALC[+57]GFQFTFK_.3|_IGLVEALC[+57]GFQFTFK_.2|_EISFAYEVLSNPEKR_.3|_EISFAYEVLSNPEKR_.2|_DGNDLHMTYK_.2|_DGNDLHM[+16]TYK_.2|_FDVQFPENNWINPDK_.3|_FDVQFPENNWINPDK_.2|_LYDILGVPPGA…
p / c	p	c	O60888	-0.384546	0.384546	-23.398	0.76602	0.523924	0.0765368	0.451995	O60888	CUTA_HUMAN	Protein CutA	CUTA	O60888	Homo sapiens	protein localization,response to metal ion	copper ion binding,enzyme binding	membrane,extracellular exosome	sp	1	2	uniprot_sprot_2015-08-28_HUMAN	>sp|O60888|CUTA_HUMAN Protein CutA OS=Homo sapiens GN=CUTA PE=1 SV=2	4	7	14	_TQSSLVPALTDFVR_.2|_TQSSLVPALTDFVR_.3|_LAAC[+57]VNLIPQITSIYEWK_.3|_LAAC[+57]VNLIPQITSIYEWK_.2|_SVHPYEVAEVIALPVEQGNFPYLQWVR_.3|_SVHPYEVAEVIALPVEQGNFPYLQWVR_.5|_SVHPYEVAEVIALPVEQGNFPYLQWVR_.4|_GKIEEDSEVLMMIK_.3|_GKIEEDSEVLMMIK_.2|_RLAAC[+57]VNLIPQITSIYEWK_.4|_RLAAC[+57]VNLIPQITSIYEWK_.3|_RLAAC[+57]VNLIPQITSIYEWK_.2|_IEEDSEVLMMIK_.2|_QVTESVSDSITVLP_.2
p / c	p	c	O60925	-1.11974	1.11974	-53.9824	0.460176	2.53484	0.644514	0.655883	O60925	PFD1_HUMAN	Prefoldin subunit 1	PFDN1	O60925	Homo sapiens	regulation of transcription, DNA-templated,protein folding,cell cycle	transcription factor activity, sequence-specific DNA binding,protein binding involved in protein folding,unfolded protein binding	prefoldin complex	sp	1	2	uniprot_sprot_2015-08-28_HUMAN	>sp|O60925|PFD1_HUMAN Prefoldin subunit 1 OS=Homo sapiens GN=PFDN1 PE=1 SV=2	1	9	10	_LADIQIEQLNR_.2|_MFILQSK_.2|_AFTELQAK_.2|_KAFTELQAK_.2|_EAEDNIREMLMAR_.3|_KHAHLTDTEIMTLVDETNMYEGVGR_.5|_KHAHLTDTEIMTLVDETNMYEGVGR_.4|_EAIHSQLLEK_.2|_HAHLTDTEIMTLVDETNMYEGVGR_.4|_VKLADIQIEQLNR_.2
p / c	p	c	O60936	-0.192745	0.192745	-12.506	0.87494	1.45745	0.882295	0.734797	O60936	NOL3_HUMAN	Nucleolar protein 3	NOL3	O60936	Homo sapiens	response to hypoxia,blood vessel remodeling,response to ischemia,mRNA splice site selection,RNA splicing,cardiac muscle cell apoptotic process,negative regulation of cardiac muscle cell apoptotic process,negative regulation of tumor necrosis factor-mediated signaling pathway,negative regulation of muscle atrophy,release of sequestered calcium ion into cytosol by sarcoplasmic reticulum,response to…	RNA binding,death receptor binding,calcium ion binding,protein binding,death effector domain binding,cysteine-type endopeptidase inhibitor activity involved in apoptotic process,caspase binding	nucleolus,mitochondrion,cytosol,membrane,sarcoplasmic reticulum	sp	1	2	uniprot_sprot_2015-08-28_HUMAN	>sp|O60936|NOL3_HUMAN Nucleolar protein 3 OS=Homo sapiens GN=NOL3 PE=1 SV=2	1	5	6	_GVLTGPEYEALDALPDAERR_.3|_GEAAC[+57]QELLR_.2|_LVETLQADSGLLLDALLAR_.3|_LVETLQADSGLLLDALLAR_.2|_RLVETLQADSGLLLDALLAR_.3|_GVLTGPEYEALDALPDAER_.2
p / c	p	c	O75027	-0.848956	0.848956	-44.4814	0.555186	0.146564	0.077333	0.451995	O75027	ABCB7_HUMAN	ATP-binding cassette sub-family B member 7, mitochondrial	ABCB7	O75027	Homo sapiens	transport,cellular iron ion homeostasis,heme transport,transmembrane transport	ATP binding,heme transporter activity,ATPase activity, coupled to transmembrane movement of substances	mitochondrion,mitochondrial inner membrane,integral component of membrane	sp	1	2	uniprot_sprot_2015-08-28_HUMAN	>sp|O75027|ABCB7_HUMAN ATP-binding cassette sub-family B member 7, mitochondrial OS=Homo sapiens GN=ABCB7 PE=1 SV=2	1	17	23	_AVGVVPQDAVLFHNTIYYNLLYGNISASPEEVYAVAK_.4|_GTHHGLLANPHSIYSEMWHTQSSR_.6|_GTHHGLLANPHSIYSEMWHTQSSR_.5|_GTHHGLLANPHSIYSEMWHTQSSR_.4|_MPHGYDTQVGER_.3|_MPHGYDTQVGER_.2|_VAIVGGSGSGK_.2|_AGAAFFNEVR_.2|_LAGLHDAILR_.2|_VAISLGFLGGAK_.2|_LQEEIVNSVK_.2|_KLQEEIVNSVK_.2|_AMNIVVPFMFK_.2|_AM[+16]NIVVPFMFK_.2|_VLSGISFEVPAGK_.2|_GSIYLAGQNIQDVSLESLR_.3|_GSIYLAGQNIQDVSLESLR_.2|_ADNDAGNAAIDSLLNYETVK_.3|_ADNDAGNAAIDSL…
p / c	p	c	O75044;P0DJJ0;P0DMP2;Q7Z6B7	-0.00129212	0.00129212	-0.0895225	0.999105	0.0422894	0.972509	0.761153	O75044;P0DJJ0;P0DMP2;Q7Z6B7	SRGP2_HUMAN;SRG2C_HUMAN;SRG2B_HUMAN;SRGP1_HUMAN	SLIT-ROBO Rho GTPase-activating protein 2;SLIT-ROBO Rho GTPase-activating protein 2C;SLIT-ROBO Rho GTPase-activating protein 2B;SLIT-ROBO Rho GTPase-activating protein 1	SRGAP2;SRGAP2C;SRGAP2B;SRGAP1	O75044;P0DJJ0;P0DMP2;Q7Z6B7	Homo sapiens	lamellipodium assembly involved in ameboidal cell migration,signal transduction,extension of a leading process involved in cell motility in cerebral cortex radial glia guided migration,substrate adhesion-dependent cell spreading,positive regulation of GTPase activity,filopodium assembly,neuron projection morphogenesis,actin filament severing,regulation of small GTPase mediated signal transduction…	GTPase activator activity,protein binding,protein homodimerization activity,Rac GTPase binding;GTPase activator activity,protein homodimerization activity,protein heterodimerization activity,Rac GTPase binding;;GTPase activator activity,Rac GTPase binding	nucleus,cytoplasm,cytosol,plasma membrane,postsynaptic density,lamellipodium,cell junction,dendritic spine head,postsynaptic membrane,phagocytic vesicle;cytoplasm;;cytoplasm,cytosol	sp	1;1;3;1	2;1;1;1	uniprot_sprot_2015-08-28_HUMAN	>sp|O75044|SRGP2_HUMAN SLIT-ROBO Rho GTPase-activating protein 2 OS=Homo sapiens GN=SRGAP2 PE=1 SV=2;>sp|P0DJJ0|SRG2C_HUMAN SLIT-ROBO Rho GTPase-activating protein 2C OS=Homo sapiens GN=SRGAP2C PE=1 SV=1;>sp|P0DMP2|SRG2B_HUMAN SLIT-ROBO Rho GTPase-activating protein 2B OS=Homo sapiens GN=SRGAP2B PE=3 SV=1;>sp|Q7Z6B7|SRGP1_HUMAN SLIT-ROBO Rho GTPase-activating protein 1 OS=Homo sapiens GN=SRGAP1 P…	1	1	1	_VQLLQDLQDFFR_.2
p / c	p	c	O75063	-0.526785	0.526785	-30.59	0.6941	0.721014	0.48959	0.618607	O75063	XYLK_HUMAN	Glycosaminoglycan xylosylkinase	FAM20B	O75063	Homo sapiens	phosphorylation,positive regulation of protein targeting to mitochondrion	ATP binding,kinase activity,phosphotransferase activity, alcohol group as acceptor,metal ion binding	Golgi membrane,nucleoplasm,Golgi apparatus,integral component of membrane	sp	1	1	uniprot_sprot_2015-08-28_HUMAN	>sp|O75063|XYLK_HUMAN Glycosaminoglycan xylosylkinase OS=Homo sapiens GN=FAM20B PE=1 SV=1	1	5	7	_LDHTLQSPWEIAAQWVVPR_.3|_LDHTLQSPWEIAAQWVVPR_.4|_ALLILEGGQK_.2|_DHVVEGEPYAGYDR_.3|_SILAPLYQC[+57]C[+57]IIR_.3|_SILAPLYQC[+57]C[+57]IIR_.2|_SFGNPSLDER_.2
p / c	p	c	O75083	0.0280474	0.0280474	1.96312	1.01963	0.359291	0.810557	0.719056	O75083	WDR1_HUMAN	WD repeat-containing protein 1	WDR1	O75083	Homo sapiens	platelet degranulation,sensory perception of sound,regulation of actin filament depolymerization,positive regulation of actin filament depolymerization,apical junction assembly,maintenance of epithelial cell apical/basal polarity,sarcomere organization,regulation of oligodendrocyte differentiation,regulation of ventricular cardiac muscle cell membrane repolarization	actin filament binding	podosome,extracellular region,cytoplasm,cytosol,actin filament,cell-cell junction,cell projection,myelin sheath,extracellular exosome	sp	1	4	uniprot_sprot_2015-08-28_HUMAN	>sp|O75083|WDR1_HUMAN WD repeat-containing protein 1 OS=Homo sapiens GN=WDR1 PE=1 SV=4	5	47	76	_VFASLPQVER_.2|_LYSILGTTLKDEGK_.3|_LYSILGTTLKDEGK_.2|_YAPSGFYIASGDVSGK_.2|_YAPSGFYIASGDVSGK_.3|_YEYQPFAGK_.2|_AHDGGIYAISWSPDSTHLLSASGDK_.4|_AHDGGIYAISWSPDSTHLLSASGDK_.3|_C[+57]FSIDNPGYEPEVVAVHPGGDTVAIGGVDGNVR_.4|_C[+57]FSIDNPGYEPEVVAVHPGGDTVAIGGVDGNVR_.3|_NIDNPALADIYTEHAHQVVVAK_.4|_NIDNPALADIYTEHAHQVVVAK_.3|_LATGSDDNC[+57]AAFFEGPPFK_.3|_LATGSDDNC[+57]AAFFEGPPFK_.2|_YTSLMLR_.2|_IWDTTQKEHLLK_.3|_KV…
p / c	p	c	O75113	0.680815	0.680815	60.3045	1.60305	0.263836	0.17027	0.527164	O75113	N4BP1_HUMAN	NEDD4-binding protein 1	N4BP1	O75113	Homo sapiens	negative regulation of protein ubiquitination,negative regulation of proteasomal ubiquitin-dependent protein catabolic process,cellular response to UV		nucleolus,PML body	sp	1	4	uniprot_sprot_2015-08-28_HUMAN	>sp|O75113|N4BP1_HUMAN NEDD4-binding protein 1 OS=Homo sapiens GN=N4BP1 PE=1 SV=4	1	13	15	_RDPNVTEQHFLTQLQELGILSLTPAR_.4|_IDQILVAHPYMK_.3|_GSAEAVVMAR_.2|_VPGTQAASTSHQPPTR_.3|_SAGPSDHIDSSVTGVQR_.3|_DMHC[+57]IFVGAESLFLK_.3|_IWLQLC[+57]GAQEAVHSAK_.3|_IWLQLC[+57]GAQEAVHSAK_.2|_NITVFVPQWR_.2|_AVLDEFTAPAEK_.2|_TMGYSQEIVEK_.2|_VYGPSTEPLLLLEEIEK_.3|_VYGPSTEPLLLLEEIEK_.2|_TGGIIVTNDNFR_.2|_IQGAPSSHWLPQQPHFPLLPALPSLQQNLPMPAQR_.4
p / c	p	c	O75116	0.0632253	0.0632253	4.47989	1.0448	0.479843	0.759943	0.701338	O75116	ROCK2_HUMAN	Rho-associated protein kinase 2	ROCK2	O75116	Homo sapiens	cytokinesis,positive regulation of protein phosphorylation,protein phosphorylation,smooth muscle contraction,I-kappaB kinase/NF-kappaB signaling,Rho protein signal transduction,positive regulation of endothelial cell migration,positive regulation of gene expression,positive regulation of centrosome duplication,negative regulation of angiogenesis,regulation of cell adhesion,cortical actin cytoskel…	protein serine/threonine kinase activity,structural molecule activity,protein binding,ATP binding,Rho GTPase binding,poly(A) RNA binding,metal ion binding,Rho-dependent protein serine/threonine kinase activity	nucleus,centrosome,cytosol,plasma membrane,cytoplasmic ribonucleoprotein granule	sp	1	4	uniprot_sprot_2015-08-28_HUMAN	>sp|O75116|ROCK2_HUMAN Rho-associated protein kinase 2 OS=Homo sapiens GN=ROCK2 PE=1 SV=4	3	69	87	_NLIC[+57]AFLTDR_.2|_GAFGEVQLVR_.2|_DVKPDNMLLDK_.3|_ENLLLSDSPSC[+57]R_.2|_QLDETNALLR_.2|_C[+57]SLLDC[+57]DLK_.2|_THGSEIINDLQGR_.3|_THGSEIINDLQGR_.2|_NSLC[+57]FPEDAEISK_.2|_EFINLQSALESERR_.3|_LKDVQEQLSR_.3|_LKDVQEQLSR_.2|_KNEESQEIQK_.3|_KNEESQEIQK_.2|_QLAPNKPS_.2|_LFHVRPVTQTDVYR_.4|_LFHVRPVTQTDVYR_.3|_LKDEEISAAAIK_.3|_LKDEEISAAAIK_.2|_RNQNSQISTEK_.3|_ADSEQLAR_.2|_NDQWHWDNIR_.3|_NDQWHWDNIR_.2|_PLWH…
p / c	p	c	O75122	3.86679	3.86679	1358.88	14.5888	0.381612	0.044354	0.385093	O75122	CLAP2_HUMAN	CLIP-associating protein 2	CLASP2	O75122	Homo sapiens	microtubule cytoskeleton organization,vesicle targeting,microtubule nucleation,negative regulation of microtubule depolymerization,Golgi organization,mitotic spindle organization,sister chromatid cohesion,establishment or maintenance of cell polarity,exit from mitosis,regulation of gastrulation,positive regulation of epithelial cell migration,regulation of epithelial to mesenchymal transition,mic…	dystroglycan binding,protein binding,microtubule binding,microtubule plus-end binding	condensed chromosome kinetochore,cytoplasm,Golgi apparatus,trans-Golgi network,microtubule organizing center,kinetochore microtubule,cytosol,microtubule,cytoplasmic microtubule,plasma membrane,cell cortex,membrane,cell leading edge,ruffle membrane,basal cortex,kinetochore,focal adhesion,mitotic spindle	sp	1	2	uniprot_sprot_2015-08-28_HUMAN	>sp|O75122|CLAP2_HUMAN CLIP-associating protein 2 OS=Homo sapiens GN=CLASP2 PE=1 SV=2	1	70	107	_SALKEAMFDDDADQFPDDLSLDHSDLVAELLK_.4|_HAAVLVETIKK_.3|_HAAVLVETIKK_.2|_TLEAHKDPHKEVVR_.4|_TLEAHKDPHKEVVR_.3|_SLQTYLK_.2|_SQEDMNEPLKR_.3|_SQEDMNEPLKR_.2|_SQEDM[+16]NEPLKR_.2|_LSSSVSAMR_.2|_IREILSDDKHDWDQR_.4|_IREILSDDKHDWDQR_.3|_ELEETLNK_.2|_ELEETLNK_.1|_ASLLHSMPTHSSPR_.3|_ASLLHSM[+16]PTHSSPR_.3|_ASLLHSMPTHSSPR_.2|_ASSLPGSLQR_.2|_VLVNSASAQK_.2|_AGGDATDSSQTALDNK_.3|_AGGDATDSSQTALDNK_.2|_NGSIPTYMR_.2…
p / c	p	c	O75131	-0.136804	0.136804	-9.0468	0.909532	0.343493	0.374086	0.587059	O75131	CPNE3_HUMAN	Copine-3	CPNE3	O75131	Homo sapiens	protein phosphorylation,lipid metabolic process,vesicle-mediated transport,positive regulation of cell migration,ERBB2 signaling pathway,glycerophospholipid biosynthetic process,cellular response to calcium ion,cellular response to growth factor stimulus	protein serine/threonine kinase activity,transporter activity,protein binding,calcium-dependent phospholipid binding,receptor tyrosine kinase binding,poly(A) RNA binding,calcium-dependent protein binding	nucleus,cytoplasm,cytosol,plasma membrane,focal adhesion,cell junction,extracellular exosome	sp	1	1	uniprot_sprot_2015-08-28_HUMAN	>sp|O75131|CPNE3_HUMAN Copine-3 OS=Homo sapiens GN=CPNE3 PE=1 SV=1	3	27	37	_FGVYDIDNK_.2|_LYGPTNFSPIINHVAR_.3|_LYGPTNFSPIINHVAR_.2|_NNLNPVWRPFK_.3|_SSPVEFEC[+57]INEK_.2|_SSPVEFEC[+57]INEK_.3|_GSITISAEEIKDNR_.3|_GSITISAEEIKDNR_.2|_ISLNSLC[+57]YGDMDK_.2|_ISLNSLC[+57]YGDM[+16]DK_.2|_NSGVISVK_.2|_SC[+57]LPQIK_.2|_LKFGVYDIDNK_.3|_SPLGEVAIR_.2|_VALNVSC[+57]ANLLDK_.3|_VALNVSC[+57]ANLLDK_.2|_QTSDGNWLMVHR_.3|_QTSDGNWLM[+16]VHR_.3|_QTSDGNWLMVHR_.2|_SPLGEVAIRDIVQFVPFR_.4|_SPLGEVAI…
p / c	p	c	O75143	0.292397	0.292397	22.4673	1.22467	0.499199	0.559593	0.633891	O75143	ATG13_HUMAN	Autophagy-related protein 13	ATG13	O75143	Homo sapiens	autophagosome assembly,macroautophagy,mitophagy in response to mitochondrial depolarization,positive regulation of protein targeting to mitochondrion	protein binding,protein kinase binding	pre-autophagosomal structure,mitochondrion,cytosol,ATG1/ULK1 kinase complex	sp	1	1	uniprot_sprot_2015-08-28_HUMAN	>sp|O75143|ATG13_HUMAN Autophagy-related protein 13 OS=Homo sapiens GN=ATG13 PE=1 SV=1	1	12	13	_VGAFVNKPINQVTLTSLDIPFAMFAPK_.3|_VGAFVNKPINQVTLTSLDIPFAMFAPK_.4|_ASPHDVLETIFVR_.3|_LATC[+57]TPSDR_.2|_ALAGQLPAVGR_.2|_INLAFMSTR_.2|_TPPIMGIIIDHFVDRPYPSSSPMHPC[+57]NYR_.5|_EGGVPLAPNQPVHGTQADQER_.3|_KVGAFVNKPINQVTLTSLDIPFAMFAPK_.4|_DDILPMDLGTFYR_.2|_THC[+57]AATPSSSEDTETVSNSSEGR_.3|_VGTVGTPVGTITLSC[+57]AYR_.2|_IYFGEVQLSGLGEGFQTVR_.2
p / c	p	c	O75152	0.970203	0.970203	95.9117	1.95912	0.233364	0.107251	0.494636	O75152	ZC11A_HUMAN	Zinc finger CCCH domain-containing protein 11A	ZC3H11A	O75152	Homo sapiens	termination of RNA polymerase II transcription,RNA export from nucleus,mRNA export from nucleus,poly(A)+ mRNA export from nucleus,mRNA 3'-end processing	protein binding,poly(A) RNA binding,metal ion binding	nucleoplasm,transcription export complex	sp	1	3	uniprot_sprot_2015-08-28_HUMAN	>sp|O75152|ZC11A_HUMAN Zinc finger CCCH domain-containing protein 11A OS=Homo sapiens GN=ZC3H11A PE=1 SV=3	1	24	26	_TVVLPPIVASR_.2|_KVEAPETNIDK_.3|_KVEAPETNIDK_.2|_C[+57]AAQTLEK_.2|_TEGPSKTDDSTSGAR_.3|_TPTLQPTPEVHNGLR_.3|_TLEEILLER_.2|_LNC[+57]AFHHNR_.2|_FSAGGDSDPPLK_.2|_SVTVPEAENPR_.2|_YVDGLFLPPSK_.2|_AAVAVVPLVSEDK_.2|_EASGETTGVDITK_.2|_LSVQSNPSPQLR_.2|_AVEMHAAVIAAVKPLSSSSVLQEPPAK_.4|_SSQKVEVETSGIGDSLLNVK_.3|_PLSSSSVLQEPPAK_.2|_VQQSSESSTSSPSQHEATPGAR_.3|_VQQSSESSTSSPSQHEATPGAR_.2|_QGEGSSGVSSLLLHPEPVPGPEK_.3|…
p / c	p	c	O75165	0.459394	0.459394	37.4964	1.37496	1.67927	0.532492	0.628624	O75165	DJC13_HUMAN	DnaJ homolog subfamily C member 13	DNAJC13	O75165	Homo sapiens	osteoblast differentiation,endosome organization,protein transport,regulation of early endosome to recycling endosome transport,regulation of early endosome to late endosome transport	protein binding	cytoplasm,lysosomal membrane,endosome membrane,membrane,early endosome membrane,intracellular membrane-bounded organelle,extracellular exosome,WASH complex	sp	1	5	uniprot_sprot_2015-08-28_HUMAN	>sp|O75165|DJC13_HUMAN DnaJ homolog subfamily C member 13 OS=Homo sapiens GN=DNAJC13 PE=1 SV=5	3	63	78	_AGFLAFTQLPK_.2|_ADLVPYLLK_.2|_VEMALEALR_.2|_AIIEEGDKEIATK_.3|_GALIYLLDMFC[+57]NSTHPQVR_.2|_GALIYLLDMFC[+57]NSTHPQVR_.4|_GALIYLLDMFC[+57]NSTHPQVR_.3|_GALIYLLDM[+16]FC[+57]NSTHPQVR_.3|_FNKVPEWQR_.3|_IAAHLADFTPR_.3|_IAAHLADFTPR_.2|_ILVDLLTLAHLHVSR_.4|_ILVDLLTLAHLHVSR_.3|_ILVDLLTLAHLHVSR_.2|_EKVDLVLMHWR_.3|_IRKEPLEFEQYLNLR_.4|_TYGSEFVYSDHAK_.3|_TYGSEFVYSDHAK_.2|_AYEFLC[+57]TK_.2|_RADTVGLAC[+57]EAINR…
p / c	p	c	O75179	-0.163296	0.163296	-10.7017	0.892983	0.748927	0.809585	0.718646	O75179	ANR17_HUMAN	Ankyrin repeat domain-containing protein 17	ANKRD17	O75179	Homo sapiens	blood vessel maturation,regulation of DNA replication,viral process,defense response to bacterium,positive regulation of I-kappaB kinase/NF-kappaB signaling,innate immune response,positive regulation of cell cycle,negative regulation of smooth muscle cell differentiation,positive regulation of G1/S transition of mitotic cell cycle,positive regulation of MDA-5 signaling pathway,positive regulation…	chromatin binding,protein binding,poly(A) RNA binding	chromatin,nucleus,cytoplasm,membrane	sp	1	3	uniprot_sprot_2015-08-28_HUMAN	>sp|O75179|ANR17_HUMAN Ankyrin repeat domain-containing protein 17 OS=Homo sapiens GN=ANKRD17 PE=1 SV=3	1	33	38	_GNTPLWLAANGGHLDVVQLLVQAGADVDAADNRK_.4|_KLEEIEAK_.2|_GGC[+57]NINAIR_.2|_FC[+57]ELLIGR_.2|_NKENFELQAAQEK_.3|_GDITPLMAAANGGHVK_.3|_MRAESTANAGQSDNR_.3|_SLAEAC[+57]SEGDVNAVRK_.3|_TEVVSLLLDR_.2|_QEVVELLLAR_.2|_TTANNDHTVLSLAC[+57]AGGHLAVVELLLAHGADPTHR_.6|_TTANNDHTVLSLAC[+57]AGGHLAVVELLLAHGADPTHR_.5|_TTANNDHTVLSLAC[+57]AGGHLAVVELLLAHGADPTHR_.4|_NAQLQSLELAHADQLTK_.3|_SSYLPNSDPLHQSDTSK_.3|_SSYLPNSDPLHQSDT…
p / c	p	c	O75208	0.356291	0.356291	28.0131	1.28013	0.378911	0.410479	0.594551	O75208	COQ9_HUMAN	Ubiquinone biosynthesis protein COQ9, mitochondrial	COQ9	O75208	Homo sapiens	mitochondrial electron transport, NADH to ubiquinone,ubiquinone biosynthetic process	protein binding,lipid binding,protein homodimerization activity	mitochondrion,mitochondrial inner membrane	sp	1	1	uniprot_sprot_2015-08-28_HUMAN	>sp|O75208|COQ9_HUMAN Ubiquinone biosynthesis protein COQ9, mitochondrial OS=Homo sapiens GN=COQ9 PE=1 SV=1	1	12	19	_ILTAALEFVPAHGWTAEAIAEGAQSLGLSSAAASMFGK_.4|_ILTAALEFVPAHGWTAEAIAEGAQSLGLSSAAASMFGK_.5|_VNDAMNMGHTAK_.3|_VNDAMNMGHTAK_.2|_NLTGLNQR_.2|_TDQFLRDAVETR_.3|_MLIPYIEHWPR_.3|_M[+16]LIPYIEHWPR_.3|_MLIPYIEHWPR_.2|_LVQLGQAEK_.2|_STGEALVQGLMGAAVTLK_.3|_STGEALVQGLMGAAVTLK_.2|_VLEEEQKLVQLGQAEK_.3|_VLEEEQKLVQLGQAEK_.2|_DGSELILHFVTQC[+57]NTR_.3|_DGSELILHFVTQC[+57]NTR_.2|_QQPPNSFSQQHSETQGAEKPDPESSHSPPR_.5|_VLEEEQ…
p / c	p	c	O75223	-0.388065	0.388065	-23.5846	0.764154	0.697809	0.231287	0.555697	O75223	GGCT_HUMAN	Gamma-glutamylcyclotransferase	GGCT	O75223	Homo sapiens	release of cytochrome c from mitochondria,glutathione biosynthetic process	gamma-glutamylcyclotransferase activity,protein homodimerization activity	cytosol,extracellular exosome	sp	1	1	uniprot_sprot_2015-08-28_HUMAN	>sp|O75223|GGCT_HUMAN Gamma-glutamylcyclotransferase OS=Homo sapiens GN=GGCT PE=1 SV=1	3	15	18	_DVTGPDEESFLYFAYGSNLLTER_.3|_VSEEIEDIIK_.2|_SNLNSLDEQEGVK_.2|_NPSAAFFC[+57]VAR_.3|_NPSAAFFC[+57]VAR_.2|_VSEEIEDIIKK_.3|_VATQEGKEITC[+57]R_.3|_LDFGNSQGK_.2|_LQDFKLDFGNSQGK_.3|_AIEPNDYTGK_.2|_SGMYVVIEVK_.2|_ENGLPLEYQEK_.2|_SYLMTNYESAPPSPQYK_.3|_SYLMTNYESAPPSPQYK_.2|_SYLMTNYESAPPSPQYKK_.3|_TSQTWHGGIATIFQSPGDEVWGVVWK_.4|_TSQTWHGGIATIFQSPGDEVWGVVWK_.3|_AIEPNDYTGKVSEEIEDIIK_.3
p / c	p	c	O75251	-0.260369	0.260369	-16.5125	0.834875	0.402879	0.528598	0.627838	O75251	NDUS7_HUMAN	NADH dehydrogenase [ubiquinone] iron-sulfur protein 7, mitochondrial	NDUFS7	O75251	Homo sapiens	mitochondrial electron transport, NADH to ubiquinone,mitochondrial respiratory chain complex I assembly	protease binding,protein binding,NADH dehydrogenase (ubiquinone) activity,oxidoreductase activity, acting on NAD(P)H, quinone or similar compound as acceptor,metal ion binding,quinone binding,4 iron, 4 sulfur cluster binding,NADH dehydrogenase activity	mitochondrial respiratory chain complex I,mitochondrial matrix,neuron projection,neuronal cell body,synaptic membrane	sp	1	3	uniprot_sprot_2015-08-28_HUMAN	>sp|O75251|NDUS7_HUMAN NADH dehydrogenase [ubiquinone] iron-sulfur protein 7, mitochondrial OS=Homo sapiens GN=NDUFS7 PE=1 SV=3	1	5	8	_LDDLVNWAR_.2|_QSDVMIVAGTLTNK_.3|_QSDVMIVAGTLTNK_.2|_QSDVM[+16]IVAGTLTNK_.2|_VYDQMPEPR_.2|_AVAPKPSSRGEYVVAKLDDLVNWAR_.4|_YVVSM[+16]GSC[+57]ANGGGYYHYSYSVVR_.3|_YVVSMGSC[+57]ANGGGYYHYSYSVVR_.3
p / c	p	c	O75306	-0.172503	0.172503	-11.2698	0.887302	0.328299	0.254428	0.564328	O75306	NDUS2_HUMAN	NADH dehydrogenase [ubiquinone] iron-sulfur protein 2, mitochondrial	NDUFS2	O75306	Homo sapiens	mitochondrial electron transport, NADH to ubiquinone,response to oxidative stress,mitochondrial respiratory chain complex I assembly	protein binding,NADH dehydrogenase (ubiquinone) activity,electron carrier activity,ubiquitin protein ligase binding,metal ion binding,quinone binding,NAD binding,4 iron, 4 sulfur cluster binding,NADH dehydrogenase activity	nucleoplasm,mitochondrion,mitochondrial respiratory chain complex I,mitochondrial matrix	sp	1	2	uniprot_sprot_2015-08-28_HUMAN	>sp|O75306|NDUS2_HUMAN NADH dehydrogenase [ubiquinone] iron-sulfur protein 2, mitochondrial OS=Homo sapiens GN=NDUFS2 PE=1 SV=2	3	26	38	_NITLNFGPQHPAAHGVLR_.4|_NITLNFGPQHPAAHGVLR_.3|_TIDIGVVTAEEALNYGFSGVMLR_.3|_GEFGVYLVSDGSSRPYR_.3|_GEFGVYLVSDGSSRPYR_.2|_LDELEELLTNNR_.2|_LDELEELLTNNR_.3|_APGFAHLAGLDK_.3|_APGFAHLAGLDK_.2|_MPPGEIKVDDAK_.3|_TSMESLIHHFK_.3|_TSMESLIHHFK_.2|_VLFGEITR_.2|_IIAQC[+57]LNK_.2|_IKAPGFAHLAGLDK_.3|_ETAHWKPPPWNDVDPPK_.4|_ETAHWKPPPWNDVDPPKDTIVK_.5|_ETAHWKPPPWNDVDPPKDTIVK_.4|_GSGIQWDLR_.2|_GSGIQWDLRK_.2|_LVMELSGE…
p / c	p	c	O75323	-1.88659	1.88659	-72.9554	0.270446	1.39278	0.0732203	0.451995	O75323	NIPS2_HUMAN	Protein NipSnap homolog 2	GBAS	O75323	Homo sapiens	oxidative phosphorylation,ATP biosynthetic process,negative regulation of ATP citrate synthase activity	protein binding	mitochondrion,integral component of plasma membrane,membrane	sp	1	1	uniprot_sprot_2015-08-28_HUMAN	>sp|O75323|NIPS2_HUMAN Protein NipSnap homolog 2 OS=Homo sapiens GN=GBAS PE=1 SV=1	2	17	25	_SGPNIYELR_.2|_SYQLRPGTMIEWGNYWAR_.3|_SYQLRPGTM[+16]IEWGNYWAR_.3|_SYQLRPGTMIEWGNYWAR_.2|_SDMLLSR_.2|_DAHSNLLAK_.2|_IC[+57]QEVLPK_.2|_KETSNLYK_.2|_LRENKEFLEFR_.3|_LQFHNVKPEC[+57]LEAYNK_.4|_LQFHNVKPEC[+57]LEAYNK_.3|_LQFHNVKPEC[+57]LEAYNK_.2|_KNQLLLEFSFWNEPVPR_.4|_KNQLLLEFSFWNEPVPR_.3|_KDAHSNLLAK_.2|_IHEDKHYPC[+57]TLVGTWNTWYGEQDQAVHLWR_.6|_IHEDKHYPC[+57]TLVGTWNTWYGEQDQAVHLWR_.5|_IM[+16]IPLKTSPLQ_.2|…
p / c	p	c	O75340	-1.31262	1.31262	-59.7411	0.402589	2.27306	0.146417	0.521885	O75340	PDCD6_HUMAN	Programmed cell death protein 6	PDCD6	O75340	Homo sapiens	angiogenesis,positive regulation of endothelial cell proliferation,proteolysis,intracellular protein transport,activation of cysteine-type endopeptidase activity involved in apoptotic process,positive regulation of endothelial cell migration,negative regulation of vascular endothelial growth factor receptor signaling pathway,negative regulation of TOR signaling,cellular response to heat,vascular …	calcium-dependent cysteine-type endopeptidase activity,calcium ion binding,protein binding,protein homodimerization activity,protein anchor,protein dimerization activity,calcium-dependent protein binding,binding, bridging	nucleus,cytoplasm,endosome,endoplasmic reticulum,endoplasmic reticulum membrane,cytoplasmic vesicle,nuclear membrane,extracellular exosome,endoplasmic reticulum exit site	sp	1	1	uniprot_sprot_2015-08-28_HUMAN	>sp|O75340|PDCD6_HUMAN Programmed cell death protein 6 OS=Homo sapiens GN=PDCD6 PE=1 SV=1	4	13	19	_LSDQFHDILIR_.3|_LSDQFHDILIR_.2|_YITDWQNVFR_.2|_AGVNFSEFTGVWK_.2|_SGVISDTELQQALSNGTWTPFNPVTVR_.3|_SIISMFDRENK_.3|_SIISMFDRENK_.2|_DNSGMIDKNELK_.3|_TYDRDNSGMIDK_.3|_TYDRDNSGMIDKNELK_.4|_TYDRDNSGMIDKNELK_.3|_TYDRDNSGMIDKNELK_.2|_SIISMFDR_.2|_LSDQFHDILIRK_.3|_LSDQFHDILIRK_.2|_QALSGFGYR_.2|_DRSGVISDTELQQALSNGTWTPFNPVTVR_.4|_DRSGVISDTELQQALSNGTWTPFNPVTVR_.3|_PGPGAGPGPAAGAALPDQSFLWNVFQR_.3
p / c	p	c	O75347	0.048941	0.048941	3.45052	1.03451	0.713545	0.851687	0.727159	O75347	TBCA_HUMAN	Tubulin-specific chaperone A	TBCA	O75347	Homo sapiens	protein folding,tubulin complex assembly,post-chaperonin tubulin folding pathway	poly(A) RNA binding,beta-tubulin binding,chaperone binding	nucleolus,cytoplasm,microtubule,microtubule cytoskeleton,extracellular exosome	sp	1	3	uniprot_sprot_2015-08-28_HUMAN	>sp|O75347|TBCA_HUMAN Tubulin-specific chaperone A OS=Homo sapiens GN=TBCA PE=1 SV=3	4	14	23	_LEAAYLDLQR_.2|_ILENEKDLEEAEEYKEAR_.4|_ILENEKDLEEAEEYKEAR_.3|_RLEAAYLDLQR_.3|_RLEAAYLDLQR_.2|_LVLDSVKLEA_.2|_MMIPDC[+57]QR_.2|_MM[+16]IPDC[+57]QR_.2|_M[+16]M[+16]IPDC[+57]QR_.2|_AEDGENYDIKK_.3|_AEDGENYDIKK_.2|_MRAEDGENYDIK_.3|_M[+16]RAEDGENYDIK_.3|_DLEEAEEYKEAR_.3|_DLEEAEEYKEAR_.2|_MRAEDGENYDIKK_.3|_M[+16]RAEDGENYDIKK_.3|_QAEILQESR_.2|_DLEEAEEYK_.2|_AEDGENYDIK_.2|_KQAEILQESR_.2|_ILENEKDLEEAEEYK_.…
p / c	p	c	O75348	-1.78473	1.78473	-70.977	0.29023	2.16118	0.099013	0.486306	O75348	VATG1_HUMAN	V-type proton ATPase subunit G 1	ATP6V1G1	O75348	Homo sapiens	insulin receptor signaling pathway,regulation of macroautophagy,transferrin transport,ion transmembrane transport,phagosome acidification,hydrogen ion transmembrane transport	protein binding,hydrogen-exporting ATPase activity, phosphorylative mechanism,ATPase binding	lysosomal membrane,cytosol,plasma membrane,vacuolar proton-transporting V-type ATPase complex,extracellular exosome	sp	1	3	uniprot_sprot_2015-08-28_HUMAN	>sp|O75348|VATG1_HUMAN V-type proton ATPase subunit G 1 OS=Homo sapiens GN=ATP6V1G1 PE=1 SV=3	3	8	13	_EEAQAEIEQYR_.2|_EEAQAEIEQYR_.3|_MTILQTYFR_.2|_M[+16]TILQTYFR_.2|_QNRDEVLDNLLAFVC[+57]DIRPEIHENYR_.5|_QNRDEVLDNLLAFVC[+57]DIRPEIHENYR_.4|_AAEKVSEAR_.2|_GSC[+57]STEVEK_.2|_GSC[+57]STEVEKETQEK_.3|_GSC[+57]STEVEKETQEK_.2|_QAKEEAQAEIEQYR_.3|_QAKEEAQAEIEQYR_.2|_DEVLDNLLAFVC[+57]DIRPEIHENYR_.4
p / c	p	c	O75351	0.088931	0.088931	6.35818	1.06358	0.399021	0.608582	0.642546	O75351	VPS4B_HUMAN	Vacuolar protein sorting-associated protein 4B	VPS4B	O75351	Homo sapiens	cell separation after cytokinesis,potassium ion transport,autophagy,nucleus organization,vacuole organization,mitotic metaphase plate congression,regulation of centrosome duplication,positive regulation of G2/M transition of mitotic cell cycle,protein transport,endosomal transport,viral life cycle,viral release from host cell,cholesterol transport,endosome to lysosome transport via multivesicular…	protein binding,ATP binding,protein C-terminus binding,ATPase activity,ATPase activity, coupled,identical protein binding,protein homodimerization activity,microtubule-severing ATPase activity	spindle pole,nucleus,cytoplasm,endosome,centrosome,cytosol,endosome membrane,late endosome membrane,extracellular exosome,Flemming body	sp	1	2	uniprot_sprot_2015-08-28_HUMAN	>sp|O75351|VPS4B_HUMAN Vacuolar protein sorting-associated protein 4B OS=Homo sapiens GN=VPS4B PE=1 SV=2	3	23	32	_GILLFGPPGTGK_.2|_NLFQLAR_.2|_ENKPSIIFIDEIDSLC[+57]GSR_.3|_WSDVAGLEGAK_.2|_IYIPLPEPHAR_.3|_LQNQLQGAIVIERPNVK_.3|_LQNQLQGAIVIERPNVK_.2|_LLEPVVSMSDMLR_.2|_LLEPVVSMSDMLR_.3|_SLSNTKPTVNEHDLLK_.4|_SLSNTKPTVNEHDLLK_.3|_EAVILPIKFPHLFTGK_.4|_EAVILPIKFPHLFTGK_.2|_C[+57]TEYLDR_.2|_RIYIPLPEPHAR_.3|_FTEDFGQEG_.2|_KLQNQLQGAIVIERPNVK_.4|_EGQPSPADEK_.2|_KTDGYSGADISIIVR_.3|_KTDGYSGADISIIVR_.2|_EALKEAVILPIKFPHLFT…
p / c	p	c	O75352	-0.307799	0.307799	-19.2127	0.807873	0.292919	0.377083	0.588118	O75352	MPU1_HUMAN	Mannose-P-dolichol utilization defect 1 protein	MPDU1	O75352	Homo sapiens	protein folding,dolichol-linked oligosaccharide biosynthetic process,transport,oligosaccharide biosynthetic process	protein binding	mitochondrion,endoplasmic reticulum,endoplasmic reticulum membrane,membrane,integral component of membrane,extracellular exosome	sp	1	2	uniprot_sprot_2015-08-28_HUMAN	>sp|O75352|MPU1_HUMAN Mannose-P-dolichol utilization defect 1 protein OS=Homo sapiens GN=MPDU1 PE=1 SV=2	1	4	5	_LLVPILLPEK_.2|_RLLVPILLPEK_.3|_RLLVPILLPEK_.2|_GLGLGIVAGSLLVK_.2|_C[+57]YDQLFVQWDLLHVPC[+57]LK_.3
p / c	p	c	O75356	-0.187636	0.187636	-12.1957	0.878043	0.0247474	0.0592004	0.437491	O75356	ENTP5_HUMAN	Ectonucleoside triphosphate diphosphohydrolase 5	ENTPD5	O75356	Homo sapiens	protein N-linked glycosylation,cell proliferation,regulation of phosphatidylinositol 3-kinase signaling,cell growth,positive regulation of glycolytic process,ATP metabolic process,'de novo' posttranslational protein folding	guanosine-diphosphatase activity,uridine-diphosphatase activity	endoplasmic reticulum,extracellular exosome	sp	1	1	uniprot_sprot_2015-08-28_HUMAN	>sp|O75356|ENTP5_HUMAN Ectonucleoside triphosphate diphosphohydrolase 5 OS=Homo sapiens GN=ENTPD5 PE=1 SV=1	1	16	22	_MPGQLPILEGEVFDSVKPGLSAFVDQPK_.3|_M[+16]PGQLPILEGEVFDSVKPGLSAFVDQPK_.4|_MPGQLPILEGEVFDSVKPGLSAFVDQPK_.4|_M[+16]PGQLPILEGEVFDSVKPGLSAFVDQPK_.3|_ALLFEVK_.2|_TLEQTPR_.2|_LATLGALETEGTDGHTFR_.4|_LATLGALETEGTDGHTFR_.3|_LATLGALETEGTDGHTFR_.2|_LHQPEEVQR_.2|_PGLSAFVDQPK_.2|_AVDTDMIDYEK_.2|_AVDTDM[+16]IDYEK_.2|_KVNNIETGWALGATFHLLQSLGISH_.4|_QGAETVQGLLEVAKDSIPR_.3|_LYTHSYLGFGLK_.2|_QGAETVQGLLEVAK_.2|_WLEAEW…
p / c	p	c	O75367	-0.167375	0.167375	-10.9539	0.890461	0.942217	0.630775	0.65159	O75367	H2AY_HUMAN	Core histone macro-H2A.1	H2AFY	O75367	Homo sapiens	negative regulation of transcription from RNA polymerase II promoter,nucleosome assembly,chromatin silencing,dosage compensation,chromatin modification,regulation of lipid metabolic process,negative regulation of histone phosphorylation,positive regulation of maintenance of mitotic sister chromatid cohesion,regulation of gene expression, epigenetic,positive regulation of keratinocyte differentiat…	rDNA binding,RNA polymerase II regulatory region sequence-specific DNA binding,RNA polymerase II core promoter sequence-specific DNA binding,core promoter sequence-specific DNA binding,DNA binding,protein binding,double-stranded methylated DNA binding,enzyme binding,protein kinase binding,protein serine/threonine kinase inhibitor activity,chromatin DNA binding,nucleosomal DNA binding,transcriptio…	nuclear chromosome,nuclear chromosome, telomeric region,nucleosome,nuclear chromatin,condensed chromosome,sex chromatin,Barr body,nucleus,pericentric heterochromatin,nucleolus,extracellular exosome,ESC/E(Z) complex	sp	1	4	uniprot_sprot_2015-08-28_HUMAN	>sp|O75367|H2AY_HUMAN Core histone macro-H2A.1 OS=Homo sapiens GN=H2AFY PE=1 SV=4	4	23	38	_AGVIFPVGR_.2|_SIAFPSIGSGR_.2|_GVTIASGGVLPNIHPELLAK_.3|_GVTIASGGVLPNIHPELLAK_.2|_GVTIASGGVLPNIHPELLAK_.4|_FVIHC[+57]NSPVWGADKC[+57]EELLEK_.4|_FVIHC[+57]NSPVWGADKC[+57]EELLEK_.3|_AASADSTTEGTPADGFTVLSTK_.3|_AASADSTTEGTPADGFTVLSTK_.2|_GKLEAIITPPPAK_.3|_GKLEAIITPPPAK_.2|_QTAAQLILK_.2|_NGPLEVAGAAVSAGHGLPAK_.3|_NGPLEVAGAAVSAGHGLPAK_.4|_NGPLEVAGAAVSAGHGLPAK_.2|_C[+57]EELLEK_.2|_NC[+57]LALADDKKLK_.3|_GGK…
p / c	p	c	O75368	0.263132	0.263132	20.0081	1.20008	0.240798	0.0175481	0.293284	O75368	SH3L1_HUMAN	SH3 domain-binding glutamic acid-rich-like protein	SH3BGRL	O75368	Homo sapiens	positive regulation of signal transduction	SH3/SH2 adaptor activity,SH3 domain binding	extracellular space,nucleus,cytoplasm,extracellular exosome	sp	1	1	uniprot_sprot_2015-08-28_HUMAN	>sp|O75368|SH3L1_HUMAN SH3 domain-binding glutamic acid-rich-like protein OS=Homo sapiens GN=SH3BGRL PE=1 SV=1	4	12	17	_ENNAVYAFLGLTAPPGSK_.3|_ENNAVYAFLGLTAPPGSK_.2|_GDYDAFFEAR_.2|_QQDVLGFLEANK_.2|_VYIASSSGSTAIK_.2|_IGFEEKDIAANEENRK_.4|_IGFEEKDIAANEENRK_.3|_ENVPENSRPATGYPLPPQIFNESQYR_.3|_ENVPENSRPATGYPLPPQIFNESQYR_.4|_VYIASSSGSTAIKK_.3|_VYIASSSGSTAIKK_.2|_KQQDVLGFLEANK_.3|_KQQDVLGFLEANK_.2|_DIAANEENR_.2|_DIAANEENRK_.2|_ENVPENSRPATGYPLPPQIFNESQYRGDYDAFFEAR_.4|_PATGYPLPPQIFNESQYR_.2
p / c	p	c	O75369	-0.569495	0.569495	-32.6148	0.673852	1.01518	0.156604	0.524758	O75369	FLNB_HUMAN	Filamin-B	FLNB	O75369	Homo sapiens	keratinocyte development,epithelial cell morphogenesis,cytoskeletal anchoring at plasma membrane,signal transduction,skeletal muscle tissue development,actin cytoskeleton organization,cell-cell adhesion	actin binding,protein binding,poly(A) RNA binding,cadherin binding involved in cell-cell adhesion	stress fiber,cytoplasm,cytosol,plasma membrane,brush border,cell-cell adherens junction,focal adhesion,cell cortex,actin cytoskeleton,integral component of membrane,Z disc,extracellular matrix,extracellular exosome	sp	1	2	uniprot_sprot_2015-08-28_HUMAN	>sp|O75369|FLNB_HUMAN Filamin-B OS=Homo sapiens GN=FLNB PE=1 SV=2	4	210	349	_LLGWIQNK_.2|_LIALLEVLSQK_.2|_LVSPGSANETSSILVESVTR_.3|_LVSPGSANETSSILVESVTR_.2|_IGNLQTDLSDGLR_.2|_VNQPASFAIR_.2|_AHGPGLEGGLVGKPAEFTIDTK_.4|_AHGPGLEGGLVGKPAEFTIDTK_.3|_C[+57]LATGPGIASTVK_.2|_TYSVEYLPK_.2|_VLQSFTVDSSK_.2|_DLAEDAPWKK_.2|_VLFASQEIPASPFR_.2|_VLFASQEIPASPFR_.3|_AGLAPLEVR_.2|_LDVTILSPSR_.2|_EATTDFTVDSRPLTQVGGDHIK_.4|_EATTDFTVDSRPLTQVGGDHIK_.3|_EAGAGGLSIAVEGPSK_.2|_ALGALVDSC[+57]APGLC[+5…
p / c	p	c	O75380	0.0972021	0.0972021	6.96969	1.0697	0.528393	0.837971	0.723767	O75380	NDUS6_HUMAN	NADH dehydrogenase [ubiquinone] iron-sulfur protein 6, mitochondrial	NDUFS6	O75380	Homo sapiens	mitochondrial electron transport, NADH to ubiquinone,fatty acid metabolic process,muscle contraction,multicellular organism aging,mitochondrial respiratory chain complex I assembly,multicellular organism growth,reproductive system development,mitochondrion morphogenesis,cardiovascular system development	NADH dehydrogenase (ubiquinone) activity,electron carrier activity	mitochondrial inner membrane,mitochondrial respiratory chain complex I	sp	1	1	uniprot_sprot_2015-08-28_HUMAN	>sp|O75380|NDUS6_HUMAN NADH dehydrogenase [ubiquinone] iron-sulfur protein 6, mitochondrial OS=Homo sapiens GN=NDUFS6 PE=1 SV=1	1	9	12	_TGTC[+57]GYC[+57]GLQFR_.2|_VTHTGQVYDDK_.3|_VTHTGQVYDDK_.2|_VTHTGQVYDDKDYR_.4|_VTHTGQVYDDKDYR_.3|_VYINLDK_.2|_VIAC[+57]DGGGGALGHPK_.3|_VIAC[+57]DGGGGALGHPK_.2|_VYINLDKETK_.2|_VTHTGQVYDDKDYRR_.3|_EVNENFAIDLIAEQPVSEVETR_.3|_QKEVNENFAIDLIAEQPVSEVETR_.3
p / c	p	c	O75382	0.383308	0.383308	30.4329	1.30433	0.118158	0.00743329	0.199838	O75382	TRIM3_HUMAN	Tripartite motif-containing protein 3	TRIM3	O75382	Homo sapiens	nervous system development,protein transport,protein ubiquitination	protein binding,protein C-terminus binding,zinc ion binding,ubiquitin protein ligase activity	cytoplasm,early endosome	sp	1	2	uniprot_sprot_2015-08-28_HUMAN	>sp|O75382|TRIM3_HUMAN Tripartite motif-containing protein 3 OS=Homo sapiens GN=TRIM3 PE=1 SV=2	2	14	16	_GRLPQLSAAIALVGGISQQLQER_.3|_KAEALAQISAAFEDLEQALQQR_.3|_KAEALAQISAAFEDLEQALQQR_.4|_NEIVVTDFHNHSVK_.3|_LGSAPEVLLVR_.2|_VLQSQLDTLR_.2|_NGTYELVYTAR_.2|_QGQEHIGSSC[+57]SFAEQALR_.3|_QFLVC[+57]SIC[+57]LDR_.2|_LPQLSAAIALVGGISQQLQER_.3|_C[+57]LQNYIPAQSLTLSC[+57]PVC[+57]R_.3|_C[+57]LQNYIPAQSLTLSC[+57]PVC[+57]R_.2|_QALVGQPASLTVTTK_.2|_AEALAQISAAFEDLEQALQQR_.3|_GEFTNLQGVSAASSGR_.2|_SVLNLGALLTTSATAHETVATGEGL…
p / c	p	c	O75390	0.0108619	0.0108619	0.755733	1.00756	0.475001	0.950239	0.754167	O75390	CISY_HUMAN	Citrate synthase, mitochondrial	CS	O75390	Homo sapiens	carbohydrate metabolic process,tricarboxylic acid cycle,citrate metabolic process	citrate (Si)-synthase activity,poly(A) RNA binding	nucleus,mitochondrion,mitochondrial matrix,extracellular exosome	sp	1	2	uniprot_sprot_2015-08-28_HUMAN	>sp|O75390|CISY_HUMAN Citrate synthase, mitochondrial OS=Homo sapiens GN=CS PE=1 SV=2	4	30	65	_DYIWNTLNSGR_.2|_GLVYETSVLDPDEGIR_.2|_GLVYETSVLDPDEGIR_.3|_IVPNVLLEQGK_.2|_IVPNVLLEQGK_.3|_GFSIPEC[+57]QK_.2|_VVPGYGHAVLR_.2|_AALPSHVVTMLDNFPTNLHPMSQLSAAVTALNSESNFAR_.4|_AALPSHVVTMLDNFPTNLHPMSQLSAAVTALNSESNFAR_.5|_AALPSHVVTMLDNFPTNLHPMSQLSAAVTALNSESNFAR_.6|_AALPSHVVTM[+16]LDNFPTNLHPMSQLSAAVTALNSESNFAR_.5|_AALPSHVVTMLDNFPTNLHPM[+16]SQLSAAVTALNSESNFAR_.5|_AALPSHVVTM[+16]LDNFPTNLHPM[+16]SQLSAAVTALNS…
p / c	p	c	O75396	0.0610157	0.0610157	4.32	1.0432	0.820651	0.819381	0.720148	O75396	SC22B_HUMAN	Vesicle-trafficking protein SEC22b	SEC22B	O75396	Homo sapiens	ER to Golgi vesicle-mediated transport,retrograde vesicle-mediated transport, Golgi to ER,protein transport,regulation of organelle organization,positive regulation of protein catabolic process,COPII vesicle coating,vesicle fusion with Golgi apparatus,exocytosis	SNARE binding,SNAP receptor activity,protein binding,syntaxin binding	Golgi membrane,endoplasmic reticulum membrane,endoplasmic reticulum-Golgi intermediate compartment,ER to Golgi transport vesicle membrane,integral component of membrane,transport vesicle,SNARE complex,endoplasmic reticulum-Golgi intermediate compartment membrane,melanosome	sp	1	4	uniprot_sprot_2015-08-28_HUMAN	>sp|O75396|SC22B_HUMAN Vesicle-trafficking protein SEC22b OS=Homo sapiens GN=SEC22B PE=1 SV=4	5	15	21	_NLGSINTELQDVQR_.2|_IMVANIEEVLQR_.2|_IMVANIEEVLQR_.3|_IM[+16]VANIEEVLQR_.2|_VADGLPLAASMQEDEQSGR_.2|_VADGLPLAASMQEDEQSGR_.3|_KVPTVSRPYSFIEFDTFIQK_.4|_KVPTVSRPYSFIEFDTFIQK_.3|_VLLTMIAR_.2|_VLLTM[+16]IAR_.2|_RNLGSINTELQDVQR_.3|_RNLGSINTELQDVQR_.2|_ANNLSSLSK_.2|_LNEQSPTR_.2|_GEALSALDSK_.2|_KLNEQSPTR_.2|_DLQQYQSQAK_.2|_VPTVSRPYSFIEFDTFIQK_.3|_IMVANIEEVLQRGEALSALDSK_.3|_PYSFIEFDTFIQK_.2|_VADGLPLAASMQED…
p / c	p	c	O75400	0.120964	0.120964	8.74616	1.08746	1.26135	0.823598	0.721107	O75400	PR40A_HUMAN	Pre-mRNA-processing factor 40 homolog A	PRPF40A	O75400	Homo sapiens	mRNA splicing, via spliceosome,cytoskeleton organization,cell cycle,regulation of cell shape,cell migration,regulation of cytokinesis,cell division	RNA binding,protein binding,poly(A) RNA binding,proline-rich region binding	nucleoplasm,U1 snRNP,cytoplasm,membrane,nuclear matrix,nuclear speck,U2-type prespliceosome	sp	1	2	uniprot_sprot_2015-08-28_HUMAN	>sp|O75400|PR40A_HUMAN Pre-mRNA-processing factor 40 homolog A OS=Homo sapiens GN=PRPF40A PE=1 SV=2	3	30	41	_FVKEPAFEDITLESER_.3|_FYVEDLK_.2|_QAAPPIELDAVWEDIRER_.3|_FTNMLGQPGSTALDLFK_.2|_FTNMLGQPGSTALDLFK_.3|_FTNM[+16]LGQPGSTALDLFK_.2|_ALEKEEEEEK_.3|_DFMHVLEHEC[+57]QHHHSK_.5|_DFMHVLEHEC[+57]QHHHSK_.4|_DFMHVLEHEC[+57]QHHHSK_.3|_MIINDPR_.2|_QSTWEKPDDLK_.3|_QSTWEKPDDLK_.2|_TPAEQLLSK_.2|_VQTEKEEKEEAR_.3|_ALEKEEEEEKQK_.3|_RVPSNASWEQAMK_.3|_RVPSNASWEQAMK_.2|_FVKEPAFEDITLESERK_.4|_FVKEPAFEDITLESERK_.3|_STTLDA…
p / c	p	c	O75431	-0.950221	0.950221	-48.2447	0.517553	1.3228	0.494983	0.619395	O75431	MTX2_HUMAN	Metaxin-2	MTX2	O75431	Homo sapiens	protein targeting to mitochondrion,mitochondrial transport	protein binding	mitochondrion,mitochondrial outer membrane	sp	1	1	uniprot_sprot_2015-08-28_HUMAN	>sp|O75431|MTX2_HUMAN Metaxin-2 OS=Homo sapiens GN=MTX2 PE=1 SV=1	1	12	17	_NYSNLLAFC[+57]R_.2|_IEQHYFEDR_.3|_RIEQHYFEDR_.3|_RIEQHYFEDR_.2|_GHSLSDGLEEVQK_.3|_GHSLSDGLEEVQK_.2|_AKGHSLSDGLEEVQKAEMK_.4|_AKGHSLSDGLEEVQK_.3|_ANAEYMSPSGK_.2|_LGTQPYFFNK_.2|_VPFIHVGNQVVSELGPIVQFVK_.4|_VPFIHVGNQVVSELGPIVQFVK_.3|_YGSPYPWPLNHILAYQK_.3|_YGSPYPWPLNHILAYQK_.2|_TLDQVLEDVDQC[+57]C[+57]QALSQR_.3|_TLDQVLEDVDQC[+57]C[+57]QALSQR_.2|_ANAEYMSPSGKVPFIHVGNQVVSELGPIVQFVK_.4
p / c	p	c	O75436	-0.204556	0.204556	-13.2194	0.867806	0.882593	0.594773	0.638658	O75436	VP26A_HUMAN	Vacuolar protein sorting-associated protein 26A	VPS26A	O75436	Homo sapiens	intracellular protein transport,Wnt signaling pathway,regulation of macroautophagy,retrograde transport, endosome to Golgi,retrograde transport, endosome to plasma membrane	protein binding,protein transporter activity	endosome,early endosome,cytosol,endosome membrane,retromer complex,retromer, cargo-selective complex,vesicle,intracellular membrane-bounded organelle,extracellular exosome,tubular endosome	sp	1	2	uniprot_sprot_2015-08-28_HUMAN	>sp|O75436|VP26A_HUMAN Vacuolar protein sorting-associated protein 26A OS=Homo sapiens GN=VPS26A PE=1 SV=2	3	21	30	_ELALPGELTQSR_.2|_YEIMDGAPVKGESIPIR_.3|_YEIM[+16]DGAPVKGESIPIR_.3|_LFLAGYDPTPTMR_.2|_LFLAGYDPTPTM[+16]R_.2|_HYLFYDGESVSGK_.3|_HYLFYDGESVSGK_.2|_EITGIGPSTTTETETIAK_.2|_EITGIGPSTTTETETIAK_.3|_LTDLVKEYDLIVHQLATYPDVNNSIK_.3|_LTDLVKEYDLIVHQLATYPDVNNSIK_.4|_QQEIILWR_.2|_SYDFEFMQVEKPYESYIGANVR_.3|_IQHMELQLIK_.3|_IQHMELQLIK_.2|_SNTHEFVNLVK_.3|_SNTHEFVNLVK_.2|_RLEHQGIR_.2|_YEIMDGAPVK_.2|_YFLNLVLVDEEDRR_.3…
p / c	p	c	O75438	-0.118627	0.118627	-7.89362	0.921064	0.938514	0.816757	0.720148	O75438	NDUB1_HUMAN	NADH dehydrogenase [ubiquinone] 1 beta subcomplex subunit 1	NDUFB1	O75438	Homo sapiens	mitochondrial electron transport, NADH to ubiquinone,mitochondrial respiratory chain complex I assembly	NADH dehydrogenase (ubiquinone) activity	mitochondrial inner membrane,mitochondrial respiratory chain complex I,integral component of membrane,extracellular exosome	sp	1	1	uniprot_sprot_2015-08-28_HUMAN	>sp|O75438|NDUB1_HUMAN NADH dehydrogenase [ubiquinone] 1 beta subcomplex subunit 1 OS=Homo sapiens GN=NDUFB1 PE=1 SV=1	2	6	9	_ELQPSEEVTWK_.2|_VNLLQIVR_.2|_RELQPSEEVTWK_.3|_RELQPSEEVTWK_.2|_MVNLLQIVR_.2|_M[+16]VNLLQIVR_.2|_DHWVHVLVPMGFVIGC[+57]YLDR_.4|_DHWVHVLVPM[+16]GFVIGC[+57]YLDR_.3|_DHWVHVLVPMGFVIGC[+57]YLDRK_.4
p / c	p	c	O75439	-0.313825	0.313825	-19.5494	0.804506	0.139004	0.19323	0.539256	O75439	MPPB_HUMAN	Mitochondrial-processing peptidase subunit beta	PMPCB	O75439	Homo sapiens	mitochondrial electron transport, ubiquinol to cytochrome c,aerobic respiration,protein processing	metalloendopeptidase activity,zinc ion binding	mitochondrial respiratory chain complex III,mitochondrial matrix	sp	1	2	uniprot_sprot_2015-08-28_HUMAN	>sp|O75439|MPPB_HUMAN Mitochondrial-processing peptidase subunit beta OS=Homo sapiens GN=PMPCB PE=1 SV=2	1	27	38	_AVEILADIIQNSTLGEAEIER_.2|_AVEILADIIQNSTLGEAEIER_.3|_DLVDYITTHYKGPR_.4|_DLVDYITTHYKGPR_.3|_FHFGDSLC[+57]THK_.3|_FHFGDSLC[+57]THK_.2|_DLVDYITTHYK_.3|_DLVDYITTHYK_.2|_FHFGDSLC[+57]THKGEIPALPPC[+57]K_.5|_FHFGDSLC[+57]THKGEIPALPPC[+57]K_.4|_QMLC[+57]YNR_.2|_SPAIAAVGPIK_.2|_IPIPELEAR_.2|_VTC[+57]LESGLR_.2|_NNGTAHFLEHMAFK_.3|_NNGTAHFLEHMAFK_.2|_GEIPALPPC[+57]K_.2|_SFGGGMNLSSK_.2|_SNMC[+57]WLRD_.2|_TILG…
p / c	p	c	O75448	-0.00878109	0.00878109	-0.60681	0.993932	0.648626	0.987813	0.764536	O75448	MED24_HUMAN	Mediator of RNA polymerase II transcription subunit 24	MED24	O75448	Homo sapiens	regulation of transcription from RNA polymerase II promoter,transcription initiation from RNA polymerase II promoter,protein ubiquitination,histone acetylation,stem cell population maintenance,intracellular steroid hormone receptor signaling pathway,androgen receptor signaling pathway,positive regulation of transcription, DNA-templated,protein heterooligomerization	RNA polymerase II transcription cofactor activity,transcription cofactor activity,histone acetyltransferase activity,receptor activity,ligand-dependent nuclear receptor transcription coactivator activity,vitamin D receptor binding,thyroid hormone receptor binding,ubiquitin protein ligase activity	ubiquitin ligase complex,nucleus,nucleoplasm,mediator complex	sp	1	1	uniprot_sprot_2015-08-28_HUMAN	>sp|O75448|MED24_HUMAN Mediator of RNA polymerase II transcription subunit 24 OS=Homo sapiens GN=MED24 PE=1 SV=1	1	17	20	_GSVLQFMPFTTVSELVK_.2|_GSVLQFMPFTTVSELVK_.3|_ILNPDHPC[+57]FRPDSTK_.4|_ILNPDHPC[+57]FRPDSTK_.3|_LREGLEAGTPAAGEK_.3|_SPEGLLGVLGHMLSGK_.3|_SPEGLLGVLGHMLSGK_.2|_AEPTVTNILK_.2|_SIPTMLSVHAEQMHK_.3|_VVIMNSILER_.2|_LEEASSWTAIEHSLLK_.3|_EGLEAGTPAAGEK_.2|_SQAEQC[+57]GTLIR_.2|_SLDLLLAAAAATGK_.2|_VVLAITDLSLPLGR_.2|_LGEILANLSNPQLR_.2|_QGLLSEASVNNLMAK_.2|_FINLNEFTTYGSEESTKPASVR_.3|_SGENANIQPNIQLILR_.2|_QLAGPLF…
p / c	p	c	O75475	0.31554	0.31554	24.4477	1.24448	0.558185	0.224754	0.554445	O75475	PSIP1_HUMAN	PC4 and SFRS1-interacting protein	PSIP1	O75475	Homo sapiens	mRNA 5'-splice site recognition,transcription, DNA-templated,regulation of transcription, DNA-templated,response to oxidative stress,response to heat,nuclear transport,establishment of integrated proviral latency	protein binding,poly(A) RNA binding,supercoiled DNA binding	nucleoplasm,cytosol,transcriptionally active chromatin	sp	1	1	uniprot_sprot_2015-08-28_HUMAN	>sp|O75475|PSIP1_HUMAN PC4 and SFRS1-interacting protein OS=Homo sapiens GN=PSIP1 PE=1 SV=1	3	26	36	_IDNLDVNR_.2|_DFKPGDLIFAK_.3|_DFKPGDLIFAK_.2|_DIFPYSENK_.2|_VDEVPDGAVKPPTNK_.3|_VDEVPDGAVKPPTNK_.2|_AVDITTPK_.2|_STMLYNK_.2|_RKQEEQMETEQQNK_.4|_RKQEEQMETEQQNK_.3|_VSQVIMEK_.2|_VSQVIM[+16]EK_.2|_FSSQQAATK_.2|_LPIFFFGTHETAFLGPK_.4|_LPIFFFGTHETAFLGPK_.3|_LPIFFFGTHETAFLGPK_.2|_TRDFKPGDLIFAK_.3|_HTEMITTLK_.2|_HTEM[+16]ITTLK_.2|_ETSVSKEDTDHEEK_.3|_FKVSQVIMEK_.2|_NMFLVGEGDSVITQVLNK_.3|_NM[+16]FLVGEGDSVI…
p / c	p	c	O75477	0.297597	0.297597	22.9096	1.2291	0.36089	0.19766	0.541613	O75477	ERLN1_HUMAN	Erlin-1	ERLIN1	O75477	Homo sapiens	cholesterol metabolic process,ER-associated ubiquitin-dependent protein catabolic process,SREBP signaling pathway,negative regulation of cholesterol biosynthetic process,negative regulation of fatty acid biosynthetic process	protein binding,cholesterol binding,ubiquitin protein ligase binding	endoplasmic reticulum,endoplasmic reticulum membrane,integral component of membrane,protein complex	sp	1	1	uniprot_sprot_2015-08-28_HUMAN	>sp|O75477|ERLN1_HUMAN Erlin-1 OS=Homo sapiens GN=ERLIN1 PE=1 SV=1	2	13	18	_EALEPSGENVIQNK_.2|_IEVVNMLAPYAVFDIVR_.3|_IEVVNMLAPYAVFDIVR_.2|_AKADAEYYAAHK_.3|_AKADAEYYAAHK_.2|_HKLTPEYLELK_.3|_HKLTPEYLELK_.2|_RISEIEDAAFLAR_.3|_LTPEYLELK_.2|_ADAEYYAAHK_.2|_LTPEYLELKK_.2|_NFELMEAEKTK_.2|_IYFGSNIPNMFVDSSC[+57]ALK_.3|_IYFGSNIPNMFVDSSC[+57]ALK_.2|_DLNLMAPGLTIQAVR_.2|_GGALLTSPSGPGYHIMLPFITTFR_.3|_GGALLTSPSGPGYHIM[+16]LPFITTFR_.3|_IHHELNQFC[+57]SAHTLQEVYIELFDQIDENLKQALQK_.5
p / c	p	c	O75489	-0.320916	0.320916	-19.9439	0.800561	1.22668	0.4834	0.616993	O75489	NDUS3_HUMAN	NADH dehydrogenase [ubiquinone] iron-sulfur protein 3, mitochondrial	NDUFS3	O75489	Homo sapiens	mitochondrial electron transport, NADH to ubiquinone,substantia nigra development,negative regulation of cell growth,mitochondrial respiratory chain complex I assembly,reactive oxygen species metabolic process,negative regulation of intrinsic apoptotic signaling pathway	NADH dehydrogenase activity,protein binding,NADH dehydrogenase (ubiquinone) activity,electron carrier activity	nucleus,mitochondrion,mitochondrial respiratory chain complex I,mitochondrial matrix,mitochondrial membrane,myelin sheath	sp	1	1	uniprot_sprot_2015-08-28_HUMAN	>sp|O75489|NDUS3_HUMAN NADH dehydrogenase [ubiquinone] iron-sulfur protein 3, mitochondrial OS=Homo sapiens GN=NDUFS3 PE=1 SV=1	4	27	42	_SLVDLTAVDVPTR_.2|_VVAEPVELAQEFR_.2|_VVAEPVELAQEFR_.3|_ILTDYGFEGHPFR_.3|_ILTDYGFEGHPFR_.2|_EIWDMFGVFFANHPDLR_.2|_EIWDM[+16]FGVFFANHPDLR_.3|_EIWDMFGVFFANHPDLR_.3|_ILTDYGFEGHPFRK_.4|_ILTDYGFEGHPFRK_.3|_ILTDYGFEGHPFRK_.2|_RVVAEPVELAQEFRK_.4|_RVVAEPVELAQEFRK_.3|_AANWYER_.2|_FEIVYNLLSLR_.3|_FEIVYNLLSLR_.2|_DHTNAQFK_.2|_ESAGADTRPTVRPR_.3|_VVAEPVELAQEFRK_.3|_RVVAEPVELAQEFR_.3|_RVVAEPVELAQEFR_.2|_QLSAFGE…
p / c	p	c	O75494	-0.493821	0.493821	-28.9858	0.710142	0.3543	0.298888	0.579371	O75494	SRS10_HUMAN	Serine/arginine-rich splicing factor 10	SRSF10	O75494	Homo sapiens	spliceosomal tri-snRNP complex assembly,RNA splicing, via transesterification reactions,mRNA splicing, via spliceosome,regulation of transcription, DNA-templated,mRNA splice site selection,mRNA export from nucleus,cytosolic transport,regulation of mRNA splicing, via spliceosome,negative regulation of mRNA splicing, via spliceosome	nucleotide binding,RNA binding,protein binding,poly(A) RNA binding,RS domain binding,unfolded protein binding	nucleus,nucleoplasm,cytoplasm,cytosol,nuclear speck,dendrite,neuronal cell body,axon terminus	sp	1	1	uniprot_sprot_2015-08-28_HUMAN	>sp|O75494|SRS10_HUMAN Serine/arginine-rich splicing factor 10 OS=Homo sapiens GN=SRSF10 PE=1 SV=1	1	10	17	_YLRPPNTSLFVR_.3|_DAEDALHNLDR_.3|_DAEDALHNLDR_.2|_NVADDTRSEDLR_.3|_DAEDALHNLDRK_.3|_DAEDALHNLDRK_.2|_QIEIQFAQGDRK_.3|_QIEIQFAQGDRK_.2|_GFAYVQFEDVRDAEDALHNLDRK_.5|_GFAYVQFEDVRDAEDALHNLDRK_.4|_GFAYVQFEDVRDAEDALHNLDRK_.3|_YGPIVDVYVPLDFYTR_.3|_YGPIVDVYVPLDFYTR_.2|_GFAYVQFEDVRDAEDALHNLDR_.4|_GFAYVQFEDVRDAEDALHNLDR_.3|_QIEIQFAQGDR_.2|_GFAYVQFEDVR_.2
p / c	p	c	O75521	-0.628498	0.628498	-35.3151	0.646849	1.05018	0.202566	0.544582	O75521	ECI2_HUMAN	Enoyl-CoA delta isomerase 2, mitochondrial	ECI2	O75521	Homo sapiens	fatty acid beta-oxidation,cellular lipid metabolic process	fatty-acyl-CoA binding,dodecenoyl-CoA delta-isomerase activity,receptor binding	nucleoplasm,mitochondrion,peroxisomal matrix,membrane,intracellular membrane-bounded organelle	sp	1	4	uniprot_sprot_2015-08-28_HUMAN	>sp|O75521|ECI2_HUMAN Enoyl-CoA delta isomerase 2, mitochondrial OS=Homo sapiens GN=ECI2 PE=1 SV=4	3	23	34	_LHAVNAEEC[+57]NVLQGR_.3|_LHAVNAEEC[+57]NVLQGR_.2|_ATEMLIFGK_.2|_ATEM[+16]LIFGK_.2|_NAINTEMYHEIMR_.3|_NAINTEMYHEIMR_.2|_WDAWNALGSLPK_.2|_ATFHTPFSHLGQSPEGC[+57]SSYTFPK_.4|_ATFHTPFSHLGQSPEGC[+57]SSYTFPK_.3|_NNAVLLR_.2|_KKNAINTEMYHEIMR_.4|_EKLHAVNAEEC[+57]NVLQGR_.4|_PGVFDLINK_.2|_AKWDAWNALGSLPK_.3|_AKWDAWNALGSLPK_.2|_ASQKDFENSMNQVK_.3|_ASQKDFENSM[+16]NQVK_.3|_STGFETLVVTSEDGITK_.3|_STGFETLVVTSEDGITK_…
p / c	p	c	O75529	-0.40376	0.40376	-24.4114	0.755886	0.222322	0.236374	0.557894	O75529	TAF5L_HUMAN	TAF5-like RNA polymerase II p300/CBP-associated factor-associated factor 65 kDa subunit 5L	TAF5L	O75529	Homo sapiens	regulation of transcription, DNA-templated,transcription from RNA polymerase II promoter,histone H3 acetylation	transcription factor activity, sequence-specific DNA binding,transcription coactivator activity,histone acetyltransferase activity	STAGA complex,transcription factor TFTC complex	sp	1	1	uniprot_sprot_2015-08-28_HUMAN	>sp|O75529|TAF5L_HUMAN TAF5-like RNA polymerase II p300/CBP-associated factor-associated factor 65 kDa subunit 5L OS=Homo sapiens GN=TAF5L PE=1 SV=1	1	8	9	_DVIEQLQTTQTIQDILSNFK_.3|_IYAGHLADVDC[+57]VK_.3|_FHPNSNYLATGSTDK_.3|_FHPNSNYLATGSTDK_.2|_YLASAGEDQR_.2|_LWSAQQGNSVR_.2|_LWDLASGTLYK_.2|_LLAAGFDNSC[+57]IK_.2|_YLQSDNNTALC[+57]K_.2
p / c	p	c	O75531	-0.121078	0.121078	-8.04998	0.9195	3.15416	0.916587	0.744818	O75531	BAF_HUMAN	Barrier-to-autointegration factor	BANF1	O75531	Homo sapiens	mitotic nuclear envelope disassembly,mitotic nuclear envelope reassembly,response to virus,DNA integration,nuclear transport,establishment of integrated proviral latency	DNA binding,protein binding,protein C-terminus binding,enzyme binding,protein homodimerization activity,protein N-terminus binding,LEM domain binding	condensed chromosome,nucleus,nucleoplasm,cytoplasm,cytosol,extracellular exosome	sp	1	1	uniprot_sprot_2015-08-28_HUMAN	>sp|O75531|BAF_HUMAN Barrier-to-autointegration factor OS=Homo sapiens GN=BANF1 PE=1 SV=1	4	13	21	_DC[+57]FGC[+57]LR_.2|_DFVAEPMGEKPVGSLAGIGEVLGK_.3|_DFVAEPM[+16]GEKPVGSLAGIGEVLGK_.3|_AYVVLGQFLVLK_.2|_AYVVLGQFLVLK_.3|_HRDFVAEPMGEKPVGSLAGIGEVLGK_.4|_HRDFVAEPMGEKPVGSLAGIGEVLGK_.5|_HRDFVAEPM[+16]GEKPVGSLAGIGEVLGK_.4|_HRDFVAEPMGEKPVGSLAGIGEVLGK_.3|_PVGSLAGIGEVLGK_.3|_PVGSLAGIGEVLGK_.2|_KDEDLFR_.2|_HRDFVAEPMGEK_.3|_HRDFVAEPMGEK_.2|_PVGSLAGIGEVLGKK_.3|_AYVVLGQFLVLKK_.3|_KDEDLFREWLK_.3|_KDEDLFREWLK_…
p / c	p	c	O75533	0.121562	0.121562	8.79122	1.08791	0.23422	0.259548	0.565808	O75533	SF3B1_HUMAN	Splicing factor 3B subunit 1	SF3B1	O75533	Homo sapiens	spliceosomal complex assembly,RNA splicing, via transesterification reactions,mRNA splicing, via spliceosome,positive regulation of gene expression, epigenetic	mRNA binding,protein binding,poly(A) RNA binding	nucleus,nucleoplasm,spliceosomal complex,U2 snRNP,U12-type spliceosomal complex,nuclear speck,U11/U12 snRNP,U2-type prespliceosome,catalytic step 2 spliceosome	sp	1	3	uniprot_sprot_2015-08-28_HUMAN	>sp|O75533|SF3B1_HUMAN Splicing factor 3B subunit 1 OS=Homo sapiens GN=SF3B1 PE=1 SV=3	3	77	139	_TEILPPFFK_.2|_AIGPHDVLATLLNNLK_.3|_AIGPHDVLATLLNNLK_.2|_VQENC[+57]IDLVGR_.2|_SVNDQPSGNLPFLKPDDIQYFDK_.3|_VGAAEIISR_.2|_QLVDTTVELANK_.2|_AAGLATMISTMRPDIDNMDEYVR_.3|_IVQQIAILMGC[+57]AILPHLR_.3|_IVQQIAILMGC[+57]AILPHLR_.4|_IVQQIAILM[+16]GC[+57]AILPHLR_.3|_LLVDVDESTLSPEEQKER_.3|_LLVDVDESTLSPEEQKER_.2|_QC[+57]C[+57]GTDGVEANYIK_.2|_NRPLSDEELDAMFPEGYK_.3|_NRPLSDEELDAM[+16]FPEGYK_.3|_NRPLSDEELDAMFPEGYK_…
p / c	p	c	O75534	-0.215978	0.215978	-13.9038	0.860962	1.36508	0.714299	0.681479	O75534	CSDE1_HUMAN	Cold shock domain-containing protein E1	CSDE1	O75534	Homo sapiens	regulation of transcription, DNA-templated,male gonad development,nuclear-transcribed mRNA catabolic process, no-go decay	DNA binding,poly(A) RNA binding	cytoplasm,mitochondrial inner membrane,Golgi apparatus,plasma membrane,CRD-mediated mRNA stability complex	sp	1	2	uniprot_sprot_2015-08-28_HUMAN	>sp|O75534|CSDE1_HUMAN Cold shock domain-containing protein E1 OS=Homo sapiens GN=CSDE1 PE=1 SV=2	3	48	63	_NITLDDASAPR_.2|_EAFGFIER_.2|_THSVNGITEEADPTIYSGK_.3|_THSVNGITEEADPTIYSGK_.2|_LFFHC[+57]SQYNGNLQDLK_.3|_LFFHC[+57]SQYNGNLQDLK_.2|_ATVEC[+57]VK_.2|_VDFVIPK_.2|_IKQEILPEER_.3|_IKQEILPEER_.2|_GPDNSMGFGAERK_.3|_GTVSFHSHSDHR_.3|_GTVSFHSHSDHR_.2|_SKVTLLEGDHVR_.3|_VEFSISDK_.2|_QRPGQQVATC[+57]VR_.3|_QRPGQQVATC[+57]VR_.2|_EAFGFIERGDVVK_.3|_EAFGFIERGDVVK_.2|_EMGVIAAMR_.2|_LLGYVATLK_.2|_DNFGFIETANHDK_.3|_DN…
p / c	p	c	O75569	-0.541951	0.541951	-31.3158	0.686842	2.98796	0.675407	0.664614	O75569	PRKRA_HUMAN	Interferon-inducible double-stranded RNA-dependent protein kinase activator A	PRKRA	O75569	Homo sapiens	protein phosphorylation,immune response,negative regulation of cell proliferation,response to virus,production of siRNA involved in RNA interference,gene silencing by RNA,pre-miRNA processing,cellular response to oxidative stress,production of miRNAs involved in gene silencing by miRNA,outer ear morphogenesis,middle ear morphogenesis,positive regulation of catalytic activity,skeletal system morph…	double-stranded RNA binding,protein binding,enzyme activator activity,enzyme binding,identical protein binding,protein homodimerization activity,poly(A) RNA binding	nucleoplasm,cytoplasm,cytosol,membrane,perinuclear region of cytoplasm	sp	1	1	uniprot_sprot_2015-08-28_HUMAN	>sp|O75569|PRKRA_HUMAN Interferon-inducible double-stranded RNA-dependent protein kinase activator A OS=Homo sapiens GN=PRKRA PE=1 SV=1	3	16	27	_NIPVYEC[+57]ER_.2|_AAEAAINILK_.2|_NQLNPIGSLQELAIHHGWR_.4|_NQLNPIGSLQELAIHHGWR_.3|_NQLNPIGSLQELAIHHGWR_.2|_VTVGDITC[+57]TGEGTSK_.2|_VTVGDITC[+57]TGEGTSK_.3|_LPEYTLSQEGGPAHKR_.4|_LPEYTLSQEGGPAHKR_.3|_LPEYTLSQEGGPAHKR_.2|_TPIQVLHEYGMK_.3|_TPIQVLHEYGM[+16]K_.3|_TPIQVLHEYGMK_.2|_SDVQIHVPTFTFR_.3|_EDSGTFSLGK_.2|_LESFMETGK_.2|_LPEYTLSQEGGPAHK_.3|_HRAEAPPLEREDSGTFSLGK_.4|_HRAEAPPLEREDSGTFSLGK_.3|_VTVGDI…
p / c	p	c	O75592	0.157588	0.157588	11.5421	1.11542	0.46101	0.44059	0.604332	O75592	MYCB2_HUMAN	E3 ubiquitin-protein ligase MYCBP2	MYCBP2	O75592	Homo sapiens	transcription, DNA-templated,regulation of transcription, DNA-templated,protein ubiquitination	zinc ion binding,ligase activity	nucleus,membrane	sp	1	3	uniprot_sprot_2015-08-28_HUMAN	>sp|O75592|MYCB2_HUMAN E3 ubiquitin-protein ligase MYCBP2 OS=Homo sapiens GN=MYCBP2 PE=1 SV=3	3	258	425	_FSGSSGWPTMVLVLPGNEALFSLETASDYVK_.3|_IIEVGLC[+57]EVFELIK_.2|_TFNDSEQEDLQGFGVC[+57]LDPVYDVIWR_.3|_APLKDEQEMR_.3|_APLKDEQEMR_.2|_APLKDEQEM[+16]R_.2|_DDGFVVR_.2|_GKQQTSEPVHILKR_.4|_GKQQTSEPVHILKR_.3|_THSGILGK_.2|_ASFYGFK_.2|_EELPHC[+57]PAGPK_.3|_EHTGKPTTSSSEAC[+57]R_.4|_EHTGKPTTSSSEAC[+57]R_.3|_EHTGKPTTSSSEAC[+57]R_.2|_QQTSEPVHILK_.3|_QQTSEPVHILK_.2|_AVEDLC[+57]R_.2|_AYFGGEAR_.2|_QVC[+57]AHIVQAIR_.3…
p / c	p	c	O75607	-0.267886	0.267886	-16.9464	0.830536	0.279536	0.404689	0.592997	O75607	NPM3_HUMAN	Nucleoplasmin-3	NPM3	O75607	Homo sapiens	rRNA processing,rRNA transcription	poly(A) RNA binding	nucleolus	sp	1	3	uniprot_sprot_2015-08-28_HUMAN	>sp|O75607|NPM3_HUMAN Nucleoplasmin-3 OS=Homo sapiens GN=NPM3 PE=1 SV=3	1	7	13	_NHDHQEIAVPVANLK_.4|_NHDHQEIAVPVANLK_.3|_NHDHQEIAVPVANLK_.2|_VPAPVTMDSFFFGC[+57]ELSGHTR_.4|_VPAPVTM[+16]DSFFFGC[+57]ELSGHTR_.3|_VPAPVTMDSFFFGC[+57]ELSGHTR_.3|_DEC[+57]NVVEVVAR_.2|_AGGVGGLRVPAPVTMDSFFFGC[+57]ELSGHTR_.4|_AGGVGGLRVPAPVTM[+16]DSFFFGC[+57]ELSGHTR_.4|_LSC[+57]QPMLSLDDFQLQPPVTFR_.3|_LSC[+57]QPM[+16]LSLDDFQLQPPVTFR_.3|_VEEEDDAEHVLALTMLC[+57]LTEGAK_.3|_VEEEDDAEHVLALTMLC[+57]LTEGAKDEC[+57]…
p / c	p	c	O75608	-0.748159	0.748159	-40.4637	0.595363	2.13123	0.429146	0.599813	O75608	LYPA1_HUMAN	Acyl-protein thioesterase 1	LYPLA1	O75608	Homo sapiens	protein depalmitoylation,fatty acid metabolic process,negative regulation of Golgi to plasma membrane protein transport,regulation of nitric-oxide synthase activity	lysophospholipase activity,palmitoyl-(protein) hydrolase activity,lipase activity	cytoplasm,mitochondrion,cytosol,extracellular exosome	sp	1	1	uniprot_sprot_2015-08-28_HUMAN	>sp|O75608|LYPA1_HUMAN Acyl-protein thioesterase 1 OS=Homo sapiens GN=LYPLA1 PE=1 SV=1	3	9	17	_TLVNPANVTFK_.2|_ASFPQGPIGGANR_.2|_ASFPQGPIGGANR_.3|_DISILQC[+57]HGDC[+57]DPLVPLMFGSLTVEK_.3|_DISILQC[+57]HGDC[+57]DPLVPLMFGSLTVEK_.4|_DISILQC[+57]HGDC[+57]DPLVPLM[+16]FGSLTVEK_.3|_ALIDQEVK_.2|_LAGVTALSC[+57]WLPLR_.3|_LAGVTALSC[+57]WLPLR_.2|_KATAAVIFLHGLGDTGHGWAEAFAGIR_.5|_KATAAVIFLHGLGDTGHGWAEAFAGIR_.4|_KATAAVIFLHGLGDTGHGWAEAFAGIR_.3|_ATAAVIFLHGLGDTGHGWAEAFAGIR_.4|_ATAAVIFLHGLGDTGHGWAEAFAGIR_.3|…
p / c	p	c	O75629	-2.25908	2.25908	-79.1094	0.208906	3.20895	0.501405	0.620741	O75629	CREG1_HUMAN	Protein CREG1	CREG1	O75629	Homo sapiens	regulation of transcription from RNA polymerase II promoter,multicellular organism development,cell proliferation,regulation of growth,oxidation-reduction process,negative regulation of nucleic acid-templated transcription	transcription corepressor activity,transcription factor binding,FMN binding,oxidoreductase activity	extracellular space,transcription factor complex,extracellular exosome	sp	1	1	uniprot_sprot_2015-08-28_HUMAN	>sp|O75629|CREG1_HUMAN Protein CREG1 OS=Homo sapiens GN=CREG1 PE=1 SV=1	1	3	5	_FVTHVSDWGALATISTLEAVR_.3|_FVTHVSDWGALATISTLEAVR_.4|_FVTHVSDWGALATISTLEAVR_.2|_LPPLPPREDAAR_.3|_HGFDPQSPLC[+57]VHIMLSGTVTK_.3
p / c	p	c	O75635	1.06464	1.06464	109.165	2.09165	2.58429	0.664161	0.660797	O75635	SPB7_HUMAN	Serpin B7	SERPINB7	O75635	Homo sapiens	negative regulation of endopeptidase activity,positive regulation of transforming growth factor beta1 production,positive regulation of collagen biosynthetic process,positive regulation of glomerular mesangial cell proliferation,positive regulation of platelet-derived growth factor production	serine-type endopeptidase inhibitor activity	extracellular space,cytoplasm	sp	1	1	uniprot_sprot_2015-08-28_HUMAN	>sp|O75635|SPB7_HUMAN Serpin B7 OS=Homo sapiens GN=SERPINB7 PE=1 SV=1	1	1	1	_ADHPFLFVIR_.3
p / c	p	c	O75643	0.070707	0.070707	5.02313	1.05023	0.251366	0.521473	0.625779	O75643	U520_HUMAN	U5 small nuclear ribonucleoprotein 200 kDa helicase	SNRNP200	O75643	Homo sapiens	cis assembly of pre-catalytic spliceosome,mRNA splicing, via spliceosome,osteoblast differentiation	ATP-dependent RNA helicase activity,protein binding,ATP binding,ATP-dependent helicase activity,poly(A) RNA binding	nucleus,nucleoplasm,spliceosomal complex,U5 snRNP,membrane,catalytic step 2 spliceosome	sp	1	2	uniprot_sprot_2015-08-28_HUMAN	>sp|O75643|U520_HUMAN U5 small nuclear ribonucleoprotein 200 kDa helicase OS=Homo sapiens GN=SNRNP200 PE=1 SV=2	3	152	239	_IVALSSSLSNAK_.2|_TGNFQVTELGR_.2|_VVLLTGETSTDLK_.2|_VFSLSSEFK_.2|_TNVALMC[+57]MLR_.2|_TNVALM[+16]C[+57]M[+16]LR_.2|_C[+57]QLPDGSFR_.2|_DLIPYLEK_.2|_WLSC[+57]ETQLPVSFR_.2|_ETLLNGVGYLHEGLSPMER_.3|_ETLLNGVGYLHEGLSPM[+16]ER_.3|_DEPTGEVLSLVGK_.2|_GNIIISTPEK_.2|_MTQNPNYYNLQGISHR_.3|_M[+16]TQNPNYYNLQGISHR_.3|_M[+16]TQNPNYYNLQGISHR_.2|_DILC[+57]GAADEVLAVLK_.2|_DILC[+57]GAADEVLAVLK_.3|_GLIEIISNAAEYENIPIR_…
p / c	p	c	O75663	-0.329011	0.329011	-20.3918	0.796082	0.868542	0.396052	0.591358	O75663	TIPRL_HUMAN	TIP41-like protein	TIPRL	O75663	Homo sapiens	DNA damage checkpoint,negative regulation of protein phosphatase type 2A activity	protein binding	cytoplasm,intracellular membrane-bounded organelle	sp	1	2	uniprot_sprot_2015-08-28_HUMAN	>sp|O75663|TIPRL_HUMAN TIP41-like protein OS=Homo sapiens GN=TIPRL PE=1 SV=2	3	17	22	_DFC[+57]FGPWK_.2|_GTLLGESLK_.2|_IQHGSGFGIEFNATDALR_.3|_IQHGSGFGIEFNATDALR_.2|_VVPTTDHIDTEK_.3|_LYHEADKTYMLR_.3|_IDPNPADSQK_.2|_C[+57]VNNYQGMLK_.2|_C[+57]VNNYQGM[+16]LK_.2|_LIFPERIDPNPADSQK_.3|_EVIKPYDWTYTTDYK_.3|_EVIKPYDWTYTTDYK_.2|_VMPSSFFLLLR_.2|_FFEEVLLFEDELHDHGVSSLSVK_.4|_FFEEVLLFEDELHDHGVSSLSVK_.3|_VAC[+57]AEEWQESR_.2|_EVIKPYDWTYTTDYKGTLLGESLK_.4|_ISSLMHVPPSLFTEPNEISQYLPIK_.4|_ISSLMHVPPSLFT…
p / c	p	c	O75683	0.777096	0.777096	71.3678	1.71368	1.53291	0.604026	0.640851	O75683	SURF6_HUMAN	Surfeit locus protein 6	SURF6	O75683	Homo sapiens	ribosomal large subunit biogenesis,ribosomal small subunit biogenesis	DNA binding,RNA binding,poly(A) RNA binding	granular component,nucleoplasm,nucleolus,cytosolic large ribosomal subunit	sp	1	3	uniprot_sprot_2015-08-28_HUMAN	>sp|O75683|SURF6_HUMAN Surfeit locus protein 6 OS=Homo sapiens GN=SURF6 PE=1 SV=3	1	15	17	_ILPQDLER_.2|_GNLTPLTGR_.2|_IC[+57]SHSAPEQQAR_.3|_IC[+57]SHSAPEQQAR_.2|_ELSPAALEK_.2|_DAYLQSLAK_.2|_KIC[+57]SHSAPEQQAR_.3|_LDELRGQDEGKAQELEAK_.4|_LDELRGQDEGKAQELEAK_.3|_TQGSETAGPPK_.2|_VEVSEDEPASK_.2|_LDELRGQDEGK_.2|_EPPGLIFNKVEVSEDEPASK_.3|_AEEATEAQEVVEATPEGAC[+57]TEPR_.3|_KAEEATEAQEVVEATPEGAC[+57]TEPR_.3|_RPEAAKEEAAWASSSAGNPADGLATEPESVFALDVLR_.4|_EEAAWASSSAGNPADGLATEPESVFALDVLR_.3
p / c	p	c	O75691	0.484504	0.484504	39.9105	1.39911	0.0896587	0.0828322	0.460901	O75691	UTP20_HUMAN	Small subunit processome component 20 homolog	UTP20	O75691	Homo sapiens	endonucleolytic cleavage in ITS1 to separate SSU-rRNA from 5.8S rRNA and LSU-rRNA from tricistronic rRNA transcript (SSU-rRNA, 5.8S rRNA, LSU-rRNA),maturation of SSU-rRNA from tricistronic rRNA transcript (SSU-rRNA, 5.8S rRNA, LSU-rRNA),endonucleolytic cleavage to generate mature 5'-end of SSU-rRNA from (SSU-rRNA, 5.8S rRNA, LSU-rRNA),endonucleolytic cleavage in 5'-ETS of tricistronic rRNA transc…	protein binding,poly(A) RNA binding	nucleoplasm,nucleolus,cytoplasm,90S preribosome,preribosome, small subunit precursor,small-subunit processome	sp	1	3	uniprot_sprot_2015-08-28_HUMAN	>sp|O75691|UTP20_HUMAN Small subunit processome component 20 homolog OS=Homo sapiens GN=UTP20 PE=1 SV=3	1	35	40	_LLC[+57]TVFETLSDFESGLK_.3|_LGNVNIDIIHR_.3|_LGNVNIDIIHR_.2|_LAALNVTEK_.2|_VPLAFAMVK_.2|_GRNEQFPVLDHLLSIIK_.4|_GRNEQFPVLDHLLSIIK_.3|_NALFNLMFLDLDKHPEK_.4|_DKEQSSVLITLLLPFLHR_.4|_VVNDEEVVR_.2|_ADLFPILMR_.2|_LQANISTGVSK_.2|_LAVSAQSEPAR_.2|_LPPQSC[+57]LLLPPTPVR_.3|_LPPQSC[+57]LLLPPTPVR_.2|_LILPHVPAILQYLSK_.3|_QKPGHPEC[+57]DILTNVFAILSAK_.4|_QKPGHPEC[+57]DILTNVFAILSAK_.3|_ELQNDMTDEK_.2|_KLVGLESFSLAFASV…
p / c	p	c	O75694	0.68658	0.68658	60.9464	1.60946	3.03042	0.681225	0.666353	O75694	NU155_HUMAN	Nuclear pore complex protein Nup155	NUP155	O75694	Homo sapiens	transcription-dependent tethering of RNA polymerase II gene DNA at nuclear periphery,RNA export from nucleus,mRNA export from nucleus,tRNA export from nucleus,protein import into nucleus,nuclear envelope organization,mitotic nuclear envelope disassembly,regulation of glucose transport,viral process,protein sumoylation,viral transcription,gene silencing by RNA,protein targeting to nuclear inner me…	transporter activity,structural constituent of nuclear pore	nuclear envelope,membrane,nuclear membrane,nuclear pore inner ring	sp	1	1	uniprot_sprot_2015-08-28_HUMAN	>sp|O75694|NU155_HUMAN Nuclear pore complex protein Nup155 OS=Homo sapiens GN=NUP155 PE=1 SV=1	2	54	87	_GLQEFLDR_.2|_VASVSQNAIVSAAGNIAR_.3|_VASVSQNAIVSAAGNIAR_.2|_KFHEAQLSEK_.3|_ANELLQR_.2|_ISLQAIQQLVR_.3|_ISLQAIQQLVR_.2|_LLQVASPFLEPHLVR_.4|_LLQVASPFLEPHLVR_.3|_LLQVASPFLEPHLVR_.2|_YGGEAQMR_.2|_YGGEAQM[+16]R_.2|_KPLHLLDC[+57]IHVLLIR_.4|_KDPQGLGLHFYK_.3|_KDPQGLGLHFYK_.2|_DHIPITDSPVVVQQHMLPPKK_.5|_DHIPITDSPVVVQQHMLPPKK_.4|_LRPVDQLR_.2|_YMDLLWR_.2|_AGIFQPHVR_.2|_FVLLSAQGSLMFHK_.3|_FVLLSAQGSLMFHK_.2|_F…
p / c	p	c	O75718	-1.04586	1.04586	-51.5643	0.484357	2.01243	0.258995	0.565808	O75718	CRTAP_HUMAN	Cartilage-associated protein	CRTAP	O75718	Homo sapiens	spermatogenesis,peptidyl-proline hydroxylation to 3-hydroxy-L-proline,protein stabilization,chaperone-mediated protein folding,negative regulation of post-translational protein modification	protein complex binding	proteinaceous extracellular matrix,extracellular space,endoplasmic reticulum,endoplasmic reticulum lumen,macromolecular complex	sp	1	1	uniprot_sprot_2015-08-28_HUMAN	>sp|O75718|CRTAP_HUMAN Cartilage-associated protein OS=Homo sapiens GN=CRTAP PE=1 SV=1	3	18	21	_EVLADFQR_.2|_SYESLFIR_.2|_FLQFAYFK_.2|_SLPGAEDYIKDLETK_.3|_AFYEC[+57]LAAC[+57]EGSR_.2|_IQC[+57]EENLTPVIGGYPVEK_.3|_IQC[+57]EENLTPVIGGYPVEK_.2|_VMQQNLVYYQYHR_.3|_VMQQNLVYYQYHR_.2|_NAAPC[+57]AVSYLLFDQNDK_.2|_NAAPC[+57]AVSYLLFDQNDK_.3|_NAAPC[+57]AVSYLLFDQNDKVMQQNLVYYQYHR_.4|_AIAAAHTFLLK_.2|_AIAAAHTFLLKHPDDEMMKR_.5|_LLRDSEAFC[+57]HR_.3|_HPDDEMMK_.2|_AYNGENWR_.2|_AIAAAHTFLLKHPDDEMMK_.4|_SLPGAEDYIK_.2…
p / c	p	c	O75746	-0.473347	0.473347	-27.9708	0.720292	0.419616	0.356458	0.585577	O75746	CMC1_HUMAN	Calcium-binding mitochondrial carrier protein Aralar1	SLC25A12	O75746	Homo sapiens	gluconeogenesis,aspartate transport,L-glutamate transport,malate-aspartate shuttle,response to calcium ion,L-glutamate transmembrane transport,L-aspartate transmembrane transport	L-glutamate transmembrane transporter activity,calcium ion binding,acidic amino acid transmembrane transporter activity,L-aspartate transmembrane transporter activity	mitochondrion,mitochondrial inner membrane,integral component of membrane,myelin sheath	sp	1	2	uniprot_sprot_2015-08-28_HUMAN	>sp|O75746|CMC1_HUMAN Calcium-binding mitochondrial carrier protein Aralar1 OS=Homo sapiens GN=SLC25A12 PE=1 SV=2	1	26	32	_YGQVTPLEIDILYQLADLYNASGR_.3|_FGLYLPK_.2|_VSALNVLR_.2|_LTLADIER_.2|_RGDPHELR_.2|_SPSVAVVQPK_.2|_DLGIFGLYK_.2|_IADLPPANPDHIGGYR_.3|_LATATFAGIENK_.2|_HLNYTEFTQFLQELQLEHAR_.4|_HLNYTEFTQFLQELQLEHAR_.3|_DIPFSAIYFPVYAHC[+57]K_.3|_DIPFSAIYFPVYAHC[+57]K_.2|_IAPLAEGALPYNLAELQR_.3|_IAPLAEGALPYNLAELQR_.2|_SGNGEVTFENVK_.2|_SSPQFGVTLVTYELLQR_.3|_YMTPEDFVQR_.2|_GLIPQLIGVAPEK_.2|_IVQLLAGVADQTK_.2|_EIFGQTIIHHHIP…
p / c	p	c	O75795	0.657001	0.657001	57.6802	1.5768	0.0410205	0.0280878	0.332113	O75795	UDB17_HUMAN	UDP-glucuronosyltransferase 2B17	UGT2B17	O75795	Homo sapiens	steroid metabolic process,flavonoid biosynthetic process,cellular glucuronidation,flavonoid glucuronidation	glucuronosyltransferase activity,retinoic acid binding	endoplasmic reticulum membrane,membrane,integral component of membrane,organelle membrane,intracellular membrane-bounded organelle	sp	1	1	uniprot_sprot_2015-08-28_HUMAN	>sp|O75795|UDB17_HUMAN UDP-glucuronosyltransferase 2B17 OS=Homo sapiens GN=UGT2B17 PE=1 SV=1	1	13	18	_SVINDPIYK_.2|_GAALSVDIR_.2|_AEMWLIR_.2|_WLPQNDLLGHPK_.3|_IHHDQPVKPLDR_.3|_FSVGYTVEK_.2|_LC[+57]EDAVLNK_.2|_SSAIKLEVYPTSLTK_.3|_TILEELVQR_.2|_NDLEDFFMK_.2|_LC[+57]EDAVLNKK_.2|_VLVWPTEYSHWINMK_.3|_VLVWPTEYSHWINM[+16]K_.3|_VLVWPTEYSHWINMK_.2|_AFITHGGTNGIYEAIYHGIPM[+16]VGIPLFADQHDNIAHMK_.6|_AFITHGGTNGIYEAIYHGIPMVGIPLFADQHDNIAHMK_.6|_AFITHGGTNGIYEAIYHGIPMVGIPLFADQHDNIAHMK_.5|_AFITHGGTNGIYEAIYHGIPM[+1…
p / c	p	c	O75818	0.239846	0.239846	18.0867	1.18087	0.193805	0.33047	0.585218	O75818	RPP40_HUMAN	Ribonuclease P protein subunit p40	RPP40	O75818	Homo sapiens	tRNA 5'-leader removal,rRNA processing,RNA phosphodiester bond hydrolysis, endonucleolytic	ribonuclease P activity	nucleus,nucleoplasm,nucleolar ribonuclease P complex	sp	1	3	uniprot_sprot_2015-08-28_HUMAN	>sp|O75818|RPP40_HUMAN Ribonuclease P protein subunit p40 OS=Homo sapiens GN=RPP40 PE=1 SV=3	1	11	16	_NLPLHELITPEFISTFIK_.3|_NLPLHELITPEFISTFIK_.2|_HLVQTHYYNYR_.3|_IC[+57]LLLEHLC[+57]HYFDEPK_.4|_IC[+57]LLLEHLC[+57]HYFDEPK_.3|_AYLC[+57]TITGFILPEK_.3|_AYLC[+57]TITGFILPEK_.2|_NLPLHELITPEFISTFIKK_.4|_NLPLHELITPEFISTFIKK_.3|_YQIQEHQPK_.2|_DTYEETGLQGHPSQFSGR_.3|_LILSLDKDTYEETGLQGHPSQFSGR_.4|_LAPWVTLSVQGFADSPVSWEK_.3|_NLVMNTGPYYFVK_.2|_NLVM[+16]NTGPYYFVK_.2|_VSFLIPEC[+57]GILSEELK_.2
p / c	p	c	O75821	0.614536	0.614536	53.1066	1.53107	0.204456	0.147093	0.521885	O75821	EIF3G_HUMAN	Eukaryotic translation initiation factor 3 subunit G	EIF3G	O75821	Homo sapiens	formation of translation preinitiation complex,translational initiation,regulation of translational initiation,viral translational termination-reinitiation	nucleotide binding,RNA binding,protein binding,poly(A) RNA binding,translation initiation factor activity	cytoplasm,cytosol,eukaryotic translation initiation factor 3 complex,eukaryotic 43S preinitiation complex,eukaryotic 48S preinitiation complex,perinuclear region of cytoplasm,nucleus	sp	1	2	uniprot_sprot_2015-08-28_HUMAN	>sp|O75821|EIF3G_HUMAN Eukaryotic translation initiation factor 3 subunit G OS=Homo sapiens GN=EIF3G PE=1 SV=2	1	31	44	_ETDLQELFRPFGSISR_.3|_ETDLQELFRPFGSISR_.2|_IC[+57]KGDHWTTR_.3|_PTGDFDSK_.2|_ADDNATIR_.2|_DTLGPMQK_.2|_ELAEQLGLSTGEK_.3|_ELAEQLGLSTGEK_.2|_TVTEYKIDEDGK_.3|_TVTEYKIDEDGK_.2|_C[+57]VTSELLK_.2|_C[+57]PYKDTLGPMQK_.3|_C[+57]PYKDTLGPM[+16]QK_.3|_C[+57]PYKDTLGPMQK_.2|_TVTEYKIDEDGKK_.3|_TVTEYKIDEDGKK_.2|_RADDNATIR_.2|_VTNLSEDTR_.2|_RGESMQPNR_.2|_ELAEQLGLSTGEKEK_.3|_ELAEQLGLSTGEKEK_.2|_GFAFISFHR_.2|_ETDLQE…
p / c	p	c	O75822	-0.226042	0.226042	-14.5023	0.854977	0.229567	0.060723	0.437491	O75822	EIF3J_HUMAN	Eukaryotic translation initiation factor 3 subunit J	EIF3J	O75822	Homo sapiens	formation of translation preinitiation complex,cytoplasmic translation,translational initiation,regulation of translational initiation	translation initiation factor activity	cytosol,eukaryotic translation initiation factor 3 complex,eukaryotic 43S preinitiation complex,eukaryotic 48S preinitiation complex	sp	1	2	uniprot_sprot_2015-08-28_HUMAN	>sp|O75822|EIF3J_HUMAN Eukaryotic translation initiation factor 3 subunit J OS=Homo sapiens GN=EIF3J PE=1 SV=2	3	20	27	_LQEESDLELAK_.2|_VLTPEEQLADKLR_.3|_VLTPEEQLADKLR_.2|_ITNSLTVLC[+57]SEK_.2|_ITNSLTVLC[+57]SEK_.3|_KRLEEPEEPK_.3|_KEEAEVKPEVK_.3|_KEEAEVKPEVK_.2|_KGVVPGGGLK_.2|_KLQEESDLELAK_.3|_KLQEESDLELAK_.2|_DDFTEFGK_.2|_LEEPEEPK_.2|_DVC[+57]ISLEIDDLKK_.3|_DVC[+57]ISLEIDDLKK_.2|_RLEEPEEPK_.2|_EEAEVKPEVK_.2|_VLTPEEQLADK_.2|_WEGEDEDEDVK_.2|_ETFGVNNAVYGIDAMNPSSR_.3|_ETFGVNNAVYGIDAM[+16]NPSSR_.3|_ETFGVNNAVYGIDAMNPS…
p / c	p	c	O75828	0.077402	0.077402	5.51163	1.05512	0.537904	0.696166	0.672072	O75828	CBR3_HUMAN	Carbonyl reductase [NADPH] 3	CBR3	O75828	Homo sapiens	phylloquinone catabolic process,cognition,oxidation-reduction process	3-keto sterol reductase activity,carbonyl reductase (NADPH) activity,NADPH binding	extracellular space,nucleoplasm,cytoplasm,cytosol	sp	1	3	uniprot_sprot_2015-08-28_HUMAN	>sp|O75828|CBR3_HUMAN Carbonyl reductase [NADPH] 3 OS=Homo sapiens GN=CBR3 PE=1 SV=3	4	16	22	_GQAAVQQLQAEGLSPR_.3|_GQAAVQQLQAEGLSPR_.2|_LGVTVLSR_.2|_VVNISSLQC[+57]LR_.2|_ILVNAC[+57]C[+57]PGPVK_.2|_SDDPMPFDIK_.2|_FHQLDIDDLQSIR_.3|_FHQLDIDDLQSIR_.2|_AFENC[+57]SEDLQER_.2|_AFENC[+57]SEDLQER_.3|_EGWPNSPYGVSK_.2|_FHSETLTEGDLVDLMK_.3|_EYGGLNVLVNNAAVAFK_.2|_EYGGLNVLVNNAAVAFK_.3|_KFVEDTKNEVHER_.4|_KFVEDTKNEVHER_.3|_VALVTGANR_.2|_FVEDTKNEVHER_.3|_QFSGDVVLTAR_.2|_FHSETLTEGDLVDLMKK_.3|_TVEEGAETPVYLA…
p / c	p	c	O75832	0.480226	0.480226	39.4962	1.39496	1.16865	0.360347	0.586468	O75832	PSD10_HUMAN	26S proteasome non-ATPase regulatory subunit 10	PSMD10	O75832	Homo sapiens	negative regulation of transcription from RNA polymerase II promoter,MAPK cascade,protein polyubiquitination,stimulatory C-type lectin receptor signaling pathway,antigen processing and presentation of exogenous peptide antigen via MHC class I, TAP-dependent,regulation of cellular amino acid metabolic process,apoptotic process,cytoplasmic sequestering of NF-kappaB,positive regulation of cell growt…	protein binding,transcription factor binding	proteasome complex,nucleus,nucleoplasm,cytoplasm,cytosol,proteasome regulatory particle,intermediate filament cytoskeleton,proteasome regulatory particle, base subcomplex	sp	1	1	uniprot_sprot_2015-08-28_HUMAN	>sp|O75832|PSD10_HUMAN 26S proteasome non-ATPase regulatory subunit 10 OS=Homo sapiens GN=PSMD10 PE=1 SV=1	3	13	21	_GAQVNAVNQNGC[+57]TPLHYAASK_.3|_ASTNIQDTEGNTPLHLAC[+57]DEERVEEAK_.4|_ASTNIQDTEGNTPLHLAC[+57]DEERVEEAK_.3|_LEELKESILADK_.3|_LEELKESILADK_.2|_DHYEATAMHR_.3|_DHYEATAM[+16]HR_.3|_DHYEATAMHR_.2|_NRHEIAVMLLEGGANPDAK_.4|_NRHEIAVM[+16]LLEGGANPDAK_.3|_NRHEIAVMLLEGGANPDAK_.3|_NRHEIAVMLLEGGANPDAK_.2|_NRHEIAVMLLEGGANPDAKDHYEATAMHR_.6|_MIHILLYYK_.2|_LLVSQGASIYIENKEEK_.3|_LLVSQGASIYIENKEEK_.2|_LLVSQGASIYIENKEE…
p / c	p	c	O75844	-0.0790785	0.0790785	-5.33379	0.946662	0.433883	0.673952	0.664362	O75844	FACE1_HUMAN	CAAX prenyl protease 1 homolog	ZMPSTE24	O75844	Homo sapiens	proteolysis,nuclear envelope organization,prenylated protein catabolic process,CAAX-box protein processing	metalloendopeptidase activity,metalloexopeptidase activity,metal ion binding	nuclear inner membrane,endoplasmic reticulum membrane,membrane,integral component of membrane,extracellular exosome	sp	1	2	uniprot_sprot_2015-08-28_HUMAN	>sp|O75844|FACE1_HUMAN CAAX prenyl protease 1 homolog OS=Homo sapiens GN=ZMPSTE24 PE=1 SV=2	3	15	26	_SIDFPLTK_.2|_SSHSNAYFYGFFK_.3|_SSHSNAYFYGFFK_.2|_DLYSALIK_.2|_RFEFQADAFAK_.3|_RFEFQADAFAK_.2|_NEEVLAVLGHELGHWK_.4|_NEEVLAVLGHELGHWK_.3|_NEEVLAVLGHELGHWK_.2|_HGFNQQTLGFFMK_.3|_HGFNQQTLGFFMK_.2|_TTTHVPPELGQIMDSETFEK_.4|_TTTHVPPELGQIMDSETFEK_.3|_QGC[+57]KNEEVLAVLGHELGHWK_.4|_FEFQADAFAK_.2|_LKEEIEVMAK_.2|_DIQEDSGMEPR_.2|_DIQEDSGM[+16]EPR_.2|_IVLFDTLLEEYSVLNK_.3|_IVLFDTLLEEYSVLNK_.2|_NEEEGNSEEIK_.2|_…
p / c	p	c	O75874	0.170923	0.170923	12.5779	1.12578	0.224996	0.0687476	0.450018	O75874	IDHC_HUMAN	Isocitrate dehydrogenase [NADP] cytoplasmic	IDH1	O75874	Homo sapiens	glyoxylate cycle,tricarboxylic acid cycle,isocitrate metabolic process,2-oxoglutarate metabolic process,NADPH regeneration,glutathione metabolic process,response to oxidative stress,female gonad development,response to steroid hormone,regulation of phospholipid catabolic process,regulation of phospholipid biosynthetic process,cell-cell adhesion	magnesium ion binding,isocitrate dehydrogenase (NADP+) activity,receptor binding,protein homodimerization activity,NADP binding,NAD binding,(R)-2-hydroxyglutarate dehydrogenase activity,cadherin binding involved in cell-cell adhesion	cytoplasm,mitochondrion,peroxisome,peroxisomal matrix,cytosol,cell-cell adherens junction,extracellular exosome	sp	1	2	uniprot_sprot_2015-08-28_HUMAN	>sp|O75874|IDHC_HUMAN Isocitrate dehydrogenase [NADP] cytoplasmic OS=Homo sapiens GN=IDH1 PE=1 SV=2	4	29	54	_ATDFVVPGPGK_.2|_SEGGFIWAC[+57]K_.2|_GQETSTNPIASIFAWTR_.2|_GQETSTNPIASIFAWTR_.3|_NILGGTVFR_.2|_LVSGWVKPIIIGR_.3|_LVSGWVKPIIIGR_.2|_GWPLYLSTK_.2|_IIWELIK_.2|_VEITYTPSDGTQK_.2|_VEITYTPSDGTQK_.3|_FKDIFQEIYDK_.3|_FKDIFQEIYDK_.2|_SDYLNTFEFMDK_.2|_SDYLNTFEFMDK_.3|_SDYLNTFEFM[+16]DK_.2|_ATDFVVPGPGKVEITYTPSDGTQK_.3|_ATDFVVPGPGKVEITYTPSDGTQK_.4|_ISGGSVVEMQGDEMTR_.2|_ISGGSVVEM[+16]QGDEMTR_.2|_ISGGSVVEMQGDE…
p / c	p	c	O75879	-0.428724	0.428724	-25.7081	0.742919	0.743367	0.564428	0.635857	O75879	GATB_HUMAN	Glutamyl-tRNA(Gln) amidotransferase subunit B, mitochondrial	GATB	O75879	Homo sapiens	translation,mitochondrial translation,glutaminyl-tRNAGln biosynthesis via transamidation	ATP binding,translation factor activity, RNA binding,glutaminyl-tRNA synthase (glutamine-hydrolyzing) activity	mitochondrion,glutamyl-tRNA(Gln) amidotransferase complex	sp	1	1	uniprot_sprot_2015-08-28_HUMAN	>sp|O75879|GATB_HUMAN Glutamyl-tRNA(Gln) amidotransferase subunit B, mitochondrial OS=Homo sapiens GN=GATB PE=1 SV=1	1	15	18	_QQNLAVSESPVTPSALAELLDLLDSR_.3|_VDANISVHHPGEPLGVR_.4|_VDANISVHHPGEPLGVR_.3|_IKQIQLEQDSGK_.3|_TPGQIVSEK_.2|_AIDYEIQR_.2|_SQTLIDLNR_.2|_C[+57]VEAAVMTGLALNC[+57]HINKK_.4|_ETLPELPSVTR_.2|_LPIAVNGSLIYGVC[+57]AGKK_.3|_HYFYADLPAGYQITQQR_.3|_HYFYADLPAGYQITQQR_.2|_FSAPPNSLVSFFDASLPGTLPVLNRR_.4|_FSAPPNSLVSFFDASLPGTLPVLNRR_.3|_AGVGLLEVVLEPDMSC[+57]GEEAATAVR_.3|_FSAPPNSLVSFFDASLPGTLPVLNR_.3|_LPIAVNGSLIYGVC[+…
p / c	p	c	O75880	-0.021663	0.021663	-1.49035	0.985097	0.468566	0.958435	0.757572	O75880	SCO1_HUMAN	Protein SCO1 homolog, mitochondrial	SCO1	O75880	Homo sapiens	generation of precursor metabolites and energy,copper ion transport,cellular copper ion homeostasis,respiratory chain complex IV assembly,mitochondrial respiratory chain complex IV assembly,negative regulation of proteasomal protein catabolic process	copper ion binding,protein binding	mitochondrion,mitochondrial inner membrane,myofibril,host cell mitochondrial intermembrane space	sp	1	1	uniprot_sprot_2015-08-28_HUMAN	>sp|O75880|SCO1_HUMAN Protein SCO1 homolog, mitochondrial OS=Homo sapiens GN=SCO1 PE=1 SV=1	1	7	9	_LVGLTGTREEVDQVAR_.3|_LVGLTGTREEVDQVAR_.2|_LVGLTGTR_.2|_EAIANYVK_.2|_VYYSPGPK_.2|_HIGKPLLGGPFSLTTHTGER_.4|_PLLGGPFSLTTHTGER_.3|_PLLGGPFSLTTHTGER_.2|_QRHIGKPLLGGPFSLTTHTGER_.4
p / c	p	c	O75884	0.516662	0.516662	43.0641	1.43064	0.51773	0.139884	0.516436	O75884	RBBP9_HUMAN	Putative hydrolase RBBP9	RBBP9	O75884	Homo sapiens	regulation of cell proliferation	hydrolase activity	nucleus,nucleolus,cytoplasm,extracellular exosome	sp	1	2	uniprot_sprot_2015-08-28_HUMAN	>sp|O75884|RBBP9_HUMAN Putative hydrolase RBBP9 OS=Homo sapiens GN=RBBP9 PE=1 SV=2	2	10	16	_NMPDPITAR_.2|_AVIVPGNGGGDVTTHGWYGWVK_.3|_AVIVPGNGGGDVTTHGWYGWVK_.4|_TIIIGHSSGAIAAMR_.3|_TIIIGHSSGAIAAM[+16]R_.3|_TIIIGHSSGAIAAMR_.2|_IPGFQC[+57]LAK_.2|_ASGYFTRPWQWEK_.3|_ASGYFTRPWQWEK_.2|_FTDC[+57]GHFQNTEFHELITVVK_.4|_FTDC[+57]GHFQNTEFHELITVVK_.3|_EQQEVADRLETK_.2|_ESIWLPFMETELHC[+57]DEK_.3|_VYAIVLVSAYTSDLGDENER_.3|_ANC[+57]PYIVQFGSTDDPFLPWK_.3|_ANC[+57]PYIVQFGSTDDPFLPWK_.2
p / c	p	c	O75886	0.494589	0.494589	40.8919	1.40892	1.38031	0.525352	0.627583	O75886	STAM2_HUMAN	Signal transducing adapter molecule 2	STAM2	O75886	Homo sapiens	intracellular protein transport,autophagy,endosomal transport,multivesicular body assembly,negative regulation of epidermal growth factor receptor signaling pathway	protein binding	nucleoplasm,cytoplasm,cytosol,early endosome membrane,ESCRT-0 complex,intracellular membrane-bounded organelle	sp	1	1	uniprot_sprot_2015-08-28_HUMAN	>sp|O75886|STAM2_HUMAN Signal transducing adapter molecule 2 OS=Homo sapiens GN=STAM2 PE=1 SV=1	2	12	14	_GIGLFPSNFVTTNLNIETEAAAVDK_.3|_AIELSLQEQK_.2|_LNVIDDDVEEIKK_.3|_VPHVALQALTLLGAC[+57]VANC[+57]GK_.4|_VPHVALQALTLLGAC[+57]VANC[+57]GK_.3|_VPHVALQALTLLGAC[+57]VANC[+57]GK_.2|_VLEALELYNK_.2|_SEPEPVYIDEDKMDR_.3|_DPQFSLISATIK_.2|_LNVIDDDVEEIK_.2|_LVNEAPVYSVYSK_.2|_SLYPSSEIQLNNK_.2|_PLFTANPFEQDVEK_.2|_ALYDFEAVEDNELTFK_.2
p / c	p	c	O75891	0.434647	0.434647	35.158	1.35158	1.37697	0.57266	0.636051	O75891	AL1L1_HUMAN	Cytosolic 10-formyltetrahydrofolate dehydrogenase	ALDH1L1	O75891	Homo sapiens	one-carbon metabolic process,biosynthetic process,10-formyltetrahydrofolate catabolic process,folic acid metabolic process,oxidation-reduction process	catalytic activity,aldehyde dehydrogenase (NAD) activity,formyltetrahydrofolate dehydrogenase activity,hydroxymethyl-, formyl- and related transferase activity,aminobutyraldehyde dehydrogenase activity,4-trimethylammoniobutyraldehyde dehydrogenase activity	cytoplasm,mitochondrion,cytosol,extracellular exosome	sp	1	2	uniprot_sprot_2015-08-28_HUMAN	>sp|O75891|AL1L1_HUMAN Cytosolic 10-formyltetrahydrofolate dehydrogenase OS=Homo sapiens GN=ALDH1L1 PE=1 SV=2	2	51	75	_HGSIIYHPSLLPR_.3|_HGSIIYHPSLLPR_.2|_GAASSVLELTEAELVTAEAVR_.2|_GAASSVLELTEAELVTAEAVR_.3|_GASAINWTLIHGDKK_.4|_GASAINWTLIHGDKK_.3|_IGFTGSTEVGKHIM[+16]K_.4|_FAELTLK_.2|_LFVEDSIHDEFVRR_.4|_LFVEDSIHDEFVRR_.3|_EGHEVVGVFTVPDKDGK_.4|_GASAINWTLIHGDK_.3|_GASAINWTLIHGDK_.2|_GQALPDVVAK_.2|_SPLIIFADC[+57]DLNK_.3|_SPLIIFADC[+57]DLNK_.2|_EGHEVVGVFTVPDK_.3|_GVVNVLPGSGSLVGQR_.3|_GVVNVLPGSGSLVGQR_.2|_ADPLGLEAEK_.2…
p / c	p	c	O75915	-0.101135	0.101135	-6.77006	0.932299	0.917087	0.797859	0.712992	O75915	PRAF3_HUMAN	PRA1 family protein 3	ARL6IP5	O75915	Homo sapiens	negative regulation of L-glutamate transport,intrinsic apoptotic signaling pathway in response to oxidative stress,negative regulation of mitochondrial membrane potential,L-glutamate transport,positive regulation of stress-activated MAPK cascade,positive regulation of apoptotic process,positive regulation of cysteine-type endopeptidase activity involved in apoptotic process	molecular_function	endoplasmic reticulum,endoplasmic reticulum membrane,cytoskeleton,plasma membrane,membrane,integral component of membrane,extracellular exosome	sp	1	1	uniprot_sprot_2015-08-28_HUMAN	>sp|O75915|PRAF3_HUMAN PRA1 family protein 3 OS=Homo sapiens GN=ARL6IP5 PE=1 SV=1	3	4	6	_AWDDFFPGSDR_.2|_TPMGIVLDALEQQEEGINR_.3|_TPMGIVLDALEQQEEGINR_.2|_RTPMGIVLDALEQQEEGINR_.3|_RTPMGIVLDALEQQEEGINR_.4|_TPMGIVLDALEQQEEGINRLTDYISK_.4
p / c	p	c	O75934	-1.49189	1.49189	-64.4455	0.355545	4.09305	0.697001	0.672259	O75934	SPF27_HUMAN	Pre-mRNA-splicing factor SPF27	BCAS2	O75934	Homo sapiens	RNA splicing, via transesterification reactions,mRNA splicing, via spliceosome,RNA splicing	protein binding	Prp19 complex,nucleus,nucleoplasm,spliceosomal complex,nucleolus,cell junction,precatalytic spliceosome,catalytic step 1 spliceosome,catalytic step 2 spliceosome,DNA replication factor A complex	sp	1	1	uniprot_sprot_2015-08-28_HUMAN	>sp|O75934|SPF27_HUMAN Pre-mRNA-splicing factor SPF27 OS=Homo sapiens GN=BCAS2 PE=1 SV=1	1	13	21	_EAAAALVEEETRR_.3|_RYELPAPSSGQK_.3|_RYELPAPSSGQK_.2|_VYNENLVHMIEHAQK_.4|_VYNENLVHMIEHAQK_.3|_VYNENLVHMIEHAQK_.2|_NMQLTAGSK_.2|_QPIELLSMK_.2|_TIVQLENEIYQIK_.3|_TIVQLENEIYQIK_.2|_LREMESNWVSLVSK_.3|_LREMESNWVSLVSK_.2|_HIQDLNWQR_.2|_EAAAALVEEETR_.2|_IENLELMSQHGC[+57]NAWK_.3|_IENLELMSQHGC[+57]NAWK_.2|_NDITAWQEC[+57]VNNSMAQLEHQAVR_.4|_NDITAWQEC[+57]VNNSMAQLEHQAVR_.3|_EMESNWVSLVSK_.2|_NYLSYLTAPDYSAFETDI…
p / c	p	c	O75935	0.549399	0.549399	46.3476	1.46348	0.0545607	0.0446318	0.385093	O75935	DCTN3_HUMAN	Dynactin subunit 3	DCTN3	O75935	Homo sapiens	G2/M transition of mitotic cell cycle,cytokinesis,ER to Golgi vesicle-mediated transport,microtubule-based process,mitotic nuclear division,antigen processing and presentation of exogenous peptide antigen via MHC class II	structural molecule activity,protein binding	condensed chromosome kinetochore,centrosome,spindle,cytosol,dynactin complex,midbody,cleavage furrow,perinuclear region of cytoplasm	sp	1	1	uniprot_sprot_2015-08-28_HUMAN	>sp|O75935|DCTN3_HUMAN Dynactin subunit 3 OS=Homo sapiens GN=DCTN3 PE=1 SV=1	1	7	7	_YLDPEYIDR_.2|_KIEDLIK_.2|_WVYGPGGAR_.2|_ALLEEYNK_.2|_VQVALGNISSK_.2|_LAQIHIQQQDQC[+57]VEITEESK_.3|_QFVQWDELLC[+57]QLEAATQVKPAEE_.3
p / c	p	c	O75937	-0.00122695	0.00122695	-0.0850095	0.99915	0.807895	0.997767	0.765254	O75937	DNJC8_HUMAN	DnaJ homolog subfamily C member 8	DNAJC8	O75937	Homo sapiens	mRNA splicing, via spliceosome		nucleoplasm,cytoplasm,intercellular bridge	sp	1	2	uniprot_sprot_2015-08-28_HUMAN	>sp|O75937|DNJC8_HUMAN DnaJ homolog subfamily C member 8 OS=Homo sapiens GN=DNAJC8 PE=1 SV=2	2	21	31	_EGKPTIVEEDDPELFK_.3|_EGKPTIVEEDDPELFK_.2|_QLSILVHPDKNQDDADR_.4|_QLSILVHPDKNQDDADR_.3|_ALDVIQAGK_.2|_QREEEIEAQEK_.3|_QREEEIEAQEK_.2|_LFAELEIK_.2|_KEGKPTIVEEDDPELFK_.4|_KEGKPTIVEEDDPELFK_.3|_LLLDQEQK_.2|_EYVEHTVK_.2|_RQREEEIEAQEK_.3|_RALDVIQAGK_.2|_ALDVIQAGKEYVEHTVKER_.4|_EEEIEAQEK_.2|_LLLDQEQKK_.2|_QLSILVHPDKNQDDADRAQK_.4|_QLSILVHPDKNQDDADRAQK_.3|_LTRPGSSYFNLNPFEVLQIDPEVTDEEIKK_.6|_LTRPGSSYFNLNPF…
p / c	p	c	O75947	-0.0309813	0.0309813	-2.12456	0.978754	0.817469	0.929641	0.749126	O75947	ATP5H_HUMAN	ATP synthase subunit d, mitochondrial	ATP5H	O75947	Homo sapiens	ATP biosynthetic process,ATP synthesis coupled proton transport,mitochondrial ATP synthesis coupled proton transport	transmembrane transporter activity,ATPase activity,proton-transporting ATP synthase activity, rotational mechanism	mitochondrial proton-transporting ATP synthase, stator stalk,nucleoplasm,cytoplasm,mitochondrion,mitochondrial inner membrane,mitochondrial proton-transporting ATP synthase complex,extracellular exosome	sp	1	3	uniprot_sprot_2015-08-28_HUMAN	>sp|O75947|ATP5H_HUMAN ATP synthase subunit d, mitochondrial OS=Homo sapiens GN=ATP5H PE=1 SV=3	3	20	29	_SC[+57]AEWVSLSK_.2|_SWNETLTSR_.2|_AGLVDDFEK_.2|_LAALPENPPAIDWAYYK_.2|_LAALPENPPAIDWAYYK_.3|_YPYWPHQPIENL_.2|_TIDWVAFAEIIPQNQK_.2|_TIDWVAFAEIIPQNQK_.3|_VPVPEDKYTAQVDAEEKEDVK_.4|_VPVPEDKYTAQVDAEEKEDVK_.3|_KKYPYWPHQPIENL_.4|_KKYPYWPHQPIENL_.3|_KFNALKVPVPEDK_.3|_YTAQVDAEEKEDVK_.3|_YTAQVDAEEKEDVK_.2|_AGLVDDFEKK_.2|_AGLVDDFEKKFNALK_.3|_KYPYWPHQPIENL_.3|_KYPYWPHQPIENL_.2|_YTAQVDAEEK_.2|_AIASSLKSWNETLTS…
p / c	p	c	O75955	-0.0159769	0.0159769	-1.10133	0.988987	0.581272	0.948931	0.754167	O75955	FLOT1_HUMAN	Flotillin-1	FLOT1	O75955	Homo sapiens	membrane raft assembly,positive regulation of cytokine production,positive regulation of protein phosphorylation,regulation of receptor internalization,axonogenesis,extracellular matrix disassembly,positive regulation of protein binding,positive regulation of synaptic transmission, dopaminergic,positive regulation of interferon-beta production,dsRNA transport,positive regulation of heterotypic ce…	protease binding,protein binding,ionotropic glutamate receptor binding,protein heterodimerization activity	uropod,lysosomal membrane,endosome,early endosome,microtubule organizing center,plasma membrane,caveola,cell-cell junction,cell-cell adherens junction,focal adhesion,membrane,integral component of membrane,basolateral plasma membrane,flotillin complex,lamellipodium,cytoplasmic vesicle,centriolar satellite,sarcolemma,melanosome,cell-cell contact zone,membrane raft,extracellular exosome,apical plas…	sp	1	3	uniprot_sprot_2015-08-28_HUMAN	>sp|O75955|FLOT1_HUMAN Flotillin-1 OS=Homo sapiens GN=FLOT1 PE=1 SV=3	3	31	45	_VTGEVLDILTR_.2|_ITLVSSGSGTMGAAK_.2|_ITLVSSGSGTM[+16]GAAK_.2|_LTGVSISQVNHKPLR_.4|_LTGVSISQVNHKPLR_.3|_GEAEAFAIGAR_.2|_AQQVAVQEQEIARR_.3|_MRGEAEAFAIGAR_.3|_MRGEAEAFAIGAR_.2|_AQQVAVQEQEIAR_.2|_AQQVAVQEQEIAR_.3|_AIMAHMTVEEIYKDR_.4|_AIMAHMTVEEIYKDR_.3|_HGVPISVTGIAQVK_.3|_HGVPISVTGIAQVK_.2|_VQVQVVER_.2|_SPPVMVAGGR_.2|_TEAEIAHIALETLEGHQR_.4|_TEAEIAHIALETLEGHQR_.3|_TEAEIAHIALETLEGHQR_.2|_AIMAHMTVEEIYK_.…
p / c	p	c	O75964	-0.220121	0.220121	-14.1507	0.858493	3.23414	0.874126	0.733521	O75964	ATP5L_HUMAN	ATP synthase subunit g, mitochondrial	ATP5L	O75964	Homo sapiens	ATP biosynthetic process,mitochondrial ATP synthesis coupled proton transport	hydrogen ion transmembrane transporter activity,transmembrane transporter activity,ATPase activity	mitochondrial proton-transporting ATP synthase complex, coupling factor F(o),mitochondrion,mitochondrial inner membrane,mitochondrial proton-transporting ATP synthase complex,extracellular exosome	sp	1	3	uniprot_sprot_2015-08-28_HUMAN	>sp|O75964|ATP5L_HUMAN ATP synthase subunit g, mitochondrial OS=Homo sapiens GN=ATP5L PE=1 SV=3	3	10	16	_LATFWYYAK_.2|_VELVPPTPAEIPR_.2|_VELVPPTPAEIPR_.3|_TPALVNAAVTYSKPR_.3|_TPALVNAAVTYSKPR_.2|_KIVNSAQTGSFK_.3|_KIVNSAQTGSFK_.2|_RGIIGYDV_.2|_TPALVNAAVTYSK_.3|_TPALVNAAVTYSK_.2|_NLVEKTPALVNAAVTYSKPR_.4|_NLVEKTPALVNAAVTYSKPR_.3|_IVNSAQTGSFKQLTVK_.3|_IVNSAQTGSFK_.2|_LATFWYYAKVELVPPTPAEIPR_.4|_LATFWYYAKVELVPPTPAEIPR_.3
p / c	p	c	O76003	0.542017	0.542017	45.6007	1.45601	0.476787	0.0386905	0.377142	O76003	GLRX3_HUMAN	Glutaredoxin-3	GLRX3	O76003	Homo sapiens	regulation of the force of heart contraction,negative regulation of cardiac muscle hypertrophy,cell redox homeostasis,oxidation-reduction process	protein kinase C binding,protein binding,electron carrier activity,protein disulfide oxidoreductase activity,poly(A) RNA binding,metal ion binding,iron-sulfur cluster binding	nucleus,cell cortex,Z disc,dendrite,extracellular exosome	sp	1	2	uniprot_sprot_2015-08-28_HUMAN	>sp|O76003|GLRX3_HUMAN Glutaredoxin-3 OS=Homo sapiens GN=GLRX3 PE=1 SV=2	3	27	37	_ELPQVSFVK_.2|_GELVGGLDIVK_.2|_ENGELLPILR_.2|_ELKENGELLPILR_.3|_LEAEGVPEVSEK_.2|_HASSGSFLPSANEHLK_.4|_HASSGSFLPSANEHLK_.3|_HASSGSFLPSANEHLK_.2|_LDGAHAPELTKK_.3|_ASVMLFMK_.2|_ASVM[+16]LFMK_.2|_ASVMLFM[+16]K_.2|_LTHAAPC[+57]MLFMK_.3|_HASSGSFLPSANEHLKEDLNLR_.5|_HASSGSFLPSANEHLKEDLNLR_.4|_NSQKIDRLDGAHAPELTK_.4|_QMVEILHK_.2|_IDRLDGAHAPELTK_.3|_ELEASEELDTIC[+57]PK_.3|_ELEASEELDTIC[+57]PK_.2|_LDGAHAPELT…
p / c	p	c	O76021	-0.169883	0.169883	-11.1085	0.888915	1.00717	0.758079	0.700483	O76021	RL1D1_HUMAN	Ribosomal L1 domain-containing protein 1	RSL1D1	O76021	Homo sapiens	maturation of LSU-rRNA,osteoblast differentiation,regulation of protein localization,regulation of apoptotic process,cell-cell adhesion,regulation of cellular senescence,translation	RNA binding,poly(A) RNA binding,cadherin binding involved in cell-cell adhesion	nucleolus,cell-cell adherens junction,membrane,90S preribosome,cytosolic large ribosomal subunit	sp	1	3	uniprot_sprot_2015-08-28_HUMAN	>sp|O76021|RL1D1_HUMAN Ribosomal L1 domain-containing protein 1 OS=Homo sapiens GN=RSL1D1 PE=1 SV=3	2	32	45	_LLPSLIGR_.2|_IGHVGMQIEHIIENIVAVTK_.3|_IGHVGMQIEHIIENIVAVTK_.4|_IGHVGM[+16]QIEHIIENIVAVTK_.4|_IGHVGM[+16]QIEHIIENIVAVTK_.3|_IGHVGMQIEHIIENIVAVTK_.2|_GLSEKLPEKWESVK_.4|_GLSEKLPEKWESVK_.3|_AAESETPGKSPEKKPK_.4|_KAVDALLTHC[+57]K_.3|_SGSC[+57]SAIR_.2|_TPANEKVEIQK_.3|_SPNPSTPR_.2|_AAESETPGKSPEK_.3|_AAESETPGKSPEK_.2|_AAESETPGK_.2|_KTPANEKVEIQK_.3|_LTLPHSIR_.2|_TVSQIISLQTLKK_.3|_DEPNSTPEK_.2|_LLSSFDFFLTD…
p / c	p	c	O76031	-1.17319	1.17319	-55.6561	0.443439	0.484411	0.180844	0.531501	O76031	CLPX_HUMAN	ATP-dependent Clp protease ATP-binding subunit clpX-like, mitochondrial	CLPX	O76031	Homo sapiens	protein folding,positive regulation of peptidase activity,proteolysis involved in cellular protein catabolic process	protein binding,ATP binding,peptidase activator activity,ATPase activity,metal ion binding,unfolded protein binding,ATP-dependent peptidase activity	nucleoplasm,cytoplasm,mitochondrion,mitochondrial inner membrane,mitochondrial matrix,endopeptidase Clp complex,mitochondrial endopeptidase Clp complex,mitochondrial nucleoid	sp	1	2	uniprot_sprot_2015-08-28_HUMAN	>sp|O76031|CLPX_HUMAN ATP-dependent Clp protease ATP-binding subunit clpX-like, mitochondrial OS=Homo sapiens GN=CLPX PE=1 SV=2	1	28	35	_SIIKEPESAAEAVK_.3|_SIIKEPESAAEAVK_.2|_SGESNTHQDIEEKDR_.4|_SGESNTHQDIEEKDR_.3|_C[+57]HHFFVVLSEADSKK_.4|_GGEVLDSSHDDIK_.3|_GGEVLDSSHDDIK_.2|_AAAAADLANR_.2|_RGGEVLDSSHDDIKLEK_.4|_LPVVVPLHSLDEK_.3|_LPVVVPLHSLDEK_.2|_TLLAQTLAK_.2|_SGESNTHQDIEEK_.3|_YVVGQSFAK_.2|_RGGEVLDSSHDDIK_.3|_EPESAAEAVK_.2|_TLVQILTEPR_.2|_IGSVPGIHQLR_.2|_IYNNIPANLR_.2|_C[+57]GDLC[+57]THVETFVSSTR_.3|_C[+57]GDLC[+57]THVETFVSSTR_.2…
p / c	p	c	O76054	-0.161071	0.161071	-10.5639	0.894361	0.149911	0.37055	0.587059	O76054	S14L2_HUMAN	SEC14-like protein 2	SEC14L2	O76054	Homo sapiens	transcription, DNA-templated,transport,regulation of cholesterol biosynthetic process,positive regulation of transcription, DNA-templated	transporter activity,phospholipid binding,vitamin E binding	nucleus,cytoplasm,integral component of membrane,extracellular exosome	sp	1	1	uniprot_sprot_2015-08-28_HUMAN	>sp|O76054|S14L2_HUMAN SEC14-like protein 2 OS=Homo sapiens GN=SEC14L2 PE=1 SV=1	1	6	6	_LFPVAYNLIKPFLSEDTR_.3|_FDNTYSFIHAK_.3|_QQYEHSVQISR_.3|_IMVLGANWK_.2|_AGEMTEVLPNQR_.2|_FRENVQDVLPALPNPDDYFLLR_.3
p / c	p	c	O76094	0.126513	0.126513	9.16523	1.09165	0.438047	0.440905	0.604353	O76094	SRP72_HUMAN	Signal recognition particle subunit SRP72	SRP72	O76094	Homo sapiens	SRP-dependent cotranslational protein targeting to membrane,response to drug	signal recognition particle binding,protein binding,7S RNA binding,poly(A) RNA binding	nucleolus,cytoplasm,endoplasmic reticulum,signal recognition particle, endoplasmic reticulum targeting,cytosol,plasma membrane	sp	1	3	uniprot_sprot_2015-08-28_HUMAN	>sp|O76094|SRP72_HUMAN Signal recognition particle subunit SRP72 OS=Homo sapiens GN=SRP72 PE=1 SV=3	4	39	56	_ELYGQVLYR_.2|_VVC[+57]LIQNGSFK_.2|_DIHTLAQLISAYSLVDPEK_.3|_DIHTLAQLISAYSLVDPEK_.2|_YDEC[+57]LAVYR_.2|_ILQINKDDVTALHC[+57]K_.4|_ILQINKDDVTALHC[+57]K_.3|_VDVEALENSAGATYIR_.2|_AIELLQEFSDQHPENAAEIK_.3|_AIELLQEFSDQHPENAAEIK_.4|_AIELLQEFSDQHPENAAEIK_.2|_HLPSSDSMSLK_.3|_HLPSSDSM[+16]SLK_.2|_KQLQAIEFNK_.3|_KQLQAIEFNK_.2|_EALNVINTHTK_.3|_EALNVINTHTK_.2|_ISQGNISK_.2|_NSQDDYDEERK_.3|_DQNVFDSK_.2|_SPAHLSLIR…
p / c	p	c	O94760	-0.754728	0.754728	-40.7342	0.592658	1.65171	0.237237	0.557948	O94760	DDAH1_HUMAN	N(G),N(G)-dimethylarginine dimethylaminohydrolase 1	DDAH1	O94760	Homo sapiens	citrulline metabolic process,regulation of systemic arterial blood pressure,arginine catabolic process,nitric oxide mediated signal transduction,positive regulation of nitric oxide biosynthetic process,positive regulation of angiogenesis,regulation of nitric-oxide synthase activity	catalytic activity,dimethylargininase activity,amino acid binding,metal ion binding	mitochondrion,cytosol,extracellular exosome	sp	1	3	uniprot_sprot_2015-08-28_HUMAN	>sp|O94760|DDAH1_HUMAN N(G),N(G)-dimethylarginine dimethylaminohydrolase 1 OS=Homo sapiens GN=DDAH1 PE=1 SV=3	4	21	37	_LKDHMLIPVSMSELEK_.3|_LKDHMLIPVSMSELEK_.4|_ALPESLGQHALR_.3|_ALPESLGQHALR_.2|_QHQLYVGVLGSK_.3|_QHQLYVGVLGSK_.2|_SFC[+57]SMAGPNLIAIGSSESAQK_.3|_SFC[+57]SMAGPNLIAIGSSESAQK_.2|_SFC[+57]SM[+16]AGPNLIAIGSSESAQK_.3|_SFC[+57]SM[+16]AGPNLIAIGSSESAQK_.2|_GAEILADTFKDYAVSTVPVADGLHLK_.4|_GAEILADTFKDYAVSTVPVADGLHLK_.3|_VDGLLTC[+57]C[+57]SVLINK_.2|_VDGLLTC[+57]C[+57]SVLINK_.3|_DYAVSTVPVADGLHLK_.3|_DYAVSTVPVADGL…
p / c	p	c	O94776	0.592322	0.592322	50.7671	1.50767	1.1144	0.249686	0.562343	O94776	MTA2_HUMAN	Metastasis-associated protein MTA2	MTA2	O94776	Homo sapiens	negative regulation of transcription from RNA polymerase II promoter,DNA methylation,chromatin assembly or disassembly,regulation of fibroblast migration,histone deacetylation,ATP-dependent chromatin remodeling,positive regulation of transcription from RNA polymerase II promoter,regulation of signal transduction by p53 class mediator	transcription factor activity, transcription factor binding,RNA polymerase II transcription factor binding,RNA polymerase II repressing transcription factor binding,transcription factor activity, sequence-specific DNA binding,histone deacetylase activity,protein binding,zinc ion binding,histone deacetylase binding,RNA polymerase II core promoter proximal region sequence-specific DNA binding,RNA p…	histone deacetylase complex,nuclear chromatin,nucleoplasm,transcription factor complex,membrane,NuRD complex,protein complex	sp	1	1	uniprot_sprot_2015-08-28_HUMAN	>sp|O94776|MTA2_HUMAN Metastasis-associated protein MTA2 OS=Homo sapiens GN=MTA2 PE=1 SV=1	3	31	40	_VWDPDNPLTDR_.2|_QIDQFLVVAR_.2|_C[+57]SVTLLNETDILSQYLEK_.2|_LPLATIVK_.2|_QFESLPATHIR_.3|_RPYAPINANAIK_.3|_ALTHLEMR_.2|_YQAEIPDR_.2|_ALDC[+57]SSSIR_.2|_LVEGESDNR_.2|_DITLFHAMDTLQR_.3|_DITLFHAMDTLQR_.2|_AMSTLVPQGGPVLC[+57]R_.3|_AM[+16]STLVPQGGPVLC[+57]R_.2|_AMSTLVPQGGPVLC[+57]R_.2|_YGGLKTPTQLEGATR_.3|_TPTQLEGATR_.2|_GHLSRPEAQSLSPYTTSANR_.4|_GHLSRPEAQSLSPYTTSANR_.3|_GHLSRPEAQSLSPYTTSANR_.2|_LNPADAPN…
p / c	p	c	O94804	-0.775942	0.775942	-41.5993	0.584007	0.761702	0.386285	0.590886	O94804	STK10_HUMAN	Serine/threonine-protein kinase 10	STK10	O94804	Homo sapiens	protein phosphorylation,cell cycle,signal transduction by protein phosphorylation,protein autophosphorylation,lymphocyte aggregation,regulation of lymphocyte migration	protein serine/threonine kinase activity,protein binding,ATP binding,polo kinase kinase activity,identical protein binding,protein homodimerization activity	cytoplasm,plasma membrane,extracellular exosome	sp	1	1	uniprot_sprot_2015-08-28_HUMAN	>sp|O94804|STK10_HUMAN Serine/threonine-protein kinase 10 OS=Homo sapiens GN=STK10 PE=1 SV=1	1	33	47	_DLDPNEVWEIVGELGDGAFGK_.2|_DLDPNEVWEIVGELGDGAFGK_.3|_GLTEPQIQVVC[+57]R_.3|_GLTEPQIQVVC[+57]R_.2|_SLHINGGGSAAEQR_.3|_SLHINGGGSAAEQR_.2|_QMLEALNFLHSK_.3|_QM[+16]LEALNFLHSK_.3|_QMLEALNFLHSK_.2|_DQYFLQR_.2|_FEQEINAK_.2|_KFFDTELENLER_.3|_KFFDTELENLER_.2|_QFSQQEEK_.2|_ALEEDLNQK_.2|_NKETGALAAAK_.2|_DREAALWEMEEHQLQER_.4|_DREAALWEMEEHQLQER_.3|_RFEQEINAK_.2|_LLGAYYHDGK_.2|_SDPPTLLTPSK_.2|_ASQSRPNSSALETLGGE…
p / c	p	c	O94813	-0.161109	0.161109	-10.5663	0.894337	0.585032	0.763571	0.701496	O94813	SLIT2_HUMAN	Slit homolog 2 protein	SLIT2	O94813	Homo sapiens	ureteric bud development,negative regulation of protein phosphorylation,cell migration involved in sprouting angiogenesis,negative regulation of leukocyte chemotaxis,axon guidance,motor neuron axon guidance,negative regulation of lamellipodium assembly,negative regulation of endothelial cell migration,negative regulation of smooth muscle cell migration,chemorepulsion involved in postnatal olfacto…	GTPase inhibitor activity,calcium ion binding,protein binding,heparin binding,protein homodimerization activity,laminin-1 binding,proteoglycan binding,Roundabout binding	extracellular region,proteinaceous extracellular matrix,extracellular space,cytoplasm,plasma membrane,membrane,extracellular exosome	sp	1	1	uniprot_sprot_2015-08-28_HUMAN	>sp|O94813|SLIT2_HUMAN Slit homolog 2 protein OS=Homo sapiens GN=SLIT2 PE=1 SV=1	1	1	2	_NHLQLFPELLFLGTAK_.2|_NHLQLFPELLFLGTAK_.3
p / c	p	c	O94822	-0.29172	0.29172	-18.3073	0.816927	0.454137	0.289101	0.576738	O94822	LTN1_HUMAN	E3 ubiquitin-protein ligase listerin	LTN1	O94822	Homo sapiens	protein autoubiquitination	zinc ion binding,ligase activity,ubiquitin protein ligase activity		sp	1	6	uniprot_sprot_2015-08-28_HUMAN	>sp|O94822|LTN1_HUMAN E3 ubiquitin-protein ligase listerin OS=Homo sapiens GN=LTN1 PE=1 SV=6	2	25	31	_GC[+57]LLMPSSEDLLLTLFQLC[+57]AQSK_.3|_EQGTVPGFIGFGTSQSDLGYVPAIQGAEEIDSLVDSDFR_.4|_THLPDFLIC[+57]K_.3|_THLPDFLIC[+57]K_.2|_TAHNLENVLIHFWER_.4|_TAHNLENVLIHFWER_.3|_FLSTLLDSFSSSR_.3|_FLSTLLDSFSSSR_.2|_LPQSITNPK_.2|_NFLTSLVAGLSTER_.3|_NFLTSLVAGLSTER_.2|_DEITSVLQDHLIK_.3|_ESTFLHLSALWLK_.3|_VGVAVQQWR_.2|_HALVTPWLK_.2|_VLGNTSGLLQLLFNR_.3|_VLGNTSGLLQLLFNR_.2|_VVTC[+57]SLLALK_.2|_MNITYDNLR_.2|_FADEILESNK…
p / c	p	c	O94826	0.290567	0.290567	22.3121	1.22312	0.592076	0.283142	0.576738	O94826	TOM70_HUMAN	Mitochondrial import receptor subunit TOM70	TOMM70A	O94826	Homo sapiens	protein targeting to mitochondrion,macroautophagy,protein transmembrane transport	protein binding,protein transmembrane transporter activity	mitochondrion,mitochondrial outer membrane,mitochondrial outer membrane translocase complex,membrane,integral component of membrane,extracellular exosome	sp	1	1	uniprot_sprot_2015-08-28_HUMAN	>sp|O94826|TOM70_HUMAN Mitochondrial import receptor subunit TOM70 OS=Homo sapiens GN=TOMM70A PE=1 SV=1	3	29	43	_NVDLSTFYQNR_.2|_NVDLSTFYQNR_.3|_NREPLMPSPQFIK_.3|_NREPLM[+16]PSPQFIK_.3|_NREPLMPSPQFIK_.2|_C[+57]AEGYALYAQALTDQQQFGK_.3|_C[+57]AEGYALYAQALTDQQQFGK_.2|_LRPESALAQAQK_.3|_LRPESALAQAQK_.2|_AIEIDNK_.2|_GFEEVIK_.2|_SDEDKDKEGEALEVK_.4|_SDEDKDKEGEALEVK_.3|_SDEDKDKEGEALEVK_.2|_YGLKPPTL_.2|_GLLQLQWK_.2|_AAAFEQLQK_.2|_YMAEALLLR_.2|_ASPAPGSGHPEGPGAHLDMNSLDR_.4|_ASPAPGSGHPEGPGAHLDMNSLDR_.3|_C[+57]IDLEPDNATTY…
p / c	p	c	O94832	-0.855044	0.855044	-44.7152	0.552848	1.10352	0.116168	0.496892	O94832	MYO1D_HUMAN	Unconventional myosin-Id	MYO1D	O94832	Homo sapiens	negative regulation of phosphatase activity,cellular localization,early endosome to recycling endosome transport	microfilament motor activity,calmodulin binding,ATP binding,protein domain specific binding,actin-dependent ATPase activity,calcium-dependent protein binding,actin filament binding	endosome,smooth endoplasmic reticulum,cytosol,brush border,basolateral plasma membrane,myosin complex,axon,axolemma,cytoplasmic vesicle,neuron projection,neuronal cell body,myelin sheath,plasma membrane raft,extracellular exosome,apical dendrite	sp	1	2	uniprot_sprot_2015-08-28_HUMAN	>sp|O94832|MYO1D_HUMAN Unconventional myosin-Id OS=Homo sapiens GN=MYO1D PE=1 SV=2	3	45	66	_SIPASDLPQVR_.2|_LMYNSSNPVLK_.2|_LNQPQPDFTK_.2|_SSINDAAEFR_.2|_NSMIALVDNLASKEPYYVR_.3|_C[+57]GFQDDVAYGK_.2|_LFC[+57]WIVTR_.2|_SNC[+57]VLEAFGNAK_.2|_FVVDGDTPLIENGK_.2|_LSITEVTK_.2|_VVSIIAELLSTK_.2|_NSMIALVDNLASK_.2|_HQVEYLGLLENVR_.3|_HQVEYLGLLENVR_.2|_ELYERPPHLFAIADAAYK_.4|_ELYERPPHLFAIADAAYK_.3|_RFEEALQTIFNR_.3|_RFEEALQTIFNR_.2|_VTDEMFLEALNSK_.2|_VTDEM[+16]FLEALNSK_.2|_AWEGNYLASKPDTPQTSGTFVPVANEL…
p / c	p	c	O94855	-0.264261	0.264261	-16.7375	0.832625	0.685292	0.388251	0.590961	O94855	SC24D_HUMAN	Protein transport protein Sec24D	SEC24D	O94855	Homo sapiens	in utero embryonic development,antigen processing and presentation of peptide antigen via MHC class I,intracellular protein transport,ER to Golgi vesicle-mediated transport,antigen processing and presentation of exogenous peptide antigen via MHC class II,COPII vesicle coating	molecular_function,protein binding,zinc ion binding	Golgi membrane,endoplasmic reticulum membrane,cytosol,ER to Golgi transport vesicle membrane,COPII vesicle coat,perinuclear region of cytoplasm	sp	1	2	uniprot_sprot_2015-08-28_HUMAN	>sp|O94855|SC24D_HUMAN Protein transport protein Sec24D OS=Homo sapiens GN=SEC24D PE=1 SV=2	3	26	35	_VLPVYMNC[+57]LLK_.2|_YNNFQMHLDR_.3|_GQIPPLVTTDC[+57]MIQDQGNASPR_.3|_QAQIPLAAVIKPFATIPSNESPLYLVNHGESGPVR_.4|_SC[+57]ETDALINFFAK_.2|_NC[+57]VLLSRPEISTDER_.3|_NC[+57]VLLSRPEISTDER_.2|_ILFQPQTNVYDSLAK_.2|_ILFQPQTNVYDSLAK_.3|_LFIFHSSLPTAEAPGK_.3|_LFIFHSSLPTAEAPGK_.2|_YQC[+57]GFC[+57]NC[+57]VNDVPPFYFQHLDHIGR_.4|_VGFITYNK_.2|_KLDPDSIPSPIQVIENDR_.3|_KLDPDSIPSPIQVIENDR_.2|_GLYGGSSYVDFLC[+57]C[+57]VHK_.3|…
p / c	p	c	O94874	-0.743181	0.743181	-40.2579	0.597421	1.27004	0.211202	0.5494	O94874	UFL1_HUMAN	E3 UFM1-protein ligase 1	UFL1	O94874	Homo sapiens	osteoblast differentiation,positive regulation of cell proliferation,negative regulation of protein ubiquitination,negative regulation of NF-kappaB transcription factor activity,regulation of proteasomal ubiquitin-dependent protein catabolic process,regulation of protein localization,regulation of intracellular estrogen receptor signaling pathway,response to endoplasmic reticulum stress,positive …	protein binding,ligase activity,UFM1 transferase activity	nucleus,cytoplasm,endoplasmic reticulum,endoplasmic reticulum membrane,cytosol,membrane,neuron projection,protein complex	sp	1	2	uniprot_sprot_2015-08-28_HUMAN	>sp|O94874|UFL1_HUMAN E3 UFM1-protein ligase 1 OS=Homo sapiens GN=UFL1 PE=1 SV=2	3	45	57	_AVFVPDIYSR_.2|_LGIPDAVSYIK_.2|_GLFSAITRPTAVNSLISK_.3|_IISGHIDLDNR_.3|_IISGHIDLDNR_.2|_ELQELSSSIK_.2|_TQSTWVDSFFR_.2|_HIQDAPEEFISELAEYLIKPLNK_.3|_HIQDAPEEFISELAEYLIKPLNK_.4|_LAADFQR_.2|_QLEVVHTLDGK_.3|_QLEVVHTLDGK_.2|_EQEDVASTTRK_.3|_EQEDVASTTRK_.2|_IPEDQHALLVK_.3|_IPEDQHALLVK_.2|_TYLEVVR_.2|_C[+57]VPQIIAFLNSK_.3|_C[+57]VPQIIAFLNSK_.2|_LAEEVNDK_.2|_QISTLESVSTSKK_.3|_LHNSLNEK_.2|_TTQLLFLK_.2|_NC[+…
p / c	p	c	O94903	-0.692769	0.692769	-38.1335	0.618665	0.954796	0.135671	0.514486	O94903	PROSC_HUMAN	Proline synthase co-transcribed bacterial homolog protein	PROSC	O94903	Homo sapiens	biological_process	pyridoxal phosphate binding	intracellular,cytoplasm,mitochondrion,extracellular exosome	sp	1	1	uniprot_sprot_2015-08-28_HUMAN	>sp|O94903|PROSC_HUMAN Proline synthase co-transcribed bacterial homolog protein OS=Homo sapiens GN=PROSC PE=1 SV=1	3	13	20	_ILSLC[+57]PEIK_.2|_DLPAIQPR_.2|_TFGENYVQELLEK_.2|_TKPADMVIEAYGHGQR_.4|_TKPADM[+16]VIEAYGHGQR_.4|_TKPADMVIEAYGHGQR_.3|_TKPADMVIEAYGHGQR_.2|_HGLPPSETIAIVEHINAK_.4|_HGLPPSETIAIVEHINAK_.3|_IGSTIFGER_.2|_IGSTIFGERDYSK_.3|_IGSTIFGERDYSK_.2|_APLEVAQEH_.2|_LMAVPNLFMLETVDSVK_.3|_LM[+16]AVPNLFMLETVDSVK_.2|_LMAVPNLFMLETVDSVK_.2|_AVNERVQQAVAR_.2|_VMVQINTSGEESK_.2|_AGSMSAELGVGC[+57]ALR_.2|_KLNIPADQVELSMGMSAD…
p / c	p	c	O94905	-0.229947	0.229947	-14.7334	0.852666	0.85305	0.538273	0.629359	O94905	ERLN2_HUMAN	Erlin-2	ERLIN2	O94905	Homo sapiens	cholesterol metabolic process,peptidyl-tyrosine phosphorylation,ER-associated ubiquitin-dependent protein catabolic process,SREBP signaling pathway,negative regulation of cholesterol biosynthetic process,negative regulation of fatty acid biosynthetic process	protein tyrosine kinase activity,protein binding,cholesterol binding,ubiquitin protein ligase binding	cytoplasm,endoplasmic reticulum,endoplasmic reticulum membrane,plasma membrane,integral component of membrane,protein complex,membrane raft,extracellular exosome	sp	1	1	uniprot_sprot_2015-08-28_HUMAN	>sp|O94905|ERLN2_HUMAN Erlin-2 OS=Homo sapiens GN=ERLIN2 PE=1 SV=1	3	22	37	_ISEIEDAAFLAR_.2|_DIPNMFMDSAGSVSK_.2|_LTPEYLQLMK_.2|_SVQTTLQTDEVK_.2|_SVQTTLQTDEVK_.3|_IEVVNFLVPNAVYDIVK_.2|_IEVVNFLVPNAVYDIVK_.3|_LALQQDLTSMAPGLVIQAVR_.3|_LALQQDLTSMAPGLVIQAVR_.4|_LALQQDLTSM[+16]APGLVIQAVR_.3|_LALQQDLTSM[+16]APGLVIQAVR_.2|_LALQQDLTSMAPGLVIQAVR_.2|_VTKPNIPEAIR_.3|_VTKPNIPEAIR_.2|_VAQVAEITYGQK_.3|_VAQVAEITYGQK_.2|_IEEGHIGVYYR_.3|_IEEGHIGVYYR_.2|_AKADAEC[+57]YTAMK_.3|_AKADAEC[+57]Y…
p / c	p	c	O94906	-0.870653	0.870653	-45.3101	0.546899	0.689618	0.325025	0.585218	O94906	PRP6_HUMAN	Pre-mRNA-processing factor 6	PRPF6	O94906	Homo sapiens	spliceosomal tri-snRNP complex assembly,spliceosomal complex assembly,RNA splicing, via transesterification reactions,mRNA splicing, via spliceosome,RNA localization,RNA splicing,positive regulation of transcription from RNA polymerase II promoter	transcription coactivator activity,RNA binding,protein binding,ribonucleoprotein complex binding,poly(A) RNA binding,androgen receptor binding	nucleus,nucleoplasm,spliceosomal complex,U5 snRNP,membrane,nuclear speck,U4/U6 x U5 tri-snRNP complex,catalytic step 2 spliceosome	sp	1	1	uniprot_sprot_2015-08-28_HUMAN	>sp|O94906|PRP6_HUMAN Pre-mRNA-processing factor 6 OS=Homo sapiens GN=PRPF6 PE=1 SV=1	1	43	55	_AVIGIGIEEEDRK_.3|_AVIGIGIEEEDRK_.2|_AVVAQAVR_.2|_KC[+57]EHDPHVLLAVAK_.4|_KC[+57]EHDPHVLLAVAK_.3|_ETNPHHPPAWIASAR_.4|_ETNPHHPPAWIASAR_.3|_ETNPHHPPAWIASAR_.2|_ANGVEINR_.2|_HIWITAAK_.2|_HYEDFPK_.2|_AIYAYALQVFPSK_.3|_AIYAYALQVFPSK_.2|_C[+57]EHDPHVLLAVAK_.3|_LETYENAR_.2|_AAELETDIR_.2|_DANDPVDDR_.2|_DDEEADAIYAALDK_.3|_DDEEADAIYAALDK_.2|_C[+57]PHSTPLWLLLSR_.3|_C[+57]PHSTPLWLLLSR_.2|_ESLEALLQR_.2|_HLQTG…
p / c	p	c	O94915	1.36534	1.36534	157.637	2.57637	1.71136	0.108083	0.494636	O94915	FRYL_HUMAN	Protein furry homolog-like	FRYL	O94915	Homo sapiens	cell morphogenesis,transcription, DNA-templated,regulation of transcription, DNA-templated,neuron projection development,actin filament reorganization		cell cortex,site of polarized growth	sp	1	2	uniprot_sprot_2015-08-28_HUMAN	>sp|O94915|FRYL_HUMAN Protein furry homolog-like OS=Homo sapiens GN=FRYL PE=1 SV=2	3	133	221	_QKEQSPHVVQSVISLIMGMK_.3|_HALAGLFVEILIPVAAAVK_.2|_HALAGLFVEILIPVAAAVK_.3|_DKTMQLLEELVSELQLTDPVSSGVTHM[+16]DNPPYYR_.4|_DKTM[+16]QLLEELVSELQLTDPVSSGVTHMDNPPYYR_.4|_DKTMQLLEELVSELQLTDPVSSGVTHMDNPPYYR_.4|_SLQRGEDLQFDQLISSMSSVAEHC[+57]LPSLLR_.3|_SLQRGEDLQFDQLISSMSSVAEHC[+57]LPSLLR_.4|_HSLALYPLITC[+57]LLC[+57]VSQK_.2|_HSLALYPLITC[+57]LLC[+57]VSQK_.3|_HVVSVFK_.2|_RHDEDEDDSLKDR_.4|_RHDEDEDDSLKDR_.3|_RHDE…
p / c	p	c	O94916	3.13128	3.13128	776.209	8.76209	0.163171	0.0234472	0.310919	O94916	NFAT5_HUMAN	Nuclear factor of activated T-cells 5	NFAT5	O94916	Homo sapiens	cytokine production,transcription from RNA polymerase II promoter,response to osmotic stress,signal transduction,excretion,positive regulation of transcription from RNA polymerase II promoter,regulation of calcineurin-NFAT signaling cascade	RNA polymerase II core promoter proximal region sequence-specific DNA binding,transcriptional activator activity, RNA polymerase II core promoter proximal region sequence-specific binding,transcription factor activity, sequence-specific DNA binding	nucleus,nucleoplasm,cytoplasm	sp	1	1	uniprot_sprot_2015-08-28_HUMAN	>sp|O94916|NFAT5_HUMAN Nuclear factor of activated T-cells 5 OS=Homo sapiens GN=NFAT5 PE=1 SV=1	1	8	10	_VNIIPNALMTPLIPSSMIK_.2|_IVVQPETQHR_.3|_IVVQPETQHR_.2|_APHYVLSQLTTDNK_.3|_APHYVLSQLTTDNK_.2|_VPPYHDQHITLPVSVGIYVVTNAGR_.4|_SEDVTPMEVTAEK_.2|_AMQVESC[+57]SSAVGVSNR_.2|_SHDVQPFTYTPDPAAAGALNVNVK_.3|_QIQNSVFQTMVQMQHSGDNQPQVNLFSSTK_.3
p / c	p	c	O94919	-0.244371	0.244371	-15.5816	0.844184	0.580397	0.658096	0.659436	O94919	ENDD1_HUMAN	Endonuclease domain-containing 1 protein	ENDOD1	O94919	Homo sapiens	nucleic acid phosphodiester bond hydrolysis	nucleic acid binding,endonuclease activity,metal ion binding	membrane,extracellular exosome	sp	1	2	uniprot_sprot_2015-08-28_HUMAN	>sp|O94919|ENDD1_HUMAN Endonuclease domain-containing 1 protein OS=Homo sapiens GN=ENDOD1 PE=1 SV=2	1	11	13	_WLVEPQIDDPNSNLEEAINEAEAITSVNSLGSK_.4|_WLVEPQIDDPNSNLEEAINEAEAITSVNSLGSK_.3|_APRPAPGGAEQR_.3|_WYVNLHSLMDR_.3|_ILEVVNQIQDEER_.3|_ILEVVNQIQDEER_.2|_FFYAGTPPAGLAADSHVK_.3|_DSDIIEDVMVK_.2|_LVGEEEAGFGEC[+57]DK_.2|_QALNTDYLDSDYQR_.2|_ALTPQC[+57]GSGEDLYILTGTVPSDYR_.3|_LLPFNPQLFQNNC[+57]GETEQDTEK_.3|_STLLPPEASEGSSSFLGK_.2
p / c	p	c	O94925	-0.795273	0.795273	-42.3766	0.576234	0.59644	0.00697081	0.199838	O94925	GLSK_HUMAN	Glutaminase kidney isoform, mitochondrial	GLS	O94925	Homo sapiens	suckling behavior,regulation of respiratory gaseous exchange by neurological system process,glutamate biosynthetic process,glutamine catabolic process,chemical synaptic transmission,cellular amino acid biosynthetic process,glutamate secretion,protein homotetramerization	glutaminase activity,protein binding	mitochondrion,mitochondrial matrix,cytosol	sp	1	1	uniprot_sprot_2015-08-28_HUMAN	>sp|O94925|GLSK_HUMAN Glutaminase kidney isoform, mitochondrial OS=Homo sapiens GN=GLS PE=1 SV=1	4	40	63	_C[+57]VQSNIVLLTQAFR_.2|_C[+57]VQSNIVLLTQAFR_.3|_VADYIPQLAK_.2|_GSTHPQPGVSPPAAPAAPGPK_.3|_GSTHPQPGVSPPAAPAAPGPK_.4|_GSTHPQPGVSPPAAPAAPGPK_.2|_FSPDLWGVSVC[+57]TVDGQR_.2|_FSPDLWGVSVC[+57]TVDGQR_.3|_GIHFC[+57]HDLVSLC[+57]NFHNYDNLR_.5|_GIHFC[+57]HDLVSLC[+57]NFHNYDNLR_.4|_GIHFC[+57]HDLVSLC[+57]NFHNYDNLR_.3|_DGPGETDAFGNSEGK_.2|_SVINLLFAAYTGDVSALRR_.3|_SVINLLFAAYTGDVSALRR_.4|_VPFC[+57]LQSC[+57]VKPLK_.3|…
p / c	p	c	O94966	0.579077	0.579077	49.3894	1.49389	0.320801	0.237685	0.557948	O94966	UBP19_HUMAN	Ubiquitin carboxyl-terminal hydrolase 19	USP19	O94966	Homo sapiens	protein deubiquitination,ER-associated ubiquitin-dependent protein catabolic process,regulation of protein stability,response to endoplasmic reticulum stress,negative regulation of skeletal muscle tissue development,protein stabilization,protein K48-linked deubiquitination,positive regulation of cell cycle process,regulation of cellular response to hypoxia,negative regulation of proteasomal prote…	thiol-dependent ubiquitin-specific protease activity,protein binding,ubiquitin protein ligase binding,metal ion binding,Hsp90 protein binding,Lys48-specific deubiquitinase activity	endoplasmic reticulum membrane,cytosol,integral component of membrane	sp	1	2	uniprot_sprot_2015-08-28_HUMAN	>sp|O94966|UBP19_HUMAN Ubiquitin carboxyl-terminal hydrolase 19 OS=Homo sapiens GN=USP19 PE=1 SV=2	1	25	30	_VFLPSHSLDTVSPSDTLLC[+57]FELLSSELAK_.4|_VFLPSHSLDTVSPSDTLLC[+57]FELLSSELAK_.3|_QSAEEVIVK_.2|_YAYVLFYR_.2|_VLPVFYFAR_.2|_LAQLLEGYAR_.2|_LQEFVLVASK_.2|_LPNVLIVQLK_.2|_INDLVEFPVR_.2|_SEDTGLDSVATR_.2|_VGYC[+57]NQLC[+57]QK_.2|_ENSTASEVLDSLSQSVHVKPENLR_.4|_ENSTASEVLDSLSQSVHVKPENLR_.3|_VSRPEAAVPGYQHPSEAMNAHTPQFFIYK_.5|_VSRPEAAVPGYQHPSEAMNAHTPQFFIYK_.4|_VSITFDPFLYLPVPLPQK_.3|_VSITFDPFLYLPVPLPQK_.2|_VVVLE…
p / c	p	c	O94973	-0.431025	0.431025	-25.8265	0.741735	0.593304	0.13528	0.514486	O94973	AP2A2_HUMAN	AP-2 complex subunit alpha-2	AP2A2	O94973	Homo sapiens	intracellular protein transport,microtubule-based movement,antigen processing and presentation of exogenous peptide antigen via MHC class II,negative regulation of epidermal growth factor receptor signaling pathway,ephrin receptor signaling pathway,regulation of defense response to virus by virus,Wnt signaling pathway, planar cell polarity pathway,clathrin-dependent endocytosis	molecular_function,lipid binding,protein transporter activity,protein kinase binding,clathrin adaptor activity	cytosol,plasma membrane,cytoplasmic, membrane-bounded vesicle,AP-2 adaptor complex,endocytic vesicle membrane,clathrin-coated endocytic vesicle membrane,endolysosome membrane	sp	1	2	uniprot_sprot_2015-08-28_HUMAN	>sp|O94973|AP2A2_HUMAN AP-2 complex subunit alpha-2 OS=Homo sapiens GN=AP2A2 PE=1 SV=2	3	39	61	_TTQIGC[+57]LLR_.2|_TSVSLAVSR_.2|_AVDLLYAMC[+57]DR_.2|_TVFEALQAPAC[+57]HENLVK_.3|_EMAEAFAGEIPK_.2|_M[+16]FIFYGNK_.2|_MFIFYGNK_.2|_IIGFGSALLEEVDPNPANFVGAGIIHTK_.4|_IIGFGSALLEEVDPNPANFVGAGIIHTK_.3|_VLVAGDTMDSVK_.2|_FVNLFPEVKPTIQDVLR_.3|_FVNLFPEVKPTIQDVLR_.2|_FFQPTEMASQDFFQR_.2|_FFQPTEMASQDFFQR_.3|_LTEC[+57]LETILNK_.2|_TSPDLVPMGDWTSR_.2|_YGGTFQNVSVQLPITLNK_.3|_YGGTFQNVSVQLPITLNK_.2|_NAVLFEAISLIIHHDS…
p / c	p	c	O94979	0.164787	0.164787	12.1	1.121	0.802184	0.636215	0.653488	O94979	SC31A_HUMAN	Protein transport protein Sec31A	SEC31A	O94979	Homo sapiens	antigen processing and presentation of peptide antigen via MHC class I,ER to Golgi vesicle-mediated transport,protein transport,antigen processing and presentation of exogenous peptide antigen via MHC class II,IRE1-mediated unfolded protein response,COPII vesicle coating,response to calcium ion	protein binding,calcium-dependent protein binding	Golgi membrane,cytoplasm,endoplasmic reticulum,endoplasmic reticulum membrane,cytosol,ER to Golgi transport vesicle membrane,vesicle coat,COPII vesicle coat,ER to Golgi transport vesicle,intracellular membrane-bounded organelle,perinuclear region of cytoplasm,endoplasmic reticulum exit site	sp	1	3	uniprot_sprot_2015-08-28_HUMAN	>sp|O94979|SC31A_HUMAN Protein transport protein Sec31A OS=Homo sapiens GN=SEC31A PE=1 SV=3	3	51	78	_TTFEDLIQR_.2|_LVTFENVR_.2|_LITAVVMK_.2|_LIWGPYK_.2|_YLELLGYR_.2|_NVWSFLK_.2|_IIAGDKEVVIAQNDK_.3|_IIAGDKEVVIAQNDK_.2|_ISVYSIMGGSTDGLR_.2|_ISVYSIM[+16]GGSTDGLR_.2|_ATVWDLR_.2|_AQDGSHPLSLQDLIEK_.3|_AQDGSHPLSLQDLIEK_.2|_RLEFLYDK_.2|_EQTLSPTITSGLHNIAR_.3|_EQTLSPTITSGLHNIAR_.2|_SDQLQQAVQSQGFINYC[+57]QK_.3|_SDQLQQAVQSQGFINYC[+57]QK_.2|_MADAIILAIAGGQELLAR_.3|_MADAIILAIAGGQELLAR_.2|_M[+16]ADAIILAIAGGQELL…
p / c	p	c	O95049	0.24747	0.24747	18.7124	1.18712	0.368221	0.516169	0.624483	O95049	ZO3_HUMAN	Tight junction protein ZO-3	TJP3	O95049	Homo sapiens		protein binding	nucleus,plasma membrane,bicellular tight junction	sp	1	3	uniprot_sprot_2015-08-28_HUMAN	>sp|O95049|ZO3_HUMAN Tight junction protein ZO-3 OS=Homo sapiens GN=TJP3 PE=1 SV=3	1	14	19	_LNYVQYYPIVVFFIPESRPALK_.3|_GDVFHVLDTLHPGPGQSHAR_.5|_GDVFHVLDTLHPGPGQSHAR_.4|_GDVFHVLDTLHPGPGQSHAR_.3|_ISAHQGAQVDSR_.3|_GFGIAISGGR_.2|_HALLDVTPSAIER_.3|_HALLDVTPSAIER_.2|_VGDSFYIR_.2|_RPVVILGPVADIAMQK_.3|_RPVVILGPVADIAMQK_.2|_THFELEPSPPSGLGFTR_.3|_AEQLASLEAAQR_.2|_AVGVGPGSSAGSNAR_.2|_LTAEMPDQFEIAETVSR_.3|_LTAEMPDQFEIAETVSR_.2|_THFELEPSPPSGLGFTRGDVFHVLDTLHPGPGQSHAR_.6|_DRPGGSMVVSDVVPGGPAEGR_.3|_SS…
p / c	p	c	O95071	0.14728	0.14728	10.748	1.10748	0.600095	0.573937	0.636051	O95071	UBR5_HUMAN	E3 ubiquitin-protein ligase UBR5	UBR5	O95071	Homo sapiens	protein polyubiquitination,DNA repair,ubiquitin-dependent protein catabolic process,cellular response to DNA damage stimulus,cell proliferation,positive regulation of protein import into nucleus, translocation,positive regulation of catenin import into nucleus,protein ubiquitination involved in ubiquitin-dependent protein catabolic process,progesterone receptor signaling pathway,positive regulati…	RNA binding,ubiquitin-protein transferase activity,protein binding,zinc ion binding,ubiquitin-ubiquitin ligase activity,ubiquitin binding	nucleus,nucleoplasm,cytoplasm,membrane	sp	1	2	uniprot_sprot_2015-08-28_HUMAN	>sp|O95071|UBR5_HUMAN E3 ubiquitin-protein ligase UBR5 OS=Homo sapiens GN=UBR5 PE=1 SV=2	3	67	83	_IVLLSANSIR_.2|_ILGLC[+57]LLQNELC[+57]PITLNR_.3|_ILGLC[+57]LLQNELC[+57]PITLNR_.2|_LSAVEAIANAISVVSSNGPGNR_.3|_LSAVEAIANAISVVSSNGPGNR_.4|_FIC[+57]IGALYSELLAVSSK_.2|_FIC[+57]IGALYSELLAVSSK_.3|_GLLDVLPK_.2|_NAQNPSLHHPR_.3|_PGPSAHDLAAQLK_.3|_IDELQVVK_.2|_LDC[+57]FTHC[+57]LIVK_.3|_LSLELFGR_.2|_FAQLALER_.2|_VLLLPLER_.2|_VDEAMELIIAHGR_.3|_TTNSSHANGAAQAPR_.3|_MLVVAEQPLHAMR_.3|_MLVVAEQPLHAMR_.2|_QLSIDTRPFR…
p / c	p	c	O95140	-2.76097	2.76097	-85.2475	0.147525	1.17418	0.185965	0.533678	O95140	MFN2_HUMAN	Mitofusin-2	MFN2	O95140	Homo sapiens	blastocyst formation,protein targeting to mitochondrion,apoptotic process,response to unfolded protein,mitochondrial membrane organization,blood coagulation,mitochondrial fusion,macroautophagy,protein localization to pre-autophagosomal structure,negative regulation of Ras protein signal transduction,camera-type eye morphogenesis,negative regulation of smooth muscle cell proliferation,mitochondrio…	GTPase activity,protein binding,GTP binding,ubiquitin protein ligase binding	mitochondrion,mitochondrial outer membrane,cytosol,microtubule cytoskeleton,integral component of membrane,intrinsic component of mitochondrial outer membrane	sp	1	3	uniprot_sprot_2015-08-28_HUMAN	>sp|O95140|MFN2_HUMAN Mitofusin-2 OS=Homo sapiens GN=MFN2 PE=1 SV=3	1	26	30	_LSRPNIFILNNR_.3|_LIMDSLHMAAR_.3|_LIMDSLHMAAR_.2|_GISEVLAR_.2|_RFEEC[+57]ISQSAVK_.3|_RFEEC[+57]ISQSAVK_.2|_TVNQLAHALHQDK_.3|_QITEEVER_.2|_SQIDMLVPR_.2|_QFVEHASEK_.2|_PNIFILNNR_.2|_VLPSGIGHTTNC[+57]FLR_.3|_QLHAGSLVSVMWPNSK_.3|_QLELLAQDYK_.2|_MFEFQNFER_.2|_KIEVLDSLQSK_.2|_NAELDPVTTEEQVLDVK_.3|_NAELDPVTTEEQVLDVK_.2|_STVINAMLWDK_.2|_FEEC[+57]ISQSAVK_.2|_WDASASEPEYMEEVRR_.3|_EQQVYC[+57]EEMR_.2|_VEGTDG…
p / c	p	c	O95159	-2.05099	2.05099	-75.8681	0.241319	2.40556	0.186701	0.533678	O95159	ZFPL1_HUMAN	Zinc finger protein-like 1	ZFPL1	O95159	Homo sapiens	regulation of transcription, DNA-templated,vesicle-mediated transport	DNA binding,zinc ion binding	nucleus,Golgi apparatus,integral component of membrane	sp	1	2	uniprot_sprot_2015-08-28_HUMAN	>sp|O95159|ZFPL1_HUMAN Zinc finger protein-like 1 OS=Homo sapiens GN=ZFPL1 PE=1 SV=2	2	10	15	_LC[+57]NIPLASR_.2|_VTNLFC[+57]FEHR_.3|_VTNLFC[+57]FEHR_.2|_VNVC[+57]EHC[+57]LVANHAK_.4|_VNVC[+57]EHC[+57]LVANHAK_.3|_VNVC[+57]EHC[+57]LVANHAK_.2|_LATVNWAR_.2|_DDDRTPGLHGDC[+57]DDDKYR_.4|_TPGLHGDC[+57]DDDKYR_.3|_DDDRTPGLHGDC[+57]DDDK_.3|_LVC[+57]YDLFHWAC[+57]LNER_.3|_LVC[+57]YDLFHWAC[+57]LNER_.2|_NTAPAGYQC[+57]PSC[+57]NGPIFPPTNLAGPVASALR_.4|_NTAPAGYQC[+57]PSC[+57]NGPIFPPTNLAGPVASALR_.3|_C[+57]IVQ…
p / c	p	c	O95168	-0.175236	0.175236	-11.4378	0.885622	0.428696	0.666317	0.660832	O95168	NDUB4_HUMAN	NADH dehydrogenase [ubiquinone] 1 beta subcomplex subunit 4	NDUFB4	O95168	Homo sapiens	mitochondrial electron transport, NADH to ubiquinone,response to oxidative stress,mitochondrial respiratory chain complex I assembly	NADH dehydrogenase (ubiquinone) activity	nucleoplasm,mitochondrion,mitochondrial inner membrane,mitochondrial respiratory chain complex I,integral component of membrane,nuclear membrane,extracellular exosome	sp	1	3	uniprot_sprot_2015-08-28_HUMAN	>sp|O95168|NDUB4_HUMAN NADH dehydrogenase [ubiquinone] 1 beta subcomplex subunit 4 OS=Homo sapiens GN=NDUFB4 PE=1 SV=3	1	7	10	_GLIENPALLR_.2|_REYLLQYNDPNRR_.4|_REYLLQYNDPNRR_.3|_TINVYPNFRPTPK_.3|_EYLLQYNDPNRR_.3|_EYLLQYNDPNRR_.2|_TLPETLDPAEYNISPETR_.3|_TLPETLDPAEYNISPETR_.2|_EYLLQYNDPNR_.2|_TLPETLDPAEYNISPETRR_.3
p / c	p	c	O95169	-0.848224	0.848224	-44.4532	0.555468	1.48413	0.33597	0.585218	O95169	NDUB8_HUMAN	NADH dehydrogenase [ubiquinone] 1 beta subcomplex subunit 8, mitochondrial	NDUFB8	O95169	Homo sapiens	mitochondrial electron transport, NADH to ubiquinone,mitochondrial respiratory chain complex I assembly	NADH dehydrogenase (ubiquinone) activity	mitochondrial inner membrane,mitochondrial respiratory chain complex I,endoplasmic reticulum,integral component of membrane	sp	1	1	uniprot_sprot_2015-08-28_HUMAN	>sp|O95169|NDUB8_HUMAN NADH dehydrogenase [ubiquinone] 1 beta subcomplex subunit 8, mitochondrial OS=Homo sapiens GN=NDUFB8 PE=1 SV=1	2	7	8	_QYPYNNLYLER_.2|_DMFPGPYPR_.2|_LNWGEPMHWHLDMYNR_.4|_GGDPSKEPER_.2|_SQHERDPWYSWDQPGLR_.4|_SQHERDPWYSWDQPGLR_.3|_GGDPSKEPERVVHYEI_.3|_DPWYSWDQPGLR_.2
p / c	p	c	O95178	-0.147042	0.147042	-9.68999	0.9031	1.01075	0.870826	0.732782	O95178	NDUB2_HUMAN	NADH dehydrogenase [ubiquinone] 1 beta subcomplex subunit 2, mitochondrial	NDUFB2	O95178	Homo sapiens	mitochondrial electron transport, NADH to ubiquinone,mitochondrial respiratory chain complex I assembly	NADH dehydrogenase (ubiquinone) activity	mitochondrial inner membrane,mitochondrial respiratory chain complex I	sp	1	1	uniprot_sprot_2015-08-28_HUMAN	>sp|O95178|NDUB2_HUMAN NADH dehydrogenase [ubiquinone] 1 beta subcomplex subunit 2, mitochondrial OS=Homo sapiens GN=NDUFB2 PE=1 SV=1	1	1	1	_YRQFPQLTR_.3
p / c	p	c	O95182	-0.301242	0.301242	-18.8447	0.811553	0.270888	0.360561	0.586468	O95182	NDUA7_HUMAN	NADH dehydrogenase [ubiquinone] 1 alpha subcomplex subunit 7	NDUFA7	O95182	Homo sapiens	mitochondrial electron transport, NADH to ubiquinone,mitochondrial translation,mitochondrial respiratory chain complex I assembly	structural constituent of ribosome,NADH dehydrogenase (ubiquinone) activity	mitochondrion,mitochondrial inner membrane,mitochondrial respiratory chain complex I,mitochondrial ribosome	sp	1	3	uniprot_sprot_2015-08-28_HUMAN	>sp|O95182|NDUA7_HUMAN NADH dehydrogenase [ubiquinone] 1 alpha subcomplex subunit 7 OS=Homo sapiens GN=NDUFA7 PE=1 SV=3	1	10	12	_ALVSGKPAESSAVAATEK_.3|_ALVSGKPAESSAVAATEK_.2|_NWASGHDLQGK_.3|_NWASGHDLQGK_.2|_AVTPAPPIK_.2|_ALVSGKPAESSAVAATEKK_.4|_LRNWASGHDLQGK_.3|_PAESSAVAATEK_.2|_LSNNYYC[+57]TR_.2|_WELSSDQPYL_.2|_ESVPPSIIMSSQK_.2|_RWELSSDQPYL_.2
p / c	p	c	O95183	0.487446	0.487446	40.196	1.40196	0.635035	0.473905	0.615771	O95183	VAMP5_HUMAN	Vesicle-associated membrane protein 5	VAMP5	O95183	Homo sapiens	exocytosis,vesicle fusion,muscle organ development,skeletal muscle tissue development,cell differentiation,Golgi to plasma membrane protein transport	SNARE binding,SNAP receptor activity,protein binding	late endosome,Golgi apparatus,plasma membrane,integral component of plasma membrane,cell surface,intercalated disc,cytoplasmic vesicle membrane,SNARE complex,integral component of organelle membrane,perinuclear region of cytoplasm,extracellular exosome	sp	1	1	uniprot_sprot_2015-08-28_HUMAN	>sp|O95183|VAMP5_HUMAN Vesicle-associated membrane protein 5 OS=Homo sapiens GN=VAMP5 PE=1 SV=1	1	2	2	_SDQLLDMSSTFNK_.2|_TQDAGIASGPGN_.2
p / c	p	c	O95197	-0.0718775	0.0718775	-4.86009	0.951399	0.266313	0.62683	0.650556	O95197	RTN3_HUMAN	Reticulon-3	RTN3	O95197	Homo sapiens	apoptotic process,chemical synaptic transmission,viral process,vesicle-mediated transport,endoplasmic reticulum tubular network organization,endoplasmic reticulum tubular network assembly	protein binding	Golgi membrane,extracellular space,endoplasmic reticulum,endoplasmic reticulum membrane,plasma membrane,endomembrane system,integral component of membrane,extracellular exosome	sp	1	2	uniprot_sprot_2015-08-28_HUMAN	>sp|O95197|RTN3_HUMAN Reticulon-3 OS=Homo sapiens GN=RTN3 PE=1 SV=2	2	4	5	_TQIDHYVGIAR_.3|_TQIDHYVGIAR_.2|_LFLVEDLVDSLK_.2|_SVIQAVQK_.2|_SIVEKIQAKLPGIAK_.2
p / c	p	c	O95202	-0.149955	0.149955	-9.87217	0.901278	0.609935	0.656654	0.659436	O95202	LETM1_HUMAN	LETM1 and EF-hand domain-containing protein 1, mitochondrial	LETM1	O95202	Homo sapiens	cellular metal ion homeostasis,cristae formation	calcium ion binding,protein binding,ribosome binding	mitochondrion,mitochondrial inner membrane,integral component of membrane	sp	1	1	uniprot_sprot_2015-08-28_HUMAN	>sp|O95202|LETM1_HUMAN LETM1 and EF-hand domain-containing protein 1, mitochondrial OS=Homo sapiens GN=LETM1 PE=1 SV=1	2	43	58	_AMYLPDTLSPADQLK_.2|_AM[+16]YLPDTLSPADQLK_.2|_LAPANGMPTGENVISVAELINAMK_.3|_LAPANGM[+16]PTGENVISVAELINAMK_.3|_VLDELKHYYHGFR_.4|_ALGVTEDR_.2|_LLWIDTK_.2|_IRETGERPSNEEIMR_.4|_IRETGERPSNEEIMR_.3|_LIAEEGVDSLNVK_.3|_LIAEEGVDSLNVK_.2|_GSATKDFSVFFQK_.3|_GSATKDFSVFFQK_.2|_RSEVAKDFEPER_.3|_KLEEGGPVYSPPAEVVVKK_.4|_KLEEGGPVYSPPAEVVVKK_.3|_VAEVEGEQVDNKAK_.3|_AKLEATLQEEAAIQQEHR_.4|_AKLEATLQEEAAIQQEHR_.3|_ETGER…
[truncated: 2,959 more rows]

## Sheet: Candidates_fibro_all
Comparison (group1/group2)	Condition Numerator	Condition Denominator	Group	AVG Log Ratio	Absolute AVG Log Ratio	% Change	Ratio	Standard Deviation	Pvalue	Qvalue	ProteinGroups	ProteinNames	ProteinDescriptions	Genes	UniProtIds	Organisms	GO Biological Process	GO Molecular Function	GO Cellular Component	Database	Protein Existence	Sequence Version	FASTAName	FASTAHeader	# Data Points	# Unique Peptides	# Unique EG.Id	EG.Id
[truncated: 3,333 more rows]

[truncated: 1 more sheets: Legend]
