# Supplementary material for: SUCLA2 mutations cause global protein succinylation contributing to the pathomechanism of a hereditary mitochondrial disease
Source: Nat Commun. 2020 Nov 23;11:5927. doi: 10.1038/s41467-020-19743-4 (PMC7684291; doi:10.1038/s41467-020-19743-4)
Supplement: Supplementary file 6 — Supplementary Data 3 [file 41467_2020_19743_MOESM6_ESM.xlsx]

## Sheet: Candidates_myo_Q<0.05
Supplementary Table 3: Protein level changes detected from patient-derived myotubes
condition p=patient; c=control					filtered by Q value <0.05
Comparison (group1/group2)	Condition Numerator	Condition Denominator	Group	AVG Log Ratio	Absolute AVG Log Ratio	% Change	Ratio	Standard Deviation	Pvalue	Qvalue	ProteinGroups	ProteinNames	ProteinDescriptions	Genes	UniProtIds	Organisms	GO Biological Process	GO Molecular Function	GO Cellular Component	Database	Protein Existence	Sequence Version	FASTAName	FASTAHeader	# Data Points	# Unique Peptides	# Unique EG.Id	EG.Id
pat / cont	pat	cont	A0AV96	-0.487885	0.487885	-28.693	0.71307	0.091047	0.083524	0.153996	A0AV96	RBM47_HUMAN	RNA-binding protein 47	RBM47	A0AV96	Homo sapiens	hematopoietic progenitor cell differentiation,cytidine to uridine editing	nucleotide binding,poly(A) RNA binding	nucleus	sp	1	2	uniprot_sprot_2015-08-28_HUMAN	>sp|A0AV96|RBM47_HUMAN RNA-binding protein 47 OS=Homo sapiens GN=RBM47 PE=1 SV=2	1	23	32	_LFIGGIPK_.2|_NRGFAFVEYESHR_.4|_NRGFAFVEYESHR_.3|_DYAFVHFTSR_.3|_DYAFVHFTSR_.2|_GC[+57]EVFVGK_.2|_GFAFVEYESHR_.3|_GFAFVEYESHR_.2|_KREEILEEIAK_.3|_KREEILEEIAK_.2|_NLMIETTEDTIKK_.3|_NLM[+16]IETTEDTIKK_.3|_NLMIETTEDTIKK_.2|_YGGPPPGWEGPHPQR_.3|_YGGPPPGWEGPHPQR_.2|_TAEDSTAAM[+16]SSDSAAGSSAK_.3|_TAEDSTAAMSSDSAAGSSAK_.2|_GYAFVMYC[+57]HK_.2|_VPEGVAGAPNEAALLALMER_.3|_VPEGVAGAPNEAALLALMER_.2|_TGYSMVQENGQR_…
pat / cont	pat	cont	A0AVT1	0.823571	0.823571	76.9781	1.76978	1.81796	0.31764	0.277024	A0AVT1	UBA6_HUMAN	Ubiquitin-like modifier-activating enzyme 6	UBA6	A0AVT1	Homo sapiens	ubiquitin-dependent protein catabolic process,learning,locomotory behavior,protein ubiquitination,amygdala development,hippocampus development,protein ubiquitination involved in ubiquitin-dependent protein catabolic process,dendritic spine development	ubiquitin activating enzyme activity,protein binding,ATP binding,FAT10 activating enzyme activity	cytoplasm,cytosol	sp	1	1	uniprot_sprot_2015-08-28_HUMAN	>sp|A0AVT1|UBA6_HUMAN Ubiquitin-like modifier-activating enzyme 6 OS=Homo sapiens GN=UBA6 PE=1 SV=1	3	57	84	_NLVLAGIK_.2|_MYSIEPADRFK_.3|_MLYVPVMPGHAK_.3|_MLYVPVMPGHAK_.2|_FISADVHGIWSR_.3|_FISADVHGIWSR_.2|_AILSNEATK_.2|_DKFESSFSHKPSLFNK_.4|_DKFESSFSHKPSLFNK_.3|_NAIFQLEK_.2|_DDDHNGHIDFITAASNLR_.4|_DDDHNGHIDFITAASNLR_.3|_KPDHVPISSEDER_.3|_KPDHVPISSEDER_.2|_AVTIHDTEK_.2|_VVQTDETAR_.2|_QDVIITALDNVEAR_.3|_QDVIITALDNVEAR_.2|_SYTAADATLK_.2|_YYFSHDTD_.2|_ALQLLHC[+57]FPLDIR_.3|_ALQLLHC[+57]FPLDIR_.2|_MYSIEPADR_…
pat / cont	pat	cont	A0FGR8	0.821277	0.821277	76.697	1.76697	0.532412	0.01291	0.0659962	A0FGR8	ESYT2_HUMAN	Extended synaptotagmin-2	ESYT2	A0FGR8	Homo sapiens	lipid transport,endocytosis,cell-cell adhesion	calcium ion binding,calcium-dependent phospholipid binding,phosphatidylethanolamine binding,phosphatidylcholine binding,phosphatidylinositol binding,cadherin binding involved in cell-cell adhesion	integral component of plasma membrane,cell-cell adherens junction,membrane,intrinsic component of endoplasmic reticulum membrane,extrinsic component of cytoplasmic side of plasma membrane,organelle membrane contact site	sp	1	1	uniprot_sprot_2015-08-28_HUMAN	>sp|A0FGR8|ESYT2_HUMAN Extended synaptotagmin-2 OS=Homo sapiens GN=ESYT2 PE=1 SV=1	3	31	40	_SDPYGIIR_.2|_VLVALASEELAK_.2|_VDVGQQPLR_.2|_ALALLEDEER_.2|_RERPPDHQHSAQVK_.4|_GANTHLSTFSFTK_.3|_GANTHLSTFSFTK_.2|_IHFIEAQDLQGK_.3|_IHFIEAQDLQGK_.2|_SSSSLLASPGHISVK_.3|_SSSSLLASPGHISVK_.2|_ERPPDHQHSAQVK_.3|_IHFIEAQDLQGKDTYLK_.4|_IHFIEAQDLQGKDTYLK_.3|_VGNQIFQSR_.2|_HMWPFIC[+57]QFIEK_.3|_HMWPFIC[+57]QFIEK_.2|_AQPPEAGPQGLHDLGR_.3|_AQPPEAGPQGLHDLGR_.2|_ITVPLVSEVQIAQLR_.3|_ITVPLVSEVQIAQLR_.2|_ISSNPNPV…
pat / cont	pat	cont	A1L0T0	0.800155	0.800155	74.1288	1.74129	2.27453	0.706105	0.423938	A1L0T0	ILVBL_HUMAN	Acetolactate synthase-like protein	ILVBL	A1L0T0	Homo sapiens	biological_process	magnesium ion binding,molecular_function,transferase activity,thiamine pyrophosphate binding	membrane,integral component of membrane	sp	1	2	uniprot_sprot_2015-08-28_HUMAN	>sp|A1L0T0|ILVBL_HUMAN Acetolactate synthase-like protein OS=Homo sapiens GN=ILVBL PE=1 SV=2	1	22	36	_EQVPSLGSNVAC[+57]GLAYTDYHK_.3|_EQVPSLGSNVAC[+57]GLAYTDYHK_.2|_VLHDAQQQC[+57]R_.3|_VLHDAQQQC[+57]R_.2|_DGHPVVVNILIGR_.3|_DGHPVVVNILIGR_.2|_GALQAVDQLSLFRPLC[+57]K_.4|_GALQAVDQLSLFRPLC[+57]K_.3|_GALQAVDQLSLFRPLC[+57]K_.2|_HEVTAVFAADAMAR_.3|_HEVTAVFAADAMAR_.2|_FIFTLVGGHISPLLVAC[+57]EK_.4|_FIFTLVGGHISPLLVAC[+57]EK_.3|_FIFTLVGGHISPLLVAC[+57]EK_.2|_HKIPVMALVGNDAGWTQISR_.4|_KADVIVLAGTVC[+57]DFR_.3|_HGGE…
pat / cont	pat	cont	A1L390	1.6567	1.6567	215.295	3.15295	3.03662	0.581641	0.380848	A1L390	PKHG3_HUMAN	Pleckstrin homology domain-containing family G member 3	PLEKHG3	A1L390	Homo sapiens	regulation of Rho protein signal transduction,positive regulation of GTPase activity	Rho guanyl-nucleotide exchange factor activity		sp	1	1	uniprot_sprot_2015-08-28_HUMAN	>sp|A1L390|PKHG3_HUMAN Pleckstrin homology domain-containing family G member 3 OS=Homo sapiens GN=PLEKHG3 PE=1 SV=1	1	8	9	_DLDSC[+57]NSDPVAVASC[+57]FVER_.3|_IVQLSHVMDSHVSER_.4|_YHLLLQEIAK_.2|_FFFNPSAVSQR_.2|_DSLC[+57]FTVTHYK_.2|_SAMEEPSSSEAPAK_.2|_LQEIQSLLINWK_.2|_IIDTPGLLKPEQVSALFGNIENIYALNSQLLR_.4|_IIDTPGLLKPEQVSALFGNIENIYALNSQLLR_.3
pat / cont	pat	cont	A1X283	-0.428877	0.428877	-25.716	0.74284	0.121216	0.125577	0.184399	A1X283	SPD2B_HUMAN	SH3 and PX domain-containing protein 2B	SH3PXD2B	A1X283	Homo sapiens	skeletal system development,eye development,superoxide metabolic process,heart development,extracellular matrix disassembly,cell differentiation,positive regulation of catalytic activity,positive regulation of fat cell differentiation,oxidation-reduction process,bone development,adipose tissue development,podosome assembly,protein localization to membrane	protein binding,phosphatidylinositol-5-phosphate binding,superoxide-generating NADPH oxidase activator activity,phosphatidylinositol-3-phosphate binding,SH2 domain binding,phosphatidylinositol-4-phosphate binding,phosphatidylinositol-3,5-bisphosphate binding	podosome,cytoplasm,cell junction,cell projection	sp	1	3	uniprot_sprot_2015-08-28_HUMAN	>sp|A1X283|SPD2B_HUMAN SH3 and PX domain-containing protein 2B OS=Homo sapiens GN=SH3PXD2B PE=1 SV=3	1	12	13	_GAVVEVIQK_.2|_FEGRPVPDGDAK_.3|_EGWAPASYLK_.2|_SKTDLPEEKPDATPQNPFLK_.4|_SKTDLPEEKPDATPQNPFLK_.3|_AKPFLSNSLGGQDDTR_.3|_DQDEMNLER_.2|_PNFLAPLPHEVTQLR_.3|_TSNASRPNFLAPLPHEVTQLR_.4|_AAAASVPNADGLK_.2|_YTVIYPYTAR_.2|_RLIPIDEYC[+57]K_.2|_SLLDGEGPQAVGGQDVAFSR_.3
pat / cont	pat	cont	A3KMH1	0.664131	0.664131	58.4613	1.58461	0.397695	0.254992	0.252157	A3KMH1	VWA8_HUMAN	von Willebrand factor A domain-containing protein 8	VWA8	A3KMH1	Homo sapiens		ATP binding,ATPase activity	extracellular region,mitochondrion	sp	1	2	uniprot_sprot_2015-08-28_HUMAN	>sp|A3KMH1|VWA8_HUMAN von Willebrand factor A domain-containing protein 8 OS=Homo sapiens GN=VWA8 PE=1 SV=2	1	51	57	_IIDGLTGEK_.2|_LIHDRELSLYDGSR_.4|_LIHDRELSLYDGSR_.3|_ENVVVIHPDFR_.3|_LGHILVVDEADK_.3|_SGVVTVDMGGHIR_.3|_IGAVSAPIYNAHEK_.3|_IGAVSAPIYNAHEK_.2|_LVAAFGELR_.2|_NWLVFYK_.2|_TLILEGLEK_.2|_C[+57]EVTSGTLR_.2|_DSGEDVSSPK_.2|_QLQAEMMQSHMVK_.3|_QLQAEMMQSHMVK_.2|_VIALGLPVPR_.2|_DIYYLPFK_.2|_HAIQWLYPYSILLGHEGK_.4|_HAIQWLYPYSILLGHEGK_.3|_MMENHVSQASVTIR_.3|_APTNVTC[+57]ILK_.2|_IVANSANVNGR_.2|_LSQYPNENLHSAVTK_.3…
pat / cont	pat	cont	A5A3E0	-0.962646	0.962646	-48.6885	0.513115	1.35849	0.251418	0.251205	A5A3E0	POTEF_HUMAN	POTE ankyrin domain family member F	POTEF	A5A3E0	Homo sapiens	retina homeostasis		extracellular space,cell cortex,extracellular exosome,blood microparticle	sp	1	2	uniprot_sprot_2015-08-28_HUMAN	>sp|A5A3E0|POTEF_HUMAN POTE ankyrin domain family member F OS=Homo sapiens GN=POTEF PE=1 SV=2	2	2	2	_VAPEEHPVLLTEATLNPK_.3|_LC[+57]YVALDFEQEMATVASSSSLEK_.3
pat / cont	pat	cont	A5YKK6	-1.30931	1.30931	-59.6486	0.403514	2.74129	0.409922	0.310859	A5YKK6	CNOT1_HUMAN	CCR4-NOT transcription complex subunit 1	CNOT1	A5YKK6	Homo sapiens	negative regulation of transcription from RNA polymerase II promoter,nuclear-transcribed mRNA poly(A) tail shortening,transcription, DNA-templated,DNA damage response, signal transduction by p53 class mediator resulting in cell cycle arrest,multicellular organism development,positive regulation of cytoplasmic mRNA processing body assembly,negative regulation of translation,negative regulation of …	protein binding,protein domain specific binding,estrogen receptor binding,protein complex scaffold,retinoic acid receptor binding,poly(A) RNA binding,armadillo repeat domain binding,poly(A)-specific ribonuclease activity	cytoplasmic mRNA processing body,extracellular space,nucleus,cytoplasm,cytosol,membrane,CCR4-NOT complex,CCR4-NOT core complex,intracellular membrane-bounded organelle	sp	1	2	uniprot_sprot_2015-08-28_HUMAN	>sp|A5YKK6|CNOT1_HUMAN CCR4-NOT transcription complex subunit 1 OS=Homo sapiens GN=CNOT1 PE=1 SV=2	2	88	114	_ILLVDER_.2|_EIDDEANSYFQR_.2|_PAPHLFAQLSK_.3|_NLDEQLSAPKK_.3|_GLHNVVYGIQR_.3|_GLHNVVYGIQR_.2|_TDDLITR_.2|_AAANFSDR_.2|_C[+57]YHNLDAFVR_.3|_KDFALDSEESR_.3|_KDFALDSEESR_.2|_NSFASALR_.2|_AVQELVHPVVDR_.3|_AVQELVHPVVDR_.2|_NKPILHTDLDVK_.3|_TRSPVTFLSDLR_.3|_TRSPVTFLSDLR_.2|_TVTVTRPTGVSFK_.3|_TVTVTRPTGVSFK_.2|_EVTAAQVAR_.2|_ASQQEIQHIVNR_.3|_ASQQEIQHIVNR_.2|_ILPDSGGVAK_.2|_C[+57]LFSHVDFSGDGK_.3|_C[+57]LF…
pat / cont	pat	cont	A6NCE7;Q9GZQ8	-0.499406	0.499406	-29.2602	0.707398	0.55993	0.42675	0.318254	A6NCE7;Q9GZQ8	MP3B2_HUMAN;MLP3B_HUMAN	Microtubule-associated proteins 1A/1B light chain 3 beta 2;Microtubule-associated proteins 1A/1B light chain 3B	MAP1LC3B2;MAP1LC3B	A6NCE7;Q9GZQ8	Homo sapiens	autophagosome assembly,mitophagy,cellular response to nitrogen starvation;autophagosome assembly,cellular response to nitrogen starvation,macroautophagy,regulation of mitophagy	microtubule binding;protein binding,microtubule binding,ubiquitin protein ligase binding	autophagosome membrane,cytosol,microtubule,endomembrane system,cytoplasmic vesicle;autophagosome membrane,intracellular,mitochondrion,autophagosome,cytosol,microtubule,axoneme,endomembrane system,organelle membrane,cytoplasmic vesicle	sp	2;1	1;3	uniprot_sprot_2015-08-28_HUMAN	>sp|A6NCE7|MP3B2_HUMAN Microtubule-associated proteins 1A/1B light chain 3 beta 2 OS=Homo sapiens GN=MAP1LC3B2 PE=2 SV=1;>sp|Q9GZQ8|MLP3B_HUMAN Microtubule-associated proteins 1A/1B light chain 3B OS=Homo sapiens GN=MAP1LC3B PE=1 SV=3	1	3	3	_EQHPTKIPVIIER_.3|_IPVIIER_.2|_FLVPDHVNMSELIK_.3
pat / cont	pat	cont	A6NCW0;A8MUK1;C9J2P7;C9JJH3;C9JLJ4;C9JPN9;C9JVI0;D6R901;D6R9N7;D6RA61;D6RBQ6;D6RCP7;D6RJB6;Q0WX57;Q7RTZ2	-1.10419	1.10419	-53.4835	0.465165	0.657313	0.253644	0.252144	A6NCW0;A8MUK1;C9J2P7;C9JJH3;C9JLJ4;C9JPN9;C9JVI0;D6R901;D6R9N7;D6RA61;D6RBQ6;D6RCP7;D6RJB6;Q0WX57;Q7RTZ2	U17L3_HUMAN;U17L5_HUMAN;U17LF_HUMAN;U17LA_HUMAN;U17LD_HUMAN;UL17C_HUMAN;U17LB_HUMAN;U17LL_HUMAN;U17LI_HUMAN;U17LM_HUMAN;U17LH_HUMAN;U17LJ_HUMAN;U17LK_HUMAN;U17LO_HUMAN;U17L1_HUMAN	Ubiquitin carboxyl-terminal hydrolase 17-like protein 3;Ubiquitin carboxyl-terminal hydrolase 17-like protein 5;Ubiquitin carboxyl-terminal hydrolase 17-like protein 15;Ubiquitin carboxyl-terminal hydrolase 17-like protein 10;Ubiquitin carboxyl-terminal hydrolase 17-like protein 13;Ubiquitin carboxyl-terminal hydrolase 17-like protein 12;Ubiquitin carboxyl-terminal hydrolase 17-like protein 11;Ub…	USP17L3;USP17L5;USP17L15;USP17L10;USP17L13;USP17L12;USP17L11;USP17L21;USP17L18;USP17L22;USP17L17;USP17L19;USP17L20;USP17L24;USP17L1	A6NCW0;A8MUK1;C9J2P7;C9JJH3;C9JLJ4;C9JPN9;C9JVI0;D6R901;D6R9N7;D6RA61;D6RBQ6;D6RCP7;D6RJB6;Q0WX57;Q7RTZ2	Homo sapiens	ubiquitin-dependent protein catabolic process,apoptotic process,protein deubiquitination;ubiquitin-dependent protein catabolic process,apoptotic process,protein deubiquitination;ubiquitin-dependent protein catabolic process,protein deubiquitination;ubiquitin-dependent protein catabolic process,protein deubiquitination;ubiquitin-dependent protein catabolic process,protein deubiquitination;ubiquiti…	thiol-dependent ubiquitinyl hydrolase activity;thiol-dependent ubiquitinyl hydrolase activity;thiol-dependent ubiquitinyl hydrolase activity;thiol-dependent ubiquitinyl hydrolase activity;thiol-dependent ubiquitinyl hydrolase activity;thiol-dependent ubiquitinyl hydrolase activity;thiol-dependent ubiquitinyl hydrolase activity;thiol-dependent ubiquitinyl hydrolase activity;thiol-dependent ubiquit…	nucleus,endoplasmic reticulum;nucleus,endoplasmic reticulum;nucleus,endoplasmic reticulum;nucleus,endoplasmic reticulum;nucleus,endoplasmic reticulum;nucleus,endoplasmic reticulum;nucleus,endoplasmic reticulum;nucleus,endoplasmic reticulum;nucleus,endoplasmic reticulum;nucleus,endoplasmic reticulum;nucleus,endoplasmic reticulum;nucleus,endoplasmic reticulum;nucleus,endoplasmic reticulum;nucleus,n…	sp	3;3;3;3;3;3;3;3;3;3;3;3;3;1;3	1;2;1;1;1;1;1;1;1;1;1;1;1;2;1	uniprot_sprot_2015-08-28_HUMAN	>sp|A6NCW0|U17L3_HUMAN Ubiquitin carboxyl-terminal hydrolase 17-like protein 3 OS=Homo sapiens GN=USP17L3 PE=3 SV=1;>sp|A8MUK1|U17L5_HUMAN Ubiquitin carboxyl-terminal hydrolase 17-like protein 5 OS=Homo sapiens GN=USP17L5 PE=3 SV=2;>sp|C9J2P7|U17LF_HUMAN Ubiquitin carboxyl-terminal hydrolase 17-like protein 15 OS=Homo sapiens GN=USP17L15 PE=3 SV=1;>sp|C9JJH3|U17LA_HUMAN Ubiquitin carboxyl-termina…	1	1	1	_FLQEQNK_.2
pat / cont	pat	cont	A6NDG6	-2.76001	2.76001	-85.2377	0.147623	0.668091	0.10792	0.173541	A6NDG6	PGP_HUMAN	Phosphoglycolate phosphatase	PGP	A6NDG6	Homo sapiens	glycerol biosynthetic process,glycerophospholipid metabolic process,dephosphorylation,peptidyl-tyrosine dephosphorylation,negative regulation of gluconeogenesis	glycerol-1-phosphatase activity,magnesium ion binding,phosphoprotein phosphatase activity,protein tyrosine phosphatase activity,phosphoglycolate phosphatase activity,glycerol-3-phosphatase activity,nucleotide phosphatase activity, acting on free nucleotides	cytosol	sp	1	1	uniprot_sprot_2015-08-28_HUMAN	>sp|A6NDG6|PGP_HUMAN Phosphoglycolate phosphatase OS=Homo sapiens GN=PGP PE=1 SV=1	1	17	22	_GETAVPGAPEALR_.2|_AVEMAAQR_.2|_TILTLTGVSTLGDVK_.3|_TILTLTGVSTLGDVK_.2|_AVVVGFDPHFSYM[+16]K_.3|_AVVVGFDPHFSYMK_.3|_AVVVGFDPHFSYMK_.2|_LGFITNNSSK_.2|_QADIIGKPSR_.2|_FIAGTGC[+57]LVR_.2|_NNQESDC[+57]VSK_.2|_FIFDC[+57]VSQEYGINPER_.3|_FIFDC[+57]VSQEYGINPER_.2|_M[+16]VPDFYVDSIADLLPALQG_.3|_LDTDILLGATC[+57]GLK_.2|_TVM[+16]VGDRLDTDILLGATC[+57]GLK_.3|_TVMVGDRLDTDILLGATC[+57]GLK_.3|_AQALLADVDTLLFDC[+57]DGV…
pat / cont	pat	cont	A6NHL2	-0.548829	0.548829	-31.6425	0.683575	1.68094	0.724614	0.430021	A6NHL2	TBAL3_HUMAN	Tubulin alpha chain-like 3	TUBAL3	A6NHL2	Homo sapiens	cytoskeleton organization,microtubule-based process	GTPase activity,structural constituent of cytoskeleton,GTP binding	cytoplasm,microtubule	sp	1	2	uniprot_sprot_2015-08-28_HUMAN	>sp|A6NHL2|TBAL3_HUMAN Tubulin alpha chain-like 3 OS=Homo sapiens GN=TUBAL3 PE=1 SV=2	1	4	7	_KLAEQC[+57]GGLQGFLIFRSFGGGTGSGFTSLLMER_.4|_SLFHPEQLLSGK_.3|_SLFHPEQLLSGK_.2|_SFGGGTGSGFTSLLMER_.3|_SFGGGTGSGFTSLLM[+16]ER_.2|_SFGGGTGSGFTSLLMER_.2|_FEGPLNVDLIEFQTNLVPYPR_.3
pat / cont	pat	cont	A6NHQ2	2.69851	2.69851	549.129	6.49129	3.7652	0.247194	0.250387	A6NHQ2	FBLL1_HUMAN	rRNA/tRNA 2'-O-methyltransferase fibrillarin-like protein 1	FBLL1	A6NHQ2	Homo sapiens	box C/D snoRNA 3'-end processing,tRNA processing,rRNA methylation,histone glutamine methylation	RNA binding,rRNA methyltransferase activity,histone-glutamine methyltransferase activity	Cajal body,box C/D snoRNP complex,small-subunit processome	sp	3	2	uniprot_sprot_2015-08-28_HUMAN	>sp|A6NHQ2|FBLL1_HUMAN rRNA/tRNA 2'-O-methyltransferase fibrillarin-like protein 1 OS=Homo sapiens GN=FBLL1 PE=3 SV=2	2	3	5	_IVALNAHTFLR_.3|_TNIIPVLEDAR_.2|_TNIIPVLEDAR_.3|_RTNIIPVLEDAR_.3|_RTNIIPVLEDAR_.2
pat / cont	pat	cont	A6NHR9	-0.149579	0.149579	-9.84863	0.901514	3.23519	0.958433	0.506103	A6NHR9	SMHD1_HUMAN	Structural maintenance of chromosomes flexible hinge domain-containing protein 1	SMCHD1	A6NHR9	Homo sapiens	chromosome organization,inactivation of X chromosome by DNA methylation	ATP binding	Barr body,nuclear chromosome, telomeric region	sp	1	2	uniprot_sprot_2015-08-28_HUMAN	>sp|A6NHR9|SMHD1_HUMAN Structural maintenance of chromosomes flexible hinge domain-containing protein 1 OS=Homo sapiens GN=SMCHD1 PE=1 SV=2	1	85	105	_FSGAPNLPVYVVDC[+57]SSSGTSILTGSAIQVQNIK_.3|_ITHC[+57]PTLLTR_.3|_ITHC[+57]PTLLTR_.2|_SDYAGFR_.2|_FLHHLIIEEK_.3|_FLHHLIIEEK_.2|_IAHLAQIEDDR_.3|_IAHLAQIEDDR_.2|_IKPPTPAVSNVR_.3|_EIISHISQHGGK_.3|_EIISHISQHGGK_.2|_ERIDFLPHYDTLVK_.4|_ERIDFLPHYDTLVK_.3|_EKESELGDRPLQVGER_.4|_LMILPDPEKPVR_.3|_LM[+16]ILPDPEKPVR_.3|_NRKPSDSVHITNDDER_.4|_NRKPSDSVHITNDDER_.3|_VETTDC[+57]PVPPKR_.3|_AHVEGDGVVEGIIR_.3|_AHVEGDGVV…
pat / cont	pat	cont	A6NKD9	-0.0346067	0.0346067	-2.37021	0.976298	0.667835	0.95343	0.504781	A6NKD9	CC85C_HUMAN	Coiled-coil domain-containing protein 85C	CCDC85C	A6NKD9	Homo sapiens	cerebral cortex development		bicellular tight junction,apical junction complex	sp	1	1	uniprot_sprot_2015-08-28_HUMAN	>sp|A6NKD9|CC85C_HUMAN Coiled-coil domain-containing protein 85C OS=Homo sapiens GN=CCDC85C PE=1 SV=1	1	12	14	_ELVLLLDEER_.2|_LGDAASSKPSIR_.3|_VLEVHENLDR_.3|_HAAGAVWHEVAR_.3|_VGLMLEHGGLMR_.3|_SLDDLSAPPHHR_.3|_AALAATGAASGGGGGGGGAGSR_.3|_AALAATGAASGGGGGGGGAGSR_.2|_SIPNGLHDPSSTYIR_.3|_LQQHLLEIR_.2|_QLQDSC[+57]EEDLSEKEK_.3|_QLQDSC[+57]EEDLSEKEK_.2|_LLAQQAGSGEFR_.2|_QLQDSC[+57]EEDLSEK_.2
pat / cont	pat	cont	A8MWD9;P62308	0.679054	0.679054	60.109	1.60109	0.348113	0.221392	0.236761	A8MWD9;P62308	RUXGL_HUMAN;RUXG_HUMAN	Putative small nuclear ribonucleoprotein G-like protein 15;Small nuclear ribonucleoprotein G	SNRPGP15;SNRPG	A8MWD9;P62308	Homo sapiens	mRNA splicing, via spliceosome;spliceosomal complex assembly,spliceosomal snRNP assembly,mRNA splicing, via spliceosome,termination of RNA polymerase II transcription,histone mRNA metabolic process,RNA splicing,nuclear import	RNA binding;protein binding,poly(A) RNA binding,RNA binding	spliceosomal complex,small nucleolar ribonucleoprotein complex;nucleoplasm,spliceosomal complex,U5 snRNP,U7 snRNP,U1 snRNP,U2 snRNP,U4 snRNP,U12-type spliceosomal complex,small nucleolar ribonucleoprotein complex,cytosol,small nuclear ribonucleoprotein complex,methylosome,SMN-Sm protein complex,P granule,U2-type prespliceosome,precatalytic spliceosome,catalytic step 2 spliceosome,spliceosomal tri…	sp	5;1	2;1	uniprot_sprot_2015-08-28_HUMAN	>sp|A8MWD9|RUXGL_HUMAN Putative small nuclear ribonucleoprotein G-like protein 15 OS=Homo sapiens GN=SNRPGP15 PE=5 SV=2;>sp|P62308|RUXG_HUMAN Small nuclear ribonucleoprotein G OS=Homo sapiens GN=SNRPG PE=1 SV=1	1	3	5	_GNSIIMLEALERV_.2|_GNSIIM[+16]LEALERV_.2|_HVQGILR_.2|_GNSIIMLEALER_.2|_GNSIIM[+16]LEALER_.2
pat / cont	pat	cont	E9PAV3	-0.74925	0.74925	-40.5087	0.594913	0.406038	0.00122686	0.0219056	E9PAV3	NACAM_HUMAN	Nascent polypeptide-associated complex subunit alpha, muscle-specific form	NACA	E9PAV3	Homo sapiens	transcription, DNA-templated,regulation of transcription, DNA-templated	DNA binding	nucleus,cytoplasm	sp	1	1	uniprot_sprot_2015-08-28_HUMAN	>sp|E9PAV3|NACAM_HUMAN Nascent polypeptide-associated complex subunit alpha, muscle-specific form OS=Homo sapiens GN=NACA PE=1 SV=1	4	16	28	_IEDLSQQAQLAAAEK_.2|_IEDLSQQAQLAAAEK_.3|_GAPTTPAATPPSPK_.2|_GAPTPPAATPPSPK_.2|_NILFVITKPDVYK_.3|_NILFVITKPDVYK_.2|_IEDLSQQAQLAAAEKFK_.3|_SKNILFVITKPDVYK_.4|_SKNILFVITKPDVYK_.3|_SKNILFVITKPDVYK_.2|_KVDGISHTSALAPVASSPK_.4|_DIELVMSQANVSR_.3|_DIELVMSQANVSR_.2|_DIELVM[+16]SQANVSR_.2|_KDPTVLPLVQAAPK_.3|_SPASDTYIVFGEAK_.3|_SPASDTYIVFGEAK_.2|_SKNILFVITKPDVYKSPASDTYIVFGEAK_.5|_SKNILFVITKPDVYKSPASDTYIVFGEA…
pat / cont	pat	cont	E9PQ53;O95298	3.44463	3.44463	988.769	10.8877	0.718308	0.0931999	0.162178	E9PQ53;O95298	NDUCR_HUMAN;NDUC2_HUMAN	NADH dehydrogenase [ubiquinone] 1 subunit C2, isoform 2;NADH dehydrogenase [ubiquinone] 1 subunit C2	NDUFC2-KCTD14;NDUFC2	E9PQ53;O95298	Homo sapiens	mitochondrial electron transport, NADH to ubiquinone;mitochondrial electron transport, NADH to ubiquinone,mitochondrial respiratory chain complex I assembly	NADH dehydrogenase (ubiquinone) activity;NADH dehydrogenase (ubiquinone) activity	mitochondrial inner membrane,integral component of membrane,respiratory chain;cytoplasm,mitochondrial inner membrane,mitochondrial respiratory chain complex I,integral component of membrane	sp	1	1	uniprot_sprot_2015-08-28_HUMAN	>sp|E9PQ53|NDUCR_HUMAN NADH dehydrogenase [ubiquinone] 1 subunit C2, isoform 2 OS=Homo sapiens GN=NDUFC2-KCTD14 PE=1 SV=1;>sp|O95298|NDUC2_HUMAN NADH dehydrogenase [ubiquinone] 1 subunit C2 OS=Homo sapiens GN=NDUFC2 PE=1 SV=1	1	1	1	_FLPDEAR_.2
pat / cont	pat	cont	O00115	2.92288	2.92288	658.361	7.58361	0.689125	0.105166	0.171155	O00115	DNS2A_HUMAN	Deoxyribonuclease-2-alpha	DNASE2	O00115	Homo sapiens	DNA metabolic process,apoptotic DNA fragmentation,erythrocyte differentiation	DNA binding,deoxyribonuclease II activity	lysosome,extracellular exosome	sp	1	2	uniprot_sprot_2015-08-28_HUMAN	>sp|O00115|DNS2A_HUMAN Deoxyribonuclease-2-alpha OS=Homo sapiens GN=DNASE2 PE=1 SV=2	1	6	6	_ALINSPEGAVGR_.2|_AFQPLVK_.2|_YLDESSGGWR_.2|_NYQPC[+57]NGMAR_.2|_GPWTC[+57]VGDMNR_.2|_GGGTLC[+57]AQLPALWK_.2
pat / cont	pat	cont	O00116	0.539411	0.539411	45.3379	1.45338	0.961045	0.227594	0.241305	O00116	ADAS_HUMAN	Alkyldihydroxyacetonephosphate synthase, peroxisomal	AGPS	O00116	Homo sapiens	lipid biosynthetic process,ether lipid biosynthetic process,oxidation-reduction process	protein binding,alkylglycerone-phosphate synthase activity,oxidoreductase activity, acting on CH-OH group of donors,FAD binding	nucleolus,mitochondrion,peroxisome,peroxisomal membrane,peroxisomal matrix,membrane,intracellular membrane-bounded organelle	sp	1	1	uniprot_sprot_2015-08-28_HUMAN	>sp|O00116|ADAS_HUMAN Alkyldihydroxyacetonephosphate synthase, peroxisomal OS=Homo sapiens GN=AGPS PE=1 SV=1	3	34	55	_RAASAATAAPTATPAAQESGTIPK_.3|_EYVDPNNIFGNR_.2|_FGGLAAGEDNGQR_.2|_ESGYC[+57]TGHEPDSLEFSTVGGWVSTR_.3|_WNGWGYNDSK_.2|_IPDIVLWPTC[+57]HDDVVK_.3|_TIISLDTSQMNR_.2|_TIISLDTSQMNR_.3|_TIISLDTSQM[+16]NR_.2|_GVQFAPFSTC[+57]R_.2|_GVQFAPFSTC[+57]R_.3|_ESISDVGFGMLK_.2|_ESISDVGFGM[+16]LK_.2|_AHGHC[+57]LHEIFLLR_.4|_EEILANGGSLSHHHGVGK_.4|_EEILANGGSLSHHHGVGK_.3|_EEILANGGSLSHHHGVGK_.2|_KGQIELTGK_.2|_NIYGNIEDLVVHIK_…
pat / cont	pat	cont	O00148	1.38437	1.38437	161.057	2.61057	2.39466	0.100795	0.167641	O00148	DX39A_HUMAN	ATP-dependent RNA helicase DDX39A	DDX39A	O00148	Homo sapiens	mRNA splicing, via spliceosome,termination of RNA polymerase II transcription,RNA export from nucleus,mRNA export from nucleus,cellular response to DNA damage stimulus,regulation of gene expression,RNA secondary structure unwinding,mRNA 3'-end processing	ATP-dependent RNA helicase activity,protein binding,ATP binding,ATPase activity,poly(A) RNA binding	nucleus,nucleoplasm,spliceosomal complex,membrane,cytoplasm	sp	1	2	uniprot_sprot_2015-08-28_HUMAN	>sp|O00148|DX39A_HUMAN ATP-dependent RNA helicase DDX39A OS=Homo sapiens GN=DDX39A PE=1 SV=2	5	28	52	_DFLLKPELLR_.3|_DFLLKPELLR_.2|_ILVATNLFGR_.2|_GSYVSIHSSGFR_.3|_GSYVSIHSSGFR_.2|_GLAITFVSDENDAK_.2|_GLAITFVSDENDAK_.3|_DVQEIFR_.2|_AIVDC[+57]GFEHPSEVQHEC[+57]IPQAILGMDVLC[+57]QAK_.4|_AIVDC[+57]GFEHPSEVQHEC[+57]IPQAILGMDVLC[+57]QAK_.5|_AIVDC[+57]GFEHPSEVQHEC[+57]IPQAILGM[+16]DVLC[+57]QAK_.4|_NC[+57]PHVVVGTPGR_.3|_NC[+57]PHVVVGTPGR_.2|_KDEEVLK_.2|_KNC[+57]PHVVVGTPGR_.3|_ILNDVQDR_.2|_LTLHGLQQYYVK_.3|…
pat / cont	pat	cont	O00151	-0.94277	0.94277	-47.9767	0.520233	1.19802	0.111833	0.175441	O00151	PDLI1_HUMAN	PDZ and LIM domain protein 1	PDLIM1	O00151	Homo sapiens	response to hypoxia,regulation of transcription, DNA-templated,response to oxidative stress,cell-cell adhesion	transcription coactivator activity,zinc ion binding,cadherin binding involved in cell-cell adhesion	transcription factor complex,cytoplasm,cytoskeleton,cell-cell adherens junction,focal adhesion	sp	1	4	uniprot_sprot_2015-08-28_HUMAN	>sp|O00151|PDLI1_HUMAN PDZ and LIM domain protein 1 OS=Homo sapiens GN=PDLIM1 PE=1 SV=4	3	27	50	_C[+57]GTGIVGVFVK_.2|_GHFFVEDQIYC[+57]EK_.3|_GHFFVEDQIYC[+57]EK_.2|_GC[+57]TDNLTLTVAR_.2|_GC[+57]TDNLTLTVAR_.3|_VITNQYNNPAGLYSSENISNFNNALESK_.3|_VITNQYNNPAGLYSSENISNFNNALESK_.4|_LVGGKDFEQPLAISR_.3|_LVGGKDFEQPLAISR_.2|_SAMPFTASPASSTTAR_.2|_SAM[+16]PFTASPASSTTAR_.2|_IKGC[+57]TDNLTLTVAR_.3|_IKGC[+57]TDNLTLTVAR_.2|_MNLASEPQEVLHIGSAHNR_.4|_M[+16]NLASEPQEVLHIGSAHNR_.4|_MNLASEPQEVLHIGSAHNR_.3|_MNLASEPQE…
pat / cont	pat	cont	O00154	1.3628	1.3628	157.185	2.57185	1.98552	0.153542	0.19954	O00154	BACH_HUMAN	Cytosolic acyl coenzyme A thioester hydrolase	ACOT7	O00154	Homo sapiens	coenzyme A biosynthetic process,long-chain fatty-acyl-CoA biosynthetic process,medium-chain fatty-acyl-CoA catabolic process,long-chain fatty-acyl-CoA catabolic process,medium-chain fatty acid biosynthetic process,palmitic acid biosynthetic process	fatty-acyl-CoA binding,protein binding,palmitoyl-CoA hydrolase activity,long-chain fatty acyl-CoA binding,protein homodimerization activity,acyl-CoA hydrolase activity,carboxylic ester hydrolase activity	nucleoplasm,cytoplasm,mitochondrion,cytosol,extracellular exosome	sp	1	3	uniprot_sprot_2015-08-28_HUMAN	>sp|O00154|BACH_HUMAN Cytosolic acyl coenzyme A thioester hydrolase OS=Homo sapiens GN=ACOT7 PE=1 SV=3	3	22	42	_ATLWYVPLSLK_.2|_LMDEVAGIVAAR_.2|_LMDEVAGIVAAR_.3|_LM[+16]DEVAGIVAAR_.2|_IMRPDDANVAGNVHGGTILK_.4|_IM[+16]RPDDANVAGNVHGGTILK_.4|_IMRPDDANVAGNVHGGTILK_.3|_IM[+16]RPDDANVAGNVHGGTILK_.3|_MIEEAGAIISTR_.2|_MIEEAGAIISTR_.3|_M[+16]IEEAGAIISTR_.2|_VLEVPPVVYSR_.3|_VLEVPPVVYSR_.2|_GC[+57]VITISGR_.2|_SLPVPQLVPETEDEKKR_.4|_SLPVPQLVPETEDEKKR_.3|_RQGHAEPQP_.2|_TNIVTASVDAINFHDKIR_.4|_TNIVTASVDAINFHDKIR_.3|_TNIVT…
pat / cont	pat	cont	O00159	-0.0836262	0.0836262	-5.63173	0.943683	1.0545	0.853623	0.475831	O00159	MYO1C_HUMAN	Unconventional myosin-Ic	MYO1C	O00159	Homo sapiens	protein targeting,protein targeting to membrane,positive regulation of cell migration,positive regulation of actin filament polymerization,positive regulation of cell migration by vascular endothelial growth factor signaling pathway,Fc-gamma receptor signaling pathway involved in phagocytosis,positive regulation of gene expression, epigenetic,mRNA transport,positive regulation of protein targetin…	microfilament motor activity,actin binding,receptor binding,protein binding,calmodulin binding,ATP binding,protein C-terminus binding,Ral GTPase binding,actin-dependent ATPase activity	nuclear pore,nucleoplasm,nucleolus,cytoplasm,cytosol,plasma membrane,microvillus,brush border,basal plasma membrane,membrane,cytoplasmic, membrane-bounded vesicle,lateral plasma membrane,unconventional myosin complex,filamentous actin,ruffle membrane,membrane raft,myosin I complex,stereocilium membrane,extracellular exosome,stress fiber	sp	1	4	uniprot_sprot_2015-08-28_HUMAN	>sp|O00159|MYO1C_HUMAN Unconventional myosin-Ic OS=Homo sapiens GN=MYO1C PE=1 SV=4	3	70	97	_DNYPQSVPR_.2|_LGTDEISPR_.2|_DLQIYSR_.2|_LLQFYAETC[+57]PAPER_.2|_SLASKDVESPSWR_.3|_LLSVEGSTLR_.2|_VLQALGSEPIQYAVPVVK_.2|_VLQALGSEPIQYAVPVVK_.3|_YLGLLENLR_.2|_VTMESALTAR_.2|_TSFLLNLR_.2|_DGTIDFTPGSELLITK_.2|_LLQSNPVLEAFGNAK_.2|_LLQSNPVLEAFGNAK_.3|_GEELLSPLNLEQAAYAR_.3|_GEELLSPLNLEQAAYAR_.2|_SLC[+57]PETWPTWAGRPQDGVAVLVR_.3|_SLC[+57]PETWPTWAGRPQDGVAVLVR_.4|_DVESPSWR_.2|_TFTWLVGK_.2|_DQAVMISGESGAGKTE…
pat / cont	pat	cont	O00170	-0.616349	0.616349	-34.768	0.65232	0.17174	0.123846	0.182995	O00170	AIP_HUMAN	AH receptor-interacting protein	AIP	O00170	Homo sapiens	protein targeting to mitochondrion,xenobiotic metabolic process,signal transduction,regulation of protein kinase A signaling,protein maturation by protein folding,negative regulation of cyclic-nucleotide phosphodiesterase activity,regulation of nucleic acid-templated transcription	transcription coactivator activity,signal transducer activity,protein binding,transcription factor binding,aryl hydrocarbon receptor binding,GAF domain binding,unfolded protein binding	nucleoplasm,cytoplasm,cytosol,aryl hydrocarbon receptor complex,plasma membrane	sp	1	2	uniprot_sprot_2015-08-28_HUMAN	>sp|O00170|AIP_HUMAN AH receptor-interacting protein OS=Homo sapiens GN=AIP PE=1 SV=2	1	19	29	_VLELDPALAPVVSR_.2|_VLELDPALAPVVSR_.3|_AVPLIHQEGNR_.3|_AVPLIHQEGNR_.2|_NIAVGKDPLEGQR_.3|_NIAVGKDPLEGQR_.2|_LPVWETIVC[+57]TMR_.3|_LPVWETIVC[+57]TMR_.2|_RVIQEGRGELPDFQDGTK_.4|_RVIQEGRGELPDFQDGTK_.3|_GKPMELIIGK_.2|_TLHSDDEGTVLDDSR_.3|_TLHSDDEGTVLDDSR_.2|_HC[+57]C[+57]GVAQMR_.2|_YYDAIAC[+57]LK_.2|_HVVLYPLVAK_.2|_FKLPVWETIVC[+57]TMR_.3|_GELPDFQDGTK_.2|_AHAAVWNAQEAQADFAK_.3|_AHAAVWNAQEAQADFAK_.2|_EHSSL…
pat / cont	pat	cont	O00186	0.346808	0.346808	27.1744	1.27174	0.270239	0.320603	0.277376	O00186	STXB3_HUMAN	Syntaxin-binding protein 3	STXBP3	O00186	Homo sapiens	vesicle docking involved in exocytosis,brain development,glucose transport,protein to membrane docking,insulin secretion,response to insulin,neutrophil degranulation,negative regulation of calcium ion-dependent exocytosis,protein heterooligomerization,platelet aggregation	protein binding,syntaxin-1 binding,syntaxin binding	cytosol,plasma membrane,basolateral plasma membrane,apical plasma membrane,platelet alpha granule,specific granule,extracellular exosome,tertiary granule	sp	1	2	uniprot_sprot_2015-08-28_HUMAN	>sp|O00186|STXB3_HUMAN Syntaxin-binding protein 3 OS=Homo sapiens GN=STXBP3 PE=1 SV=2	1	24	32	_MTDLLEEGITVVENIYK_.2|_MTDLLEEGITVVENIYK_.3|_LAQLVEK_.2|_SVDC[+57]FLHDFASK_.3|_SVDC[+57]FLHDFASK_.2|_ATVFDDC[+57]K_.2|_DRSAEETFQLSR_.3|_KLEDYYKIDEK_.3|_VLLPVLLNK_.2|_HRHIAVVLEEIPK_.3|_TEQDLALGTDAEGQK_.3|_TEQDLALGTDAEGQK_.2|_ATVFDDC[+57]KK_.2|_SC[+57]EVIIGSTHVLTPK_.3|_SC[+57]EVIIGSTHVLTPK_.2|_QVVHLNLAEDC[+57]MNK_.3|_QVVHLNLAEDC[+57]MNK_.2|_ALYFITPTSK_.2|_SAEETFQLSR_.2|_C[+57]AYEVSQAHK_.2|_DIMEDAID…
pat / cont	pat	cont	O00193	-0.622649	0.622649	-35.0523	0.649477	0.170098	0.12148	0.181441	O00193	SMAP_HUMAN	Small acidic protein	SMAP	O00193	Homo sapiens	biological_process	molecular_function	cellular_component	sp	1	1	uniprot_sprot_2015-08-28_HUMAN	>sp|O00193|SMAP_HUMAN Small acidic protein OS=Homo sapiens GN=SMAP PE=1 SV=1	1	6	12	_SASPDDDLGSSNWEAADLGNEER_.3|_INEELESQYQQSMDSK_.3|_INEELESQYQQSM[+16]DSK_.3|_INEELESQYQQSMDSK_.2|_INEELESQYQQSM[+16]DSK_.2|_KINEELESQYQQSMDSK_.3|_KINEELESQYQQSMDSK_.2|_RSASPDDDLGSSNWEAADLGNEERK_.4|_RSASPDDDLGSSNWEAADLGNEERK_.3|_TGEEDKKINEELESQYQQSMDSK_.4|_TGEEDKKINEELESQYQQSMDSK_.3|_RSASPDDDLGSSNWEAADLGNEER_.3
pat / cont	pat	cont	O00203	-0.523122	0.523122	-30.4135	0.695865	0.1591	0.134856	0.190016	O00203	AP3B1_HUMAN	AP-3 complex subunit beta-1	AP3B1	O00203	Homo sapiens	protein targeting to lysosome,intracellular protein transport,blood coagulation,anterograde axonal transport,melanosome organization,antigen processing and presentation, exogenous lipid antigen via MHC class Ib,anterograde synaptic vesicle transport,positive regulation of NK T cell differentiation	protein phosphatase binding,GTP-dependent protein binding	lysosomal membrane,Golgi apparatus,membrane,AP-3 adaptor complex,clathrin adaptor complex,clathrin-coated vesicle membrane,axon cytoplasm	sp	1	3	uniprot_sprot_2015-08-28_HUMAN	>sp|O00203|AP3B1_HUMAN AP-3 complex subunit beta-1 OS=Homo sapiens GN=AP3B1 PE=1 SV=3	1	39	55	_LLDSITVPVAR_.2|_YDQNYDIRDR_.3|_TVIGSVLLR_.2|_ELKPVLSQG_.2|_LQILNLGAK_.2|_VPIIVPIMM[+16]LAIK_.3|_VPIIVPIMMLAIK_.2|_VPIIVPIM[+16]M[+16]LAIK_.2|_VPIIVPIM[+16]MLAIK_.2|_VPIIVPIMM[+16]LAIK_.2|_VVNVANVGAVPSGQDNIHR_.4|_VVNVANVGAVPSGQDNIHR_.3|_VVNVANVGAVPSGQDNIHR_.2|_GMFEPYLK_.2|_DRDHFQLGTLSHTLNIK_.4|_DRDHFQLGTLSHTLNIK_.3|_DRDHFQLGTLSHTLNIK_.2|_LVYVYLVR_.2|_ASILWLIGENC[+57]ER_.3|_ASILWLIGENC[+57]ER_.2|_…
pat / cont	pat	cont	O00217	0.150055	0.150055	10.9612	1.10961	0.60094	0.567514	0.376068	O00217	NDUS8_HUMAN	NADH dehydrogenase [ubiquinone] iron-sulfur protein 8, mitochondrial	NDUFS8	O00217	Homo sapiens	mitochondrial electron transport, NADH to ubiquinone,response to oxidative stress,mitochondrial respiratory chain complex I assembly	NADH dehydrogenase (ubiquinone) activity,metal ion binding,4 iron, 4 sulfur cluster binding,NADH dehydrogenase activity	mitochondrion,mitochondrial respiratory chain complex I,mitochondrial matrix	sp	1	1	uniprot_sprot_2015-08-28_HUMAN	>sp|O00217|NDUS8_HUMAN NADH dehydrogenase [ubiquinone] iron-sulfur protein 8, mitochondrial OS=Homo sapiens GN=NDUFS8 PE=1 SV=1	3	10	13	_YDIDMTK_.2|_LC[+57]EAIC[+57]PAQAITIEAEPR_.3|_LC[+57]EAIC[+57]PAQAITIEAEPR_.2|_YVNMQDPEMDMK_.2|_YVNMQDPEM[+16]DMK_.2|_TLLWTELFR_.2|_RYPSGEER_.2|_TTRYDIDMTK_.2|_GLGMTLSYLFR_.2|_GLGM[+16]TLSYLFR_.2|_EPATINYPFEK_.2|_GLGM[+16]TLSYLFREPATINYPFEK_.3|_LLNNGDKWEAEIAANIQADYLYR_.3
pat / cont	pat	cont	O00220	-0.977034	0.977034	-49.1977	0.508023	1.33427	0.488877	0.343776	O00220	TR10A_HUMAN	Tumor necrosis factor receptor superfamily member 10A	TNFRSF10A	O00220	Homo sapiens	apoptotic process,activation of cysteine-type endopeptidase activity involved in apoptotic process,inflammatory response,immune response,signal transduction,cell surface receptor signaling pathway,activation of NF-kappaB-inducing kinase activity,multicellular organism development,extrinsic apoptotic signaling pathway via death domain receptors,response to lipopolysaccharide,tumor necrosis factor-…	protease binding,receptor activity,tumor necrosis factor-activated receptor activity,death receptor activity,protein binding,transcription factor binding,TRAIL binding	intracellular,plasma membrane,integral component of plasma membrane,cell surface,integral component of membrane	sp	1	3	uniprot_sprot_2015-08-28_HUMAN	>sp|O00220|TR10A_HUMAN Tumor necrosis factor receptor superfamily member 10A OS=Homo sapiens GN=TNFRSF10A PE=1 SV=3	1	3	4	_LLVPANGADPTETLMLFFDK_.2|_NASIHTLLDALER_.3|_NASIHTLLDALER_.2|_AGTAGPGDALYAMLMK_.2
pat / cont	pat	cont	O00231	-0.246527	0.246527	-15.7077	0.842923	1.42846	0.640372	0.402241	O00231	PSD11_HUMAN	26S proteasome non-ATPase regulatory subunit 11	PSMD11	O00231	Homo sapiens	MAPK cascade,protein polyubiquitination,stimulatory C-type lectin receptor signaling pathway,antigen processing and presentation of exogenous peptide antigen via MHC class I, TAP-dependent,ubiquitin-dependent protein catabolic process,regulation of cellular amino acid metabolic process,anaphase-promoting complex-dependent catabolic process,tumor necrosis factor-mediated signaling pathway,NIK/NF-k…	structural molecule activity	proteasome complex,nucleus,nucleoplasm,cytosol,proteasome regulatory particle, lid subcomplex,membrane,proteasome accessory complex,extracellular exosome	sp	1	3	uniprot_sprot_2015-08-28_HUMAN	>sp|O00231|PSD11_HUMAN 26S proteasome non-ATPase regulatory subunit 11 OS=Homo sapiens GN=PSMD11 PE=1 SV=3	4	33	53	_TGQAAELGGLLK_.2|_AELRDDPIISTHLAK_.3|_AELRDDPIISTHLAK_.4|_VQIEHISSLIK_.3|_VQIEHISSLIK_.2|_EQSILELGSLLAK_.2|_YVRPFLNSISK_.3|_LYDNLLEQNLIR_.2|_LYDNLLEQNLIR_.3|_YQEALHLGSQLLR_.3|_YQEALHLGSQLLR_.2|_KLSQMILDKK_.3|_SLADFEK_.2|_RYQEALHLGSQLLR_.4|_RYQEALHLGSQLLR_.3|_RYQEALHLGSQLLR_.2|_EASIDILHSIVK_.3|_EASIDILHSIVK_.2|_ALLVEVQLLESK_.3|_ALLVEVQLLESK_.2|_VVDSLYNK_.2|_LSQMILDK_.2|_LSQM[+16]ILDK_.2|_AQSLLSTDR…
pat / cont	pat	cont	O00232	1.53893	1.53893	190.578	2.90578	2.48852	0.190253	0.220063	O00232	PSD12_HUMAN	26S proteasome non-ATPase regulatory subunit 12	PSMD12	O00232	Homo sapiens	MAPK cascade,protein polyubiquitination,stimulatory C-type lectin receptor signaling pathway,antigen processing and presentation of exogenous peptide antigen via MHC class I, TAP-dependent,regulation of cellular amino acid metabolic process,anaphase-promoting complex-dependent catabolic process,tumor necrosis factor-mediated signaling pathway,NIK/NF-kappaB signaling,Fc-epsilon receptor signaling …		proteasome complex,nucleoplasm,cytoplasm,cytosol,proteasome regulatory particle,proteasome regulatory particle, lid subcomplex,membrane,proteasome accessory complex,nuclear proteasome complex,extracellular exosome	sp	1	3	uniprot_sprot_2015-08-28_HUMAN	>sp|O00232|PSD12_HUMAN 26S proteasome non-ATPase regulatory subunit 12 OS=Homo sapiens GN=PSMD12 PE=1 SV=3	3	37	54	_LFTTMELMR_.2|_IYVEIER_.2|_GSLESPATDVFGSTEEGEKR_.3|_VEFILEQMR_.2|_WSTLVEDYGMELR_.2|_WSTLVEDYGM[+16]ELR_.2|_KGSLESPATDVFGSTEEGEKR_.4|_KGSLESPATDVFGSTEEGEKR_.3|_LAGIINFQRPK_.3|_LAGIINFQRPK_.2|_KLEEIPK_.2|_FFQEENTEKLK_.3|_TLATIKEQNGDVK_.3|_TLATIKEQNGDVK_.2|_DPNNLLNDWSQK_.3|_DPNNLLNDWSQK_.2|_ERVEFILEQMR_.3|_ERVEFILEQMR_.2|_EEMIHNLQ_.2|_LQEVIETLLSLEK_.3|_LQEVIETLLSLEK_.2|_LAGIINFQR_.2|_TASDMVSTSR_.2|_…
pat / cont	pat	cont	O00233	-0.645523	0.645523	-36.0739	0.639261	0.900792	0.139558	0.19178	O00233	PSMD9_HUMAN	26S proteasome non-ATPase regulatory subunit 9	PSMD9	O00233	Homo sapiens	MAPK cascade,protein polyubiquitination,stimulatory C-type lectin receptor signaling pathway,antigen processing and presentation of exogenous peptide antigen via MHC class I, TAP-dependent,ubiquitin-dependent protein catabolic process,regulation of cellular amino acid metabolic process,anaphase-promoting complex-dependent catabolic process,positive regulation of insulin secretion,tumor necrosis f…	transcription coactivator activity,protein binding,bHLH transcription factor binding	nucleus,nucleoplasm,cytoplasm,cytosol,proteasome regulatory particle,proteasome regulatory particle, base subcomplex	sp	1	3	uniprot_sprot_2015-08-28_HUMAN	>sp|O00233|PSMD9_HUMAN 26S proteasome non-ATPase regulatory subunit 9 OS=Homo sapiens GN=PSMD9 PE=1 SV=3	3	12	16	_SDVDLYQVR_.2|_ANYDVLESQK_.2|_GIGMNEPLVDC[+57]EGYPR_.2|_GIGMNEPLVDC[+57]EGYPR_.3|_RKEEIEAQIK_.3|_KLGQSESQGPPR_.3|_KLGQSESQGPPR_.2|_HNIIC[+57]LQNDHK_.3|_HNIIC[+57]LQNDHK_.2|_QVEEALHQLHAR_.3|_QVEEALHQLHAR_.2|_KEEIEAQIK_.2|_LGQSESQGPPR_.2|_GLLGC[+57]NIIPLQR_.2|_GIGMNEPLVDC[+57]EGYPRSDVDLYQVR_.3|_VNSISPGSPASIAGLQVDDEIVEFGSVNTQNFQSLHNIGSVVQHSEGKPLNVTVIR_.5
pat / cont	pat	cont	O00244	1.2971	1.2971	145.734	2.45734	1.39218	0.159291	0.203154	O00244	ATOX1_HUMAN	Copper transport protein ATOX1	ATOX1	O00244	Homo sapiens	copper ion transport,cellular copper ion homeostasis,response to oxidative stress,intracellular copper ion transport,copper ion transmembrane transport	copper ion transmembrane transporter activity,copper ion binding,protein binding,metallochaperone activity,copper chaperone activity,copper-dependent protein binding	cytosol	sp	1	1	uniprot_sprot_2015-08-28_HUMAN	>sp|O00244|ATOX1_HUMAN Copper transport protein ATOX1 OS=Homo sapiens GN=ATOX1 PE=1 SV=1	2	11	18	_LGGVKYDIDLPNKK_.3|_LGGVKYDIDLPNKK_.2|_VC[+57]IESEHSMDTLLATLKK_.4|_VC[+57]IESEHSMDTLLATLKK_.3|_KVC[+57]IESEHSMDTLLATLKK_.5|_KVC[+57]IESEHSMDTLLATLKK_.4|_TVSYLGLE_.2|_LGGVKYDIDLPNK_.3|_LGGVKYDIDLPNK_.2|_YDIDLPNK_.2|_KVC[+57]IESEHSMDTLLATLK_.4|_KVC[+57]IESEHSMDTLLATLK_.3|_KVC[+57]IESEHSMDTLLATLK_.2|_YDIDLPNKK_.2|_PKHEFSVDMTC[+57]GGC[+57]AEAVSR_.4|_VC[+57]IESEHSMDTLLATLK_.3|_VC[+57]IESEHSMDTLLATLK_.…
pat / cont	pat	cont	O00264	2.15948	2.15948	346.753	4.46753	0.617169	0.000356334	0.0107074	O00264	PGRC1_HUMAN	Membrane-associated progesterone receptor component 1	PGRMC1	O00264	Homo sapiens		steroid binding,heme binding	nucleolus,endoplasmic reticulum,endoplasmic reticulum membrane,endomembrane system,membrane,integral component of membrane,organelle membrane,extracellular exosome	sp	1	3	uniprot_sprot_2015-08-28_HUMAN	>sp|O00264|PGRC1_HUMAN Membrane-associated progesterone receptor component 1 OS=Homo sapiens GN=PGRMC1 PE=1 SV=3	3	19	22	_ILMAINGK_.2|_ILM[+16]AINGK_.2|_KFYGPEGPYGVFAGR_.3|_FYGPEGPYGVFAGR_.2|_FDGVQDPR_.2|_RRDFTPAELR_.3|_GRKFYGPEGPYGVFAGR_.4|_GRKFYGPEGPYGVFAGR_.3|_ILMAINGKVFDVTK_.3|_KFYGPEGPYGVFAGRDASR_.4|_RDFTPAELR_.2|_EGEEPTVYSDEEEPKDESARK_.4|_FYGPEGPYGVFAGRDASR_.3|_LLKEGEEPTVYSDEEEPKDESAR_.4|_GDQPAASGDSDDDEPPPLPR_.3|_GDQPAASGDSDDDEPPPLPR_.2|_EGEEPTVYSDEEEPKDESAR_.3|_IVRGDQPAASGDSDDDEPPPLPR_.3|_EGEEPTVYSDEEEPK_.2|…
pat / cont	pat	cont	O00299	-0.802413	0.802413	-42.6611	0.573389	2.09665	0.314916	0.276329	O00299	CLIC1_HUMAN	Chloride intracellular channel protein 1	CLIC1	O00299	Homo sapiens	chloride transport,signal transduction,regulation of ion transmembrane transport,positive regulation of osteoblast differentiation,regulation of cell cycle,regulation of mitochondrial membrane potential,platelet aggregation,chloride transmembrane transport,glutathione metabolic process	voltage-gated ion channel activity,chloride channel activity,protein binding,cadherin binding involved in cell-cell adhesion,glutathione transferase activity	extracellular space,nucleus,nuclear envelope,cytoplasm,mitochondrion,plasma membrane,brush border,cell-cell adherens junction,membrane,nuclear membrane,vesicle,chloride channel complex,perinuclear region of cytoplasm,extracellular exosome,blood microparticle	sp	1	4	uniprot_sprot_2015-08-28_HUMAN	>sp|O00299|CLIC1_HUMAN Chloride intracellular channel protein 1 OS=Homo sapiens GN=CLIC1 PE=1 SV=4	4	24	42	_NSNPALNDNLEK_.2|_IGNC[+57]PFSQR_.2|_LAALNPESNTAGLDIFAK_.2|_LAALNPESNTAGLDIFAK_.3|_GVTFNVTTVDTK_.2|_GVTFNVTTVDTK_.3|_GFTIPEAFR_.2|_VLDNYLTSPLPEEVDETSAEDEGVSQR_.3|_VLDNYLTSPLPEEVDETSAEDEGVSQR_.4|_VLDNYLTSPLPEEVDETSAEDEGVSQRK_.3|_VLDNYLTSPLPEEVDETSAEDEGVSQRK_.4|_YLSNAYAR_.2|_EEFASTC[+57]PDDEEIELAYEQVAK_.3|_EEFASTC[+57]PDDEEIELAYEQVAK_.4|_FLDGNELTLADC[+57]NLLPK_.2|_FLDGNELTLADC[+57]NLLPK_.3|_LC[+57]…
pat / cont	pat	cont	O00303	1.24889	1.24889	137.659	2.37659	1.29707	0.064871	0.137491	O00303	EIF3F_HUMAN	Eukaryotic translation initiation factor 3 subunit F	EIF3F	O00303	Homo sapiens	formation of translation preinitiation complex,translational initiation,regulation of translational initiation,protein deubiquitination,IRES-dependent viral translational initiation	translation initiation factor activity,thiol-dependent ubiquitin-specific protease activity,protein binding,translation initiation factor binding	cytosol,eukaryotic translation initiation factor 3 complex,membrane,eukaryotic 43S preinitiation complex,eukaryotic 48S preinitiation complex,eukaryotic translation initiation factor 3 complex, eIF3m	sp	1	1	uniprot_sprot_2015-08-28_HUMAN	>sp|O00303|EIF3F_HUMAN Eukaryotic translation initiation factor 3 subunit F OS=Homo sapiens GN=EIF3F PE=1 SV=1	3	16	32	_AYVSTLMGVPGR_.2|_AYVSTLM[+16]GVPGR_.2|_FLMSLVNQVPK_.2|_FLM[+16]SLVNQVPK_.2|_TMGVMFTPLTVK_.2|_TM[+16]GVMFTPLTVK_.2|_TMGVM[+16]FTPLTVK_.2|_TM[+16]GVM[+16]FTPLTVK_.2|_VIGLSSDLQQVGGASAR_.2|_VIGLSSDLQQVGGASAR_.3|_TC[+57]FSPNR_.2|_IGVDLIMK_.2|_IGVDLIM[+16]K_.2|_IGVDLIMK_.1|_VSADNTVGR_.2|_LHPVILASIVDSYERR_.4|_LHPVILASIVDSYERR_.3|_NMYELHK_.2|_YAYYDTER_.2|_VIGTLLGTVDK_.2|_LHPVILASIVDSYER_.3|_LHPVILASIVDS…
pat / cont	pat	cont	O00338	-0.224004	0.224004	-14.3814	0.856186	0.671616	0.719417	0.429004	O00338	ST1C2_HUMAN	Sulfotransferase 1C2	SULT1C2	O00338	Homo sapiens	amine metabolic process,3'-phosphoadenosine 5'-phosphosulfate metabolic process,sulfation	aryl sulfotransferase activity,sulfotransferase activity	cytoplasm,cytosol,extracellular exosome	sp	1	1	uniprot_sprot_2015-08-28_HUMAN	>sp|O00338|ST1C2_HUMAN Sulfotransferase 1C2 OS=Homo sapiens GN=SULT1C2 PE=1 SV=1	1	5	5	_KVDETVLDKIVQETSFEK_.3|_VVWGSWFDHVK_.3|_KVDETVLDK_.2|_IVQETSFEK_.2|_MNHMLPDPGTWEEYFETFINGK_.3
pat / cont	pat	cont	O00410	1.94772	1.94772	285.766	3.85766	3.47586	0.228248	0.241637	O00410	IPO5_HUMAN	Importin-5	IPO5	O00410	Homo sapiens	protein import into nucleus, docking,protein import into nucleus, translocation,NLS-bearing protein import into nucleus,ribosomal protein import into nucleus,viral process,negative regulation of GTPase activity,positive regulation of protein import into nucleus,cellular response to amino acid stimulus	GTPase inhibitor activity,protein binding,nuclear localization sequence binding,Ran GTPase binding,protein transporter activity,poly(A) RNA binding	nucleus,nuclear pore,nucleoplasm,nucleolus,cytoplasm,Golgi apparatus,membrane,nuclear membrane,nuclear periphery,intracellular membrane-bounded organelle	sp	1	4	uniprot_sprot_2015-08-28_HUMAN	>sp|O00410|IPO5_HUMAN Importin-5 OS=Homo sapiens GN=IPO5 PE=1 SV=4	3	61	118	_VC[+57]DIAAELAR_.2|_SLVEIADTVPK_.2|_LMVPLLK_.2|_LVLPMIK_.2|_VAAAESMPLLLEC[+57]AR_.2|_VAAAESMPLLLEC[+57]AR_.3|_VAAAESM[+16]PLLLEC[+57]AR_.2|_EHIMQMLQNPDWK_.3|_EHIMQM[+16]LQNPDWK_.3|_EHIM[+16]QMLQNPDWK_.2|_EHIMQM[+16]LQNPDWK_.2|_EHIMQMLQNPDWK_.2|_STAC[+57]QMLVC[+57]YAK_.2|_STAC[+57]QMLVC[+57]YAK_.3|_STAC[+57]QM[+16]LVC[+57]YAK_.2|_FLFDSVSSQNVGLR_.2|_FLFDSVSSQNVGLR_.3|_MLVQC[+57]MQDQEHPSIR_.3|_MLVQ…
pat / cont	pat	cont	O00425	-0.456587	0.456587	-27.1292	0.728708	1.9643	0.593733	0.384761	O00425	IF2B3_HUMAN	Insulin-like growth factor 2 mRNA-binding protein 3	IGF2BP3	O00425	Homo sapiens	translation,anatomical structure morphogenesis,gene expression,negative regulation of translation,regulation of cytokine biosynthetic process,mRNA transport	nucleotide binding,RNA binding,mRNA 3'-UTR binding,protein binding,poly(A) RNA binding,translation regulator activity,mRNA 5'-UTR binding	nucleus,cytoplasm,cytosol	sp	1	2	uniprot_sprot_2015-08-28_HUMAN	>sp|O00425|IF2B3_HUMAN Insulin-like growth factor 2 mRNA-binding protein 3 OS=Homo sapiens GN=IGF2BP3 PE=1 SV=2	3	23	28	_MVIITGPPEAQFK_.2|_TVNELQNLSSAEVVVPR_.3|_TVNELQNLSSAEVVVPR_.2|_FTEEIPLK_.2|_DQTPDENDQVVVK_.2|_VPSFAAGR_.2|_IELHGKPIEVEHSVPK_.4|_EENFVSPK_.2|_IAPAEAPDAK_.2|_IELHGKPIEVEHSVPKR_.4|_ITGHFYAC[+57]QVAQR_.3|_ITGHFYAC[+57]QVAQR_.2|_ALQSGPPQSR_.2|_IPVSGPFLVK_.2|_IQEILTQVK_.2|_IKEENFVSPK_.2|_KIQEILTQVK_.2|_ITISPLQELTLYNPER_.3|_ITISPLQELTLYNPER_.2|_LNGFQLENFTLK_.2|_VAYIPDEMAAQQNPLQQPR_.3|_VAYIPDEMAAQQNPLQQP…
pat / cont	pat	cont	O00429	-0.21804	0.21804	-14.0267	0.859733	1.34105	0.706875	0.423988	O00429	DNM1L_HUMAN	Dynamin-1-like protein	DNM1L	O00429	Homo sapiens	mitochondrial fission,release of cytochrome c from mitochondria,dynamin family protein polymerization involved in mitochondrial fission,endocytosis,cellular component disassembly involved in execution phase of apoptosis,mitochondrion organization,regulation of mitochondrion organization,peroxisome fission,regulation of protein oligomerization,positive regulation of apoptotic process,positive regu…	GTPase activity,GTPase activator activity,protein binding,GTP binding,microtubule binding,lipid binding,Rab GTPase binding,GTP-dependent protein binding,ubiquitin protein ligase binding,protein homodimerization activity	cytoplasm,mitochondrion,mitochondrial outer membrane,peroxisome,endoplasmic reticulum,endoplasmic reticulum membrane,Golgi apparatus,cytosol,brush border,clathrin-coated pit,membrane,cell junction,synaptic vesicle membrane,intracellular membrane-bounded organelle,protein complex,perinuclear region of cytoplasm,microtubule	sp	1	2	uniprot_sprot_2015-08-28_HUMAN	>sp|O00429|DNM1L_HUMAN Dynamin-1-like protein OS=Homo sapiens GN=DNM1L PE=1 SV=2	3	54	91	_LGIIGVVNR_.2|_DC[+57]LPELK_.2|_GHAVNLLDVPVPVAR_.3|_GHAVNLLDVPVPVAR_.2|_SSVLESLVGR_.2|_ALQGASQIIAEIR_.2|_ALQGASQIIAEIR_.3|_LHDAIVEVVTC[+57]LLR_.4|_LHDAIVEVVTC[+57]LLR_.3|_LHDAIVEVVTC[+57]LLR_.2|_VPVGDQPK_.2|_AVMHFLVNHVK_.3|_AVMHFLVNHVK_.2|_DIELQIR_.2|_LHDAIVEVVTC[+57]LLRK_.4|_LHDAIVEVVTC[+57]LLRK_.3|_LHDAIVEVVTC[+57]LLRK_.2|_NIQDSVPK_.2|_RPLILQLVHVSQEDK_.4|_RPLILQLVHVSQEDK_.3|_RPLILQLVHVSQEDK_.2|…
pat / cont	pat	cont	O00442	0.494288	0.494288	40.8626	1.40863	0.957738	0.598613	0.386324	O00442	RTCA_HUMAN	RNA 3'-terminal phosphate cyclase	RTCA	O00442	Homo sapiens	RNA processing	RNA binding,RNA-3'-phosphate cyclase activity,ATP binding,poly(A) RNA binding	nucleus,nucleoplasm	sp	1	1	uniprot_sprot_2015-08-28_HUMAN	>sp|O00442|RTCA_HUMAN RNA 3'-terminal phosphate cyclase OS=Homo sapiens GN=RTCA PE=1 SV=1	1	17	24	_AFVAGVLPFK_.2|_DMAAAAVR_.2|_AFVAGVLPFKVAK_.3|_STPGLRPQHLSGLEMIR_.4|_STPGLRPQHLSGLEMIR_.3|_VGIEAAEMLLANLR_.3|_VGIEAAEMLLANLR_.2|_VGIEAAEM[+16]LLANLR_.2|_VSTALSC[+57]LLGLPLR_.3|_VSTALSC[+57]LLGLPLR_.2|_TGPVTLHTQTAIHFAEQIAK_.4|_TGPVTLHTQTAIHFAEQIAK_.3|_TGPVTLHTQTAIHFAEQIAK_.2|_RGVNADKVGIEAAEMLLANLR_.4|_RGVNADKVGIEAAEMLLANLR_.3|_QLNPINLTER_.2|_VSTALSC[+57]LLGLPLRVQK_.3|_FGFIFNC[+57]DIK_.2|_EIRDLYVNI…
pat / cont	pat	cont	O00443	0.426442	0.426442	34.3915	1.34391	0.11813	0.123141	0.182724	O00443	P3C2A_HUMAN	Phosphatidylinositol 4-phosphate 3-kinase C2 domain-containing subunit alpha	PIK3C2A	O00443	Homo sapiens	phosphatidylinositol biosynthetic process,exocytosis,endocytosis,epidermal growth factor receptor signaling pathway,insulin receptor signaling pathway,vascular smooth muscle contraction,phosphatidylinositol-3-phosphate biosynthetic process,phosphatidylinositol phosphorylation,platelet-derived growth factor receptor signaling pathway,phosphatidylinositol-mediated signaling,clathrin coat assembly	ATP binding,1-phosphatidylinositol-3-kinase activity,phosphatidylinositol 3-kinase activity,1-phosphatidylinositol-4-phosphate 3-kinase activity,phosphatidylinositol binding	nucleus,cytoplasm,Golgi apparatus,cytosol,plasma membrane,phosphatidylinositol 3-kinase complex,membrane,clathrin-coated vesicle,vesicle,extracellular exosome	sp	1	2	uniprot_sprot_2015-08-28_HUMAN	>sp|O00443|P3C2A_HUMAN Phosphatidylinositol 4-phosphate 3-kinase C2 domain-containing subunit alpha OS=Homo sapiens GN=PIK3C2A PE=1 SV=2	1	35	37	_TDLEITDSK_.2|_SLSVATVTR_.2|_TFDEFQELHNK_.3|_TFDEFQELHNK_.2|_FNFFIHNLAQLR_.3|_HNDNIMLR_.2|_VDNVEVLDHEEEK_.3|_VSLPLFDFK_.2|_NIC[+57]GENASVK_.2|_STANC[+57]HLER_.2|_EVSVFTYHK_.2|_LSIIFPLWK_.2|_LVQLLGGVAEK_.2|_LLLDDSFETK_.2|_LIESSLGSIATK_.2|_ALGNIQIAHNLYWLLK_.3|_ARTDLEITDSK_.2|_SIIQQHNLETLENDIK_.3|_EGQIEPSFVFR_.2|_TRNPTFNEMLVYSGYSK_.3|_DALQPQTTDAEATIFFTR_.3|_DPWDAVLLEER_.2|_GMVELVPASDTLR_.2|_SIIQQHNL…
pat / cont	pat	cont	O00469	-0.184108	0.184108	-11.9807	0.880193	0.451769	0.363993	0.2948	O00469	PLOD2_HUMAN	Procollagen-lysine,2-oxoglutarate 5-dioxygenase 2	PLOD2	O00469	Homo sapiens	response to hypoxia,cellular protein modification process,oxidation-reduction process	iron ion binding,procollagen-lysine 5-dioxygenase activity,L-ascorbic acid binding	endoplasmic reticulum,endoplasmic reticulum membrane,rough endoplasmic reticulum membrane,extracellular exosome	sp	1	2	uniprot_sprot_2015-08-28_HUMAN	>sp|O00469|PLOD2_HUMAN Procollagen-lysine,2-oxoglutarate 5-dioxygenase 2 OS=Homo sapiens GN=PLOD2 PE=1 SV=2	3	33	47	_DKLDPDMALC[+57]R_.3|_SEDYVDIVQGNR_.2|_VLGQGEEWR_.2|_NMGMDFC[+57]R_.2|_AC[+57]DELVEEMEHYGK_.3|_AKNTFYETLPVAINGNGPTK_.3|_IVGPEENLSQAEAR_.2|_IVGPEENLSQAEAR_.3|_VVFAADGILWPDKR_.3|_IVQQWNLQDNDDDQLFYTK_.3|_IVQQWNLQDNDDDQLFYTK_.2|_VLGQGEEWRGGDGINSIGGGQK_.3|_NTFYETLPVAINGNGPTK_.2|_NTFYETLPVAINGNGPTK_.3|_EFIAPVTLK_.2|_IFTENIVEQPC[+57]PDVFWFPIFSEK_.3|_ISGGYENVPTDDIHMK_.3|_ISGGYENVPTDDIHM[+16]K_.3|_ISGGYEN…
pat / cont	pat	cont	O00483	3.15939	3.15939	793.455	8.93455	0.971388	0.136285	0.190582	O00483	NDUA4_HUMAN	Cytochrome c oxidase subunit NDUFA4	NDUFA4	O00483	Homo sapiens	mitochondrial electron transport, NADH to ubiquinone,mitochondrial electron transport, cytochrome c to oxygen,hydrogen ion transmembrane transport	protein binding,NADH dehydrogenase (ubiquinone) activity,protein complex binding,cytochrome-c oxidase activity	mitochondrion,mitochondrial inner membrane,mitochondrial respiratory chain complex I,mitochondrial respiratory chain complex IV,extracellular exosome	sp	1	1	uniprot_sprot_2015-08-28_HUMAN	>sp|O00483|NDUA4_HUMAN Cytochrome c oxidase subunit NDUFA4 OS=Homo sapiens GN=NDUFA4 PE=1 SV=1	1	7	8	_FYSVNVDYSK_.2|_LGPNDQYK_.2|_NNPEPWNK_.2|_KHPSLIPLFVFIGTGATGATLYLLR_.4|_KHPSLIPLFVFIGTGATGATLYLLR_.3|_LGPNDQYKFYSVNVDYSK_.3|_LALFNPDVC[+57]WDR_.2|_LALFNPDVC[+57]WDRNNPEPWNK_.3
pat / cont	pat	cont	O00487	-0.844725	0.844725	-44.3183	0.556817	0.883055	0.0661191	0.13794	O00487	PSDE_HUMAN	26S proteasome non-ATPase regulatory subunit 14	PSMD14	O00487	Homo sapiens	MAPK cascade,protein polyubiquitination,double-strand break repair via homologous recombination,stimulatory C-type lectin receptor signaling pathway,antigen processing and presentation of exogenous peptide antigen via MHC class I, TAP-dependent,double-strand break repair via nonhomologous end joining,ubiquitin-dependent protein catabolic process,regulation of cellular amino acid metabolic process…	protein binding,metallopeptidase activity,metal ion binding,endopeptidase activator activity,proteasome binding	proteasome complex,nucleus,nucleoplasm,cytosol,proteasome regulatory particle, lid subcomplex,proteasome accessory complex,cytosolic proteasome complex,extracellular exosome	sp	1	1	uniprot_sprot_2015-08-28_HUMAN	>sp|O00487|PSDE_HUMAN 26S proteasome non-ATPase regulatory subunit 14 OS=Homo sapiens GN=PSMD14 PE=1 SV=1	3	12	25	_AVAVVVDPIQSVK_.2|_AVAVVVDPIQSVK_.3|_AVEEEDKMTPEQLAIK_.3|_AVEEEDKM[+16]TPEQLAIK_.3|_AVEEEDKMTPEQLAIK_.2|_LGGGMPGLGQGPPTDAPAVDTAEQVYISSLALLK_.3|_LGGGMPGLGQGPPTDAPAVDTAEQVYISSLALLK_.4|_LGGGM[+16]PGLGQGPPTDAPAVDTAEQVYISSLALLK_.3|_HYYSITINYR_.3|_PSIQALIHGLNR_.3|_QTTSNLGHLNKPSIQALIHGLNR_.5|_QTTSNLGHLNKPSIQALIHGLNR_.4|_MTPEQLAIK_.2|_LINANMMVLGHEPR_.3|_LINANMM[+16]VLGHEPR_.3|_LINANMMVLGHEPR_.2|_KSWMEGLT…
pat / cont	pat	cont	O00499	-0.784824	0.784824	-41.9577	0.580423	0.659981	0.0332896	0.10486	O00499	BIN1_HUMAN	Myc box-dependent-interacting protein 1	BIN1	O00499	Homo sapiens	endocytosis,nucleus organization,cell proliferation,viral process,regulation of endocytosis,muscle cell differentiation,positive regulation of apoptotic process,regulation of neuron differentiation,positive regulation of astrocyte differentiation,nucleus localization,lipid tube assembly,regulation of cell cycle arrest	protein binding,tau protein binding,actin filament binding,RNA polymerase binding	nuclear envelope,cytoplasm,actin cytoskeleton,membrane,Z disc,T-tubule,axon,I band,node of Ranvier,axon initial segment,lipid tube	sp	1	1	uniprot_sprot_2015-08-28_HUMAN	>sp|O00499|BIN1_HUMAN Myc box-dependent-interacting protein 1 OS=Homo sapiens GN=BIN1 PE=1 SV=1	3	20	22	_VNHEPEPAGGATPGATLPK_.3|_VQAQHDYTATDTDELQLK_.3|_GVFPENFTERVP_.2|_ADETKDEQFEQC[+57]VQNFNK_.3|_LVDQALLTMDTYLGQFPDIK_.3|_LVDQALLTMDTYLGQFPDIK_.2|_HHYESLQTAK_.3|_HHYESLQTAK_.2|_GPPVPPPPK_.2|_AQPSDNAPAK_.2|_KLVDYDSAR_.2|_QHGSNTFTVK_.2|_LDLPPGFMFK_.2|_GVFPENFTER_.2|_LGKADETKDEQFEQC[+57]VQNFNK_.4|_KLNEC[+57]LQEVYEPDWPGRDEANK_.4|_VGFYVNTFQSIAGLEENFHK_.3|_LNQNLNDVLVGLEK_.2|_SPSPPDGSPAATPEIR_.2|_VFEEMNVDLQ…
pat / cont	pat	cont	O00505	0.122454	0.122454	8.85852	1.08859	0.206223	0.555312	0.371414	O00505	IMA4_HUMAN	Importin subunit alpha-4	KPNA3	O00505	Homo sapiens	protein complex assembly,NLS-bearing protein import into nucleus,modulation by virus of host process,viral entry into host cell,viral penetration into host nucleus,intracellular transport of virus	protein binding,protein C-terminus binding,nuclear localization sequence binding,protein transporter activity	nuclear pore,nucleoplasm,cytosol	sp	1	2	uniprot_sprot_2015-08-28_HUMAN	>sp|O00505|IMA4_HUMAN Importin subunit alpha-4 OS=Homo sapiens GN=KPNA3 PE=1 SV=2	1	19	29	_SGILPILVK_.2|_HRNEVTVELR_.3|_EAAWAISNLTISGR_.3|_EAAWAISNLTISGR_.2|_NPPIDDLIK_.2|_DYVISLGVVK_.2|_LLSSDRNPPIDDLIK_.3|_LLSSDRNPPIDDLIK_.2|_IEVLQQHENEDIYK_.3|_IEVLQQHENEDIYK_.2|_PLLSFISPSIPITFLR_.3|_PLLSFISPSIPITFLR_.2|_KLLSSDRNPPIDDLIK_.3|_DQVEYLVQQNVIPPFC[+57]NLLSVK_.4|_DQVEYLVQQNVIPPFC[+57]NLLSVK_.3|_KDQVEYLVQQNVIPPFC[+57]NLLSVK_.4|_KDQVEYLVQQNVIPPFC[+57]NLLSVK_.3|_NVPQEESLEDSDVDADFK_.3|_NVPQEESL…
pat / cont	pat	cont	O00506;Q9P289;Q9Y6E0	0.279452	0.279452	21.3734	1.21373	0.277952	0.390213	0.303269	O00506;Q9P289;Q9Y6E0	STK25_HUMAN;STK26_HUMAN;STK24_HUMAN	Serine/threonine-protein kinase 25;Serine/threonine-protein kinase 26;Serine/threonine-protein kinase 24	STK25;STK26;STK24	O00506;Q9P289;Q9Y6E0	Homo sapiens	protein phosphorylation,response to oxidative stress,establishment or maintenance of cell polarity,signal transduction,signal transduction by protein phosphorylation,positive regulation of stress-activated MAPK cascade,intrinsic apoptotic signaling pathway in response to hydrogen peroxide,response to hydrogen peroxide,protein autophosphorylation,positive regulation of axonogenesis,Golgi localizat…	protein kinase activity,receptor signaling protein serine/threonine kinase activity,protein binding,ATP binding,protein homodimerization activity,metal ion binding;magnesium ion binding,protein kinase activity,receptor signaling protein serine/threonine kinase activity,protein binding,ATP binding,protein homodimerization activity;protein kinase activity,protein serine/threonine kinase activity,re…	Golgi membrane,cytoplasm,extracellular exosome,Golgi apparatus;Golgi membrane,nucleus,cytoplasm,Golgi apparatus,Golgi-associated vesicle,centrosome,cytosol,apical plasma membrane,perinuclear region of cytoplasm,extracellular exosome,cell periphery;nucleus,nucleoplasm,nucleolus,cytoplasm,cytosol,cell-cell adherens junction,membrane,extracellular exosome	sp	1	1;2;1	uniprot_sprot_2015-08-28_HUMAN	>sp|O00506|STK25_HUMAN Serine/threonine-protein kinase 25 OS=Homo sapiens GN=STK25 PE=1 SV=1;>sp|Q9P289|STK26_HUMAN Serine/threonine-protein kinase 26 OS=Homo sapiens GN=STK26 PE=1 SV=2;>sp|Q9Y6E0|STK24_HUMAN Serine/threonine-protein kinase 24 OS=Homo sapiens GN=STK24 PE=1 SV=1	1	1	1	_VLFLIPK_.2
pat / cont	pat	cont	O00560	-2.65119	2.65119	-84.0811	0.159189	2.33343	0.107691	0.173541	O00560	SDCB1_HUMAN	Syntenin-1	SDCBP	O00560	Homo sapiens	negative regulation of receptor internalization,protein targeting to membrane,substrate-dependent cell migration, cell extension,Ras protein signal transduction,chemical synaptic transmission,regulation of mitotic cell cycle,positive regulation of cell proliferation,positive regulation of epithelial to mesenchymal transition,positive regulation of pathway-restricted SMAD protein phosphorylation,a…	glycoprotein binding,frizzled binding,interleukin-5 receptor binding,protein binding,protein C-terminus binding,cytoskeletal adaptor activity,growth factor binding,neurexin family protein binding,identical protein binding,protein homodimerization activity,syndecan binding,ephrin receptor binding,protein heterodimerization activity,protein N-terminus binding,cadherin binding involved in cell-cell …	extracellular space,nucleus,cytoplasm,endoplasmic reticulum membrane,cytosol,cytoskeleton,plasma membrane,interleukin-5 receptor complex,adherens junction,cell-cell adherens junction,focal adhesion,membrane,melanosome,membrane raft,extracellular exosome,blood microparticle,extracellular vesicle	sp	1	1	uniprot_sprot_2015-08-28_HUMAN	>sp|O00560|SDCB1_HUMAN Syntenin-1 OS=Homo sapiens GN=SDCBP PE=1 SV=1	2	13	25	_DSTGHVGFIFK_.3|_DSTGHVGFIFK_.2|_PSSINYMVAPVTGNDVGIR_.3|_PSSINYM[+16]VAPVTGNDVGIR_.2|_PSSINYMVAPVTGNDVGIR_.2|_ANVAVVSGAPLQGQLVAR_.2|_ANVAVVSGAPLQGQLVAR_.3|_SLMDHTIPEV_.2|_NGLLTEHNIC[+57]EINGQNVIGLK_.4|_NGLLTEHNIC[+57]EINGQNVIGLK_.3|_NGLLTEHNIC[+57]EINGQNVIGLK_.2|_SIDNGIFVQLVQANSPASLVGLR_.4|_SIDNGIFVQLVQANSPASLVGLR_.3|_SIDNGIFVQLVQANSPASLVGLR_.2|_EVILC[+57]KDQDGK_.2|_VIQAQTAFSANPANPAILSEASAPIPHDGN…
pat / cont	pat	cont	O00567	0.525313	0.525313	43.9246	1.43925	0.697163	0.124235	0.183083	O00567	NOP56_HUMAN	Nucleolar protein 56	NOP56	O00567	Homo sapiens	rRNA modification,rRNA processing,cell-cell adhesion	RNA binding,protein binding,snoRNA binding,poly(A) RNA binding,cadherin binding involved in cell-cell adhesion,histone methyltransferase binding	nucleoplasm,nucleolus,small nucleolar ribonucleoprotein complex,cytoplasm,cell-cell adherens junction,membrane,box C/D snoRNP complex,small-subunit processome,pre-snoRNP complex	sp	1	4	uniprot_sprot_2015-08-28_HUMAN	>sp|O00567|NOP56_HUMAN Nucleolar protein 56 OS=Homo sapiens GN=NOP56 PE=1 SV=4	3	33	50	_VLLGVGDPK_.2|_IDC[+57]FSEVPTSVFGEK_.2|_GLTDLSAC[+57]K_.2|_IINDNATYC[+57]R_.2|_LSFYETGEIPR_.2|_STPKEETVNDPEEAGHR_.4|_STPKEETVNDPEEAGHR_.3|_LIAHAGSLTNLAK_.3|_LIAHAGSLTNLAK_.2|_VREWYGYHFPELVK_.4|_VREWYGYHFPELVK_.3|_LAQFIGNR_.2|_YGLIFHSTFIGR_.3|_YGLIFHSTFIGR_.2|_KFSKEEPVSSGPEEAVGK_.4|_KFSKEEPVSSGPEEAVGK_.3|_LSFYETGEIPRK_.3|_LSFYETGEIPRK_.2|_DINTFSMR_.2|_EETVNDPEEAGHR_.3|_EETVNDPEEAGHR_.2|_EWYGYHFPEL…
pat / cont	pat	cont	O00571	-0.266428	0.266428	-16.8624	0.831376	0.356342	0.126536	0.184707	O00571	DDX3X_HUMAN	ATP-dependent RNA helicase DDX3X	DDX3X	O00571	Homo sapiens	transcription, DNA-templated,chromosome segregation,extrinsic apoptotic signaling pathway via death domain receptors,response to virus,RNA secondary structure unwinding,positive regulation of gene expression,Wnt signaling pathway,negative regulation of translation,positive regulation of cell growth,negative regulation of cell growth,negative regulation of protein complex assembly,DNA duplex unwin…	DNA binding,RNA binding,GTPase activity,ATP-dependent DNA helicase activity,ATP-dependent RNA helicase activity,protein binding,ATP binding,transcription factor binding,poly(A) binding,eukaryotic initiation factor 4E binding,ATPase activity,nucleoside-triphosphatase activity,translation initiation factor binding,RNA stem-loop binding,ribosomal small subunit binding,CTPase activity,poly(A) RNA bin…	nucleus,cytoplasm,mitochondrial outer membrane,cell-cell adherens junction,cytoplasmic stress granule,nuclear speck,extracellular exosome,eukaryotic translation initiation factor 3 complex,cytosolic small ribosomal subunit	sp	1	3	uniprot_sprot_2015-08-28_HUMAN	>sp|O00571|DDX3X_HUMAN ATP-dependent RNA helicase DDX3X OS=Homo sapiens GN=DDX3X PE=1 SV=3	3	46	71	_YLVLDEADR_.2|_EIQMLAR_.2|_SPILVATAVAAR_.2|_DLMAC[+57]AQTGSGK_.2|_DLM[+16]AC[+57]AQTGSGK_.2|_VGNLGLATSFFNER_.2|_VGNLGLATSFFNER_.3|_MLDMGFEPQIR_.2|_M[+16]LDMGFEPQIR_.2|_MLDM[+16]GFEPQIR_.2|_M[+16]LDM[+16]GFEPQIR_.2|_TAAFLLPILSQIYSDGPGEALR_.3|_TAAFLLPILSQIYSDGPGEALR_.4|_TAAFLLPILSQIYSDGPGEALR_.2|_VRPC[+57]VVYGGADIGQQIR_.3|_VRPC[+57]VVYGGADIGQQIR_.2|_GLDISNVK_.2|_DREEALHQFR_.3|_DREEALHQFR_.2|_QEVPSW…
pat / cont	pat	cont	O00584	-0.269075	0.269075	-17.0149	0.829851	0.413018	0.526049	0.360853	O00584	RNT2_HUMAN	Ribonuclease T2	RNASET2	O00584	Homo sapiens	RNA catabolic process,RNA phosphodiester bond hydrolysis, endonucleolytic	RNA binding,ribonuclease activity,ribonuclease T2 activity	extracellular region,extracellular space,lysosome,endoplasmic reticulum lumen,lysosomal lumen,extracellular exosome	sp	1	2	uniprot_sprot_2015-08-28_HUMAN	>sp|O00584|RNT2_HUMAN Ribonuclease T2 OS=Homo sapiens GN=RNASET2 PE=1 SV=2	1	17	29	_IQC[+57]LPPSQDEEVQTIGQIELC[+57]LTK_.3|_VC[+57]EDGPVFYPPPKK_.4|_VC[+57]EDGPVFYPPPKK_.3|_HGTC[+57]AAQVDALNSQKK_.4|_HGTC[+57]AAQVDALNSQKK_.3|_HGTC[+57]AAQVDALNSQKK_.2|_LGIKPSINYYQVADFK_.4|_LGIKPSINYYQVADFK_.3|_LGIKPSINYYQVADFK_.2|_KLIMVQHWPETVC[+57]EK_.4|_KLIMVQHWPETVC[+57]EK_.3|_KLIMVQHWPETVC[+57]EK_.2|_HGTC[+57]AAQVDALNSQK_.3|_HGTC[+57]AAQVDALNSQK_.2|_ELDLNSVLLK_.2|_LIMVQHWPETVC[+57]EK_.3|_LIM[+1…
pat / cont	pat	cont	O00622	-1.01399	1.01399	-50.4824	0.495176	0.283997	0.00565435	0.0446549	O00622	CYR61_HUMAN	Protein CYR61	CYR61	O00622	Homo sapiens	regulation of cell growth,osteoblast differentiation,positive regulation of protein phosphorylation,intussusceptive angiogenesis,atrioventricular valve morphogenesis,apoptotic process involved in heart morphogenesis,ventricular septum development,chemotaxis,cell adhesion,cell-cell signaling,cell proliferation,anatomical structure morphogenesis,positive regulation of phospholipase activity,positiv…	integrin binding,insulin-like growth factor binding,heparin binding,extracellular matrix binding	proteinaceous extracellular matrix,extracellular matrix	sp	1	1	uniprot_sprot_2015-08-28_HUMAN	>sp|O00622|CYR61_HUMAN Protein CYR61 OS=Homo sapiens GN=CYR61 PE=1 SV=1	2	17	20	_GLEC[+57]NFGASSTALK_.2|_NVMMIQSC[+57]K_.2|_NVMM[+16]IQSC[+57]K_.2|_C[+57]APGVGLVR_.2|_NNELIAVGK_.2|_AQSEGRPC[+57]EYNSR_.3|_C[+57]C[+57]TPQLTR_.2|_C[+57]EDGETFSK_.2|_YC[+57]GSC[+57]VDGR_.2|_VTNDNPEC[+57]R_.2|_FTYAGC[+57]LSVK_.2|_IC[+57]EVRPC[+57]GQPVYSSLK_.3|_FRC[+57]EDGETFSK_.2|_C[+57]NYNC[+57]PHANEAAFPFYR_.3|_HQC[+57]TC[+57]IDGAVGC[+57]IPLC[+57]PQELSLPNLGC[+57]PNPR_.5|_HQC[+57]TC[+57]IDGAVGC[+5…
pat / cont	pat	cont	O00628	-0.265752	0.265752	-16.8235	0.831765	0.0197289	0.0333882	0.10486	O00628	PEX7_HUMAN	Peroxisomal targeting signal 2 receptor	PEX7	O00628	Homo sapiens	neuron migration,endochondral ossification,fatty acid beta-oxidation,peroxisome organization,ether lipid biosynthetic process,protein import into peroxisome matrix	peroxisome matrix targeting signal-2 binding,enzyme binding,protein homodimerization activity	peroxisome,peroxisomal matrix,cytosol	sp	1	1	uniprot_sprot_2015-08-28_HUMAN	>sp|O00628|PEX7_HUMAN Peroxisomal targeting signal 2 receptor OS=Homo sapiens GN=PEX7 PE=1 SV=1	1	5	6	_EHAQEVYSVDWSQTR_.3|_HGYAAEFSPYLPGR_.3|_HGYAAEFSPYLPGR_.2|_IVIPAHQAEILSC[+57]DWC[+57]K_.3|_GHESIIYSTIWSPHIPGC[+57]FASASGDQTLR_.4|_QPVFELLGHTYAIR_.2
pat / cont	pat	cont	O00629	-2.81897	2.81897	-85.8288	0.141712	0.297719	0.0474544	0.119558	O00629	IMA3_HUMAN	Importin subunit alpha-3	KPNA4	O00629	Homo sapiens	NLS-bearing protein import into nucleus,modulation by virus of host process,response to hydrogen peroxide,intracellular transport of virus	protein binding,nuclear localization sequence binding,protein transporter activity	nuclear pore,nucleoplasm,cytosol,extracellular exosome	sp	1	1	uniprot_sprot_2015-08-28_HUMAN	>sp|O00629|IMA3_HUMAN Importin subunit alpha-3 OS=Homo sapiens GN=KPNA4 PE=1 SV=1	1	11	23	_IEQLQNHENEDIYK_.3|_IEQLQNHENEDIYK_.2|_SGILPILVHC[+57]LER_.3|_SGILPILVHC[+57]LER_.2|_AVGNIVTGTDEQTQVVLNC[+57]DALSHFPALLTHPK_.6|_AVGNIVTGTDEQTQVVLNC[+57]DALSHFPALLTHPK_.5|_AVGNIVTGTDEQTQVVLNC[+57]DALSHFPALLTHPK_.4|_AVGNIVTGTDEQTQVVLNC[+57]DALSHFPALLTHPK_.3|_QRNEVVVELR_.2|_DQVAYLIQQNVIPPFC[+57]NLLTVK_.4|_DQVAYLIQQNVIPPFC[+57]NLLTVK_.3|_KDQVAYLIQQNVIPPFC[+57]NLLTVK_.4|_KDQVAYLIQQNVIPPFC[+57]NLLTVK_.…
pat / cont	pat	cont	O00764	0.0918203	0.0918203	6.5714	1.06571	0.0674327	0.30492	0.272976	O00764	PDXK_HUMAN	Pyridoxal kinase	PDXK	O00764	Homo sapiens	cell proliferation,pyridoxal 5'-phosphate salvage,phosphorylation,vitamin B6 metabolic process,pyridoxal phosphate biosynthetic process	magnesium ion binding,ATP binding,zinc ion binding,pyridoxal kinase activity,pyridoxal phosphate binding,potassium ion binding,sodium ion binding,lithium ion binding,protein homodimerization activity	nucleus,nucleoplasm,cytoplasm,cytosol,extracellular exosome	sp	1	1	uniprot_sprot_2015-08-28_HUMAN	>sp|O00764|PDXK_HUMAN Pyridoxal kinase OS=Homo sapiens GN=PDXK PE=1 SV=1	1	21	33	_AQAGEGVRPSPMQLELR_.3|_AQAGEGVRPSPM[+16]QLELR_.3|_KIHSQEEALR_.3|_KIHSQEEALR_.2|_RNPAGSVVMER_.3|_RNPAGSVVMER_.2|_TVSTLHHVLQR_.3|_TVSTLHHVLQR_.2|_NPAGSVVMER_.2|_SFLAM[+16]VVDIVQELK_.3|_SFLAM[+16]VVDIVQELK_.2|_IHSQEEALR_.2|_VVPLADIITPNQFEAELLSGR_.4|_VVPLADIITPNQFEAELLSGR_.3|_VVPLADIITPNQFEAELLSGR_.2|_VLSIQSHVIR_.2|_VVPLADIITPNQFEAELLSGRK_.4|_VVPLADIITPNQFEAELLSGRK_.3|_DKSFLAMVVDIVQELKQQNPR_.4|_DKSFL…
pat / cont	pat	cont	O00767	-3.08657	3.08657	-88.228	0.11772	2.28205	0.0734688	0.146226	O00767	ACOD_HUMAN	Acyl-CoA desaturase	SCD	O00767	Homo sapiens	unsaturated fatty acid biosynthetic process,long-chain fatty-acyl-CoA biosynthetic process,long-chain fatty acid biosynthetic process,oxidation-reduction process,monounsaturated fatty acid biosynthetic process	stearoyl-CoA 9-desaturase activity,iron ion binding,oxidoreductase activity	endoplasmic reticulum,endoplasmic reticulum membrane,membrane,integral component of membrane	sp	1	2	uniprot_sprot_2015-08-28_HUMAN	>sp|O00767|ACOD_HUMAN Acyl-CoA desaturase OS=Homo sapiens GN=SCD PE=1 SV=2	2	10	10	_GSTLDLSDLEAEK_.2|_PAHLLQDDISSSYTTTTTITAPPSR_.3|_FSETHADPHNSR_.3|_FSETHADPHNSRR_.3|_GFFFSHVGWLLVR_.3|_DDIYDPTYK_.2|_LETMPLYLEDDIRPDIK_.3|_LETMPLYLEDDIRPDIKDDIYDPTYK_.4|_VLQNGGDKLETMPLYLEDDIRPDIKDDIYDPTYK_.5|_ENILVSLGAVGEGFHNYHHSFPYDYSASEYR_.4
pat / cont	pat	cont	O14558	0.780366	0.780366	71.7567	1.71757	0.475425	0.258956	0.253806	O14558	HSPB6_HUMAN	Heat shock protein beta-6	HSPB6	O14558	Homo sapiens	regulation of muscle contraction	structural constituent of eye lens,protein homodimerization activity	nucleus,cytoplasm	sp	1	2	uniprot_sprot_2015-08-28_HUMAN	>sp|O14558|HSPB6_HUMAN Heat shock protein beta-6 OS=Homo sapiens GN=HSPB6 PE=1 SV=2	1	9	10	_ASAPLPGLSAPGR_.2|_VVGEHVEVHAR_.3|_RASAPLPGLSAPGR_.3|_HEERPDEHGFVAR_.3|_HFSPEEIAVK_.2|_APSVALPVAQVPTDPGHFSVLLDVK_.4|_APSVALPVAQVPTDPGHFSVLLDVK_.3|_FGEGLLEAELAALC[+57]PTTLAPYYLR_.3|_YRLPPGVDPAAVTSALSPEGVLSIQAAPASAQAPPPAAAK_.4|_RYRLPPGVDPAAVTSALSPEGVLSIQAAPASAQAPPPAAAK_.4
pat / cont	pat	cont	O14579	-0.500703	0.500703	-29.3238	0.706762	0.440025	0.0146848	0.0705228	O14579	COPE_HUMAN	Coatomer subunit epsilon	COPE	O14579	Homo sapiens	ER to Golgi vesicle-mediated transport,retrograde vesicle-mediated transport, Golgi to ER,intra-Golgi vesicle-mediated transport,protein transport	structural molecule activity,protein binding	Golgi membrane,nucleoplasm,endoplasmic reticulum membrane,Golgi apparatus,cytosol,COPI vesicle coat,transport vesicle	sp	1	3	uniprot_sprot_2015-08-28_HUMAN	>sp|O14579|COPE_HUMAN Coatomer subunit epsilon OS=Homo sapiens GN=COPE PE=1 SV=3	4	23	43	_DSIVAELDREMSR_.3|_NAFYIGSYQQC[+57]INEAQR_.3|_NAFYIGSYQQC[+57]INEAQR_.2|_APPAPGPASGGSGEVDELFDVK_.3|_APPAPGPASGGSGEVDELFDVK_.2|_ENDFDRLVLQYAPSA_.2|_KFGVVLDEIKPSSAPELQAVR_.4|_KFGVVLDEIKPSSAPELQAVR_.3|_RMQDLDEDATLTQLATAWVSLATGGEK_.3|_RMQDLDEDATLTQLATAWVSLATGGEK_.4|_RM[+16]QDLDEDATLTQLATAWVSLATGGEK_.3|_SVDVTNTTFLLMAASIYLHDQNPDAALR_.3|_SVDVTNTTFLLMAASIYLHDQNPDAALR_.4|_C[+57]SPTLLLLNGQAAC[+57]HMAQGR_.3…
pat / cont	pat	cont	O14617	0.853348	0.853348	80.6689	1.80669	3.85872	0.688219	0.417884	O14617	AP3D1_HUMAN	AP-3 complex subunit delta-1	AP3D1	O14617	Homo sapiens	eye pigment biosynthetic process,intracellular protein transport,anterograde axonal transport,melanosome organization,protein localization to organelle,endosome to melanosome transport,antigen processing and presentation, exogenous lipid antigen via MHC class Ib,anterograde synaptic vesicle transport,synaptic vesicle membrane organization,positive regulation of NK T cell differentiation,regulatio…	transporter activity	Golgi membrane,nucleoplasm,lysosomal membrane,Golgi apparatus,endosome membrane,membrane,AP-3 adaptor complex,terminal bouton,axon cytoplasm	sp	1	1	uniprot_sprot_2015-08-28_HUMAN	>sp|O14617|AP3D1_HUMAN AP-3 complex subunit delta-1 OS=Homo sapiens GN=AP3D1 PE=1 SV=1	2	45	64	_DLSSPSQYDTGVALTGLSC[+57]FVTPDLAR_.3|_ASC[+57]ILQLVK_.2|_GTLSFIAK_.2|_NLQDLVR_.2|_SIQGHHVC[+57]LLVK_.3|_KQEQANNPFYIK_.3|_KQEQANNPFYIK_.2|_YLGLLAMSK_.2|_HRPSEADEEELAR_.3|_HRPSEADEEELAR_.2|_DLANDIMTLMSHTK_.3|_DLANDIMTLMSHTK_.2|_DLANDIMTLMSHTKPYIR_.4|_DLANDIM[+16]TLMSHTKPYIR_.4|_DLANDIM[+16]TLMSHTKPYIR_.3|_DLANDIMTLMSHTKPYIR_.3|_LYASILQQK_.2|_MSFQNLLAK_.2|_ALDIDLDKPLADSEK_.3|_ALDIDLDKPLADSEK_.2|_HGH…
pat / cont	pat	cont	O14653	0.886012	0.886012	84.806	1.84806	0.24566	0.12325	0.182724	O14653	GOSR2_HUMAN	Golgi SNAP receptor complex member 2	GOSR2	O14653	Homo sapiens	protein targeting to vacuole,ER to Golgi vesicle-mediated transport,intra-Golgi vesicle-mediated transport,Golgi to vacuole transport,IRE1-mediated unfolded protein response,retrograde transport, endosome to Golgi,COPII vesicle coating,vesicle fusion with Golgi apparatus,membrane fusion	SNARE binding,transporter activity,SNAP receptor activity,protein binding	Golgi membrane,endoplasmic reticulum membrane,Golgi apparatus,cytosol,ER to Golgi transport vesicle membrane,membrane,integral component of membrane,SNARE complex,late endosome membrane,endoplasmic reticulum-Golgi intermediate compartment membrane	sp	1	2	uniprot_sprot_2015-08-28_HUMAN	>sp|O14653|GOSR2_HUMAN Golgi SNAP receptor complex member 2 OS=Homo sapiens GN=GOSR2 PE=1 SV=2	1	7	12	_YDVQHLQTALR_.3|_YDVQHLQTALR_.2|_QVHEIQSC[+57]MGR_.3|_QVHEIQSC[+57]MGR_.2|_VHNGMDDLILDGHNILDGLR_.4|_VHNGMDDLILDGHNILDGLR_.3|_QSVHIVENEIQASIDQIFSR_.4|_QSVHIVENEIQASIDQIFSR_.3|_ILDIANMLGLSNTVMR_.3|_ILDIANMLGLSNTVMR_.2|_KILDIANMLGLSNTVMR_.3|_LETADKQSVHIVENEIQASIDQIFSR_.4
pat / cont	pat	cont	O14654	-3.29282	3.29282	-89.7962	0.102038	2.15273	0.275669	0.261189	O14654	IRS4_HUMAN	Insulin receptor substrate 4	IRS4	O14654	Homo sapiens	signal transduction,insulin receptor signaling pathway,positive regulation of signal transduction,regulation of lipid metabolic process	signal transducer activity,SH3/SH2 adaptor activity,insulin receptor binding,phosphatidylinositol 3-kinase binding	cytosol,plasma membrane	sp	1	1	uniprot_sprot_2015-08-28_HUMAN	>sp|O14654|IRS4_HUMAN Insulin receptor substrate 4 OS=Homo sapiens GN=IRS4 PE=1 SV=1	1	86	171	_STVIGPGELWMQVDDC[+57]VVAQNMHELFLEK_.3|_STVIGPGELWM[+16]QVDDC[+57]VVAQNMHELFLEK_.4|_STVIGPGELWMQVDDC[+57]VVAQNM[+16]HELFLEK_.4|_STVIGPGELWMQVDDC[+57]VVAQNMHELFLEK_.4|_STVIGPGELWM[+16]QVDDC[+57]VVAQNMHELFLEK_.3|_STVIGPGELWMQVDDC[+57]VVAQNM[+16]HELFLEK_.3|_DVWQVIVKPR_.3|_DVWQVIVKPR_.2|_SPFEDSR_.2|_EAKEVKDAEIPEGAAR_.4|_EAKEVKDAEIPEGAAR_.2|_RHLGLVPLEPGGWLR_.4|_RHLGLVPLEPGGWLR_.3|_RHLGLVPLEPGGWLR_.2|_…
pat / cont	pat	cont	O14672	-0.254351	0.254351	-16.1636	0.838364	0.423631	0.315988	0.276489	O14672	ADA10_HUMAN	Disintegrin and metalloproteinase domain-containing protein 10	ADAM10	O14672	Homo sapiens	in utero embryonic development,protein phosphorylation,membrane protein ectodomain proteolysis,negative regulation of cell adhesion,Notch signaling pathway,Notch receptor processing,integrin-mediated signaling pathway,cell-cell signaling,positive regulation of cell proliferation,positive regulation of T cell chemotaxis,protein processing,extracellular matrix disassembly,positive regulation of cel…	endopeptidase activity,metalloendopeptidase activity,receptor binding,integrin binding,protein binding,metallopeptidase activity,SH3 domain binding,protein kinase binding,protein homodimerization activity,metal ion binding	nucleus,cytoplasm,Golgi apparatus,Golgi-associated vesicle,plasma membrane,focal adhesion,cell surface,postsynaptic density,membrane,integral component of membrane,intracellular membrane-bounded organelle,extracellular exosome,perinuclear endoplasmic reticulum,tetraspanin-enriched microdomain	sp	1	1	uniprot_sprot_2015-08-28_HUMAN	>sp|O14672|ADA10_HUMAN Disintegrin and metalloproteinase domain-containing protein 10 OS=Homo sapiens GN=ADAM10 PE=1 SV=1	2	21	28	_LVDADGPLAR_.2|_GGTFYVEPAER_.2|_ELC[+57]HVC[+57]C[+57]MK_.3|_ELC[+57]HVC[+57]C[+57]MK_.2|_LPPPKPLPGTLK_.3|_EAVIAQISSHVK_.3|_EAVIAQISSHVK_.2|_RAVSHEDQFLR_.3|_RRPPQPIQQPQR_.3|_GYC[+57]DVFMR_.2|_VSHITFAHEVGHNFGSPHDSGTEC[+57]TPGESK_.6|_VSHITFAHEVGHNFGSPHDSGTEC[+57]TPGESK_.5|_YGPQGGC[+57]ADHSVFER_.3|_AIDTIYQTTDFSGIR_.3|_AIDTIYQTTDFSGIR_.2|_ESYQMGHMR_.2|_HYEGLSYNVDSLHQK_.3|_HYEGLSYNVDSLHQK_.2|_NTC[+57]…
pat / cont	pat	cont	O14737	0.401733	0.401733	32.1094	1.32109	0.757666	0.250688	0.250688	O14737	PDCD5_HUMAN	Programmed cell death protein 5	PDCD5	O14737	Homo sapiens	apoptotic process,negative regulation of cell proliferation,positive regulation of gene expression,positive regulation of apoptotic process,positive regulation of cysteine-type endopeptidase activity involved in apoptotic process,cellular response to transforming growth factor beta stimulus,positive regulation of release of cytochrome c from mitochondria,positive regulation of protein import into…	DNA binding,protein binding,heparin binding,acetyltransferase activator activity,beta-tubulin binding	nucleus,cytoplasm,cytosol,extracellular exosome	sp	1	3	uniprot_sprot_2015-08-28_HUMAN	>sp|O14737|PDCD5_HUMAN Programmed cell death protein 5 OS=Homo sapiens GN=PDCD5 PE=1 SV=3	3	9	16	_NSILAQVLDQSAR_.2|_NSILAQVLDQSAR_.3|_LSNLALVKPEK_.3|_LSNLALVKPEK_.2|_AVENYLIQMAR_.2|_AVENYLIQMAR_.3|_AVENYLIQM[+16]AR_.2|_YGQLSEK_.2|_HGDPGDAAQQEAK_.3|_HGDPGDAAQQEAK_.2|_VSEQGLIEILKK_.3|_VSEQGLIEILKK_.2|_VMDSDEDDDY_.2|_VM[+16]DSDEDDDY_.2|_VSEQGLIEILK_.2|_KVMDSDEDDDY_.2
pat / cont	pat	cont	O14744	-0.398872	0.398872	-24.1549	0.758451	1.97354	0.713142	0.426708	O14744	ANM5_HUMAN	Protein arginine N-methyltransferase 5	PRMT5	O14744	Homo sapiens	spliceosomal snRNP assembly,DNA-templated transcription, termination,regulation of transcription, DNA-templated,regulation of mitotic nuclear division,cell proliferation,peptidyl-arginine methylation,peptidyl-arginine methylation, to symmetrical-dimethyl arginine,circadian regulation of gene expression,peptidyl-arginine N-methylation,endothelial cell activation,histone H4-R3 methylation,regulatio…	core promoter sequence-specific DNA binding,transcription corepressor activity,protein binding,methyltransferase activity,methyl-CpG binding,histone-arginine N-methyltransferase activity,protein-arginine N-methyltransferase activity,protein complex binding,protein-arginine omega-N symmetric methyltransferase activity,ribonucleoprotein complex binding,histone methyltransferase activity (H4-R3 spec…	nucleus,nucleoplasm,cytoplasm,Golgi apparatus,cytosol,methylosome,histone methyltransferase complex	sp	1	4	uniprot_sprot_2015-08-28_HUMAN	>sp|O14744|ANM5_HUMAN Protein arginine N-methyltransferase 5 OS=Homo sapiens GN=PRMT5 PE=1 SV=4	2	37	61	_EFIQEPAK_.2|_QGFDFLC[+57]MPVFHPR_.3|_QGFDFLC[+57]M[+16]PVFHPR_.3|_QGFDFLC[+57]MPVFHPR_.2|_LSPWIRPDSK_.3|_LSPWIRPDSK_.2|_WLGEPIK_.2|_SDLLLSGR_.2|_KGFPVLSK_.2|_AAILPTSIFLTNK_.3|_AAILPTSIFLTNK_.2|_C[+57]LLDRVPEEEK_.3|_GPLVNASLR_.2|_LEVQFIITGTNHHSEK_.4|_LEVQFIITGTNHHSEK_.3|_EGQTIC[+57]VR_.2|_AAILPTSIFLTNKK_.3|_LHNFHQLSAPQPC[+57]FTFSHPNR_.5|_LHNFHQLSAPQPC[+57]FTFSHPNR_.4|_DWNTLIVGK_.2|_EKDRDPEAQFEM[+…
pat / cont	pat	cont	O14773	1.60402	1.60402	203.989	3.03989	1.78549	0.170238	0.209361	O14773	TPP1_HUMAN	Tripeptidyl-peptidase 1	TPP1	O14773	Homo sapiens	proteolysis,lipid metabolic process,lysosome organization,nervous system development,central nervous system development,protein catabolic process,epithelial cell differentiation,IRE1-mediated unfolded protein response,peptide catabolic process,bone resorption,neuromuscular process controlling balance	endopeptidase activity,serine-type endopeptidase activity,protein binding,peptidase activity,serine-type peptidase activity,tripeptidyl-peptidase activity,peptide binding,metal ion binding	mitochondrion,lysosome,melanosome,lysosomal lumen,extracellular exosome	sp	1	2	uniprot_sprot_2015-08-28_HUMAN	>sp|O14773|TPP1_HUMAN Tripeptidyl-peptidase 1 OS=Homo sapiens GN=TPP1 PE=1 SV=2	2	16	26	_LFGGNFAHQASVAR_.3|_LFGGNFAHQASVAR_.2|_LYQQHGAGLFDVTR_.3|_LYQQHGAGLFDVTR_.2|_VNTELMK_.2|_SPHPYQLPQALAPHVDFVGGLHR_.5|_SPHPYQLPQALAPHVDFVGGLHR_.4|_SPHPYQLPQALAPHVDFVGGLHR_.3|_ILSGRPPLGFLNPR_.3|_ILSGRPPLGFLNPR_.2|_QAELLLPGAEFHHYVGGPTETHVVR_.5|_PSYQEEAVTK_.2|_QRPEPQVTGTVGLHLGVTPSVIR_.4|_YLTLENVADLVRPSPLTLHTVQK_.4|_AYPDVAALSDGYWVVSNR_.3|_AYPDVAALSDGYWVVSNR_.2|_GLTLLFASGDSGAGC[+57]WSVSGR_.3|_GLTLLFASGD…
pat / cont	pat	cont	O14776	0.968401	0.968401	95.6671	1.95667	1.64043	0.322817	0.278704	O14776	TCRG1_HUMAN	Transcription elongation regulator 1	TCERG1	O14776	Homo sapiens	negative regulation of transcription from RNA polymerase II promoter,transcription from RNA polymerase II promoter	RNA polymerase II repressing transcription factor binding,RNA polymerase II transcription corepressor activity,transcription coactivator activity,protein binding,poly(A) RNA binding,proline-rich region binding	nucleus,nucleolus,actin cytoskeleton	sp	1	2	uniprot_sprot_2015-08-28_HUMAN	>sp|O14776|TCRG1_HUMAN Transcription elongation regulator 1 OS=Homo sapiens GN=TCERG1 PE=1 SV=2	2	42	56	_YLVLDC[+57]VPEER_.2|_GPPPPPTASEPTRR_.3|_GPPPPPTASEPTRR_.2|_ADVDKIIQEPPHKK_.4|_ADVDKIIQEPPHKK_.3|_ESAWTKPDGVK_.3|_ESAWTKPDGVK_.2|_LIQESDQHLK_.3|_GPPPPPTASEPTR_.3|_GPPPPPTASEPTR_.2|_SSDVSWSDTRR_.3|_YLLLNPK_.2|_LFNEHIEALTK_.3|_LFNEHIEALTK_.2|_KLIQESDQHLK_.3|_KLIQESDQHLK_.2|_ALLSDMVR_.2|_DHRWESGSLLEREEK_.4|_DHRWESGSLLEREEK_.3|_IIQEPPHK_.2|_LIVAYVDDLDRR_.3|_ATFSEFAAK_.2|_DHRWESGSLLER_.3|_EAAMEAEIK_.2…
pat / cont	pat	cont	O14818	-0.501758	0.501758	-29.3754	0.706246	0.60054	0.0960607	0.163922	O14818	PSA7_HUMAN	Proteasome subunit alpha type-7	PSMA7	O14818	Homo sapiens	MAPK cascade,protein polyubiquitination,stimulatory C-type lectin receptor signaling pathway,antigen processing and presentation of exogenous peptide antigen via MHC class I, TAP-dependent,regulation of cellular amino acid metabolic process,viral process,anaphase-promoting complex-dependent catabolic process,tumor necrosis factor-mediated signaling pathway,NIK/NF-kappaB signaling,Fc-epsilon recep…	threonine-type endopeptidase activity,protein binding	proteasome complex,nucleus,nucleoplasm,cytosol,proteasome core complex,proteasome core complex, alpha-subunit complex,extracellular exosome	sp	1	1	uniprot_sprot_2015-08-28_HUMAN	>sp|O14818|PSA7_HUMAN Proteasome subunit alpha type-7 OS=Homo sapiens GN=PSMA7 PE=1 SV=1	3	16	28	_ALLEVVQSGGK_.2|_ILNPEEIEK_.2|_LTVEDPVTVEYITR_.2|_LTVEDPVTVEYITR_.3|_GRDIVVLGVEKK_.3|_DIVVLGVEK_.2|_LYQTDPSGTYHAWK_.3|_LYQTDPSGTYHAWK_.4|_LYQTDPSGTYHAWK_.2|_NIELAVMR_.2|_NIELAVM[+16]R_.2|_NYTDEAIETDDLTIK_.2|_NYTDEAIETDDLTIK_.3|_YVAEIEK_.2|_YVAEIEKEKEENEK_.4|_YVAEIEKEKEENEK_.3|_YVAEIEKEKEENEK_.2|_GRDIVVLGVEK_.2|_AITVFSPDGHLFQVEYAQEAVK_.4|_AITVFSPDGHLFQVEYAQEAVK_.3|_AITVFSPDGHLFQVEYAQEAVKK_.4|_AITV…
pat / cont	pat	cont	O14828	1.65758	1.65758	215.488	3.15488	1.41142	0.100414	0.167402	O14828	SCAM3_HUMAN	Secretory carrier-associated membrane protein 3	SCAMP3	O14828	Homo sapiens	post-Golgi vesicle-mediated transport,protein transport,response to retinoic acid	ubiquitin protein ligase binding	Golgi membrane,integral component of membrane,intracellular membrane-bounded organelle,extracellular exosome	sp	1	3	uniprot_sprot_2015-08-28_HUMAN	>sp|O14828|SCAM3_HUMAN Secretory carrier-associated membrane protein 3 OS=Homo sapiens GN=SCAMP3 PE=1 SV=3	2	12	22	_TAAANAAAGAAENAFRAP_.3|_TAAANAAAGAAENAFRAP_.2|_AQQEFAAGVFSNPAVR_.2|_AQQEFAAGVFSNPAVR_.3|_ERELQHAALGGTATR_.4|_ERELQHAALGGTATR_.3|_ELQHAALGGTATR_.3|_ELQHAALGGTATR_.2|_TAAANAAAGAAENAFR_.3|_TAAANAAAGAAENAFR_.2|_KAEELDRR_.2|_DGGNPFAEPSELDNPFQDPAVIQHRPSR_.5|_DGGNPFAEPSELDNPFQDPAVIQHRPSR_.4|_DGGNPFAEPSELDNPFQDPAVIQHRPSR_.3|_NYGSYSTQASAAAATAELLK_.3|_NYGSYSTQASAAAATAELLK_.2|_EPPPAYEPPAPAPLPPPSAPSLQPSRK_.4…
pat / cont	pat	cont	O14879	-0.711437	0.711437	-38.9289	0.610711	0.900179	0.212091	0.232993	O14879	IFIT3_HUMAN	Interferon-induced protein with tetratricopeptide repeats 3	IFIT3	O14879	Homo sapiens	negative regulation of cell proliferation,response to virus,cellular response to interferon-alpha,negative regulation of apoptotic process,defense response to virus,type I interferon signaling pathway	molecular_function,RNA binding,protein binding	cytoplasm,mitochondrion,cytosol	sp	1	1	uniprot_sprot_2015-08-28_HUMAN	>sp|O14879|IFIT3_HUMAN Interferon-induced protein with tetratricopeptide repeats 3 OS=Homo sapiens GN=IFIT3 PE=1 SV=1	2	14	15	_HLDGNNEAALEC[+57]LR_.3|_GLNPLNAYSDLAEFLETEC[+57]YQTPFNK_.3|_SPC[+57]QTDVLR_.2|_QYAMDYSNK_.2|_LSDAQIYVDK_.2|_ALEEKPNNPEFSSGLAIAMYHLDNHPEK_.5|_ATMYNLLAYIK_.2|_QAEELIQQEHADQAEIR_.3|_QMQNTGESEASGNK_.2|_QAIELSPDNQYVK_.2|_DQPQNVSENLLPQNAPNYWYLQGLIHK_.4|_DQPQNVSENLLPQNAPNYWYLQGLIHK_.3|_EAEGEQFVEEALEK_.2|_VLESTPNNGYLYHQIGC[+57]C[+57]YK_.3|_VC[+57]NQIEFLNTEFK_.2
pat / cont	pat	cont	O14880	0.128919	0.128919	9.3474	1.09347	0.0506631	0.172552	0.209361	O14880	MGST3_HUMAN	Microsomal glutathione S-transferase 3	MGST3	O14880	Homo sapiens	lipid metabolic process,xenobiotic metabolic process,signal transduction,response to organonitrogen compound,cellular oxidant detoxification,glutathione derivative biosynthetic process	glutathione transferase activity,peroxidase activity,glutathione peroxidase activity	nuclear envelope,endoplasmic reticulum,endoplasmic reticulum membrane,membrane,integral component of membrane,organelle membrane,intracellular membrane-bounded organelle,extracellular exosome	sp	1	1	uniprot_sprot_2015-08-28_HUMAN	>sp|O14880|MGST3_HUMAN Microsomal glutathione S-transferase 3 OS=Homo sapiens GN=MGST3 PE=1 SV=1	1	9	13	_YKVEYPIMYSTDPENGHIFNC[+57]IQR_.4|_YKVEYPIM[+16]YSTDPENGHIFNC[+57]IQR_.4|_YKVEYPIMYSTDPENGHIFNC[+57]IQR_.3|_VLYAYGYYTGEPSKR_.3|_KYKVEYPIMYSTDPENGHIFNC[+57]IQR_.5|_IASGLGLAWIVGR_.2|_AHQNTLEVYPPFLFFLAVGGVYHPR_.4|_AHQNTLEVYPPFLFFLAVGGVYHPR_.3|_SRGALGSIALLGLVGTTVC[+57]SAFQHLGWVK_.4|_IASGLGLAWIVGRVLYAYGYYTGEPSKR_.4|_VLYAYGYYTGEPSK_.2|_VEYPIMYSTDPENGHIFNC[+57]IQR_.3|_VEYPIM[+16]YSTDPENGHIFNC[+57]IQR_.3
pat / cont	pat	cont	O14907	-1.44273	1.44273	-63.2131	0.367869	1.06842	0.307097	0.273059	O14907	TX1B3_HUMAN	Tax1-binding protein 3	TAX1BP3	O14907	Homo sapiens	Rho protein signal transduction,negative regulation of cell proliferation,Wnt signaling pathway,negative regulation of Wnt signaling pathway,activation of GTPase activity,negative regulation of protein localization to cell surface	protein binding,beta-catenin binding,protein C-terminus binding	nucleus,cytoplasm,cytosol,plasma membrane,extracellular exosome	sp	1	2	uniprot_sprot_2015-08-28_HUMAN	>sp|O14907|TX1B3_HUMAN Tax1-binding protein 3 OS=Homo sapiens GN=TAX1BP3 PE=1 SV=2	1	4	5	_VSEGGPAEIAGLQIGDK_.2|_VSEGGPAEIAGLQIGDK_.3|_AVQQSMLS_.2|_RSEEVVR_.2|_IMQVNGWDMTMVTHDQAR_.3
pat / cont	pat	cont	O14929	1.26533	1.26533	140.381	2.40381	0.727528	0.245834	0.250387	O14929	HAT1_HUMAN	Histone acetyltransferase type B catalytic subunit	HAT1	O14929	Homo sapiens	DNA packaging,DNA replication-dependent nucleosome assembly,DNA replication-independent nucleosome assembly,chromatin silencing at telomere,internal protein amino acid acetylation,response to nutrient,histone H4 acetylation	histone acetyltransferase activity,H4 histone acetyltransferase activity,histone binding	nuclear chromosome, telomeric region,nuclear chromatin,nucleus,nucleoplasm,cytoplasm,nuclear matrix,intracellular membrane-bounded organelle,protein complex	sp	1	1	uniprot_sprot_2015-08-28_HUMAN	>sp|O14929|HAT1_HUMAN Histone acetyltransferase type B catalytic subunit OS=Homo sapiens GN=HAT1 PE=1 SV=1	1	17	30	_LC[+57]QDLPC[+57]FSR_.2|_RVYEILR_.2|_LVRFPEDLENDIR_.3|_VSQMLILTPFQGQGHGAQLLETVHR_.5|_VSQM[+16]LILTPFQGQGHGAQLLETVHR_.5|_VSQM[+16]LILTPFQGQGHGAQLLETVHR_.4|_VSQMLILTPFQGQGHGAQLLETVHR_.4|_VSQM[+16]LILTPFQGQGHGAQLLETVHR_.3|_VSQMLILTPFQGQGHGAQLLETVHR_.3|_C[+57]NTNTAIELK_.2|_ILLYYIAGSLSTMFR_.3|_ILLYYIAGSLSTMFR_.2|_VDENFDC[+57]VEADDVEGK_.3|_VDENFDC[+57]VEADDVEGK_.2|_FPEDLENDIR_.2|_LMQGFNEDMAIEAQQK_.3|_…
pat / cont	pat	cont	O14949	0.0824568	0.0824568	5.88196	1.05882	0.224421	0.694923	0.420091	O14949	QCR8_HUMAN	Cytochrome b-c1 complex subunit 8	UQCRQ	O14949	Homo sapiens	mitochondrial electron transport, ubiquinol to cytochrome c,subthalamus development,pons development,cerebellar Purkinje cell layer development,hippocampus development,thalamus development,hypothalamus development,pyramidal neuron development,midbrain development,hydrogen ion transmembrane transport	ubiquinol-cytochrome-c reductase activity	mitochondrion,mitochondrial inner membrane,respiratory chain	sp	1	4	uniprot_sprot_2015-08-28_HUMAN	>sp|O14949|QCR8_HUMAN Cytochrome b-c1 complex subunit 8 OS=Homo sapiens GN=UQCRQ PE=1 SV=4	1	6	10	_HVISYSLSPFEQR_.3|_HVISYSLSPFEQR_.2|_RKNPAAYENDK_.3|_RKNPAAYENDK_.2|_M[+16]RHVISYSLSPFEQR_.4|_M[+16]RHVISYSLSPFEQR_.3|_MRHVISYSLSPFEQR_.3|_NPAAYENDK_.2|_GREFGNLTR_.2|_KNPAAYENDK_.2
pat / cont	pat	cont	O14950;P19105	-0.951331	0.951331	-48.2845	0.517155	0.329564	8.00133e-05	0.00434277	O14950;P19105	ML12B_HUMAN;ML12A_HUMAN	Myosin regulatory light chain 12B;Myosin regulatory light chain 12A	MYL12B;MYL12A	O14950;P19105	Homo sapiens	muscle contraction,regulation of cell shape;muscle contraction,ephrin receptor signaling pathway,platelet aggregation	calcium ion binding,myosin heavy chain binding;calcium ion binding	stress fiber,cytosol,brush border,myosin II complex,Z disc,apical part of cell,extracellular exosome;cytosol,myosin complex,extracellular exosome	sp	1	2	uniprot_sprot_2015-08-28_HUMAN	>sp|O14950|ML12B_HUMAN Myosin regulatory light chain 12B OS=Homo sapiens GN=MYL12B PE=1 SV=2;>sp|P19105|ML12A_HUMAN Myosin regulatory light chain 12A OS=Homo sapiens GN=MYL12A PE=1 SV=2	4	18	38	_LNGTDPEDVIR_.2|_FTDEEVDELYR_.2|_FTDEEVDELYR_.3|_ELLTTMGDR_.2|_ELLTTM[+16]GDR_.2|_GNFNYIEFTR_.2|_ELLTTMGDRFTDEEVDELYR_.3|_ELLTTM[+16]GDRFTDEEVDELYR_.3|_ATSNVFAMFDQSQIQEFK_.3|_ATSNVFAMFDQSQIQEFK_.2|_ATSNVFAM[+16]FDQSQIQEFK_.3|_ATSNVFAM[+16]FDQSQIQEFK_.2|_KGNFNYIEFTR_.3|_KGNFNYIEFTR_.2|_EAFNMIDQNR_.2|_EAFNM[+16]IDQNR_.2|_NAFAC[+57]FDEEATGTIQEDYLR_.3|_NAFAC[+57]FDEEATGTIQEDYLR_.2|_EDLHDMLASLGK_.3|_E…
pat / cont	pat	cont	O14964	2.198	2.198	358.844	4.58844	0.855885	0.17105	0.209361	O14964	HGS_HUMAN	Hepatocyte growth factor-regulated tyrosine kinase substrate	HGS	O14964	Homo sapiens	protein targeting to lysosome,autophagy,signal transduction,negative regulation of cell proliferation,membrane invagination,positive regulation of gene expression,endosomal transport,multivesicular body assembly,negative regulation of epidermal growth factor receptor signaling pathway,regulation of protein catabolic process,regulation of MAP kinase activity,negative regulation of JAK-STAT cascade…	protein binding,protein domain specific binding,metal ion binding	cytoplasm,endosome,early endosome,cytosol,early endosome membrane,multivesicular body membrane,ESCRT-0 complex,intracellular membrane-bounded organelle,extracellular exosome	sp	1	1	uniprot_sprot_2015-08-28_HUMAN	>sp|O14964|HGS_HUMAN Hepatocyte growth factor-regulated tyrosine kinase substrate OS=Homo sapiens GN=HGS PE=1 SV=1	1	28	35	_ALQNAVTTFVNR_.2|_ALQNAVTTFVNR_.3|_QTMEELK_.2|_VQFGVMTR_.2|_STYTSYPK_.2|_APDWVDAEEC[+57]HR_.3|_APDWVDAEEC[+57]HR_.2|_NC[+57]GQTVHDEVANK_.3|_NC[+57]GQTVHDEVANK_.2|_GALSALREEHREK_.3|_RQVEVNVR_.2|_YKVVQDTYQIMK_.3|_YKVVQDTYQIMK_.2|_AC[+57]GQIFC[+57]GK_.2|_VC[+57]EPC[+57]YEQLNRK_.3|_ILYLIQAWAHAFR_.3|_ESDAMFAAER_.2|_ESDAM[+16]FAAER_.2|_LYYEGLQDK_.2|_NC[+57]GQTVHDEVANKQTMEELK_.4|_VEGHVFPEFK_.2|_VNDKNPHV…
pat / cont	pat	cont	O14974	0.464087	0.464087	37.9444	1.37944	1.54065	0.493754	0.345628	O14974	MYPT1_HUMAN	Protein phosphatase 1 regulatory subunit 12A	PPP1R12A	O14974	Homo sapiens	G2/M transition of mitotic cell cycle,protein dephosphorylation,mitotic nuclear division,signal transduction,regulation of cell adhesion,regulation of myosin-light-chain-phosphatase activity,positive regulation of myosin-light-chain-phosphatase activity,cellular response to drug,negative regulation of catalytic activity,positive regulation of transcription from RNA polymerase II promoter,regulati…	enzyme inhibitor activity,signal transducer activity,protein binding,phosphatase regulator activity,protein kinase binding,14-3-3 protein binding	kinetochore,nucleoplasm,cytoplasm,centrosome,cytosol,focal adhesion,actin cytoskeleton,Z disc,A band,contractile fiber,PTW/PP1 phosphatase complex	sp	1	1	uniprot_sprot_2015-08-28_HUMAN	>sp|O14974|MYPT1_HUMAN Protein phosphatase 1 regulatory subunit 12A OS=Homo sapiens GN=PPP1R12A PE=1 SV=1	3	47	66	_SGSYSYLEER_.2|_QWLNSGHINDVR_.3|_QWLNSGHINDVR_.2|_ISEMEEELK_.2|_LAYVAPTIPR_.2|_ILVDNLC[+57]DMEMVNK_.2|_GYTEVLK_.2|_RLASTSDIEEK_.3|_RLASTSDIEEK_.2|_LSSSLDNK_.2|_LEKDDSTDFKK_.3|_LEKDDSTDFKK_.2|_NKETLIIEPEK_.3|_NKETLIIEPEK_.2|_NSSVNEGSTYHK_.3|_NSSVNEGSTYHK_.2|_DYDGWTPLHAAAHWGK_.4|_DYDGWTPLHAAAHWGK_.3|_KNSSVNEGSTYHK_.3|_SYLTPVRDEESESQRK_.4|_SYLTPVRDEESESQRK_.3|_SYLTPVRDEESESQRK_.2|_KLYEQILAENEK_.3|_K…
pat / cont	pat	cont	O14979	0.144641	0.144641	10.5455	1.10546	0.566676	0.493736	0.345628	O14979	HNRDL_HUMAN	Heterogeneous nuclear ribonucleoprotein D-like	HNRNPDL	O14979	Homo sapiens	transcription, DNA-templated,regulation of transcription, DNA-templated	nucleotide binding,DNA binding,poly(A) RNA binding	nucleoplasm,cytoplasm,extracellular exosome	sp	1	3	uniprot_sprot_2015-08-28_HUMAN	>sp|O14979|HNRDL_HUMAN Heterogeneous nuclear ribonucleoprotein D-like OS=Homo sapiens GN=HNRNPDL PE=1 SV=3	4	22	35	_FGEVVDC[+57]TIK_.2|_DLTEYLSR_.2|_RGFC[+57]FITYTDEEPVKK_.4|_RGFC[+57]FITYTDEEPVKK_.3|_FGEVVDC[+57]TIKTDPVTGR_.3|_FGEVVDC[+57]TIKTDPVTGR_.2|_GFGFVLFK_.2|_GFGFVLFK_.1|_GFC[+57]FITYTDEEPVKK_.3|_GFC[+57]FITYTDEEPVKK_.2|_VFVGGLSPDTSEEQIKEYFGAFGEIENIELPMDTK_.4|_MFIGGLSWDTSKK_.3|_M[+16]FIGGLSWDTSKK_.3|_MFIGGLSWDTSKK_.2|_M[+16]FIGGLSWDTSKK_.2|_YHQIGSGK_.2|_YHQIGSGKC[+57]EIK_.3|_VFVGGLSPDTSEEQIK_.3|_VFVGG…
pat / cont	pat	cont	O14980	-1.11699	1.11699	-53.8944	0.461056	1.2379	0.168891	0.209361	O14980	XPO1_HUMAN	Exportin-1	XPO1	O14980	Homo sapiens	ribosomal large subunit export from nucleus,ribosomal small subunit export from nucleus,negative regulation of transcription from RNA polymerase II promoter,protein export from nucleus,sister chromatid cohesion,regulation of centrosome duplication,viral process,protein localization to nucleus,regulation of protein catabolic process,response to drug,regulation of mRNA stability,regulation of prote…	RNA binding,nuclear export signal receptor activity,transporter activity,nucleocytoplasmic transporter activity,protein binding,Ran GTPase binding,protein domain specific binding	kinetochore,nucleus,nuclear envelope,annulate lamellae,nucleoplasm,nucleolus,cytoplasm,cytosol,Cajal body,membrane,intracellular ribonucleoprotein complex,nuclear membrane,intracellular membrane-bounded organelle	sp	1	1	uniprot_sprot_2015-08-28_HUMAN	>sp|O14980|XPO1_HUMAN Exportin-1 OS=Homo sapiens GN=XPO1 PE=1 SV=1	2	55	96	_NVDILKDPETVK_.3|_NVDILKDPETVK_.2|_TSESLC[+57]QNNMVILK_.2|_TSESLC[+57]QNNMVILK_.3|_DFEEYPEHR_.3|_DFEEYPEHR_.2|_FLVTVIK_.2|_AVGHPFVIQLGR_.3|_AVGHPFVIQLGR_.2|_DFLVQIK_.2|_MAQEVLTHLKEHPDAWTR_.5|_M[+16]AQEVLTHLKEHPDAWTR_.4|_MAQEVLTHLKEHPDAWTR_.4|_SAFPHLQDAQVK_.3|_SAFPHLQDAQVK_.2|_LISGWVSR_.2|_EHLRDFLVQIK_.3|_EHLRDFLVQIK_.2|_PAIM[+16]TMLADHAAR_.3|_PAIMTM[+16]LADHAAR_.3|_PAIMTMLADHAAR_.3|_PAIMTMLADHAAR…
pat / cont	pat	cont	O15020	2.5934	2.5934	503.52	6.0352	1.01114	0.171257	0.209361	O15020	SPTN2_HUMAN	Spectrin beta chain, non-erythrocytic 2	SPTBN2	O15020	Homo sapiens	MAPK cascade,ER to Golgi vesicle-mediated transport,cytoskeleton organization,axon guidance,synapse assembly,vesicle-mediated transport,antigen processing and presentation of exogenous peptide antigen via MHC class II,cerebellar Purkinje cell layer morphogenesis,adult behavior,multicellular organism growth,positive regulation of GTPase activity,actin filament capping,cell-cell adhesion	actin binding,Ras guanyl-nucleotide exchange factor activity,structural constituent of cytoskeleton,phospholipid binding,cadherin binding involved in cell-cell adhesion	extracellular space,cytoplasm,cytosol,cell-cell adherens junction,spectrin,apical plasma membrane,cell junction,neuronal cell body	sp	1	3	uniprot_sprot_2015-08-28_HUMAN	>sp|O15020|SPTN2_HUMAN Spectrin beta chain, non-erythrocytic 2 OS=Homo sapiens GN=SPTBN2 PE=1 SV=3	1	64	75	_ELDDLEQWIQER_.2|_HRPDLLDFESLKK_.4|_SHYAAEEISEK_.3|_SHYAAEEISEK_.2|_AYAGDKAEEIGR_.3|_LAQAHGFQGFLR_.3|_LAQAHGFQGFLR_.2|_IVNTQEQLNHR_.3|_IVNTQEQLNHR_.2|_LEALAEER_.2|_EQQHLLASADTGR_.3|_EQQHLLASADTGR_.2|_SAVAWEER_.2|_EIQGHEPR_.2|_HRPDLLDFESLK_.3|_HYEELQAR_.2|_VGDLYSDLR_.2|_DRIVNTQEQLNHR_.3|_EVEAIQAQAK_.2|_LLLNLELQK_.2|_DLNAAEALQR_.2|_EYRPC[+57]DPQLVSER_.3|_LLEVLSGEILPKPTK_.3|_QQQLPDGTGR_.2|_EQQHFLQDC…
pat / cont	pat	cont	O15027	1.04461	1.04461	106.28	2.0628	0.878369	0.0332807	0.10486	O15027	SC16A_HUMAN	Protein transport protein Sec16A	SEC16A	O15027	Homo sapiens	endoplasmic reticulum organization,protein transport,substantia nigra development,COPII vesicle coating		Golgi membrane,cytoplasm,endoplasmic reticulum membrane,Golgi apparatus,cytosol	sp	1	3	uniprot_sprot_2015-08-28_HUMAN	>sp|O15027|SC16A_HUMAN Protein transport protein Sec16A OS=Homo sapiens GN=SEC16A PE=1 SV=3	3	60	88	_FYQQVTK_.2|_TMATMGDTLASR_.2|_GLANPEPAPEPK_.2|_EHSAFGDRPEK_.3|_DDTHKVDVINFAQNK_.4|_DDTHKVDVINFAQNK_.3|_DDTHKVDVINFAQNK_.2|_HLLQEAR_.2|_LFDPQLK_.2|_IVNHWASPELR_.3|_FANLTPSR_.2|_SHLVGVKPFEADRANVVGEVR_.5|_SHLVGVKPFEADRANVVGEVR_.4|_SHLVGVKPFEADRANVVGEVR_.3|_FGPGGQLIK_.2|_NGLWGHALLLASK_.3|_NGLWGHALLLASK_.2|_SHLVGVKPFEADR_.3|_SHLVGVKPFEADR_.2|_C[+57]SSMSSLSR_.2|_HGAVC[+57]HTGAPDATLHTVHPDSVSSSYSSR_.6|_H…
pat / cont	pat	cont	O15031	0.678448	0.678448	60.0417	1.60042	1.31284	0.377359	0.298399	O15031	PLXB2_HUMAN	Plexin-B2	PLXNB2	O15031	Homo sapiens	neural tube closure,regulation of protein phosphorylation,homophilic cell adhesion via plasma membrane adhesion molecules,negative regulation of cell adhesion,neuroblast proliferation,brain development,regulation of cell shape,positive regulation of neuron projection development,regulation of cell migration,regulation of GTPase activity,positive regulation of axonogenesis,semaphorin-plexin signal…	semaphorin receptor activity	semaphorin receptor complex,integral component of plasma membrane,cell surface,extracellular exosome	sp	1	3	uniprot_sprot_2015-08-28_HUMAN	>sp|O15031|PLXB2_HUMAN Plexin-B2 OS=Homo sapiens GN=PLXNB2 PE=1 SV=3	2	52	71	_VLYAVFSR_.2|_IIDQVYR_.2|_HNIQDEDTIHIWK_.4|_HNIQDEDTIHIWK_.3|_HNIQDEDTIHIWK_.2|_PFHGDIQC[+57]GGHAPGSSK_.4|_DGATLILSK_.2|_DTTHNLPEFIVK_.3|_DTTHNLPEFIVK_.2|_DIFYKPFHGDIQC[+57]GGHAPGSSK_.5|_DIFYKPFHGDIQC[+57]GGHAPGSSK_.4|_DIFYKPFHGDIQC[+57]GGHAPGSSK_.3|_GNGPHDNGIIVSTR_.3|_GNGPHDNGIIVSTR_.2|_EAFEAYTDHATYK_.3|_EAFEAYTDHATYK_.2|_RDTTHNLPEFIVK_.3|_SSGGPGAGLC[+57]LFPLDK_.3|_SSGGPGAGLC[+57]LFPLDK_.2|_AITE…
pat / cont	pat	cont	O15067	-0.520665	0.520665	-30.295	0.69705	5.03505	0.907555	0.490535	O15067	PUR4_HUMAN	Phosphoribosylformylglycinamidine synthase	PFAS	O15067	Homo sapiens	purine nucleotide biosynthetic process,'de novo' IMP biosynthetic process,glutamine metabolic process,ribonucleoside monophosphate biosynthetic process,purine ribonucleoside monophosphate biosynthetic process,response to drug	phosphoribosylformylglycinamidine synthase activity,ATP binding,metal ion binding	cytoplasm,cytosol,extracellular exosome	sp	1	4	uniprot_sprot_2015-08-28_HUMAN	>sp|O15067|PUR4_HUMAN Phosphoribosylformylglycinamidine synthase OS=Homo sapiens GN=PFAS PE=1 SV=4	1	60	92	_GLAPLHWADDDGNPTEQYPLNPNGSPGGVAGIC[+57]SC[+57]DGR_.4|_GWAAAVTFHPR_.3|_GWAAAVTFHPR_.2|_HLAVM[+16]PHPER_.3|_IVLVDDREC[+57]PVRR_.4|_IVLVDDR_.2|_ASVPREPGGPSPR_.3|_ATGLGPVDR_.2|_YRDAGLHC[+57]LELGHTGEAGPHAMVR_.6|_YRDAGLHC[+57]LELGHTGEAGPHAMVR_.5|_YRDAGLHC[+57]LELGHTGEAGPHAMVR_.4|_AFSITQGLLKDR_.3|_DAGLHC[+57]LELGHTGEAGPHAMVR_.5|_DAGLHC[+57]LELGHTGEAGPHAMVR_.4|_ERC[+57]PAC[+57]FVGTITGDRR_.4|_RFQELQR_.2|_…
pat / cont	pat	cont	O15075	-1.43904	1.43904	-63.1186	0.368814	1.14021	0.0271145	0.0969347	O15075	DCLK1_HUMAN	Serine/threonine-protein kinase DCLK1	DCLK1	O15075	Homo sapiens	neuron migration,protein phosphorylation,nervous system development,central nervous system development,response to virus,endosomal transport,peptidyl-serine phosphorylation,central nervous system projection neuron axonogenesis,forebrain development,intracellular signal transduction,axon extension,dendrite morphogenesis,negative regulation of protein localization to nucleus	protein kinase activity,protein serine/threonine kinase activity,receptor signaling protein activity,ATP binding	intracellular,integral component of plasma membrane	sp	1	2	uniprot_sprot_2015-08-28_HUMAN	>sp|O15075|DCLK1_HUMAN Serine/threonine-protein kinase DCLK1 OS=Homo sapiens GN=DCLK1 PE=1 SV=2	3	39	60	_NVNPNWSVNVK_.2|_TLSDNVNLPQGVR_.2|_TLSDNVNLPQGVR_.3|_YQDDFLLDESEC[+57]R_.2|_YQDDFLLDESEC[+57]R_.3|_GKEHMIQNEVSILR_.4|_GKEHM[+16]IQNEVSILR_.4|_GKEHMIQNEVSILR_.3|_GKEHM[+16]IQNEVSILR_.3|_GKEHMIQNEVSILR_.2|_YLHSLNIVHR_.3|_AVSSLATAK_.2|_DM[+16]ELEHFDER_.3|_DMELEHFDER_.2|_DM[+16]ELEHFDER_.2|_GGDLFDAITSTNK_.3|_GGDLFDAITSTNK_.2|_TAHSFEQVLTDITDAIK_.4|_TAHSFEQVLTDITDAIK_.3|_TAHSFEQVLTDITDAIK_.2|_RLYTLDGK_…
pat / cont	pat	cont	O15121	-0.483454	0.483454	-28.4737	0.715263	0.52114	0.414618	0.31338	O15121	DEGS1_HUMAN	Sphingolipid delta(4)-desaturase DES1	DEGS1	O15121	Homo sapiens	unsaturated fatty acid biosynthetic process,sphingolipid biosynthetic process,ceramide biosynthetic process,oxidation-reduction process	electron carrier activity,sphingolipid delta-4 desaturase activity	mitochondrion,endoplasmic reticulum,endoplasmic reticulum membrane,integral component of plasma membrane,membrane	sp	1	1	uniprot_sprot_2015-08-28_HUMAN	>sp|O15121|DEGS1_HUMAN Sphingolipid delta(4)-desaturase DES1 OS=Homo sapiens GN=DEGS1 PE=1 SV=1	1	5	7	_VSREDFEWVYTDQPHADR_.4|_KIAAEYYDNLPHYNSWIK_.4|_KIAAEYYDNLPHYNSWIK_.3|_EDFEWVYTDQPHADR_.3|_VLYDFVMDDTISPYSR_.3|_VLYDFVMDDTISPYSR_.2|_IAAEYYDNLPHYNSWIK_.3
pat / cont	pat	cont	O15127	-0.783989	0.783989	-41.9241	0.580759	0.11126	0.0636712	0.137303	O15127	SCAM2_HUMAN	Secretory carrier-associated membrane protein 2	SCAMP2	O15127	Homo sapiens	post-Golgi vesicle-mediated transport,protein transport	protein binding	nucleoplasm,Golgi apparatus,integral component of membrane,transport vesicle,trans-Golgi network membrane,intracellular membrane-bounded organelle,recycling endosome membrane,extracellular exosome	sp	1	2	uniprot_sprot_2015-08-28_HUMAN	>sp|O15127|SCAM2_HUMAN Secretory carrier-associated membrane protein 2 OS=Homo sapiens GN=SCAMP2 PE=1 SV=2	1	5	8	_ELQNTVANLHVR_.3|_ELQNTVANLHVR_.2|_ERELQNTVANLHVR_.4|_ERELQNTVANLHVR_.3|_AASSAAQGAFQGN_.2|_TGASFQQAQEEFSQGIFSSR_.3|_TGASFQQAQEEFSQGIFSSR_.2|_RTGASFQQAQEEFSQGIFSSR_.3
pat / cont	pat	cont	O15143	0.0589487	0.0589487	4.17064	1.04171	0.812437	0.865911	0.479893	O15143	ARC1B_HUMAN	Actin-related protein 2/3 complex subunit 1B	ARPC1B	O15143	Homo sapiens	movement of cell or subcellular component,Arp2/3 complex-mediated actin nucleation,Fc-gamma receptor signaling pathway involved in phagocytosis,response to estrogen,ephrin receptor signaling pathway	structural constituent of cytoskeleton,actin filament binding	cytosol,Arp2/3 protein complex,focal adhesion,actin cytoskeleton,tubulobulbar complex,extracellular exosome	sp	1	3	uniprot_sprot_2015-08-28_HUMAN	>sp|O15143|ARC1B_HUMAN Actin-related protein 2/3 complex subunit 1B OS=Homo sapiens GN=ARPC1B PE=1 SV=3	3	21	39	_TWKPTLVILR_.3|_NAYVWTLK_.2|_NSVSQISVLSGGK_.2|_NSVSQISVLSGGK_.3|_ASSEGGTAAGAGLDSLHK_.3|_ASSEGGTAAGAGLDSLHK_.2|_C[+57]SQFC[+57]TTGMDGGMSIWDVK_.3|_C[+57]SQFC[+57]TTGMDGGMSIWDVK_.2|_WAPNENKFAVGSGSR_.3|_VHELKEHNGQVTGIDWAPESNR_.4|_VHELKEHNGQVTGIDWAPESNR_.5|_EVEERPAPTPWGSK_.3|_EVEERPAPTPWGSK_.2|_SLESALKDLK_.2|_EHNGQVTGIDWAPESNR_.3|_EHNGQVTGIDWAPESNR_.2|_TQIAIC[+57]PNNHEVHIYEK_.3|_TQIAIC[+57]PNNHEVHIYEK…
pat / cont	pat	cont	O15144	-0.450109	0.450109	-26.8012	0.731988	1.06695	0.271655	0.259923	O15144	ARPC2_HUMAN	Actin-related protein 2/3 complex subunit 2	ARPC2	O15144	Homo sapiens	movement of cell or subcellular component,positive regulation of lamellipodium assembly,Arp2/3 complex-mediated actin nucleation,Fc-gamma receptor signaling pathway involved in phagocytosis,ephrin receptor signaling pathway,positive regulation of substrate adhesion-dependent cell spreading	structural constituent of cytoskeleton,protein binding,actin filament binding	cytoplasm,endosome,Golgi apparatus,cytosol,Arp2/3 protein complex,focal adhesion,actin cytoskeleton,cell leading edge,muscle cell projection membrane,neuron projection,synapse,extracellular exosome	sp	1	1	uniprot_sprot_2015-08-28_HUMAN	>sp|O15144|ARPC2_HUMAN Actin-related protein 2/3 complex subunit 2 OS=Homo sapiens GN=ARPC2 PE=1 SV=1	4	36	60	_NC[+57]FASVFEK_.2|_IIEETLALK_.2|_DNTINLIHTFR_.3|_DNTINLIHTFR_.2|_VFMQEFK_.2|_YFQFQEEGKEGENR_.3|_YFQFQEEGKEGENR_.2|_DSIVHQAGMLKR_.3|_DSIVHQAGMLKR_.2|_MILLEVNNR_.2|_M[+16]ILLEVNNR_.2|_DSIVHQAGMLK_.3|_DSIVHQAGMLK_.2|_DSIVHQAGM[+16]LK_.2|_DDETMYVESK_.2|_DDETM[+16]YVESK_.2|_RASHTAPQVLFSHR_.4|_RNC[+57]FASVFEK_.3|_RNC[+57]FASVFEK_.2|_ELQAHGADELLK_.3|_ELQAHGADELLK_.2|_DDETMYVESKK_.3|_VM[+16]VSISLK_.2|_A…
pat / cont	pat	cont	O15145	2.1916	2.1916	356.812	4.56812	2.00314	0.0438232	0.115859	O15145	ARPC3_HUMAN	Actin-related protein 2/3 complex subunit 3	ARPC3	O15145	Homo sapiens	movement of cell or subcellular component,Arp2/3 complex-mediated actin nucleation,Fc-gamma receptor signaling pathway involved in phagocytosis,ephrin receptor signaling pathway,cellular response to nerve growth factor stimulus	structural constituent of cytoskeleton,protein binding,actin filament binding	cytosol,Arp2/3 protein complex,focal adhesion,actin cytoskeleton,membrane,lamellipodium,growth cone,extracellular exosome	sp	1	3	uniprot_sprot_2015-08-28_HUMAN	>sp|O15145|ARPC3_HUMAN Actin-related protein 2/3 complex subunit 3 OS=Homo sapiens GN=ARPC3 PE=1 SV=3	3	16	27	_AYLQQLR_.2|_WWTC[+57]FVK_.2|_PAYHSSLMDPDTK_.3|_PAYHSSLM[+16]DPDTK_.3|_PAYHSSLMDPDTK_.2|_VFDPQNDKPSKWWTC[+57]FVK_.4|_LIGNMALLPIR_.2|_LIGNMALLPIR_.3|_LIGNM[+16]ALLPIR_.2|_VFDPQNDKPSK_.3|_VFDPQNDKPSK_.2|_NYEIKNEADR_.3|_NYEIKNEADR_.2|_PANKQEDEVMR_.3|_PANKQEDEVM[+16]R_.3|_PANKQEDEVMR_.2|_AYLQQLRQETGLR_.3|_DTDIVDEAIYYFK_.3|_DTDIVDEAIYYFK_.2|_ETKDTDIVDEAIYYFK_.3|_ETKDTDIVDEAIYYFK_.2|_PAYHSSLMDPDTKLIGNM…
pat / cont	pat	cont	O15155	4.04503	4.04503	1550.72	16.5072	1.2528	0.137253	0.190842	O15155	BET1_HUMAN	BET1 homolog	BET1	O15155	Homo sapiens	ER to Golgi vesicle-mediated transport,protein transport,COPII vesicle coating,vesicle fusion with Golgi apparatus	protein binding,syntaxin binding	Golgi membrane,endoplasmic reticulum membrane,cis-Golgi network,membrane,integral component of membrane,transport vesicle,SNARE complex,Golgi cisterna,endoplasmic reticulum-Golgi intermediate compartment membrane	sp	1	1	uniprot_sprot_2015-08-28_HUMAN	>sp|O15155|BET1_HUMAN BET1 homolog OS=Homo sapiens GN=BET1 PE=1 SV=1	1	2	4	_SLSIEIGHEVK_.3|_SLSIEIGHEVK_.2|_LLAEMDSQFDSTTGFLGK_.3|_LLAEMDSQFDSTTGFLGK_.2
pat / cont	pat	cont	O15173	1.10659	1.10659	115.336	2.15336	1.41228	0.215081	0.234476	O15173	PGRC2_HUMAN	Membrane-associated progesterone receptor component 2	PGRMC2	O15173	Homo sapiens	steroid hormone mediated signaling pathway	steroid hormone receptor activity,steroid binding,heme binding	nuclear envelope,endomembrane system,membrane,integral component of membrane	sp	1	1	uniprot_sprot_2015-08-28_HUMAN	>sp|O15173|PGRC2_HUMAN Membrane-associated progesterone receptor component 2 OS=Homo sapiens GN=PGRMC2 PE=1 SV=1	2	10	13	_DFSLEQLR_.2|_FYGPAGPYGIFAGR_.2|_FYGPAGPYGIFAGR_.3|_GLATFC[+57]LDKDALR_.3|_GLATFC[+57]LDK_.2|_GLGAGAGAGEESPATSLPR_.3|_GLGAGAGAGEESPATSLPR_.2|_GSKFYGPAGPYGIFAGR_.3|_GSKFYGPAGPYGIFAGR_.2|_RGLGAGAGAGEESPATSLPR_.3|_LLKPGEEPSEYTDEEDTK_.3|_DALRDEYDDLSDLNAVQMESVR_.3|_DEYDDLSDLNAVQMESVR_.2
pat / cont	pat	cont	O15212	0.567443	0.567443	48.1895	1.48189	2.02032	0.613528	0.392658	O15212	PFD6_HUMAN	Prefoldin subunit 6	PFDN6	O15212	Homo sapiens	protein folding,chaperone-mediated protein complex assembly	unfolded protein binding,chaperone binding	cytoplasm,prefoldin complex	sp	1	1	uniprot_sprot_2015-08-28_HUMAN	>sp|O15212|PFD6_HUMAN Prefoldin subunit 6 OS=Homo sapiens GN=PFDN6 PE=1 SV=1	2	15	20	_LLGPVLVK_.2|_ETLAQLQQEFQR_.2|_ETLAQLQQEFQR_.3|_RLDYITAEIK_.3|_RLDYITAEIK_.2|_KLQGEVEK_.2|_RLDYITAEIKR_.3|_RYESQLR_.2|_EELALLDGSNVVFK_.3|_EELALLDGSNVVFK_.2|_LDYITAEIK_.2|_QKLEAQLTENNIVK_.3|_QKLEAQLTENNIVK_.2|_KLQGEVEKYQQLQK_.3|_LDYITAEIKR_.2|_LEAQLTENNIVK_.2|_QSEQQRETLAQLQQEFQR_.3|_QKLEAQLTENNIVKEELALLDGSNVVFK_.4|_QKLEAQLTENNIVKEELALLDGSNVVFK_.3|_LEAQLTENNIVKEELALLDGSNVVFK_.3
pat / cont	pat	cont	O15230	1.4735	1.4735	177.694	2.77694	3.44008	0.454608	0.32907	O15230	LAMA5_HUMAN	Laminin subunit alpha-5	LAMA5	O15230	Homo sapiens	angiogenesis,branching involved in ureteric bud morphogenesis,morphogenesis of a polarized epithelium,neural crest cell migration,hair follicle development,cytoskeleton organization,integrin-mediated signaling pathway,muscle organ development,cell recognition,cell proliferation,embryo development,morphogenesis of embryonic epithelium,cell migration,cell differentiation,regulation of cell adhesion…	integrin binding,structural molecule activity	extracellular region,basement membrane,basal lamina,laminin-5 complex,extracellular space,nucleus,extracellular matrix,laminin-10 complex,laminin-11 complex,extracellular exosome	sp	1	8	uniprot_sprot_2015-08-28_HUMAN	>sp|O15230|LAMA5_HUMAN Laminin subunit alpha-5 OS=Homo sapiens GN=LAMA5 PE=1 SV=8	2	76	88	_DLADLAAYTALK_.2|_WQGQYEGLR_.2|_TLAEVER_.2|_LLHSLDQAKEELER_.4|_LLHSLDQAKEELER_.3|_LGGQAVGTR_.2|_LAASLDGAR_.2|_QEVGVAVHTPQR_.3|_QEVGVAVHTPQR_.2|_AHPASNAIDGTER_.3|_AHPASNAIDGTER_.2|_DTLASVFR_.2|_AGALLPAIHEQLR_.3|_NQERLEEALQR_.3|_C[+57]YC[+57]RPNFSGER_.3|_TLQFGHMSVTVER_.3|_C[+57]VPC[+57]QC[+57]HGHSDR_.3|_SPNHPLDSPHVC[+57]R_.3|_LLHSLDQAK_.2|_GPPPELQPQPEGPPR_.3|_GPPPELQPQPEGPPR_.2|_AIEASNAYSR_.2|_LELE…
pat / cont	pat	cont	O15258	0.255461	0.255461	19.3717	1.19372	0.117724	0.200538	0.225734	O15258	RER1_HUMAN	Protein RER1	RER1	O15258	Homo sapiens	retrograde vesicle-mediated transport, Golgi to ER,skeletal muscle acetylcholine-gated channel clustering,positive regulation of establishment of protein localization to plasma membrane	molecular_function,acetylcholine receptor binding	endoplasmic reticulum-Golgi intermediate compartment,Golgi apparatus,plasma membrane,cell surface,integral component of Golgi membrane	sp	1	1	uniprot_sprot_2015-08-28_HUMAN	>sp|O15258|RER1_HUMAN Protein RER1 OS=Homo sapiens GN=RER1 PE=1 SV=1	1	3	4	_QNEEFRPFIR_.3|_VDPSLMEDSDDGPSLPTK_.3|_VDPSLMEDSDDGPSLPTK_.2|_LGQIYQSWLDK_.2
pat / cont	pat	cont	O15260	1.63964	1.63964	211.588	3.11588	1.47356	0.112476	0.17547	O15260	SURF4_HUMAN	Surfeit locus protein 4	SURF4	O15260	Homo sapiens	retrograde vesicle-mediated transport, Golgi to ER,Golgi organization,positive regulation of organelle organization,protein exit from endoplasmic reticulum,early endosome to Golgi transport		Golgi membrane,endoplasmic reticulum membrane,endoplasmic reticulum-Golgi intermediate compartment,integral component of membrane,transport vesicle,endoplasmic reticulum-Golgi intermediate compartment membrane	sp	1	3	uniprot_sprot_2015-08-28_HUMAN	>sp|O15260|SURF4_HUMAN Surfeit locus protein 4 OS=Homo sapiens GN=SURF4 PE=1 SV=3	2	6	11	_SMFAGVPTMR_.2|_SM[+16]FAGVPTMR_.2|_SMFAGVPTM[+16]R_.2|_GQNDLMGTAEDFADQFLR_.3|_GQNDLM[+16]GTAEDFADQFLR_.3|_GQNDLM[+16]GTAEDFADQFLR_.2|_GQNDLMGTAEDFADQFLR_.2|_QYLPHVAR_.2|_MWFQWSEQR_.2|_LC[+57]LISTFLEDGIR_.2|_NLALGGGLLLLLAESR_.2
pat / cont	pat	cont	O15264;P45983;P45984;P53778;P53779;Q15759;Q16539	0.445949	0.445949	36.2209	1.36221	0.404352	0.362955	0.2948	O15264;P45983;P45984;P53778;P53779;Q15759;Q16539	MK13_HUMAN;MK08_HUMAN;MK09_HUMAN;MK12_HUMAN;MK10_HUMAN;MK11_HUMAN;MK14_HUMAN	Mitogen-activated protein kinase 13;Mitogen-activated protein kinase 8;Mitogen-activated protein kinase 9;Mitogen-activated protein kinase 12;Mitogen-activated protein kinase 10;Mitogen-activated protein kinase 11;Mitogen-activated protein kinase 14	MAPK13;MAPK8;MAPK9;MAPK12;MAPK10;MAPK11;MAPK14	O15264;P45983;P45984;P53778;P53779;Q15759;Q16539	Homo sapiens	MAPK cascade,transcription, DNA-templated,regulation of transcription, DNA-templated,response to stress,response to osmotic stress,cell cycle,peptidyl-serine phosphorylation,positive regulation of interleukin-6 production,intracellular signal transduction,vascular endothelial growth factor receptor signaling pathway,positive regulation of inflammatory response;protein phosphorylation,response to …	protein serine/threonine kinase activity,MAP kinase activity,ATP binding;protein serine/threonine kinase activity,JUN kinase activity,protein binding,ATP binding,kinase activity,enzyme binding,histone deacetylase regulator activity,histone deacetylase binding;JUN kinase activity,protein binding,ATP binding,transcription factor binding;magnesium ion binding,protein serine/threonine kinase activity…	cytosol;nucleus,nucleoplasm,mitochondrion,cytosol;nucleoplasm,mitochondrion,cytosol;nucleoplasm,cytoplasm,mitochondrion,cytosol;nucleoplasm,cytoplasm,mitochondrion,cytosol,plasma membrane;nucleoplasm,cytosol;spindle pole,nucleus,nucleoplasm,cytoplasm,mitochondrion,cytosol,extracellular exosome	sp	1	1;2;2;3;2;2;3	uniprot_sprot_2015-08-28_HUMAN	>sp|O15264|MK13_HUMAN Mitogen-activated protein kinase 13 OS=Homo sapiens GN=MAPK13 PE=1 SV=1;>sp|P45983|MK08_HUMAN Mitogen-activated protein kinase 8 OS=Homo sapiens GN=MAPK8 PE=1 SV=2;>sp|P45984|MK09_HUMAN Mitogen-activated protein kinase 9 OS=Homo sapiens GN=MAPK9 PE=1 SV=2;>sp|P53778|MK12_HUMAN Mitogen-activated protein kinase 12 OS=Homo sapiens GN=MAPK12 PE=1 SV=3;>sp|P53779|MK10_HUMAN Mitog…	1	1	1	_ILDFGLAR_.2
pat / cont	pat	cont	O15294	3.01383	3.01383	707.708	8.07708	0.904209	0.133083	0.188675	O15294	OGT1_HUMAN	UDP-N-acetylglucosamine--peptide N-acetylglucosaminyltransferase 110 kDa subunit	OGT	O15294	Homo sapiens	regulation of glycolytic process,protein O-linked glycosylation,apoptotic process,signal transduction,response to nutrient,positive regulation of granulocyte differentiation,negative regulation of protein ubiquitination,response to insulin,circadian regulation of gene expression,regulation of Rac protein signal transduction,positive regulation of catalytic activity,histone H4-K5 acetylation,histo…	protein binding,phosphatidylinositol-3,4,5-trisphosphate binding,enzyme activator activity,acetylglucosaminyltransferase activity,protein N-acetylglucosaminyltransferase activity,protein O-GlcNAc transferase activity,histone acetyltransferase activity (H4-K5 specific),histone acetyltransferase activity (H4-K8 specific),histone acetyltransferase activity (H4-K16 specific)	histone acetyltransferase complex,nucleus,nucleoplasm,mitochondrion,cytosol,plasma membrane,MLL5-L complex	sp	1	3	uniprot_sprot_2015-08-28_HUMAN	>sp|O15294|OGT1_HUMAN UDP-N-acetylglucosamine--peptide N-acetylglucosaminyltransferase 110 kDa subunit OS=Homo sapiens GN=OGT PE=1 SV=3	1	49	71	_IIFSPVAPK_.2|_IIFSPVAPKEEHVR_.4|_IIFSPVAPKEEHVR_.3|_REQGNIEEAVR_.3|_REQGNIEEAVR_.2|_SDLGNLLK_.2|_GQLQEAIEHYR_.3|_GQLQEAIEHYR_.2|_KLVSIVADQLEK_.3|_KLVSIVADQLEK_.2|_NRQEYEDIAVK_.3|_NRQEYEDIAVK_.2|_AATGEEVPR_.2|_HGNLC[+57]LDK_.2|_LC[+57]PTHADSLNNLANIKR_.4|_LC[+57]PTHADSLNNLANIKR_.3|_IVLNGIDLK_.2|_M[+16]LSFQGLAELAHR_.3|_MLSFQGLAELAHR_.3|_MLSFQGLAELAHR_.2|_ISSPLFNTK_.2|_LAYMPHTFFIGDHANMFPHLK_.5|_LAYM…
pat / cont	pat	cont	O15305	0.692308	0.692308	61.5867	1.61587	2.8576	0.578715	0.379647	O15305	PMM2_HUMAN	Phosphomannomutase 2	PMM2	O15305	Homo sapiens	mannose metabolic process,protein glycosylation,protein N-linked glycosylation,GDP-mannose biosynthetic process,protein targeting to ER	phosphomannomutase activity,protein binding	cytosol,neuronal cell body,extracellular exosome	sp	1	1	uniprot_sprot_2015-08-28_HUMAN	>sp|O15305|PMM2_HUMAN Phosphomannomutase 2 OS=Homo sapiens GN=PMM2 PE=1 SV=1	3	15	18	_GTFIEFR_.2|_NGMLNVSPIGR_.2|_NGM[+16]LNVSPIGR_.2|_YDYVFPENGLVAYK_.2|_YDYVFPENGLVAYK_.3|_IC[+57]ELLFS_.2|_IKIGVVGGSDFEK_.3|_HVENDGYK_.2|_TIYFFGDK_.2|_EMDDFLQK_.2|_IEFYELDK_.2|_TMGYSVTAPEDTRR_.3|_IGVVGGSDFEK_.2|_IEFYELDKK_.2|_VQEQLGNDVVEK_.2|_TMGYSVTAPEDTR_.2|_QNIQSHLGEALIQDLINYC[+57]LSYIAK_.4|_QNIQSHLGEALIQDLINYC[+57]LSYIAK_.3
pat / cont	pat	cont	O15347	4.54033	4.54033	2226.88	23.2688	1.42511	0.139041	0.19178	O15347	HMGB3_HUMAN	High mobility group protein B3	HMGB3	O15347	Homo sapiens	DNA recombination,transcription, DNA-templated,regulation of transcription, DNA-templated,multicellular organism development,DNA geometric change,innate immune response,negative regulation of cell differentiation	four-way junction DNA binding,double-stranded DNA binding,protein binding,DNA binding, bending,poly(A) RNA binding	nucleus,chromosome,cytoplasm	sp	1	4	uniprot_sprot_2015-08-28_HUMAN	>sp|O15347|HMGB3_HUMAN High mobility group protein B3 OS=Homo sapiens GN=HMGB3 PE=1 SV=4	1	15	26	_M[+16]SAYAFFVQTC[+57]R_.2|_MSAYAFFVQTC[+57]R_.3|_M[+16]SAYAFFVQTC[+57]R_.3|_MSAYAFFVQTC[+57]R_.2|_KKNPEVPVNFAEFSK_.4|_KKNPEVPVNFAEFSK_.3|_STNPGISIGDVAKK_.3|_SKFDEMAK_.2|_RPPSGFFLFC[+57]SEFRPK_.4|_RPPSGFFLFC[+57]SEFRPK_.3|_MSAYAFFVQTC[+57]REEHK_.4|_MSAYAFFVQTC[+57]REEHK_.3|_KNPEVPVNFAEFSK_.3|_KNPEVPVNFAEFSK_.2|_KLGEMWNNLNDSEK_.3|_KLGEM[+16]WNNLNDSEK_.3|_KLGEMWNNLNDSEK_.2|_KNPEVPVNFAEFSKK_.3|_KLGE…
pat / cont	pat	cont	O15355	-0.095849	0.095849	-6.42786	0.935721	1.06287	0.919246	0.494071	O15355	PPM1G_HUMAN	Protein phosphatase 1G	PPM1G	O15355	Homo sapiens	protein dephosphorylation,cell cycle arrest,peptidyl-threonine dephosphorylation	protein serine/threonine phosphatase activity,metal ion binding	nucleus,nucleoplasm,cytoplasm,membrane	sp	1	1	uniprot_sprot_2015-08-28_HUMAN	>sp|O15355|PPM1G_HUMAN Protein phosphatase 1G OS=Homo sapiens GN=PPM1G PE=1 SV=1	1	28	41	_QLIVANAGDSR_.2|_YLPDIIKDQK_.3|_ISQRDENGELR_.3|_NTAELQPESGKR_.3|_NTAELQPESGKR_.2|_VNGGLNLSR_.2|_LTTEEVIK_.2|_AIGDHFYK_.2|_C[+57]SGDGVGAPR_.2|_ELAQIAGRPTEDEDEKEK_.4|_ELAQIAGRPTEDEDEKEK_.3|_ALDMSYDHKPEDEVELAR_.4|_ALDM[+16]SYDHKPEDEVELAR_.4|_ALDMSYDHKPEDEVELAR_.3|_KLEEVLSTEGAEENGNSDKK_.4|_KLEEVLSTEGAEENGNSDKK_.3|_LPLPYGFSAMQGWR_.3|_LPLPYGFSAMQGWR_.2|_LPLPYGFSAM[+16]QGWR_.2|_EEPGSDSGTTAVVALIR_.3|_EEP…
pat / cont	pat	cont	O15371	-0.351621	0.351621	-21.6297	0.783703	1.1637	0.492488	0.345262	O15371	EIF3D_HUMAN	Eukaryotic translation initiation factor 3 subunit D	EIF3D	O15371	Homo sapiens	formation of translation preinitiation complex,formation of cytoplasmic translation initiation complex,cap-dependent translational initiation,translational initiation,regulation of translational initiation,IRES-dependent viral translational initiation,viral translational termination-reinitiation	RNA binding,protein binding,poly(A) RNA binding,mRNA cap binding,translation initiation factor activity	cytosol,eukaryotic translation initiation factor 3 complex,membrane,eukaryotic 43S preinitiation complex,eukaryotic 48S preinitiation complex,eukaryotic translation initiation factor 3 complex, eIF3m	sp	1	1	uniprot_sprot_2015-08-28_HUMAN	>sp|O15371|EIF3D_HUMAN Eukaryotic translation initiation factor 3 subunit D OS=Homo sapiens GN=EIF3D PE=1 SV=1	3	36	62	_FMTPVIQDNPSGWGPC[+57]AVPEQFR_.3|_FM[+16]TPVIQDNPSGWGPC[+57]AVPEQFR_.3|_DMPYQPFSK_.2|_GAVIATELK_.2|_VADWTGATYQDKR_.3|_VADWTGATYQDKR_.2|_GAVIATELKNNSYK_.3|_YNFPNPNPFVEDDMDKNEIASVAYR_.3|_YNFPNPNPFVEDDM[+16]DKNEIASVAYR_.3|_C[+57]EHDGVMTGANGEVSFINIK_.3|_C[+57]EHDGVM[+16]TGANGEVSFINIK_.3|_C[+57]EHDGVMTGANGEVSFINIK_.2|_WTC[+57]C[+57]ALLAGSEYLK_.2|_WTC[+57]C[+57]ALLAGSEYLK_.3|_NLAMEATYINHNFSQQC[+57]LR_.…
pat / cont	pat	cont	O15372	-0.771117	0.771117	-41.4036	0.585964	0.509494	0.278245	0.262078	O15372	EIF3H_HUMAN	Eukaryotic translation initiation factor 3 subunit H	EIF3H	O15372	Homo sapiens	formation of translation preinitiation complex,translational initiation,regulation of translational initiation	protein binding,poly(A) RNA binding,translation initiation factor activity	cytosol,eukaryotic translation initiation factor 3 complex,membrane,eukaryotic 43S preinitiation complex,eukaryotic 48S preinitiation complex,extracellular exosome,eukaryotic translation initiation factor 3 complex, eIF3m	sp	1	1	uniprot_sprot_2015-08-28_HUMAN	>sp|O15372|EIF3H_HUMAN Eukaryotic translation initiation factor 3 subunit H OS=Homo sapiens GN=EIF3H PE=1 SV=1	1	26	43	_EFTAQNLGK_.2|_SAVADKHELLSLASSNHLGK_.5|_SAVADKHELLSLASSNHLGK_.4|_SAVADKHELLSLASSNHLGK_.3|_SAVADKHELLSLASSNHLGK_.2|_EKDFSPEALKK_.3|_KSAVADKHELLSLASSNHLGK_.5|_KSAVADKHELLSLASSNHLGK_.4|_TAQGSLSLK_.2|_NSHLINVLMWELEKK_.4|_NSHLINVLMWELEKK_.3|_HELLSLASSNHLGK_.3|_NLQLLMDR_.2|_LMEVC[+57]KEK_.2|_EGTGSTATSSSSTAGAAGK_.3|_EGTGSTATSSSSTAGAAGK_.2|_HVNIDHLHVGWYQSTYYGSFVTR_.5|_HVNIDHLHVGWYQSTYYGSFVTR_.4|_HVNIDHLH…
pat / cont	pat	cont	O15391;P25490;Q96MM3	-5.10493	5.10493	-97.0942	0.0290579	2.70603	0.228303	0.241637	O15391;P25490;Q96MM3	TYY2_HUMAN;TYY1_HUMAN;ZFP42_HUMAN	Transcription factor YY2;Transcriptional repressor protein YY1;Zinc finger protein 42 homolog	YY2;YY1;ZFP42	O15391;P25490;Q96MM3	Homo sapiens	transcription, DNA-templated,regulation of transcription, DNA-templated;negative regulation of transcription from RNA polymerase II promoter,double-strand break repair via homologous recombination,transcription, DNA-templated,regulation of transcription from RNA polymerase II promoter,RNA localization,cellular response to DNA damage stimulus,spermatogenesis,anterior/posterior pattern specificatio…	DNA binding,metal ion binding;four-way junction DNA binding,transcriptional repressor activity, RNA polymerase II core promoter proximal region sequence-specific binding,enhancer sequence-specific DNA binding,DNA binding,transcription factor activity, sequence-specific DNA binding,transcription coactivator activity,transcription corepressor activity,RNA binding,protein binding,zinc ion binding,hi…	nucleus;nucleus,transcription factor complex,cytoplasm,nuclear matrix,Ino80 complex,PcG protein complex;nucleus,cytoplasm	sp	2;1;1	1;2;2	uniprot_sprot_2015-08-28_HUMAN	>sp|O15391|TYY2_HUMAN Transcription factor YY2 OS=Homo sapiens GN=YY2 PE=2 SV=1;>sp|P25490|TYY1_HUMAN Transcriptional repressor protein YY1 OS=Homo sapiens GN=YY1 PE=1 SV=2;>sp|Q96MM3|ZFP42_HUMAN Zinc finger protein 42 homolog OS=Homo sapiens GN=ZFP42 PE=1 SV=2	1	1	1	_FSLDFNLR_.2
pat / cont	pat	cont	O15400	0.135989	0.135989	9.88456	1.09885	0.720175	0.730823	0.432664	O15400	STX7_HUMAN	Syntaxin-7	STX7	O15400	Homo sapiens	positive regulation of T cell mediated cytotoxicity,intracellular protein transport,vesicle fusion,vesicle docking,organelle localization,organelle assembly,positive regulation of receptor localization to synapse,regulation of protein localization to plasma membrane	SNARE binding,SNAP receptor activity,protein binding,chloride channel inhibitor activity,syntaxin binding	immunological synapse,lysosome,lysosomal membrane,endosome,early endosome,late endosome,plasma membrane,integral component of membrane,endocytic vesicle,SNARE complex,early endosome membrane,vesicle,azurophil granule,intracellular membrane-bounded organelle,perinuclear region of cytoplasm,recycling endosome,extracellular exosome,tertiary granule	sp	1	4	uniprot_sprot_2015-08-28_HUMAN	>sp|O15400|STX7_HUMAN Syntaxin-7 OS=Homo sapiens GN=STX7 PE=1 SV=4	2	10	12	_TLNQLGTPQDSPELR_.2|_TLNQLGTPQDSPELR_.3|_ITQC[+57]SVEIQR_.2|_VSGSFPEDSSKER_.3|_VSGSFPEDSSK_.2|_DRLVAEFTTSLTNFQK_.3|_DRLVAEFTTSLTNFQK_.2|_EFGSLPTTPSEQR_.2|_LVAEFTTSLTNFQK_.2|_QLEADIMDINEIFK_.2|_DLGMMIHEQGDVIDSIEANVENAEVHVQQANQQLSR_.4|_NLVSWESQTQPQVQVQDEEITEDDLR_.3
pat / cont	pat	cont	O15460	-0.0477307	0.0477307	-3.25431	0.967457	0.126511	0.397813	0.306125	O15460	P4HA2_HUMAN	Prolyl 4-hydroxylase subunit alpha-2	P4HA2	O15460	Homo sapiens	peptidyl-proline hydroxylation,oxidation-reduction process	procollagen-proline 4-dioxygenase activity,iron ion binding,electron carrier activity,oxidoreductase activity, acting on single donors with incorporation of molecular oxygen, incorporation of two atoms of oxygen,L-ascorbic acid binding	nucleus,cytoplasm,endoplasmic reticulum,endoplasmic reticulum lumen,intracellular membrane-bounded organelle	sp	1	1	uniprot_sprot_2015-08-28_HUMAN	>sp|O15460|P4HA2_HUMAN Prolyl 4-hydroxylase subunit alpha-2 OS=Homo sapiens GN=P4HA2 PE=1 SV=1	3	21	24	_TGVLTVASYR_.2|_SSWLEEDDDPVVAR_.2|_YYDVMSDEEIER_.2|_GQEFLRPC[+57]GSTEVD_.2|_SAADAEGYLAHPVNAYK_.3|_YFEQLLEEEREK_.3|_QFFPTDEDEIGAAK_.2|_LDPGTISR_.2|_APQLLIAPFKEEDEWDSPHIVR_.4|_APQLLIAPFKEEDEWDSPHIVR_.3|_TAELLQVANYGVGGQYEPHFDFSR_.3|_KGTAVFWYNLLR_.3|_RLLSLDPSHER_.3|_HAAC[+57]PVLVGC[+57]K_.3|_HAAC[+57]PVLVGC[+57]K_.2|_APQLLIAPFK_.2|_SQVLDYLSYAVFQLGDLHR_.4|_SQVLDYLSYAVFQLGDLHR_.3|_MQHITGLTVK_.2|_LLSLDP…
pat / cont	pat	cont	O15498	2.37499	2.37499	418.732	5.18732	2.88339	0.198041	0.225184	O15498	YKT6_HUMAN	Synaptobrevin homolog YKT6	YKT6	O15498	Homo sapiens	ER to Golgi vesicle-mediated transport,vesicle targeting,vesicle docking involved in exocytosis,vesicle fusion,protein transport,retrograde transport, endosome to Golgi,cell-cell adhesion	SNARE binding,SNAP receptor activity,protein-cysteine S-palmitoyltransferase activity,cadherin binding involved in cell-cell adhesion	Golgi membrane,cytoplasm,mitochondrion,endosome,endoplasmic reticulum,Golgi apparatus,cytosol,integral component of plasma membrane,cell-cell adherens junction,transport vesicle,cytoplasmic vesicle membrane,SNARE complex,endoplasmic reticulum-Golgi intermediate compartment membrane,neuronal cell body,extracellular exosome,apical dendrite,basilar dendrite	sp	1	1	uniprot_sprot_2015-08-28_HUMAN	>sp|O15498|YKT6_HUMAN Synaptobrevin homolog YKT6 OS=Homo sapiens GN=YKT6 PE=1 SV=1	2	15	24	_LYSLSVLYK_.2|_VAFTLLEK_.2|_ASVKEQDYLC[+57]HVYVR_.4|_SEVLGTQSK_.2|_EQDYLC[+57]HVYVR_.3|_EQDYLC[+57]HVYVR_.2|_LYSLSVLYKGEAK_.3|_AAYDVSSFSFFQR_.3|_AAYDVSSFSFFQR_.2|_VQAELDETK_.2|_IILHNTMESLLER_.3|_IILHNTM[+16]ESLLER_.3|_IILHNTMESLLER_.2|_IILHNTM[+16]ESLLER_.2|_GEKLDDLVSK_.2|_QVDRIDWPVGSPATIHYPALDGHLSR_.5|_QVDRIDWPVGSPATIHYPALDGHLSR_.4|_QVDRIDWPVGSPATIHYPALDGHLSR_.3|_IDWPVGSPATIHYPALDGHLSR_.4|_IDWPV…
pat / cont	pat	cont	O15511	0.233452	0.233452	17.5644	1.17564	1.83562	0.767973	0.446304	O15511	ARPC5_HUMAN	Actin-related protein 2/3 complex subunit 5	ARPC5	O15511	Homo sapiens	movement of cell or subcellular component,smooth muscle cell migration,cell migration,orbitofrontal cortex development,maintenance of cell polarity,actin cytoskeleton organization,microtubule organizing center organization,Arp2/3 complex-mediated actin nucleation,Fc-gamma receptor signaling pathway involved in phagocytosis,ephrin receptor signaling pathway,actin filament network formation,lamelli…	structural constituent of cytoskeleton,protein binding,actin filament binding	cytoplasm,cytosol,Arp2/3 protein complex,focal adhesion,actin cytoskeleton,neuron projection,extracellular exosome	sp	1	3	uniprot_sprot_2015-08-28_HUMAN	>sp|O15511|ARPC5_HUMAN Actin-related protein 2/3 complex subunit 5 OS=Homo sapiens GN=ARPC5 PE=1 SV=3	3	13	23	_ALAAGGVGSIVR_.2|_GFESPSDNSSAMLLQWHEK_.3|_GFESPSDNSSAMLLQWHEK_.4|_GFESPSDNSSAM[+16]LLQWHEK_.3|_GFESPSDNSSAMLLQWHEK_.2|_KVDVDEYDENKFVDEEDGGDGQAGPDEGEVDSC[+57]LR_.4|_QGNMTAALQAALK_.2|_QGNMTAALQAALK_.3|_QGNM[+16]TAALQAALK_.2|_NGVDLLMK_.2|_NGVDLLM[+16]K_.2|_KVDVDEYDENK_.3|_KVDVDEYDENK_.2|_AVQSLDKNGVDLLMK_.3|_AVQSLDKNGVDLLM[+16]K_.3|_AVQSLDKNGVDLLMK_.2|_FRKVDVDEYDENK_.3|_VDVDEYDENK_.2|_FVDEEDGGDGQAGPD…
pat / cont	pat	cont	O15523	0.106248	0.106248	7.6425	1.07643	0.919599	0.788514	0.4547	O15523	DDX3Y_HUMAN	ATP-dependent RNA helicase DDX3Y	DDX3Y	O15523	Homo sapiens	translational initiation,chromosome segregation,regulation of gene expression,RNA secondary structure unwinding	DNA binding,RNA binding,ATP-dependent RNA helicase activity,ATP binding	nucleus,cytoplasm,membrane,cytoplasmic ribonucleoprotein granule	sp	1	2	uniprot_sprot_2015-08-28_HUMAN	>sp|O15523|DDX3Y_HUMAN ATP-dependent RNA helicase DDX3Y OS=Homo sapiens GN=DDX3Y PE=1 SV=2	3	6	8	_TAAFLLPILSQIYTDGPGEALK_.2|_TAAFLLPILSQIYTDGPGEALK_.3|_VGNLGLATSFFNEK_.2|_SDYDGIGNR_.2|_VVWVEDLDK_.2|_QSSGSSSSGFGASR_.2|_NDPELDQQLANLDLNSEK_.3|_NDPELDQQLANLDLNSEK_.2
pat / cont	pat	cont	O15550	1.82618	1.82618	254.597	3.54597	1.99041	0.418014	0.315538	O15550	KDM6A_HUMAN	Lysine-specific demethylase 6A	KDM6A	O15550	Homo sapiens	in utero embryonic development,neural tube closure,heart morphogenesis,respiratory system process,positive regulation of gene expression,somite rostral/caudal axis specification,multicellular organism growth,mesodermal cell differentiation,notochord morphogenesis,histone H3-K4 methylation,oxidation-reduction process,canonical Wnt signaling pathway,histone H3-K27 demethylation,cardiovascular syste…	RNA polymerase II core promoter proximal region sequence-specific DNA binding,chromatin DNA binding,histone demethylase activity,identical protein binding,metal ion binding,dioxygenase activity,histone demethylase activity (H3-K27 specific)	nucleus,nucleoplasm,histone methyltransferase complex,MLL3/4 complex	sp	1	2	uniprot_sprot_2015-08-28_HUMAN	>sp|O15550|KDM6A_HUMAN Lysine-specific demethylase 6A OS=Homo sapiens GN=KDM6A PE=1 SV=2	1	8	9	_SC[+57]GVSLATAAAAAAAFGDEEKK_.3|_TYIVHC[+57]QDC[+57]AR_.3|_ATVLQQLGWMHHTVDLLGDK_.4|_ATVLQQLGWMHHTVDLLGDK_.3|_SC[+57]SNTSALAAR_.2|_TNLTSSAEEPWK_.2|_DAFFPPLHQFC[+57]TNPNNPVTVIR_.3|_ASGESEEASPSLTAEER_.2|_TLGSTDTILIGNNHITGSGSNGNVPYLQR_.3
pat / cont	pat	cont	O43143	-0.729528	0.729528	-39.6899	0.603101	0.797713	0.0752034	0.147576	O43143	DHX15_HUMAN	Pre-mRNA-splicing factor ATP-dependent RNA helicase DHX15	DHX15	O43143	Homo sapiens	mRNA splicing, via spliceosome,mRNA processing,RNA splicing,response to toxic substance,response to alkaloid	RNA helicase activity,double-stranded RNA binding,ATP-dependent RNA helicase activity,protein binding,ATP binding,poly(A) RNA binding	nucleus,U12-type spliceosomal complex,nucleolus,cytoplasm,U2-type post-mRNA release spliceosomal complex	sp	1	2	uniprot_sprot_2015-08-28_HUMAN	>sp|O43143|DHX15_HUMAN Pre-mRNA-splicing factor ATP-dependent RNA helicase DHX15 OS=Homo sapiens GN=DHX15 PE=1 SV=2	3	51	87	_EVDDLGPEVGDIK_.2|_EVDDLGPEVGDIK_.3|_DYYINIR_.2|_EAMNDPLLER_.2|_EAM[+16]NDPLLER_.2|_IFEPPPPK_.2|_FTDILVR_.2|_VESLLVTAISK_.2|_YMTDGMLLR_.2|_YM[+16]TDGMLLR_.2|_SLMSADNVR_.2|_SLM[+16]SADNVR_.2|_HQSFVLVGETGSGK_.3|_HQSFVLVGETGSGK_.2|_TEMQDNTYPEILR_.2|_TEM[+16]QDNTYPEILR_.2|_HRLDLGEDYPSGK_.3|_HRLDLGEDYPSGK_.2|_IRVESLLVTAISK_.3|_IRVESLLVTAISK_.2|_HRLDLGEDYPSGKK_.4|_HRLDLGEDYPSGKK_.3|_STDFTSR_.2|_RHRLDLG…
pat / cont	pat	cont	O43169	1.2571	1.2571	139.015	2.39015	0.211811	0.075492	0.147576	O43169	CYB5B_HUMAN	Cytochrome b5 type B	CYB5B	O43169	Homo sapiens	oxidation-reduction process	heme binding,metal ion binding	mitochondrial outer membrane,membrane,integral component of membrane	sp	1	2	uniprot_sprot_2015-08-28_HUMAN	>sp|O43169|CYB5B_HUMAN Cytochrome b5 type B OS=Homo sapiens GN=CYB5B PE=1 SV=2	1	6	8	_FLNEHPGGEEVLLEQAGVDASESFEDVGHSSDAR_.4|_FLNEHPGGEEVLLEQAGVDASESFEDVGHSSDAR_.5|_RNSLKELWLVIHGR_.4|_NSLKELWLVIHGR_.3|_QYYIGDIHPSDLKPESGSK_.4|_QYYIGDIHPSDLKPESGSK_.3|_ELWLVIHGR_.2|_GQEVETSVTYYR_.2
pat / cont	pat	cont	O43175	-0.0750617	0.0750617	-5.06985	0.949302	0.472754	0.666944	0.410022	O43175	SERA_HUMAN	D-3-phosphoglycerate dehydrogenase	PHGDH	O43175	Homo sapiens	glutamine metabolic process,glycine metabolic process,L-serine biosynthetic process,threonine metabolic process,brain development,serine family amino acid biosynthetic process,gamma-aminobutyric acid metabolic process,regulation of gene expression,taurine metabolic process,spinal cord development,glial cell development,neural tube development,neuron projection development,oxidation-reduction proc…	phosphoglycerate dehydrogenase activity,electron carrier activity,NAD binding	cytosol,myelin sheath,extracellular exosome	sp	1	4	uniprot_sprot_2015-08-28_HUMAN	>sp|O43175|SERA_HUMAN D-3-phosphoglycerate dehydrogenase OS=Homo sapiens GN=PHGDH PE=1 SV=4	4	33	65	_TLGILGLGR_.2|_GGIVDEGALLR_.2|_GTIQVITQGTSLK_.2|_GTIQVITQGTSLK_.3|_VTADVINAAEK_.2|_VLISDSLDPC[+57]C[+57]R_.2|_DLPLLLFR_.2|_QADVNLVNAK_.2|_ALVDHENVISC[+57]PHLGASTK_.4|_ALVDHENVISC[+57]PHLGASTK_.3|_ALVDHENVISC[+57]PHLGASTK_.2|_NAGNC[+57]LSPAVIVGLLK_.2|_NAGNC[+57]LSPAVIVGLLK_.3|_AGTGVDNVDLEAATR_.2|_AGTGVDNVDLEAATR_.3|_ILQDGGLQVVEK_.2|_ILQDGGLQVVEK_.3|_AGTGVDNVDLEAATRK_.3|_AGTGVDNVDLEAATRK_.2|_SATKVT…
pat / cont	pat	cont	O43181	0.885264	0.885264	84.7103	1.8471	0.649208	0.304548	0.272976	O43181	NDUS4_HUMAN	NADH dehydrogenase [ubiquinone] iron-sulfur protein 4, mitochondrial	NDUFS4	O43181	Homo sapiens	regulation of protein phosphorylation,mitochondrial electron transport, NADH to ubiquinone,brain development,cAMP-mediated signaling,mitochondrial respiratory chain complex I assembly,cellular respiration,positive regulation of fibroblast proliferation,response to cAMP,reactive oxygen species metabolic process	NADH dehydrogenase (ubiquinone) activity	mitochondrion,mitochondrial inner membrane,mitochondrial respiratory chain complex I	sp	1	1	uniprot_sprot_2015-08-28_HUMAN	>sp|O43181|NDUS4_HUMAN NADH dehydrogenase [ubiquinone] iron-sulfur protein 4, mitochondrial OS=Homo sapiens GN=NDUFS4 PE=1 SV=1	1	8	9	_NGWSYDIEER_.2|_NGWSYDIEERK_.3|_LDITTLTGVPEEHIK_.3|_LDITTLTGVPEEHIK_.2|_SYGANFSWNK_.2|_NNMQSGVNNTK_.2|_SYGANFSWNKR_.2|_WENPLMGWASTADPLSNMVLTFSTK_.3|_ERWENPLMGWASTADPLSNMVLTFSTK_.3
pat / cont	pat	cont	O43236	2.97892	2.97892	688.397	7.88397	0.176934	0.0267216	0.0962603	O43236	SEPT4_HUMAN	Septin-4	2017-09-04	O43236	Homo sapiens	apoptotic process,cell cycle,brain development,sperm mitochondrion organization,positive regulation of protein ubiquitination,regulation of apoptotic process,positive regulation of apoptotic process,sperm capacitation,cell division,positive regulation of intrinsic apoptotic signaling pathway	GTPase activity,structural molecule activity,protein binding,GTP binding	nucleus,nucleoplasm,mitochondrion,cytoskeleton,myelin sheath,sperm annulus	sp	1	1	uniprot_sprot_2015-08-28_HUMAN	>sp|O43236|SEPT4_HUMAN Septin-4 OS=Homo sapiens GN=SEPT4 PE=1 SV=1	1	3	3	_VNIVPILAK_.2|_HAVDIEEK_.2|_EYVGFATLPNQVHR_.3
pat / cont	pat	cont	O43237	-0.479084	0.479084	-28.2567	0.717433	0.606208	0.110662	0.174565	O43237	DC1L2_HUMAN	Cytoplasmic dynein 1 light intermediate chain 2	DYNC1LI2	O43237	Homo sapiens	microtubule cytoskeleton organization,ER to Golgi vesicle-mediated transport,microtubule-based movement,antigen processing and presentation of exogenous peptide antigen via MHC class II,centrosome localization	microtubule motor activity,ATP binding	centrosome,cytosol,cytoplasmic dynein complex,microtubule,membrane	sp	1	1	uniprot_sprot_2015-08-28_HUMAN	>sp|O43237|DC1L2_HUMAN Cytoplasmic dynein 1 light intermediate chain 2 OS=Homo sapiens GN=DYNC1LI2 PE=1 SV=1	3	28	36	_TVLSNVQEELDR_.2|_GGPASVPSSSPGTSVK_.2|_NILVFGEDGSGK_.2|_NLDLLYK_.2|_ELAAEDEQVFLMK_.3|_ELAAEDEQVFLMK_.2|_C[+57]DAVSVLEK_.2|_DAVFIPAGWDNEKK_.3|_KTGSPGSPGAGGVQSTAK_.3|_IAILHENFTTVKPEDAYEDFIVKPPVRK_.6|_IAILHENFTTVKPEDAYEDFIVKPPVRK_.5|_KIAILHENFTTVKPEDAYEDFIVKPPVRK_.6|_KIAILHENFTTVKPEDAYEDFIVKPPVRK_.5|_KLVHDKELAAEDEQVFLMK_.4|_KLVHDKELAAEDEQVFLMK_.3|_TYGFHFTTPALVVEK_.3|_TYGFHFTTPALVVEK_.2|_PWTVMESLQK_.…
pat / cont	pat	cont	O43242	0.668182	0.668182	58.907	1.58907	1.02146	0.169987	0.209361	O43242	PSMD3_HUMAN	26S proteasome non-ATPase regulatory subunit 3	PSMD3	O43242	Homo sapiens	MAPK cascade,protein polyubiquitination,stimulatory C-type lectin receptor signaling pathway,antigen processing and presentation of exogenous peptide antigen via MHC class I, TAP-dependent,ubiquitin-dependent protein catabolic process,regulation of cellular amino acid metabolic process,anaphase-promoting complex-dependent catabolic process,tumor necrosis factor-mediated signaling pathway,NIK/NF-k…	protein binding,enzyme regulator activity	proteasome complex,nucleus,nucleoplasm,cytoplasm,cytosol,proteasome regulatory particle, lid subcomplex,membrane,proteasome accessory complex,extracellular exosome	sp	1	2	uniprot_sprot_2015-08-28_HUMAN	>sp|O43242|PSMD3_HUMAN 26S proteasome non-ATPase regulatory subunit 3 OS=Homo sapiens GN=PSMD3 PE=1 SV=2	3	43	64	_AVQGFFTSNNATR_.2|_AIQLEYSEAR_.2|_LQLDSPEDAEFIVAK_.2|_LQLDSPEDAEFIVAK_.3|_SVFPEQANNNEWAR_.2|_SVFPEQANNNEWAR_.3|_ISDDLMQK_.2|_EMIDIYSTREPQLAFHQR_.4|_EMIDIYSTREPQLAFHQR_.3|_ELDTVTLEDIKEHVK_.4|_ELDTVTLEDIKEHVK_.3|_ELDTVTLEDIKEHVK_.2|_SLMPYFLLTQAVR_.2|_SLMPYFLLTQAVR_.3|_SLM[+16]PYFLLTQAVR_.2|_NYLHYSLYDQAEK_.3|_NYLHYSLYDQAEK_.2|_VYEFLDKLDVVR_.3|_VYEFLDKLDVVR_.2|_ALDLVAAK_.2|_RLNHYVLYK_.3|_SYNKDLESAEER…
pat / cont	pat	cont	O43252	-0.337552	0.337552	-20.8617	0.791383	2.10184	0.71025	0.425597	O43252	PAPS1_HUMAN	Bifunctional 3'-phosphoadenosine 5'-phosphosulfate synthase 1	PAPSS1	O43252	Homo sapiens	sulfate assimilation,skeletal system development,phosphorylation,3'-phosphoadenosine 5'-phosphosulfate biosynthetic process	adenylylsulfate kinase activity,sulfate adenylyltransferase (ATP) activity,ATP binding,nucleotidyltransferase activity	cytosol	sp	1	2	uniprot_sprot_2015-08-28_HUMAN	>sp|O43252|PAPS1_HUMAN Bifunctional 3'-phosphoadenosine 5'-phosphosulfate synthase 1 OS=Homo sapiens GN=PAPSS1 PE=1 SV=2	3	33	45	_ELYVPENK_.2|_TDAETLPALK_.2|_GC[+57]TVWLTGLSGAGK_.2|_GFTGIDSEYEKPEAPELVLK_.3|_GFTGIDSEYEKPEAPELVLK_.2|_DPAGMPHPETGK_.3|_DPAGMPHPETGK_.2|_NLGFSPEDREENVRR_.4|_NLGFSPEDREENVRR_.3|_NPVHNGHALLMQDTHK_.4|_NPVHNGHALLMQDTHK_.3|_EGQKPPEGFMAPK_.3|_ATNVTYQAHHVSR_.3|_ATNVTYQAHHVSR_.2|_NLGFSPEDR_.2|_RPVLLLHPLGGWTK_.3|_NPEFFEHR_.2|_DLYEPSHGAK_.2|_NLGFSPEDREENVR_.3|_DDDVPLMWR_.2|_MDYYDSEHHEDFEFISGTR_.4|_MVAGANFY…
pat / cont	pat	cont	O43290	-0.0635671	0.0635671	-4.31047	0.956895	0.818335	0.930344	0.49676	O43290	SNUT1_HUMAN	U4/U6.U5 tri-snRNP-associated protein 1	SART1	O43290	Homo sapiens	spliceosomal snRNP assembly,mRNA splicing, via spliceosome,maturation of 5S rRNA,cell cycle arrest,mRNA cis splicing, via spliceosome,positive regulation of cytotoxic T cell differentiation,intrinsic apoptotic signaling pathway	poly(A) RNA binding	nucleoplasm,cytoplasm,Golgi apparatus,cytosol,Cajal body,U4/U6 x U5 tri-snRNP complex,catalytic step 2 spliceosome	sp	1	1	uniprot_sprot_2015-08-28_HUMAN	>sp|O43290|SNUT1_HUMAN U4/U6.U5 tri-snRNP-associated protein 1 OS=Homo sapiens GN=SART1 PE=1 SV=1	1	35	44	_EAAGTTAAAGTGGATEQPPR_.3|_EAAGTTAAAGTGGATEQPPR_.2|_IEYVDETGRK_.3|_IEYVDETGRK_.2|_QRGWEEDEDPERK_.4|_RDDGYEAAASSK_.3|_RDDGYEAAASSK_.2|_LGLKPLEVNAIK_.3|_YDEELEGERPHSFR_.4|_YDEELEGERPHSFR_.3|_SMNANTITK_.2|_GLLETTVQK_.2|_EKRDDGYEAAASSK_.3|_RQDLYSAR_.2|_KLDEEALLK_.2|_IEYVDETGR_.2|_KKPDYLPYAEDESVDDLAQQKPR_.5|_KKPDYLPYAEDESVDDLAQQKPR_.4|_KKPDYLPYAEDESVDDLAQQKPR_.3|_LEQGGTADGLR_.2|_DLQGLTVEHAIDSFR_.3|_DLQ…
pat / cont	pat	cont	O43294	1.03591	1.03591	105.041	2.05041	1.91473	0.16981	0.209361	O43294	TGFI1_HUMAN	Transforming growth factor beta-1-induced transcript 1 protein	TGFB1I1	O43294	Homo sapiens	transcription from RNA polymerase II promoter,cell adhesion,negative regulation of cell proliferation,response to heat,positive regulation of epithelial to mesenchymal transition,Wnt signaling pathway,cell differentiation,positive regulation of transforming growth factor beta receptor signaling pathway,negative regulation of transforming growth factor beta receptor signaling pathway,androgen rece…	transcription coactivator activity,protein binding,zinc ion binding,Roundabout binding,androgen receptor binding,I-SMAD binding	intracellular,cytoplasm,cytoskeleton,focal adhesion,nuclear matrix,extracellular matrix	sp	1	2	uniprot_sprot_2015-08-28_HUMAN	>sp|O43294|TGFI1_HUMAN Transforming growth factor beta-1-induced transcript 1 protein OS=Homo sapiens GN=TGFB1I1 PE=1 SV=2	4	20	23	_DFLQLFAPR_.2|_C[+57]GFC[+57]NQPIR_.2|_MVTALGTHWHPEHFC[+57]C[+57]VSC[+57]GEPFGDEGFHER_.6|_MVTALGTHWHPEHFC[+57]C[+57]VSC[+57]GEPFGDEGFHER_.5|_LMASLSDFR_.2|_EC[+57]FAPFSGGSFFEHEGRPLC[+57]ENHFHAR_.6|_EC[+57]FAPFSGGSFFEHEGRPLC[+57]ENHFHAR_.5|_RGSLC[+57]ATC[+57]GLPVTGR_.3|_PYC[+57]QPC[+57]FLK_.2|_ASATSATLELDR_.2|_AWHPEHFVC[+57]GGC[+57]STALGGSSFFEK_.4|_AWHPEHFVC[+57]GGC[+57]STALGGSSFFEK_.3|_GSLC[+57]AT…
pat / cont	pat	cont	O43312	-0.703526	0.703526	-38.5931	0.614069	0.10784	0.0687344	0.1402	O43312	MTSS1_HUMAN	Metastasis suppressor protein 1	MTSS1	O43312	Homo sapiens	movement of cell or subcellular component,plasma membrane organization,cell adhesion,transmembrane receptor protein tyrosine kinase signaling pathway,microspike assembly,actin cytoskeleton organization,negative regulation of epithelial cell proliferation,renal tubule morphogenesis,cellular response to fluid shear stress,glomerulus morphogenesis,nephron tubule epithelial cell differentiation,epith…	actin monomer binding,receptor binding	ruffle,cytoplasm,actin cytoskeleton,endocytic vesicle	sp	1	2	uniprot_sprot_2015-08-28_HUMAN	>sp|O43312|MTSS1_HUMAN Metastasis suppressor protein 1 OS=Homo sapiens GN=MTSS1 PE=1 SV=2	1	25	33	_YLLLEETEK_.2|_GLQLDTQR_.2|_VADMATNTR_.2|_VADM[+16]ATNTR_.2|_GTIGAGPIPIK_.2|_TTVVAAAAFLDAFQK_.3|_TTVVAAAAFLDAFQK_.2|_NSDISQSYR_.2|_SLTMDPHKLPSSSEQVILDLK_.4|_SLTMDPHKLPSSSEQVILDLK_.3|_SSNLAQQAPVR_.2|_EC[+57]SALGGLFQTIISDMK_.3|_EC[+57]SALGGLFQTIISDMK_.2|_GDIQPQLDSALQDVNDK_.3|_GDIQPQLDSALQDVNDK_.2|_REPDPNGGGPTTASGPPAAAEEAQRPR_.4|_GRGDIQPQLDSALQDVNDK_.3|_LPSSSEQVILDLK_.2|_LSSVSSHDSGFISQDAFQSK_.3|_TPT…
pat / cont	pat	cont	O43324	3.08701	3.08701	749.733	8.49733	0.657688	0.0951904	0.163563	O43324	MCA3_HUMAN	Eukaryotic translation elongation factor 1 epsilon-1	EEF1E1	O43324	Homo sapiens	translational elongation,tRNA aminoacylation for protein translation,glutathione metabolic process,negative regulation of cell proliferation,positive regulation of apoptotic process,positive regulation of DNA damage response, signal transduction by p53 class mediator,positive regulation of cellular senescence	translation elongation factor activity,glutathione transferase activity	nucleus,cytoplasm,cytosol,extracellular exosome	sp	1	1	uniprot_sprot_2015-08-28_HUMAN	>sp|O43324|MCA3_HUMAN Eukaryotic translation elongation factor 1 epsilon-1 OS=Homo sapiens GN=EEF1E1 PE=1 SV=1	1	12	17	_AIVQQWLEYR_.2|_WFC[+57]HIQHYPGIR_.4|_WFC[+57]HIQHYPGIR_.2|_NDIHTLLK_.2|_VTQVDGHSSKNDIHTLLK_.4|_VTQVDGHSSKNDIHTLLK_.3|_VTQVDGHSSKNDIHTLLK_.2|_VTQVDGHSSK_.2|_DLNSYLEDK_.2|_QANKEYLLGSTAEEK_.3|_QANKEYLLGSTAEEK_.2|_QHLSSVVFIK_.2|_FIVDLTVQEK_.2|_EYLLGSTAEEK_.2|_QIPVLQTNNGPSLTGLTTIAAHLVK_.4|_QIPVLQTNNGPSLTGLTTIAAHLVK_.3|_VYLTGYNFTLADILLYYGLHR_.3
pat / cont	pat	cont	O43353	3.61593	3.61593	1126.04	12.2604	0.126575	0.0157545	0.0726951	O43353	RIPK2_HUMAN	Receptor-interacting serine/threonine-protein kinase 2	RIPK2	O43353	Homo sapiens	activation of MAPK activity,positive regulation of cytokine-mediated signaling pathway,adaptive immune response,apoptotic process,inflammatory response,signal transduction,I-kappaB kinase/NF-kappaB signaling,JNK cascade,positive regulation of peptidyl-threonine phosphorylation,peptidyl-tyrosine phosphorylation,positive regulation of protein ubiquitination,lipopolysaccharide-mediated signaling pat…	protein serine/threonine kinase activity,non-membrane spanning protein tyrosine kinase activity,signal transducer activity,receptor binding,protein binding,ATP binding,LIM domain binding,protein homodimerization activity,CARD domain binding	cytoplasm,cytosol,cytoskeleton,vesicle,protein complex	sp	1	2	uniprot_sprot_2015-08-28_HUMAN	>sp|O43353|RIPK2_HUMAN Receptor-interacting serine/threonine-protein kinase 2 OS=Homo sapiens GN=RIPK2 PE=1 SV=2	1	19	26	_HLHIHTPLLDSER_.3|_HLHIHTPLLDSERK_.4|_LQSVSSAIHLC[+57]DK_.3|_LQSVSSAIHLC[+57]DK_.2|_SLPAPQDNDFLSR_.3|_SLPAPQDNDFLSR_.2|_KTEYPDVAWPLR_.3|_LQPGIAQQWIQSK_.3|_LQPGIAQQWIQSK_.2|_TQNILLDNEFHVK_.3|_AQDC[+57]YFMK_.2|_LHHC[+57]PGNHSWDSTISGSQR_.4|_LHHC[+57]PGNHSWDSTISGSQR_.3|_SPSLNLLQNK_.2|_QLLDTTDIQGEEFAK_.3|_QLLDTTDIQGEEFAK_.2|_C[+57]LIELEPVLR_.2|_TEYPDVAWPLR_.2|_DLIMKEDYELVSTKPTR_.3|_TTPC[+57]SSAIINPLST…
pat / cont	pat	cont	O43390	1.28339	1.28339	143.41	2.4341	3.25658	0.301798	0.272777	O43390	HNRPR_HUMAN	Heterogeneous nuclear ribonucleoprotein R	HNRNPR	O43390	Homo sapiens	mRNA splicing, via spliceosome,mRNA processing,circadian rhythm,gene expression,negative regulation of catalytic activity,positive regulation of mRNA catabolic process,mRNA destabilization	nucleotide binding,RNA binding,mRNA 3'-UTR binding,poly(A) RNA binding	nucleoplasm,spliceosomal complex,endoplasmic reticulum,dendrite,growth cone,intracellular ribonucleoprotein complex,axon terminus,catalytic step 2 spliceosome,nucleolus	sp	1	1	uniprot_sprot_2015-08-28_HUMAN	>sp|O43390|HNRPR_HUMAN Heterogeneous nuclear ribonucleoprotein R OS=Homo sapiens GN=HNRNPR PE=1 SV=1	4	33	51	_STAYEDYYYHPPPR_.3|_GYAFITFC[+57]GK_.2|_NLATTVTEEILEK_.2|_NLATTVTEEILEK_.3|_HLGVC[+57]ISVANNR_.3|_HLGVC[+57]ISVANNR_.2|_DYAFVHFEDR_.3|_DYAFVHFEDR_.2|_LC[+57]DSYEIRPGK_.3|_LC[+57]DSYEIRPGK_.2|_ENILEEFSK_.2|_TLIEAGLPQK_.2|_KYGGPPPDSVYSGVQPGIGTEVFVGK_.3|_LMMDPLSGQNR_.2|_LM[+16]MDPLSGQNR_.2|_LMM[+16]DPLSGQNR_.2|_DLYEDELVPLFEK_.2|_DLYEDELVPLFEK_.3|_KLKDYAFVHFEDR_.4|_VQESTKGPDEAK_.3|_VQESTKGPDEAK_.2|_T…
pat / cont	pat	cont	O43396	1.68616	1.68616	221.799	3.21799	4.24064	0.374806	0.297779	O43396	TXNL1_HUMAN	Thioredoxin-like protein 1	TXNL1	O43396	Homo sapiens	sulfate assimilation,protein folding,glycerol ether metabolic process,cellular response to oxidative stress,cell redox homeostasis,oxidation-reduction process	protein disulfide oxidoreductase activity,disulfide oxidoreductase activity,oxidoreductase activity, acting on a sulfur group of donors, disulfide as acceptor	proteasome complex,nucleus,cytoplasm,mitochondrion,extracellular exosome	sp	1	3	uniprot_sprot_2015-08-28_HUMAN	>sp|O43396|TXNL1_HUMAN Thioredoxin-like protein 1 OS=Homo sapiens GN=TXNL1 PE=1 SV=3	3	21	33	_IFINLPR_.2|_SMDFEEAER_.2|_VGVKPVGSDPDFQPELSGAGSR_.3|_VGVKPVGSDPDFQPELSGAGSR_.4|_VGVKPVGSDPDFQPELSGAGSR_.2|_AGC[+57]EC[+57]LNESDEHGFDNC[+57]LR_.3|_ISYFTFIGTPVQATNMNDFKR_.3|_ISYFTFIGTPVQATNM[+16]NDFKR_.3|_EDGIVPLR_.2|_IKQHLENDPGSNEDTDIPK_.4|_IKQHLENDPGSNEDTDIPK_.3|_IDQYQGADAVGLEEK_.3|_IDQYQGADAVGLEEK_.2|_FQGPDNGQGPK_.2|_IAPAFSSMSNK_.2|_IAPAFSSM[+16]SNK_.2|_AGC[+57]EC[+57]LNESDEHGFDNC[+57]LRK_.4|_A…
pat / cont	pat	cont	O43399	1.10618	1.10618	115.275	2.15275	0.619447	0.00719363	0.0486954	O43399	TPD54_HUMAN	Tumor protein D54	TPD52L2	O43399	Homo sapiens		poly(A) RNA binding		sp	1	2	uniprot_sprot_2015-08-28_HUMAN	>sp|O43399|TPD54_HUMAN Tumor protein D54 OS=Homo sapiens GN=TPD52L2 PE=1 SV=2	3	18	28	_LGLSTLGELK_.2|_LGLSTLGELKQNLSR_.3|_SWHDVQVSSAYVK_.3|_SWHDVQVSSAYVK_.2|_TSAALSTVGSAISR_.2|_TSAALSTVGSAISR_.3|_VVGDRENGSDNLPSSAGSGDKPLSDPAPF_.3|_VVGDRENGSDNLPSSAGSGDKPLSDPAPF_.4|_GLLSDSMTDVPVDTGVAAR_.2|_GLLSDSMTDVPVDTGVAAR_.3|_GLLSDSM[+16]TDVPVDTGVAAR_.2|_TPAVEGLTEAEEEELRAELTKVEEEIVTLR_.4|_TPAVEGLTEAEEEELRAELTKVEEEIVTLR_.5|_TPAVEGLTEAEEEELRAELTKVEEEIVTLR_.3|_KTQETLSQAGQK_.3|_KTQETLSQAGQK_.2|_LGEWN…
pat / cont	pat	cont	O43426	4.65735	4.65735	2423.5	25.235	1.24722	0.119139	0.178782	O43426	SYNJ1_HUMAN	Synaptojanin-1	SYNJ1	O43426	Homo sapiens	phosphatidylinositol biosynthetic process,neurotransmitter transport,learning,synaptic vesicle priming,synaptic vesicle uncoating,phosphatidylinositol-3-phosphate biosynthetic process,inositol phosphate metabolic process,phosphatidylinositol metabolic process,inositol phosphate dephosphorylation,phosphatidylinositol dephosphorylation,synaptic vesicle endocytosis,synaptic vesicle transport,positiv…	nucleotide binding,RNA binding,phosphatidylinositol-3-phosphatase activity,phosphatidylinositol-4,5-bisphosphate 5-phosphatase activity,phosphatidylinositol phosphate 5-phosphatase activity,phosphatidylinositol phosphate 4-phosphatase activity,phosphatidylinositol-4-phosphate phosphatase activity,phosphatidylinositol-3,5-bisphosphate 5-phosphatase activity,phosphatidylinositol-3,5-bisphosphate 3-…	cytosol,vesicle membrane,membrane coat,clathrin coat of coated pit,terminal bouton,synaptic membrane,presynapse,microtubule	sp	1	2	uniprot_sprot_2015-08-28_HUMAN	>sp|O43426|SYNJ1_HUMAN Synaptojanin-1 OS=Homo sapiens GN=SYNJ1 PE=1 SV=2	1	9	10	_IYAGTGALEGK_.2|_HYGVNC[+57]DDWLLR_.3|_HYGVNC[+57]DDWLLR_.2|_SSHSLPSEASSQPQVK_.3|_ILYTWTPGTLLHYGR_.3|_GSVPLFWEQPGLQVGSHR_.3|_GTNVSFC[+57]VLPSR_.2|_EEPVTISPFPSLQPLGHNK_.3|_ASEHAADIQMVNFDYHQMVK_.3|_RPPPPPVPLLPPGTSPPVDPFTTLASK_.3
pat / cont	pat	cont	O43447	0.705063	0.705063	63.0216	1.63022	1.54481	0.428647	0.31832	O43447	PPIH_HUMAN	Peptidyl-prolyl cis-trans isomerase H	PPIH	O43447	Homo sapiens	mRNA splicing, via spliceosome,protein peptidyl-prolyl isomerization,protein folding,protein complex assembly,positive regulation of viral genome replication	peptidyl-prolyl cis-trans isomerase activity,protein binding,cyclosporin A binding,ribonucleoprotein complex binding	nucleoplasm,spliceosomal complex,cytoplasm,nuclear speck,U4/U6 x U5 tri-snRNP complex,U4/U6 snRNP	sp	1	1	uniprot_sprot_2015-08-28_HUMAN	>sp|O43447|PPIH_HUMAN Peptidyl-prolyl cis-trans isomerase H OS=Homo sapiens GN=PPIH PE=1 SV=1	2	12	20	_HSAPGLLSMANSGPSTNGC[+57]QFFITC[+57]SK_.3|_HSAPGLLSM[+16]ANSGPSTNGC[+57]QFFITC[+57]SK_.4|_HSAPGLLSMANSGPSTNGC[+57]QFFITC[+57]SK_.4|_HSAPGLLSM[+16]ANSGPSTNGC[+57]QFFITC[+57]SK_.3|_IIDGLLVMR_.2|_IIDGLLVM[+16]R_.2|_C[+57]DWLDGK_.2|_MKIELFADVVPK_.3|_MKIELFADVVPK_.2|_IENVPTGPNNKPK_.3|_IENVPTGPNNKPK_.2|_GPFADENFK_.2|_KIENVPTGPNNKPK_.3|_QFC[+57]TGEFR_.2|_IELFADVVPK_.2|_LPVVISQC[+57]GEM_.2|_DFMIQGGDFVNGD…
pat / cont	pat	cont	O43488	1.73405	1.73405	232.66	3.3266	1.22747	0.0180346	0.0790698	O43488	ARK72_HUMAN	Aflatoxin B1 aldehyde reductase member 2	AKR7A2	O43488	Homo sapiens	carbohydrate metabolic process,cellular aldehyde metabolic process,xenobiotic metabolic process,daunorubicin metabolic process,doxorubicin metabolic process,oxidation-reduction process	alditol:NADP+ 1-oxidoreductase activity,aldo-keto reductase (NADP) activity,electron carrier activity,phenanthrene-9,10-epoxide hydrolase activity	mitochondrion,Golgi apparatus,cytosol,extracellular exosome	sp	1	3	uniprot_sprot_2015-08-28_HUMAN	>sp|O43488|ARK72_HUMAN Aflatoxin B1 aldehyde reductase member 2 OS=Homo sapiens GN=AKR7A2 PE=1 SV=3	3	12	28	_QVETELFPC[+57]LR_.2|_FFGNSWAETYR_.2|_FYAYNPLAGGLLTGK_.2|_FYAYNPLAGGLLTGK_.3|_RMDAPASAAAVR_.3|_RM[+16]DAPASAAAVR_.3|_RMDAPASAAAVR_.2|_VASVLGTMEMGR_.2|_VASVLGTM[+16]EMGR_.2|_VASVLGTMEM[+16]GR_.2|_VASVLGTM[+16]EM[+16]GR_.2|_EHHFEAIALVEK_.3|_EHHFEAIALVEK_.2|_MDAPASAAAVR_.2|_M[+16]DAPASAAAVR_.2|_RLQC[+57]PQVDLFYLHAPDHGTPVEETLHAC[+57]QR_.6|_RLQC[+57]PQVDLFYLHAPDHGTPVEETLHAC[+57]QR_.5|_RLQC[+57]PQVDLFY…
pat / cont	pat	cont	O43491	-1.04247	1.04247	-51.4506	0.485494	0.291093	0.124102	0.183083	O43491	E41L2_HUMAN	Band 4.1-like protein 2	EPB41L2	O43491	Homo sapiens	cortical actin cytoskeleton organization,actomyosin structure organization	actin binding,structural constituent of cytoskeleton,spectrin binding,PH domain binding	nucleus,nucleoplasm,plasma membrane,focal adhesion,spectrin,extrinsic component of membrane,cell junction,extracellular exosome,COP9 signalosome	sp	1	1	uniprot_sprot_2015-08-28_HUMAN	>sp|O43491|E41L2_HUMAN Band 4.1-like protein 2 OS=Homo sapiens GN=EPB41L2 PE=1 SV=1	1	68	99	_EVPIVQTETK_.2|_EQHPDMSVTR_.3|_EQHPDMSVTR_.2|_VKETQEDKLEGGAAK_.4|_VKETQEDKLEGGAAK_.3|_VKETQEDKLEGGAAK_.2|_APHLQLIEGKK_.3|_SVHEGALK_.2|_TTEVGSVSEVKK_.3|_DSEGVDIK_.2|_QAKGDAEEMAQK_.3|_QASTLIDRPAPHFER_.4|_QASTLIDRPAPHFER_.3|_QASTLIDRPAPHFER_.2|_SYTLVVAK_.2|_EEKPSVSKEEKPSVSK_.4|_VC[+57]VEHHTFYR_.3|_VC[+57]VEHHTFYR_.2|_VEVKEEKPSVSK_.3|_ETQEDKLEGGAAK_.3|_ETQEDKLEGGAAK_.2|_KVEPVTQK_.2|_EVQTNELK_.2|_GDAE…
pat / cont	pat	cont	O43504	-0.215922	0.215922	-13.9004	0.860996	0.139461	0.272741	0.259923	O43504	LTOR5_HUMAN	Ragulator complex protein LAMTOR5	LAMTOR5	O43504	Homo sapiens	cell cycle arrest,regulation of cell size,response to virus,macroautophagy,viral genome replication,positive regulation of TOR signaling,negative regulation of apoptotic process,negative regulation of cysteine-type endopeptidase activity involved in apoptotic process,positive regulation of GTPase activity,protein localization to lysosome,cellular response to amino acid stimulus	protein binding,guanyl-nucleotide exchange factor activity,protein complex scaffold	lysosome,lysosomal membrane,cytosol,Ragulator complex	sp	1	1	uniprot_sprot_2015-08-28_HUMAN	>sp|O43504|LTOR5_HUMAN Ragulator complex protein LAMTOR5 OS=Homo sapiens GN=LAMTOR5 PE=1 SV=1	1	4	6	_GTLSDEHAGVISVLAQQAAK_.3|_GTLSDEHAGVISVLAQQAAK_.2|_HDGITVAVHK_.2|_NPSIVGVLC[+57]TDSQGLNLGC[+57]R_.3|_NPSIVGVLC[+57]TDSQGLNLGC[+57]R_.2|_LTSDPTDIPVVC[+57]LESDNGNIMIQK_.3
pat / cont	pat	cont	O43516	-1.51452	1.51452	-64.9986	0.350014	0.947903	0.265249	0.256535	O43516	WIPF1_HUMAN	WAS/WASL-interacting protein family member 1	WIPF1	O43516	Homo sapiens	protein complex assembly,endocytosis,actin polymerization or depolymerization,regulation of cell shape,actin filament-based movement,Fc-gamma receptor signaling pathway involved in phagocytosis,positive regulation of actin nucleation,response to other organism,actin cortical patch assembly,actin cortical patch localization	actin binding,protein binding,profilin binding,actin filament binding	ruffle,cytosol,actin filament,actin cytoskeleton,cytoplasmic, membrane-bounded vesicle,actin cortical patch	sp	1	3	uniprot_sprot_2015-08-28_HUMAN	>sp|O43516|WIPF1_HUMAN WAS/WASL-interacting protein family member 1 OS=Homo sapiens GN=WIPF1 PE=1 SV=3	1	12	15	_GAPPLPPIPR_.2|_SGPPEPQR_.2|_GTALGGGSIR_.2|_ALDDKPPPPPPPVGNRPSIHR_.5|_ALDDKPPPPPPPVGNRPSIHR_.4|_ALDDKPPPPPPPVGNRPSIHR_.3|_SAPILDKPK_.2|_ALPATPQLPSR_.2|_SGPLPPPPPVSR_.2|_PVPPPPAPPPPPTFALANTEKPTLNK_.4|_PVPPPPAPPPPPTFALANTEKPTLNK_.3|_FYFHPISDLPPPEPYVQTTK_.3|_NLSLSSSTPPLPSPGR_.2|_GAGAGGGGGGFGGGGGFGGGGGGGGGGSFGGGGPPGLGGLFQAGMPK_.4|_NGFQDSPC[+57]EDEWESR_.2
pat / cont	pat	cont	O43583	-0.783188	0.783188	-41.8919	0.581081	0.455703	0.00840999	0.0523917	O43583	DENR_HUMAN	Density-regulated protein	DENR	O43583	Homo sapiens	formation of translation preinitiation complex,IRES-dependent translational initiation,ribosome disassembly	molecular_function,translation initiation factor activity	cellular_component	sp	1	2	uniprot_sprot_2015-08-28_HUMAN	>sp|O43583|DENR_HUMAN Density-regulated protein OS=Homo sapiens GN=DENR PE=1 SV=2	3	8	11	_VLYC[+57]GVC[+57]SLPTEYC[+57]EYMPDVAK_.3|_LDADYPLR_.2|_QEAGISEGQGTAGEEEEKKK_.4|_QEAGISEGQGTAGEEEEKKK_.3|_NFPNEFAK_.2|_QEAGISEGQGTAGEEEEK_.3|_QEAGISEGQGTAGEEEEK_.2|_WPEVDDDSIEDLGEVKK_.3|_WPEVDDDSIEDLGEVKK_.2|_VC[+57]GLATFEIDLK_.2|_WPEVDDDSIEDLGEVK_.2
pat / cont	pat	cont	O43592	0.818808	0.818808	76.3948	1.76395	1.13763	0.138186	0.191286	O43592	XPOT_HUMAN	Exportin-T	XPOT	O43592	Homo sapiens	tRNA export from nucleus,intracellular protein transport,tRNA re-export from nucleus	tRNA binding,Ran GTPase binding,nucleobase-containing compound transmembrane transporter activity	nucleoplasm,cytoplasm,cytosol,nuclear matrix,nuclear pore	sp	1	2	uniprot_sprot_2015-08-28_HUMAN	>sp|O43592|XPOT_HUMAN Exportin-T OS=Homo sapiens GN=XPOT PE=1 SV=2	3	36	49	_ALAYFEQLK_.2|_NLLTPLMEK_.2|_LMLAQDEER_.2|_RGPEC[+57]VQYLQQEYLPSLQVAPEIIQEFC[+57]QALQQPDAK_.4|_TAYLFSR_.2|_HIVPAC[+57]FLAPLK_.3|_HIVPAC[+57]FLAPLK_.2|_LVELWGGK_.2|_TC[+57]FIILSK_.2|_LAQVSPELLLASVR_.3|_LAQVSPELLLASVR_.2|_QMNPFIEDILNR_.3|_QMNPFIEDILNR_.2|_QM[+16]NPFIEDILNR_.2|_VFSSTLQNWQTTR_.3|_VFSSTLQNWQTTR_.2|_FFC[+57]FQVLEHQVK_.3|_FFC[+57]FQVLEHQVK_.2|_LAQVSPELLLASVRR_.3|_DVVHTSEEAR_.2|_QLTVLSDQ…
pat / cont	pat	cont	O43598	0.126237	0.126237	9.1443	1.09144	1.57387	0.851979	0.475164	O43598	DNPH1_HUMAN	2'-deoxynucleoside 5'-phosphate N-hydrolase 1	DNPH1	O43598	Homo sapiens	cell proliferation,nucleoside metabolic process,nucleotide metabolic process,deoxyribonucleoside monophosphate catabolic process,positive regulation of cell growth,epithelial cell differentiation	protein homodimerization activity,nucleoside deoxyribosyltransferase activity,deoxyribonucleoside 5'-monophosphate N-glycosidase activity	nucleus,cytoplasm,extracellular exosome	sp	1	1	uniprot_sprot_2015-08-28_HUMAN	>sp|O43598|DNPH1_HUMAN 2'-deoxynucleoside 5'-phosphate N-hydrolase 1 OS=Homo sapiens GN=DNPH1 PE=1 SV=1	3	10	17	_ILC[+57]LFRPQSGR_.3|_GEPGRPALYFC[+57]GSIR_.3|_GEPGRPALYFC[+57]GSIR_.2|_FGTVLTEHVAAAELGAR_.3|_FGTVLTEHVAAAELGAR_.2|_RFGTVLTEHVAAAELGAR_.4|_RFGTVLTEHVAAAELGAR_.3|_RFGTVLTEHVAAAELGAR_.2|_RILC[+57]LFRPQSGR_.3|_SESWERGEPGRPALYFC[+57]GSIR_.4|_YFEADPPGQVAASPDPTT_.3|_YFEADPPGQVAASPDPTT_.2|_FQVWDYEEGEVEALLDR_.3|_FQVWDYEEGEVEALLDR_.2|_LIHEQDLEWLQQADVVVAEVTQPSLGVGYELGR_.5|_LIHEQDLEWLQQADVVVAEVTQPSLGVGYELGR…
pat / cont	pat	cont	O43617	-3.37501	3.37501	-90.3613	0.0963874	0.158566	0.0211417	0.0855786	O43617	TPPC3_HUMAN	Trafficking protein particle complex subunit 3	TRAPPC3	O43617	Homo sapiens	COPII vesicle coating	protein binding	Golgi membrane,cytoplasm,endoplasmic reticulum,Golgi apparatus,cytosol,TRAPP complex	sp	1	1	uniprot_sprot_2015-08-28_HUMAN	>sp|O43617|TPPC3_HUMAN Trafficking protein particle complex subunit 3 OS=Homo sapiens GN=TRAPPC3 PE=1 SV=1	1	9	11	_FVQDTLKGDGVTEIR_.3|_FVQDTLK_.2|_MGFNIGVR_.2|_LIEDFLAR_.2|_DYENDEDVNK_.2|_RIEDNLPAGEE_.2|_GALEMVQMAVEAK_.2|_MSSELFTLTYGALVTQLC[+57]K_.3|_MSSELFTLTYGALVTQLC[+57]K_.2|_KMSSELFTLTYGALVTQLC[+57]K_.3|_KM[+16]SSELFTLTYGALVTQLC[+57]K_.3
pat / cont	pat	cont	O43633	4.67888	4.67888	2461.44	25.6144	1.4817	0.140242	0.19178	O43633	CHM2A_HUMAN	Charged multivesicular body protein 2a	CHMP2A	O43633	Homo sapiens	cell separation after cytokinesis,autophagy,nucleus organization,mitotic metaphase plate congression,membrane invagination,exit from mitosis,regulation of centrosome duplication,protein transport,endosomal transport,viral life cycle,nuclear envelope reassembly,multivesicular body assembly,viral budding via host ESCRT complex,establishment of protein localization,regulation of viral process,protei…	protein binding,protein domain specific binding,phosphatidylcholine binding	ESCRT III complex,nuclear envelope,cytosol,membrane,membrane coat,late endosome membrane,extracellular exosome	sp	1	1	uniprot_sprot_2015-08-28_HUMAN	>sp|O43633|CHM2A_HUMAN Charged multivesicular body protein 2a OS=Homo sapiens GN=CHMP2A PE=1 SV=1	1	7	9	_IMMEFER_.2|_TPEELLR_.2|_ANIQAVSLK_.2|_SNNSMAQAMK_.2|_AEAAASALADADADLEER_.3|_AEAAASALADADADLEER_.2|_KAEAAASALADADADLEER_.3|_KAEAAASALADADADLEER_.2|_KAEAAASALADADADLEERLK_.3
pat / cont	pat	cont	O43670	-0.809862	0.809862	-42.9564	0.570436	0.319372	0.173124	0.209723	O43670	ZN207_HUMAN	BUB3-interacting and GLEBS motif-containing protein ZNF207	ZNF207	O43670	Homo sapiens	mitotic sister chromatid segregation,microtubule bundle formation,regulation of transcription, DNA-templated,mitotic spindle assembly checkpoint,attachment of spindle microtubules to kinetochore,microtubule polymerization,protein stabilization,cell division,regulation of chromosome segregation,mitotic spindle assembly	DNA binding,transcription factor activity, sequence-specific DNA binding,protein binding,microtubule binding,heparin binding,zinc ion binding,poly(A) RNA binding	kinetochore,condensed chromosome kinetochore,nucleus,nucleolus,cytoplasm,spindle,microtubule,spindle matrix	sp	1	1	uniprot_sprot_2015-08-28_HUMAN	>sp|O43670|ZN207_HUMAN BUB3-interacting and GLEBS motif-containing protein ZNF207 OS=Homo sapiens GN=ZNF207 PE=1 SV=1	1	10	12	_LIHPDEDISLEER_.3|_LIHPDEDISLEER_.2|_LIHPDEDISLEERR_.4|_LYTGPGLAIHC[+57]MQVHK_.4|_LYTGPGLAIHC[+57]MQVHK_.3|_PATLTTTSATSK_.2|_LYTGPGLAIHC[+57]MQVHKETIDAVPNAIPGR_.5|_PAASITSKPATLTTTSATSK_.3|_ETIDAVPNAIPGR_.2|_TDIELEIYGMEGIPEKDMDER_.3|_TDIELEIYGMEGIPEK_.2|_ETIDAVPNAIPGRTDIELEIYGMEGIPEK_.3
pat / cont	pat	cont	O43676	3.27212	3.27212	866.065	9.66065	1.43855	0.191878	0.221368	O43676	NDUB3_HUMAN	NADH dehydrogenase [ubiquinone] 1 beta subcomplex subunit 3	NDUFB3	O43676	Homo sapiens	mitochondrial electron transport, NADH to ubiquinone,mitochondrial respiratory chain complex I assembly	NADH dehydrogenase (ubiquinone) activity	mitochondrial inner membrane,mitochondrial respiratory chain complex I,integral component of membrane,extracellular exosome	sp	1	3	uniprot_sprot_2015-08-28_HUMAN	>sp|O43676|NDUB3_HUMAN NADH dehydrogenase [ubiquinone] 1 beta subcomplex subunit 3 OS=Homo sapiens GN=NDUFB3 PE=1 SV=3	1	4	4	_MELPDYR_.2|_IEGTPLETIQKK_.3|_SVSFSDVFFK_.2|_IEGTPLETIQK_.2
pat / cont	pat	cont	O43678	3.03412	3.03412	719.145	8.19145	3.00471	0.136712	0.190616	O43678	NDUA2_HUMAN	NADH dehydrogenase [ubiquinone] 1 alpha subcomplex subunit 2	NDUFA2	O43678	Homo sapiens	mitochondrial electron transport, NADH to ubiquinone,mitochondrial respiratory chain complex I assembly	NADH dehydrogenase (ubiquinone) activity	mitochondrial inner membrane,mitochondrial respiratory chain complex I,mitochondrial membrane	sp	1	3	uniprot_sprot_2015-08-28_HUMAN	>sp|O43678|NDUA2_HUMAN NADH dehydrogenase [ubiquinone] 1 alpha subcomplex subunit 2 OS=Homo sapiens GN=NDUFA2 PE=1 SV=3	2	8	10	_ANPDLPILIR_.2|_ALENVLSGKA_.2|_KANPDLPILIR_.3|_KANPDLPILIR_.2|_ALENVLSGK_.2|_EC[+57]SDVQPK_.2|_SPGSQGVRDFIEKR_.3|_SPGSQGVRDFIEK_.2|_YAFGQETNVPLNNFSADQVTR_.3|_YAFGQETNVPLNNFSADQVTR_.2
pat / cont	pat	cont	O43681	1.05481	1.05481	107.745	2.07745	2.31862	0.315809	0.276489	O43681	ASNA_HUMAN	ATPase ASNA1	ASNA1	O43681	Homo sapiens	transport,inorganic anion transport,IRE1-mediated unfolded protein response,protein insertion into ER membrane	transporter activity,ATP binding,arsenite transmembrane transporter activity,ATPase activity, coupled to movement of substances,metal ion binding	nucleus,nucleolus,cytoplasm,endoplasmic reticulum membrane,extracellular exosome	sp	1	2	uniprot_sprot_2015-08-28_HUMAN	>sp|O43681|ASNA_HUMAN ATPase ASNA1 OS=Homo sapiens GN=ASNA1 PE=1 SV=2	3	16	24	_WIFVGGK_.2|_GADKVNTFSALLLEPYKPPSAQ_.3|_LEETLPVIR_.2|_LLNFPTIVER_.2|_LIQELAK_.2|_GMNFSVVVFDTAPTGHTLR_.4|_GMNFSVVVFDTAPTGHTLR_.3|_GM[+16]NFSVVVFDTAPTGHTLR_.3|_GMNFSVVVFDTAPTGHTLR_.2|_LPLLPHEVR_.2|_IDTHNIIVNQLVFPDPEKPC[+57]K_.4|_IDTHNIIVNQLVFPDPEKPC[+57]K_.3|_GRESVLIISTDPAHNISDAFDQK_.4|_GRESVLIISTDPAHNISDAFDQK_.3|_VNTFSALLLEPYKPPSAQ_.3|_VNTFSALLLEPYKPPSAQ_.2|_YLDQMEDLYEDFHIVK_.3|_YLDQMEDLYEDFHIVK_.…
pat / cont	pat	cont	O43684	0.365802	0.365802	28.8598	1.2886	2.552	0.661079	0.408702	O43684	BUB3_HUMAN	Mitotic checkpoint protein BUB3	BUB3	O43684	Homo sapiens	mitotic sister chromatid segregation,sister chromatid cohesion,mitotic spindle assembly checkpoint,attachment of spindle microtubules to kinetochore,anaphase-promoting complex-dependent catabolic process,protein ubiquitination involved in ubiquitin-dependent protein catabolic process,proteasome-mediated ubiquitin-dependent protein catabolic process,cell division,meiotic cell cycle,negative regula…	protein binding,ubiquitin binding	kinetochore,condensed chromosome kinetochore,nucleoplasm,cytosol,mitotic checkpoint complex,bub1-bub3 complex	sp	1	1	uniprot_sprot_2015-08-28_HUMAN	>sp|O43684|BUB3_HUMAN Mitotic checkpoint protein BUB3 OS=Homo sapiens GN=BUB3 PE=1 SV=1	5	20	34	_VLVWDLR_.2|_MHDLNTDQENLVGTHDAPIR_.4|_M[+16]HDLNTDQENLVGTHDAPIR_.4|_MHDLNTDQENLVGTHDAPIR_.3|_M[+16]HDLNTDQENLVGTHDAPIR_.3|_MHDLNTDQENLVGTHDAPIR_.2|_VAVEYLDPSPEVQK_.2|_VAVEYLDPSPEVQK_.3|_VYTLSVSGDR_.2|_LYDVPANSMR_.2|_LYDVPANSM[+16]R_.2|_NMGYVQQR_.2|_NM[+16]GYVQQR_.2|_QVTDAETKPK_.2|_LKYQHTGAVLDC[+57]AFYDPTHAWSGGLDHQLK_.6|_LKYQHTGAVLDC[+57]AFYDPTHAWSGGLDHQLK_.5|_LKYQHTGAVLDC[+57]AFYDPTHAWSGGLDHQLK_.…
pat / cont	pat	cont	O43707	0.196194	0.196194	14.5672	1.14567	0.42226	0.306655	0.272976	O43707	ACTN4_HUMAN	Alpha-actinin-4	ACTN4	O43707	Homo sapiens	response to hypoxia,platelet degranulation,protein transport,vesicle transport along actin filament,positive regulation of cell migration,positive regulation of sodium:proton antiporter activity,peroxisome proliferator activated receptor signaling pathway,regulation of apoptotic process,retinoic acid receptor signaling pathway,positive regulation of pinocytosis,actin filament bundle assembly,nega…	RNA polymerase II regulatory region sequence-specific DNA binding,nucleoside binding,actin binding,integrin binding,calcium ion binding,protein binding,ligand-dependent nuclear receptor transcription coactivator activity,chromatin DNA binding,nuclear hormone receptor binding,protein homodimerization activity,retinoic acid receptor binding,ion channel binding,poly(A) RNA binding,protein N-terminus…	stress fiber,extracellular region,extracellular space,intracellular,nucleus,cytoplasm,brush border,cell-cell junction,focal adhesion,Z disc,intracellular ribonucleoprotein complex,cortical cytoskeleton,platelet alpha granule lumen,pseudopodium,neuron projection,protein complex,perinuclear region of cytoplasm,extracellular exosome,actin cytoskeleton	sp	1	2	uniprot_sprot_2015-08-28_HUMAN	>sp|O43707|ACTN4_HUMAN Alpha-actinin-4 OS=Homo sapiens GN=ACTN4 PE=1 SV=2	3	96	173	_ELPPDQAEYC[+57]IAR_.2|_EGLLLWC[+57]QR_.2|_ALDFIASK_.2|_DGLAFNALIHR_.3|_DGLAFNALIHR_.2|_LSGSNPYTTVTPQIINSK_.3|_LSGSNPYTTVTPQIINSK_.2|_C[+57]QLEINFNTLQTK_.2|_C[+57]QLEINFNTLQTK_.3|_DYETATLSDIK_.2|_TINEVENQILTR_.2|_TINEVENQILTR_.3|_FAIQDISVEETSAK_.2|_FAIQDISVEETSAK_.3|_QFASQANVVGPWIQTK_.2|_QFASQANVVGPWIQTK_.3|_ETTDTDTADQVIASFK_.2|_ETTDTDTADQVIASFK_.3|_VGWEQLLTTIAR_.2|_VGWEQLLTTIAR_.3|_GYEEWLLNEIR_.…
pat / cont	pat	cont	O43715	0.9498	0.9498	93.1605	1.9316	1.74171	0.581782	0.380848	O43715	TRIA1_HUMAN	TP53-regulated inhibitor of apoptosis 1	TRIAP1	O43715	Homo sapiens	apoptotic process,DNA damage response, signal transduction by p53 class mediator resulting in cell cycle arrest,phospholipid transport,DNA damage response, signal transduction by p53 class mediator,cellular response to UV,regulation of apoptotic process,negative regulation of apoptotic process,negative regulation of cysteine-type endopeptidase activity involved in apoptotic process,positive regul…	p53 binding,protein binding,phosphatidic acid transporter activity	mitochondrion,mitochondrial intermembrane space,protein complex,perinuclear region of cytoplasm	sp	1	1	uniprot_sprot_2015-08-28_HUMAN	>sp|O43715|TRIA1_HUMAN TP53-regulated inhibitor of apoptosis 1 OS=Homo sapiens GN=TRIAP1 PE=1 SV=1	1	4	4	_EYDQC[+57]FNR_.2|_EIPIEGLEFMGHGK_.3|_FLKGDSSGDPC[+57]TDLFK_.3|_GDSSGDPC[+57]TDLFK_.2
pat / cont	pat	cont	O43747	-2.31389	2.31389	-79.8883	0.201117	0.12562	0.0244268	0.092242	O43747	AP1G1_HUMAN	AP-1 complex subunit gamma-1	AP1G1	O43747	Homo sapiens	intracellular protein transport,antigen processing and presentation of exogenous peptide antigen via MHC class II,melanosome organization,endosome to melanosome transport,positive regulation of natural killer cell degranulation,positive regulation of natural killer cell mediated cytotoxicity,regulation of defense response to virus by virus,Golgi to lysosome transport	transporter activity,protein binding,protein transporter activity,Rab GTPase binding,kinesin binding,GTP-dependent protein binding	Golgi membrane,cytoplasm,lysosomal membrane,Golgi apparatus,cytosol,membrane,AP-type membrane coat adaptor complex,clathrin adaptor complex,clathrin-coated vesicle,cytoplasmic vesicle membrane,clathrin-coated vesicle membrane,clathrin-coated endocytic vesicle membrane,trans-Golgi network membrane,intracellular membrane-bounded organelle,recycling endosome	sp	1	5	uniprot_sprot_2015-08-28_HUMAN	>sp|O43747|AP1G1_HUMAN AP-1 complex subunit gamma-1 OS=Homo sapiens GN=AP1G1 PE=1 SV=5	1	37	58	_LVPQLVR_.2|_TVQTDHNAVQR_.3|_TVQTDHNAVQR_.2|_DLAGEVEK_.2|_FTC[+57]TVNR_.2|_IEFTFER_.2|_SSFREEDNTYR_.3|_SSFREEDNTYR_.2|_STIVDC[+57]LK_.2|_GYALTAIMK_.2|_VLAINILGR_.2|_QDVHLLMTNC[+57]IK_.3|_QDVHLLMTNC[+57]IK_.2|_VPELMEMFLPATK_.3|_VPELMEMFLPATK_.2|_YVALTSLLK_.2|_NHGVLHTSVVLLTEMC[+57]ER_.4|_NHGVLHTSVVLLTEMC[+57]ER_.3|_AVEYNALFK_.2|_SPDMLAHFR_.2|_VLTTAGSYVR_.2|_KVPELMEMFLPATK_.3|_KVPELMEMFLPATK_.2|_RIG…
pat / cont	pat	cont	O43765	1.04542	1.04542	106.397	2.06397	1.39818	0.126525	0.184707	O43765	SGTA_HUMAN	Small glutamine-rich tetratricopeptide repeat-containing protein alpha	SGTA	O43765	Homo sapiens	biological_process,viral process,positive regulation of ER-associated ubiquitin-dependent protein catabolic process	protein binding,BAT3 complex binding	cytoplasm,cytosol,membrane	sp	1	1	uniprot_sprot_2015-08-28_HUMAN	>sp|O43765|SGTA_HUMAN Small glutamine-rich tetratricopeptide repeat-containing protein alpha OS=Homo sapiens GN=SGTA PE=1 SV=1	3	16	23	_LGNYAGAVQDC[+57]ER_.2|_LGNYAGAVQDC[+57]ER_.3|_AIC[+57]IDPAYSK_.2|_MGLALSSLNK_.2|_M[+16]GLALSSLNK_.2|_AIELNPANAVYFC[+57]NR_.2|_AIELNPANAVYFC[+57]NR_.3|_HVEAVAYYKK_.3|_TPPSEEDSAEAER_.3|_TPPSEEDSAEAER_.2|_VENFEAAVHFYGK_.3|_VENFEAAVHFYGK_.2|_KALELDPDNETYK_.3|_KALELDPDNETYK_.2|_HVEAVAYYK_.2|_LAYAIIQFLHDQLR_.3|_LAYAIIQFLHDQLR_.2|_TPSASNDDQQE_.2|_ALELDPDNETYKSNLK_.3|_RLAYAIIQFLHDQLR_.3|_LKTEGNEQMKVENFE…
pat / cont	pat	cont	O43768;P56211	2.20335	2.20335	360.547	4.60547	0.555524	0.112317	0.17547	O43768;P56211	ENSA_HUMAN;ARP19_HUMAN	Alpha-endosulfine;cAMP-regulated phosphoprotein 19	ENSA;ARPP19	O43768;P56211	Homo sapiens	G2/M transition of mitotic cell cycle,transport,mitotic nuclear division,response to nutrient,response to glucose,regulation of protein phosphatase type 2A activity,negative regulation of protein dephosphorylation,negative regulation of catalytic activity,regulation of insulin secretion,cell division;G2/M transition of mitotic cell cycle,mitotic nuclear division,regulation of protein phosphatase …	protein phosphatase inhibitor activity,receptor binding,ion channel inhibitor activity,protein phosphatase type 2A regulator activity,phosphatase inhibitor activity,potassium channel inhibitor activity,protein phosphatase 2A binding;protein phosphatase inhibitor activity,receptor binding,protein phosphatase type 2A regulator activity,potassium channel regulator activity,phosphatase inhibitor acti…	nucleoplasm,cytoplasm;nucleoplasm,cytoplasm	sp	1	1;2	uniprot_sprot_2015-08-28_HUMAN	>sp|O43768|ENSA_HUMAN Alpha-endosulfine OS=Homo sapiens GN=ENSA PE=1 SV=1;>sp|P56211|ARP19_HUMAN cAMP-regulated phosphoprotein 19 OS=Homo sapiens GN=ARPP19 PE=1 SV=2	1	1	1	_YFDSGDYNMAK_.2
pat / cont	pat	cont	O43776	-0.150735	0.150735	-9.92087	0.900791	1.12175	0.755382	0.441895	O43776	SYNC_HUMAN	Asparagine--tRNA ligase, cytoplasmic	NARS	O43776	Homo sapiens	tRNA aminoacylation for protein translation,asparaginyl-tRNA aminoacylation	nucleic acid binding,asparagine-tRNA ligase activity,ATP binding	cytoplasm,mitochondrion,cytosol,extracellular exosome	sp	1	1	uniprot_sprot_2015-08-28_HUMAN	>sp|O43776|SYNC_HUMAN Asparagine--tRNA ligase, cytoplasmic OS=Homo sapiens GN=NARS PE=1 SV=1	3	33	60	_DVC[+57]LYPR_.2|_IGALEGYR_.2|_EGIDPTPYYWYTDQRK_.3|_NDPSLPEPK_.2|_LMTDTINEPILLC[+57]R_.2|_LMTDTINEPILLC[+57]R_.3|_LM[+16]TDTINEPILLC[+57]R_.3|_LM[+16]TDTINEPILLC[+57]R_.2|_IFDSEEILAGYKR_.3|_IFDSEEILAGYKR_.2|_ITIKNDPSLPEPK_.3|_KEDGTFYEFGEDIPEAPER_.3|_KEDGTFYEFGEDIPEAPER_.4|_KEDGTFYEFGEDIPEAPER_.2|_NLMFLVLR_.2|_NLM[+16]FLVLR_.2|_FLTWILNR_.2|_ALMTVGKEPFPTIYVDSQKENER_.4|_ALM[+16]TVGKEPFPTIYVDSQKENER_…
pat / cont	pat	cont	O43795	1.49619	1.49619	182.096	2.82096	2.543	0.209099	0.231456	O43795	MYO1B_HUMAN	Unconventional myosin-Ib	MYO1B	O43795	Homo sapiens	post-Golgi vesicle-mediated transport,actin filament organization,actin filament-based movement,actin filament bundle assembly,cell-cell adhesion	microfilament motor activity,calmodulin binding,ATP binding,phosphatidylinositol-4,5-bisphosphate binding,phosphatidylinositol-3,4,5-trisphosphate binding,actin-dependent ATPase activity,actin filament binding,cadherin binding involved in cell-cell adhesion	cytoplasm,early endosome,actin filament,plasma membrane,brush border,cell-cell adherens junction,endosome membrane,myosin complex,filopodium,perinuclear region of cytoplasm,extracellular exosome,cell periphery,trans-Golgi network membrane	sp	1	3	uniprot_sprot_2015-08-28_HUMAN	>sp|O43795|MYO1B_HUMAN Unconventional myosin-Ib OS=Homo sapiens GN=MYO1B PE=1 SV=3	3	42	58	_SEVPLVDVTK_.2|_YLGLLENVR_.2|_YNYLSLDSAK_.2|_LVMSYVAAVC[+57]GK_.2|_SLFPEGNPAK_.2|_VNGVDDAANFR_.2|_SSALVIQSYIR_.2|_LFSWLVNR_.2|_QAYEPC[+57]LER_.2|_LGNIEFKPESR_.3|_LGNIEFKPESR_.2|_NFYELSPHIFALSDEAYR_.3|_NFYELSPHIFALSDEAYR_.2|_ASVATLMK_.2|_LNQVC[+57]ATHQHFESR_.4|_LNQVC[+57]ATHQHFESR_.3|_AAHIFNEALVC[+57]HQIR_.4|_AAHIFNEALVC[+57]HQIR_.3|_AAHIFNEALVC[+57]HQIR_.2|_LEASELFK_.2|_QRLEDLATLIQK_.3|_IIIAEVVNK…
pat / cont	pat	cont	O43809	0.475368	0.475368	39.0273	1.39027	2.34889	0.584947	0.381899	O43809	CPSF5_HUMAN	Cleavage and polyadenylation specificity factor subunit 5	NUDT21	O43809	Homo sapiens	mRNA splicing, via spliceosome,termination of RNA polymerase II transcription,mRNA polyadenylation,mRNA processing,mRNA 3'-end processing,protein tetramerization	mRNA binding,protein binding,hydrolase activity,AU-rich element binding,protein homodimerization activity,histone deacetylase binding,poly(A) RNA binding,RNA binding	nucleus,nucleoplasm,centrosome,microtubule organizing center,mRNA cleavage factor complex,paraspeckles	sp	1	1	uniprot_sprot_2015-08-28_HUMAN	>sp|O43809|CPSF5_HUMAN Cleavage and polyadenylation specificity factor subunit 5 OS=Homo sapiens GN=NUDT21 PE=1 SV=1	4	20	29	_LFLVQLQEK_.2|_LVAAPLFELYDNAPGYGPIISSLPQLLSR_.4|_LVAAPLFELYDNAPGYGPIISSLPQLLSR_.3|_LMTEILGR_.2|_KLFLVQLQEK_.3|_KLFLVQLQEK_.2|_SQTGWPR_.2|_GVTQFGNK_.2|_TVEGVLIVHEHR_.3|_TVEGVLIVHEHR_.2|_YIQQTKPLTLER_.3|_YIQQTKPLTLER_.2|_RTVEGVLIVHEHR_.3|_RLMTEILGR_.2|_RLM[+16]TEILGR_.2|_PNFEPPQYPYIPAHITKPK_.4|_GVTQFGNKYIQQTKPLTLER_.4|_LPHVLLLQLGTTFFK_.3|_LPHVLLLQLGTTFFK_.2|_LPGGELNPGEDEVEGLK_.3|_LPGGELNPGEDEVEGLK_…
pat / cont	pat	cont	O43815	1.55268	1.55268	193.361	2.93361	0.616916	0.174364	0.210604	O43815	STRN_HUMAN	Striatin	STRN	O43815	Homo sapiens	locomotory behavior,negative regulation of cell proliferation,Wnt signaling pathway,dendrite development,bicellular tight junction assembly	protein binding,calmodulin binding,estrogen receptor binding,protein complex binding,protein phosphatase 2A binding,armadillo repeat domain binding	cytoplasm,bicellular tight junction,postsynaptic density,membrane,neuronal cell body,dendritic spine,postsynaptic membrane,protein phosphatase type 2A complex	sp	1	4	uniprot_sprot_2015-08-28_HUMAN	>sp|O43815|STRN_HUMAN Striatin OS=Homo sapiens GN=STRN PE=1 SV=4	1	31	41	_LLSC[+57]SADGTLR_.2|_FEESIHDVAFHPSK_.4|_TC[+57]IQEFTAHR_.3|_TC[+57]IQEFTAHR_.2|_KFEESIHDVAFHPSK_.4|_KFEESIHDVAFHPSK_.3|_VISHPTLPISITAHEDR_.4|_VISHPTLPISITAHEDR_.3|_KKFEESIHDVAFHPSK_.4|_AELQAQIAFLQGER_.3|_AELQAQIAFLQGER_.2|_LQDMLANLR_.2|_SAGDGTDWEK_.2|_AQYSLPGILHFLQHEWAR_.4|_SVIDTSTIVR_.2|_GPLLGHTDAVWGLAYSAAHQR_.4|_GPLLGHTDAVWGLAYSAAHQR_.3|_GPLLGHTDAVWGLAYSAAHQR_.2|_GLGPLAEAAAAGDGAAAAGAAR_.3|_GLG…
pat / cont	pat	cont	O43818	0.48759	0.48759	40.2101	1.4021	3.04504	0.769787	0.447137	O43818	U3IP2_HUMAN	U3 small nucleolar RNA-interacting protein 2	RRP9	O43818	Homo sapiens	rRNA processing	poly(A) RNA binding,U3 snoRNA binding	nucleus,nucleoplasm,nucleolus,box C/D snoRNP complex,small-subunit processome	sp	1	1	uniprot_sprot_2015-08-28_HUMAN	>sp|O43818|U3IP2_HUMAN U3 small nucleolar RNA-interacting protein 2 OS=Homo sapiens GN=RRP9 PE=1 SV=1	2	18	25	_LYLEQLR_.2|_GEPGLEQPFWISSVAALLNTDLVATGSHSSC[+57]VR_.3|_GEPGLEQPFWISSVAALLNTDLVATGSHSSC[+57]VR_.4|_DAVSGLAFR_.2|_DAVSGLAFR_.1|_GTHQLYSTSHDR_.3|_GTHQLYSTSHDR_.2|_KGAEGKPPGHSSHVLC[+57]MAISSDGK_.5|_KGAEGKPPGHSSHVLC[+57]MAISSDGK_.4|_EC[+57]C[+57]VTAGGR_.2|_RGTHQLYSTSHDR_.3|_NSVC[+57]IIPLR_.2|_AFEEDQVAGR_.2|_LWQC[+57]GEGFR_.2|_EIQAPASADIR_.2|_FSSSGDFLVAGVGQEHR_.3|_FSSSGDFLVAGVGQEHR_.2|_GHQLSITC[+57]LV…
pat / cont	pat	cont	O43837	-0.631301	0.631301	-35.4406	0.645594	1.72706	0.517662	0.357333	O43837	IDH3B_HUMAN	Isocitrate dehydrogenase [NAD] subunit beta, mitochondrial	IDH3B	O43837	Homo sapiens	tricarboxylic acid cycle,isocitrate metabolic process,2-oxoglutarate metabolic process,NADH metabolic process	magnesium ion binding,isocitrate dehydrogenase (NAD+) activity,electron carrier activity,NAD binding	nucleus,mitochondrion,mitochondrial matrix	sp	1	2	uniprot_sprot_2015-08-28_HUMAN	>sp|O43837|IDH3B_HUMAN Isocitrate dehydrogenase [NAD] subunit beta, mitochondrial OS=Homo sapiens GN=IDH3B PE=1 SV=2	2	22	40	_EQTEGEYSSLEHESAR_.3|_HNNLDLVIIR_.3|_HNNLDLVIIR_.2|_GVIEC[+57]LK_.2|_LDLFANVVHVK_.3|_LDLFANVVHVK_.2|_HLNLEYHSSMIADAVK_.4|_HLNLEYHSSMIADAVK_.3|_KLDLFANVVHVK_.3|_KLDLFANVVHVK_.2|_HLNLEYHSSMIADAVKK_.4|_HLNLEYHSSMIADAVKK_.3|_HPFAQAVGR_.2|_SVIGHLQTK_.2|_IHTPMEYK_.2|_IHTPMEYKGELASYDMR_.4|_IHTPMEYKGELASYDMR_.3|_GELASYDMR_.2|_GELASYDM[+16]R_.2|_LEQVLSSMK_.2|_FAFDYATKK_.2|_NIANPTAMLLSASNMLR_.3|_NIANPTAM[+…
pat / cont	pat	cont	O43847	3.33709	3.33709	910.567	10.1057	0.656046	0.087934	0.157463	O43847	NRDC_HUMAN	Nardilysin	NRD1	O43847	Homo sapiens	proteolysis,neuromuscular junction development,cell proliferation,cell migration,protein processing,positive regulation of membrane protein ectodomain proteolysis,regulation of endopeptidase activity	metalloendopeptidase activity,protein binding,zinc ion binding,epidermal growth factor binding	cytosol,cell surface	sp	1	2	uniprot_sprot_2015-08-28_HUMAN	>sp|O43847|NRDC_HUMAN Nardilysin OS=Homo sapiens GN=NRD1 PE=1 SV=2	1	48	62	_YIATDFTLK_.2|_GSILSFLR_.2|_LGADESEEEGRR_.3|_ETLDTLEK_.2|_YNSEVVDK_.2|_RGSLSNAGDPEIVK_.3|_LLILEYAR_.2|_QTLGYHVYPTC[+57]R_.3|_AFTTTLNLLPYHK_.3|_AFTTTLNLLPYHK_.2|_SDLVNWFK_.2|_LAHEIEALK_.2|_YPDENGFDAFLKK_.3|_WAQFFIHPLMIR_.3|_WAQFFIHPLM[+16]IR_.3|_EC[+57]EDTHLGEEVDR_.3|_EC[+57]EDTHLGEEVDR_.2|_IHALTITWALPPQQQHYR_.4|_IHALTITWALPPQQQHYR_.3|_TYFNILIKPETLAK_.3|_TYFNILIKPETLAK_.2|_TVFQFDVQR_.2|_YYSSHYMTLV…
pat / cont	pat	cont	O43852	0.675892	0.675892	59.7584	1.59758	1.66562	0.365871	0.295014	O43852	CALU_HUMAN	Calumenin	CALU	O43852	Homo sapiens	biological_process	calcium ion binding,protein binding	extracellular region,endoplasmic reticulum,endoplasmic reticulum membrane,Golgi apparatus,membrane,sarcoplasmic reticulum lumen,melanosome	sp	1	2	uniprot_sprot_2015-08-28_HUMAN	>sp|O43852|CALU_HUMAN Calumenin OS=Homo sapiens GN=CALU PE=1 SV=2	3	34	62	_EQFVEFR_.2|_WIYEDVER_.2|_TFDQLTPEESKER_.3|_MDKEETKDWILPSDYDHAEAEAR_.5|_MDKEETKDWILPSDYDHAEAEAR_.4|_M[+16]DKEETKDWILPSDYDHAEAEAR_.4|_VHHEPQLSDKVHNDAQSFDYDHDAFLGAEEAK_.6|_VHHEPQLSDKVHNDAQSFDYDHDAFLGAEEAK_.5|_VHHEPQLSDKVHNDAQSFDYDHDAFLGAEEAK_.4|_TFDQLTPEESK_.2|_MADKDGDLIATK_.3|_M[+16]ADKDGDLIATK_.3|_MADKDGDLIATK_.2|_IDGDKDGFVTVDELKDWIK_.4|_IDGDKDGFVTVDELKDWIK_.3|_TEREQFVEFR_.3|_TEREQFVEFR_.2|_GHDLN…
pat / cont	pat	cont	O43865;Q96HN2	-0.887515	0.887515	-45.9456	0.540544	1.84663	0.292075	0.26805	O43865;Q96HN2	SAHH2_HUMAN;SAHH3_HUMAN	Adenosylhomocysteinase 2;Adenosylhomocysteinase 3	AHCYL1;AHCYL2	O43865;Q96HN2	Homo sapiens	mRNA polyadenylation,protein export from nucleus,one-carbon metabolic process,biological_process,positive regulation of sodium ion transport,S-adenosylhomocysteine catabolic process,regulation of mRNA 3'-end processing,regulation of ion transmembrane transporter activity,S-adenosylmethionine cycle,angiotensin-activated signaling pathway,epithelial fluid transport,regulation of anion transport,res…	RNA binding,protein binding,NAD binding,adenosylhomocysteinase activity;protein binding,NAD binding,adenosylhomocysteinase activity	cytoplasm,endoplasmic reticulum membrane,cytosol,apical plasma membrane,extracellular exosome;endoplasmic reticulum,cytosol,neuron projection	sp	1	2;1	uniprot_sprot_2015-08-28_HUMAN	>sp|O43865|SAHH2_HUMAN Adenosylhomocysteinase 2 OS=Homo sapiens GN=AHCYL1 PE=1 SV=2;>sp|Q96HN2|SAHH3_HUMAN Adenosylhomocysteinase 3 OS=Homo sapiens GN=AHCYL2 PE=1 SV=1	3	3	3	_FDNLYC[+57]C[+57]R_.2|_GIVEESVTGVHR_.3|_YKQDVYLLPK_.3
pat / cont	pat	cont	O43920	4.66456	4.66456	2436.13	25.3613	0.0435321	0.00420105	0.0400758	O43920	NDUS5_HUMAN	NADH dehydrogenase [ubiquinone] iron-sulfur protein 5	NDUFS5	O43920	Homo sapiens	mitochondrial electron transport, NADH to ubiquinone,mitochondrial respiratory chain complex I assembly	NADH dehydrogenase (ubiquinone) activity	mitochondrion,mitochondrial inner membrane,mitochondrial respiratory chain complex I,mitochondrial intermembrane space	sp	1	3	uniprot_sprot_2015-08-28_HUMAN	>sp|O43920|NDUS5_HUMAN NADH dehydrogenase [ubiquinone] iron-sulfur protein 5 OS=Homo sapiens GN=NDUFS5 PE=1 SV=3	1	8	10	_FGLNIDR_.2|_PFLDIQK_.2|_RFGLNIDR_.2|_IEYDDFVEC[+57]LLR_.3|_IEYDDFVEC[+57]LLR_.2|_EWIEC[+57]AHGIGYTR_.3|_EWIEC[+57]AHGIGYTR_.2|_C[+57]HAFEKEWIEC[+57]AHGIGYTR_.4|_EC[+57]KIEYDDFVEC[+57]LLR_.3|_WLTIQSGEQPYK_.2
pat / cont	pat	cont	O60220	3.559	3.559	1078.6	11.786	1.40246	0.0147732	0.0705448	O60220	TIM8A_HUMAN	Mitochondrial import inner membrane translocase subunit Tim8 A	TIMM8A	O60220	Homo sapiens	nervous system development,chaperone-mediated protein transport	protein binding,metal ion binding	mitochondrion,mitochondrial inner membrane,mitochondrial intermembrane space	sp	1	1	uniprot_sprot_2015-08-28_HUMAN	>sp|O60220|TIM8A_HUMAN Mitochondrial import inner membrane translocase subunit Tim8 A OS=Homo sapiens GN=TIMM8A PE=1 SV=1	2	7	9	_AEAC[+57]FVNC[+57]VER_.2|_FIDTSQFILNR_.2|_C[+57]MDKPGPK_.2|_QRFQQLVHQMTELC[+57]WEK_.4|_QRFQQLVHQMTELC[+57]WEK_.3|_SKPVFSESLSD_.2|_FQQLVHQMTELC[+57]WEK_.3|_FQQLVHQMTELC[+57]WEK_.2|_FIDTSQFILNRLEQTQK_.3
pat / cont	pat	cont	O60282	-0.300351	0.300351	-18.7945	0.812055	0.987294	0.741348	0.437268	O60282	KIF5C_HUMAN	Kinesin heavy chain isoform 5C	KIF5C	O60282	Homo sapiens	organelle organization,microtubule-based movement,axon guidance,motor neuron axon guidance,protein localization,cytoskeleton-dependent intracellular transport,mRNA transport	microtubule motor activity,protein binding,ATP binding,microtubule binding,ATP-dependent microtubule motor activity, plus-end-directed	cytoplasm,kinesin complex,microtubule,ciliary rootlet,neuron projection	sp	1	1	uniprot_sprot_2015-08-28_HUMAN	>sp|O60282|KIF5C_HUMAN Kinesin heavy chain isoform 5C OS=Homo sapiens GN=KIF5C PE=1 SV=1	1	74	129	_LQIENEAAKDEVKEVLQALEELAVNYDQK_.3|_LQIENEAAKDEVKEVLQALEELAVNYDQK_.5|_LQIENEAAKDEVKEVLQALEELAVNYDQK_.4|_KLFVQDLTTR_.3|_KLFVQDLTTR_.2|_MHEVSFQDKEKEHLTR_.5|_MHEVSFQDKEKEHLTR_.4|_M[+16]HEVSFQDKEKEHLTR_.3|_MHEVSFQDKEKEHLTR_.3|_SKQLESAQMDSNRK_.4|_SKQLESAQMDSNRK_.3|_ALEQQMESHR_.3|_ALEQQMESHR_.2|_ALEQQM[+16]ESHR_.2|_GLEETVSR_.2|_IQEELTR_.2|_ANEQLTDELAQK_.3|_ANEQLTDELAQK_.2|_FRPLNEAEILR_.3|_FRPLNEAEILR_.2…
pat / cont	pat	cont	O60287	-3.2681	3.2681	-89.6198	0.103802	2.73262	0.339929	0.286452	O60287	NPA1P_HUMAN	Nucleolar pre-ribosomal-associated protein 1	URB1	O60287	Homo sapiens	biological_process	poly(A) RNA binding	nucleolus	sp	1	4	uniprot_sprot_2015-08-28_HUMAN	>sp|O60287|NPA1P_HUMAN Nucleolar pre-ribosomal-associated protein 1 OS=Homo sapiens GN=URB1 PE=1 SV=4	1	39	50	_FFTGQLLNHIASLYNWNGITDVNPENVK_.3|_FFTGQLLNHIASLYNWNGITDVNPENVK_.4|_SHILPHPVVVADLLK_.4|_SHILPHPVVVADLLK_.3|_SHILPHPVVVADLLK_.2|_AALQILKPEEHMYLK_.4|_VLLWGPAAVEHHK_.3|_AIAYHVLAAYYSHLEGAR_.4|_DIWLGAQRPDTLLTHVR_.4|_DIWLGAQRPDTLLTHVR_.3|_GGNLTLLHFLLGLK_.3|_GGNLTLLHFLLGLK_.2|_RLVVHC[+57]EQLDAQNQQR_.4|_RLVVHC[+57]EQLDAQNQQR_.3|_YQDHTFLK_.2|_FTVNETVLSTKDVLVLLHK_.4|_EVTFSFIPR_.2|_HGINFYDASLGTFGR_.3|_AEAAGL…
pat / cont	pat	cont	O60313	0.582972	0.582972	49.7932	1.49793	0.0150329	0.0116068	0.0632	O60313	OPA1_HUMAN	Dynamin-like 120 kDa protein, mitochondrial	OPA1	O60313	Homo sapiens	mitochondrial genome maintenance,mitochondrial fission,dynamin family protein polymerization involved in mitochondrial fission,apoptotic process,mitochondrion organization,inner mitochondrial membrane organization,visual perception,mitochondrial fusion,positive regulation of mitochondrial fusion,positive regulation of neuron maturation,axonal transport of mitochondrion,negative regulation of rele…	magnesium ion binding,GTPase activity,protein binding,GTP binding,microtubule binding	nucleoplasm,cytoplasm,mitochondrion,mitochondrial outer membrane,mitochondrial inner membrane,mitochondrial intermembrane space,membrane,integral component of membrane,mitochondrial crista,dendrite,extrinsic component of mitochondrial inner membrane,axon cytoplasm	sp	1	3	uniprot_sprot_2015-08-28_HUMAN	>sp|O60313|OPA1_HUMAN Dynamin-like 120 kDa protein, mitochondrial OS=Homo sapiens GN=OPA1 PE=1 SV=3	1	59	76	_TIFVLTK_.2|_GKEHDDIFDK_.3|_GKEHDDIFDK_.2|_TALNHC[+57]NLC[+57]R_.3|_TALNHC[+57]NLC[+57]R_.2|_GSGEMMTR_.2|_SIVTDLVSQMDPHGRR_.4|_SIVTDLVSQMDPHGRR_.3|_IQQIIEGK_.2|_TQEQC[+57]VHNETK_.3|_VDLAEKNVASPSR_.3|_LDAFIEALHQEK_.3|_LDAFIEALHQEK_.2|_YLILGSAVGGGYTAK_.3|_YLILGSAVGGGYTAK_.2|_EKIDQLQEELLHTQLK_.4|_EKIDQLQEELLHTQLK_.3|_EKIDQLQEELLHTQLK_.2|_ATDRGSESDKHFR_.3|_EVLEDFAEDGEKK_.3|_TQEQC[+57]VHNETKNELEK_.4|_…
pat / cont	pat	cont	O60343	3.62404	3.62404	1132.95	12.3295	2.80385	0.318688	0.277024	O60343	TBCD4_HUMAN	TBC1 domain family member 4	TBC1D4	O60343	Homo sapiens	intracellular protein transport,vesicle-mediated transport,regulation of vesicle fusion,negative regulation of vesicle fusion,cellular response to insulin stimulus,membrane organization,activation of GTPase activity	GTPase activator activity,Rab GTPase binding	intracellular,cytoplasm,endomembrane system,cytoplasmic vesicle membrane,extracellular exosome	sp	1	2	uniprot_sprot_2015-08-28_HUMAN	>sp|O60343|TBCD4_HUMAN TBC1 domain family member 4 OS=Homo sapiens GN=TBC1D4 PE=1 SV=2	1	90	176	_TSSTC[+57]SNESLSVGGTSVTPR_.3|_TSSTC[+57]SNESLSVGGTSVTPR_.2|_AYSLLDK_.2|_RAHTFSHPPSSTKR_.4|_LNLQDGR_.2|_KVKLDYEEVGAC[+57]QK_.4|_KVKLDYEEVGAC[+57]QK_.3|_KVKLDYEEVGAC[+57]QK_.2|_SNSLASEK_.2|_AHTFSHPPSSTK_.3|_AHTFSHPPSSTK_.2|_HVDHFGFIC[+57]R_.3|_HVDHFGFIC[+57]R_.2|_LEASRDELQSR_.3|_LEASRDELQSR_.2|_QAFSTAAALQSAK_.3|_QAFSTAAALQSAK_.2|_LDYEEVGAC[+57]QK_.3|_LDYEEVGAC[+57]QK_.2|_RRSQKPEAGGC[+57]GAPAAR_.4|…
pat / cont	pat	cont	O60346	1.93252	1.93252	281.722	3.81722	0.0760449	0.0177092	0.0781996	O60346	PHLP1_HUMAN	PH domain leucine-rich repeat-containing protein phosphatase 1	PHLPP1	O60346	Homo sapiens	regulation of T cell anergy,protein dephosphorylation,apoptotic process,entrainment of circadian clock,regulation of apoptotic process,regulation of MAPK cascade,regulation of JNK cascade,negative regulation of protein kinase B signaling,regulation of p38MAPK cascade	phosphoprotein phosphatase activity,protein binding,metal ion binding	nucleus,cytosol,plasma membrane	sp	1	3	uniprot_sprot_2015-08-28_HUMAN	>sp|O60346|PHLP1_HUMAN PH domain leucine-rich repeat-containing protein phosphatase 1 OS=Homo sapiens GN=PHLPP1 PE=1 SV=3	1	9	9	_LEELEEIDLSGNK_.2|_VLGQGPGAAAAR_.2|_LQELDLTGNPR_.2|_HMASTYLRPVLC[+57]TLDTTAGEVAAR_.4|_AAAAVAPGGLQSTPGR_.2|_APPPPPPPTLYVQLHGETTR_.3|_ASAPAAAAAAAAAAAAAAAALAAAAGGGR_.3|_SHNVIEVATDAPLR_.2|_SLNLSNNHLGDFPLAVC[+57]SIPTLAELNVSC[+57]NALR_.4
pat / cont	pat	cont	O60443	0.293631	0.293631	22.5721	1.22572	0.271758	0.368912	0.295898	O60443	DFNA5_HUMAN	Non-syndromic hearing impairment protein 5	DFNA5	O60443	Homo sapiens	sensory perception of sound,negative regulation of cell proliferation,programmed cell death,inner ear receptor cell differentiation,positive regulation of intrinsic apoptotic signaling pathway		cytoplasm,cytosol,plasma membrane	sp	1	2	uniprot_sprot_2015-08-28_HUMAN	>sp|O60443|DFNA5_HUMAN Non-syndromic hearing impairment protein 5 OS=Homo sapiens GN=DFNA5 PE=1 SV=2	1	21	22	_QQQDLVAFLQLVGC[+57]SLQGGC[+57]PGPEDAGSK_.3|_KQEVDLQQLIR_.3|_QATLLLER_.2|_LQIIPTLC[+57]HLLR_.3|_LQLLSLVTK_.2|_C[+57]GGIVGIQTK_.2|_FANHVSGTLETALGK_.3|_FANHVSGTLETALGK_.2|_RIDSVYLDPLVFR_.3|_NEVLC[+57]VLTQK_.2|_VESQSSFGTLR_.2|_TINLRNPVLQQVLEGR_.3|_NPVLQQVLEGR_.2|_LDGQFEFC[+57]LLR_.2|_IDSVYLDPLVFR_.2|_TVQVSATEDGNVTK_.2|_C[+57]VISEHMQVEEK_.2|_TINLRNPVLQQVLEGRNEVLC[+57]VLTQK_.4|_ALSDDGVSDLEDPTLTPLKDTER…
pat / cont	pat	cont	O60488	-0.669779	0.669779	-37.1397	0.628603	0.944905	0.14303	0.193004	O60488	ACSL4_HUMAN	Long-chain-fatty-acid--CoA ligase 4	ACSL4	O60488	Homo sapiens	long-chain fatty acid metabolic process,lipid metabolic process,triglyceride metabolic process,response to nutrient,fatty acid transport,long-chain fatty-acyl-CoA biosynthetic process,embryonic process involved in female pregnancy,dendritic spine development,response to interleukin-15	long-chain fatty acid-CoA ligase activity,ATP binding,very long-chain fatty acid-CoA ligase activity,arachidonate-CoA ligase activity,decanoate--CoA ligase activity	cytoplasm,mitochondrial outer membrane,peroxisomal membrane,endoplasmic reticulum membrane,lipid particle,membrane,integral component of membrane,neuronal cell body,ER-mitochondrion membrane contact site,extracellular exosome	sp	1	2	uniprot_sprot_2015-08-28_HUMAN	>sp|O60488|ACSL4_HUMAN Long-chain-fatty-acid--CoA ligase 4 OS=Homo sapiens GN=ACSL4 PE=1 SV=2	3	31	45	_VGAPLIC[+57]C[+57]EIK_.2|_IGYSSPLTLSDQSSK_.2|_GDC[+57]TVLKPTLMAAVPEIMDR_.3|_GDC[+57]TVLKPTLMAAVPEIMDR_.2|_TAEDYSVDENGQR_.2|_TAEDYSVDENGQR_.3|_ALLGGNVR_.2|_LFDHAVSK_.2|_HIIYVDNK_.2|_GYDAPLC[+57]NLLLFK_.3|_GYDAPLC[+57]NLLLFK_.2|_MMLSGGAPLSPQTHR_.3|_M[+16]M[+16]LSGGAPLSPQTHR_.3|_MMLSGGAPLSPQTHR_.2|_GVMMHHSNLIAGMTGQC[+57]ER_.4|_GVMMHHSNLIAGMTGQC[+57]ER_.3|_GVM[+16]MHHSNLIAGMTGQC[+57]ER_.3|_GVMMHHSNL…
pat / cont	pat	cont	O60493	1.1447	1.1447	121.1	2.211	2.97633	0.389407	0.303255	O60493	SNX3_HUMAN	Sorting nexin-3	SNX3	O60493	Homo sapiens	response to bacterium,membrane invagination,positive regulation of neuron projection development,protein transport,Wnt signaling pathway,protein to membrane docking,regulation of Wnt signaling pathway,negative regulation of protein catabolic process,negative regulation of viral entry into host cell,negative regulation of phagocytosis,negative regulation of protein transport,intralumenal vesicle f…	protein binding,phosphatidylinositol-5-phosphate binding,protein phosphatase binding,phosphatidylinositol-3-phosphate binding,phosphatidylinositol-4-phosphate binding,phosphatidylinositol-3,5-bisphosphate binding	cytoplasm,early endosome,cytosol,endosome membrane,extrinsic component of membrane,clathrin-coated vesicle,early endosome membrane,early phagosome,extracellular exosome,retromer complex	sp	1	3	uniprot_sprot_2015-08-28_HUMAN	>sp|O60493|SNX3_HUMAN Sorting nexin-3 OS=Homo sapiens GN=SNX3 PE=1 SV=3	3	10	13	_VVVPPLPGK_.2|_QLPFRGDDGIFDDNFIEER_.3|_YSDFEWLR_.2|_KQGLEQFINK_.3|_KQGLEQFINK_.2|_QGLEQFINK_.2|_C[+57]LHMFLQDEIIDK_.3|_C[+57]LHMFLQDEIIDK_.2|_VAGHPLAQNER_.2|_GDDGIFDDNFIEER_.2|_LITKPQNLNDAYGPPSNFLEIDVSNPQTVGVGR_.4|_LITKPQNLNDAYGPPSNFLEIDVSNPQTVGVGR_.3|_RLITKPQNLNDAYGPPSNFLEIDVSNPQTVGVGR_.4
pat / cont	pat	cont	O60502	0.140158	0.140158	10.2026	1.10203	1.85239	0.889321	0.485547	O60502	OGA_HUMAN	Protein O-GlcNAcase	MGEA5	O60502	Homo sapiens	N-acetylglucosamine metabolic process,glycoprotein catabolic process,protein deglycosylation	hyalurononglucosaminidase activity,beta-N-acetylglucosaminidase activity	nucleus,cytosol,membrane	sp	1	2	uniprot_sprot_2015-08-28_HUMAN	>sp|O60502|OGA_HUMAN Protein O-GlcNAcase OS=Homo sapiens GN=MGEA5 PE=1 SV=2	2	25	29	_LGC[+57]FEIAK_.2|_EIPVESIEEVSK_.2|_STELIPR_.2|_GAFC[+57]EVRPDDK_.3|_KLDQVSQFGC[+57]R_.3|_KLDQVSQFGC[+57]R_.2|_GGLAGEFQR_.2|_LALTEWLQEFGVPHQYSSR_.4|_LALTEWLQEFGVPHQYSSR_.3|_SFVQWLGC[+57]R_.2|_ANSSVVSVNC[+57]K_.2|_SMMAC[+57]LLSSLK_.2|_APVIWDNIHANDYDQK_.3|_ISWIPFMQEK_.2|_RAPVIWDNIHANDYDQK_.3|_SFALLFDDIDHNMC[+57]AADK_.3|_SHSSAQFLIGDQEPWAFR_.3|_SHSSAQFLIGDQEPWAFR_.2|_WELNTYLYAPK_.2|_LLPGIEVLWTGPK_.2|…
pat / cont	pat	cont	O60506	1.44791	1.44791	172.813	2.72813	3.4745	0.277036	0.261464	O60506	HNRPQ_HUMAN	Heterogeneous nuclear ribonucleoprotein Q	SYNCRIP	O60506	Homo sapiens	mRNA splicing, via spliceosome,osteoblast differentiation,RNA processing,RNA splicing,viral process,negative regulation of translation,CRD-mediated mRNA stabilization,cellular response to interferon-gamma	nucleotide binding,RNA binding,poly(A) binding,poly(A) RNA binding	nucleus,nucleoplasm,endoplasmic reticulum,membrane,intracellular ribonucleoprotein complex,CRD-mediated mRNA stability complex,catalytic step 2 spliceosome,histone pre-mRNA 3'end processing complex,GAIT complex	sp	1	2	uniprot_sprot_2015-08-28_HUMAN	>sp|O60506|HNRPQ_HUMAN Heterogeneous nuclear ribonucleoprotein Q OS=Homo sapiens GN=SYNCRIP PE=1 SV=2	4	48	77	_NLANTVTEEILEK_.2|_NLANTVTEEILEK_.3|_TGYTLDVTTGQR_.2|_TGYTLDVTTGQR_.3|_AGPIWDLR_.2|_LFVGSIPK_.2|_GFC[+57]FLEYEDHK_.3|_GFC[+57]FLEYEDHK_.2|_GYAFVTFC[+57]TK_.2|_EQILEEFSK_.2|_SAFLC[+57]GVMK_.2|_SAFLC[+57]GVM[+16]K_.2|_HIGVC[+57]ISVANNR_.3|_HIGVC[+57]ISVANNR_.2|_VWGNVGTVEWADPIEDPDPEVMAK_.3|_VWGNVGTVEWADPIEDPDPEVM[+16]AK_.3|_DLFEDELVPLFEK_.2|_DLFEDELVPLFEK_.3|_TGYTLDVTTGQRK_.3|_TGYTLDVTTGQRK_.2|_KYGG…
pat / cont	pat	cont	O60568	-0.381941	0.381941	-23.2596	0.767404	0.209779	0.00664205	0.0475486	O60568	PLOD3_HUMAN	Procollagen-lysine,2-oxoglutarate 5-dioxygenase 3	PLOD3	O60568	Homo sapiens	in utero embryonic development,endothelial cell morphogenesis,protein localization,neural tube development,collagen fibril organization,cellular response to hormone stimulus,vasodilation,epidermis morphogenesis,oxidation-reduction process,lung morphogenesis,basement membrane assembly	iron ion binding,protein binding,procollagen-lysine 5-dioxygenase activity,L-ascorbic acid binding,procollagen glucosyltransferase activity,procollagen galactosyltransferase activity	endoplasmic reticulum membrane,rough endoplasmic reticulum membrane,extracellular exosome	sp	1	1	uniprot_sprot_2015-08-28_HUMAN	>sp|O60568|PLOD3_HUMAN Procollagen-lysine,2-oxoglutarate 5-dioxygenase 3 OS=Homo sapiens GN=PLOD3 PE=1 SV=1	3	41	68	_YDC[+57]VISSPR_.2|_LVGPEEALSPGEAR_.2|_SEDYVELVQR_.2|_LYLDPGLR_.2|_DMAMDLC[+57]R_.2|_VIAPMLSR_.2|_AVMNFVVR_.2|_AVM[+16]NFVVR_.2|_TLGLGEEWR_.2|_GIFLHLSNQHEFGR_.4|_GIFLHLSNQHEFGR_.3|_GIFLHLSNQHEFGR_.2|_LTHYHEGLPTTWGTR_.4|_LTHYHEGLPTTWGTR_.3|_LSLNLDHK_.2|_DKGIFLHLSNQHEFGR_.4|_DKGIFLHLSNQHEFGR_.3|_NVAYDTLPIVVHGNGPTK_.4|_NVAYDTLPIVVHGNGPTK_.3|_NVAYDTLPIVVHGNGPTK_.2|_GWALLHPGR_.2|_GRDPVNPEK_.2|_TLPGGQP…
pat / cont	pat	cont	O60610	-1.07646	1.07646	-52.581	0.47419	1.44214	0.232303	0.243298	O60610	DIAP1_HUMAN	Protein diaphanous homolog 1	DIAPH1	O60610	Homo sapiens	cytoskeleton organization,sensory perception of sound,regulation of cell shape,actin filament polymerization,positive regulation of cell migration,regulation of microtubule-based process,protein localization to microtubule,regulation of release of sequestered calcium ion into cytosol,cellular response to histamine,regulation of cell motility	actin binding,receptor binding,Rho GTPase binding,ion channel binding,poly(A) RNA binding	microtubule organizing center,cytosol,ruffle membrane,mitotic spindle	sp	1	2	uniprot_sprot_2015-08-28_HUMAN	>sp|O60610|DIAP1_HUMAN Protein diaphanous homolog 1 OS=Homo sapiens GN=DIAPH1 PE=1 SV=2	2	69	102	_LMADELER_.2|_REQLIDMNAEGDETGVMDSLLEALQSGAAFR_.3|_LNAILFK_.2|_KLYKPEVQLR_.3|_LGLHQVLQDLR_.3|_LGLHQVLQDLR_.2|_NGADPDFK_.2|_VKEDRFENNELFAK_.4|_VKEDRFENNELFAK_.3|_VKEDRFENNELFAK_.2|_DSKAEPHFLSILQHLLLVR_.5|_DSKAEPHFLSILQHLLLVR_.4|_DSKAEPHFLSILQHLLLVR_.3|_VSAENLQK_.2|_MPYQEIK_.2|_LQDLQGEK_.2|_MMHSNMETLYK_.3|_AEPHFLSILQHLLLVR_.4|_AEPHFLSILQHLLLVR_.3|_NMFLQAVK_.2|_RLHDEKEETAGSYDSR_.4|_VLEAMTER_.2|_VLEAM…
pat / cont	pat	cont	O60656;P19224;P22309;P22310;P35503;P35504;Q9HAW7;Q9HAW8;Q9HAW9	-1.4519	1.4519	-63.446	0.36554	4.27731	0.715077	0.427658	O60656;P19224;P22309;P22310;P35503;P35504;Q9HAW7;Q9HAW8;Q9HAW9	UD19_HUMAN;UD16_HUMAN;UD11_HUMAN;UD14_HUMAN;UD13_HUMAN;UD15_HUMAN;UD17_HUMAN;UD110_HUMAN;UD18_HUMAN	UDP-glucuronosyltransferase 1-9;UDP-glucuronosyltransferase 1-6;UDP-glucuronosyltransferase 1-1;UDP-glucuronosyltransferase 1-4;UDP-glucuronosyltransferase 1-3;UDP-glucuronosyltransferase 1-5;UDP-glucuronosyltransferase 1-7;UDP-glucuronosyltransferase 1-10;UDP-glucuronosyltransferase 1-8	UGT1A9;UGT1A6;UGT1A1;UGT1A4;UGT1A3;UGT1A5;UGT1A7;UGT1A10;UGT1A8	O60656;P19224;P22309;P22310;P35503;P35504;Q9HAW7;Q9HAW8;Q9HAW9	Homo sapiens	xenobiotic metabolic process,metabolic process,retinoic acid metabolic process,flavone metabolic process,cellular glucuronidation,flavonoid glucuronidation,xenobiotic glucuronidation;xenobiotic metabolic process,flavonoid biosynthetic process,cellular glucuronidation,flavonoid glucuronidation,xenobiotic glucuronidation;liver development,bilirubin conjugation,acute-phase response,response to nutri…	retinoic acid binding,glucuronosyltransferase activity,protein homodimerization activity,protein heterodimerization activity;glucuronosyltransferase activity,protein homodimerization activity,protein heterodimerization activity,retinoic acid binding;retinoic acid binding,enzyme inhibitor activity,steroid binding,glucuronosyltransferase activity,enzyme binding,protein homodimerization activity,pro…	endoplasmic reticulum,endoplasmic reticulum membrane,integral component of membrane,extracellular exosome;endoplasmic reticulum,endoplasmic reticulum membrane,integral component of membrane,extracellular exosome;endoplasmic reticulum,endoplasmic reticulum membrane,integral component of plasma membrane,endoplasmic reticulum chaperone complex,cytochrome complex;endoplasmic reticulum,endoplasmic ret…	sp	1;1;1;1;1;2;1;1;1	1;2;1;1;1;1;2;1;1	uniprot_sprot_2015-08-28_HUMAN	>sp|O60656|UD19_HUMAN UDP-glucuronosyltransferase 1-9 OS=Homo sapiens GN=UGT1A9 PE=1 SV=1;>sp|P19224|UD16_HUMAN UDP-glucuronosyltransferase 1-6 OS=Homo sapiens GN=UGT1A6 PE=1 SV=2;>sp|P22309|UD11_HUMAN UDP-glucuronosyltransferase 1-1 OS=Homo sapiens GN=UGT1A1 PE=1 SV=1;>sp|P22310|UD14_HUMAN UDP-glucuronosyltransferase 1-4 OS=Homo sapiens GN=UGT1A4 PE=1 SV=1;>sp|P35503|UD13_HUMAN UDP-glucuronosylt…	1	1	1	_GAGVTLNVLEMTSEDLENALK_.2
pat / cont	pat	cont	O60664	-0.360984	0.360984	-22.1367	0.778633	1.36899	0.425944	0.318038	O60664	PLIN3_HUMAN	Perilipin-3	PLIN3	O60664	Homo sapiens	vesicle-mediated transport,cell-cell adhesion	protein binding,cadherin binding involved in cell-cell adhesion	cytoplasm,endosome,Golgi apparatus,lipid particle,cytosol,cell-cell adherens junction,endosome membrane,membrane,transport vesicle,intracellular membrane-bounded organelle	sp	1	3	uniprot_sprot_2015-08-28_HUMAN	>sp|O60664|PLIN3_HUMAN Perilipin-3 OS=Homo sapiens GN=PLIN3 PE=1 SV=3	5	35	63	_IATSLDGFDVASVQQQR_.2|_IATSLDGFDVASVQQQR_.3|_QEQSYFVR_.2|_TLTAAAVSGAQPILSK_.2|_TLTAAAVSGAQPILSK_.3|_QLQGPEKEPPKPEQVESR_.4|_QLQGPEKEPPKPEQVESR_.3|_VSGAQEMVSSAK_.2|_VSGAQEM[+16]VSSAK_.2|_LEPQIASASEYAHR_.3|_LEPQIASASEYAHR_.2|_SVVTGGVQSVMGSR_.2|_SVVTGGVQSVMGSR_.3|_SVVTGGVQSVM[+16]GSR_.2|_GLDKLEENLPILQQPTEK_.3|_GLDKLEENLPILQQPTEK_.2|_SEEWADNHLPLTDAELAR_.3|_SEEWADNHLPLTDAELAR_.4|_SEEWADNHLPLTDAELAR_.2|…
pat / cont	pat	cont	O60684	-0.475856	0.475856	-28.096	0.71904	1.08854	0.333204	0.283507	O60684	IMA7_HUMAN	Importin subunit alpha-7	KPNA6	O60684	Homo sapiens	NLS-bearing protein import into nucleus,positive regulation of transcription from RNA polymerase II promoter,maternal process involved in female pregnancy	protein binding,nuclear localization sequence binding,protein transporter activity	nuclear pore,nucleoplasm,cytosol,membrane	sp	1	1	uniprot_sprot_2015-08-28_HUMAN	>sp|O60684|IMA7_HUMAN Importin subunit alpha-7 OS=Homo sapiens GN=KPNA6 PE=1 SV=1	3	23	33	_NAVWALSNLC[+57]R_.2|_NAVWALSNLC[+57]R_.3|_NVELINEEAAMFDSLLMDSYVSSTTGESVITR_.3|_EAC[+57]WTISNITAGNR_.2|_AVGNIVTGDDIQTQVILNC[+57]SALPC[+57]LLHLLSSPK_.3|_AVGNIVTGDDIQTQVILNC[+57]SALPC[+57]LLHLLSSPK_.4|_LVELLMHNDYK_.3|_LVELLMHNDYK_.2|_RLVELLMHNDYK_.3|_RLVELLMHNDYK_.2|_EPSPPIDEVINTPR_.3|_EPSPPIDEVINTPR_.2|_IVQVALNGLENILR_.3|_IVQVALNGLENILR_.2|_VSPC[+57]LPVLSR_.2|_NNALNPEEMR_.2|_IQAVIDSGVC[+57]R_.2|_I…
pat / cont	pat	cont	O60701	0.229447	0.229447	17.2385	1.17239	0.856869	0.54086	0.366428	O60701	UGDH_HUMAN	UDP-glucose 6-dehydrogenase	UGDH	O60701	Homo sapiens	gastrulation with mouth forming second,carbohydrate metabolic process,UDP-glucose metabolic process,glycosaminoglycan biosynthetic process,UDP-glucuronate biosynthetic process,oxidation-reduction process	UDP-glucose 6-dehydrogenase activity,electron carrier activity,NAD binding	nucleus,nucleoplasm,cytosol,extracellular exosome	sp	1	1	uniprot_sprot_2015-08-28_HUMAN	>sp|O60701|UGDH_HUMAN UDP-glucose 6-dehydrogenase OS=Homo sapiens GN=UGDH PE=1 SV=1	3	46	76	_VLIGGDETPEGQR_.2|_VTVVDVNESR_.2|_ILTTNTWSSELSK_.2|_INAWNSPTLPIYEPGLK_.2|_INAWNSPTLPIYEPGLK_.3|_IIDSLFNTVTDKK_.3|_IIDSLFNTVTDKK_.2|_EQIVVDLSHPGVSEDDQVSR_.3|_EQIVVDLSHPGVSEDDQVSR_.2|_EQIVVDLSHPGVSEDDQVSR_.4|_ASVGFGGSC[+57]FQK_.2|_LAANAFLAQR_.2|_MLKPAFIFDGR_.3|_RIPYAPSGEIPK_.3|_RIPYAPSGEIPK_.2|_IC[+57]C[+57]IGAGYVGGPTC[+57]SVIAHMC[+57]PEIR_.3|_IC[+57]C[+57]IGAGYVGGPTC[+57]SVIAHMC[+57]PEIR_.4|_IC[+5…
pat / cont	pat	cont	O60716	-0.549982	0.549982	-31.6971	0.683029	0.219955	0.00168337	0.0265887	O60716	CTND1_HUMAN	Catenin delta-1	CTNND1	O60716	Homo sapiens	transcription, DNA-templated,regulation of transcription, DNA-templated,cell adhesion,brain development,Wnt signaling pathway,single organismal cell-cell adhesion,adherens junction organization,negative regulation of canonical Wnt signaling pathway	receptor binding,protein binding,protein kinase binding,cadherin binding,cadherin binding involved in cell-cell adhesion	nucleus,cytoplasm,cytosol,plasma membrane,cell-cell junction,cell-cell adherens junction,zonula adherens,lamellipodium,growth cone,midbody,dendritic spine,extracellular exosome	sp	1	1	uniprot_sprot_2015-08-28_HUMAN	>sp|O60716|CTND1_HUMAN Catenin delta-1 OS=Homo sapiens GN=CTNND1 PE=1 SV=1	3	60	89	_SDFQVNLNNASR_.2|_HYEDGYPGGSDNYGSLSR_.3|_NC[+57]DGVPALVR_.2|_GYELLFQPEVVR_.2|_TVQPVAMGPDGLPVDASSVSNNYIQTLGR_.3|_SLDNNYSTPNER_.2|_GSLASLDSLR_.2|_DMDLTEVITGTLWNLSSHDSIK_.3|_FHPEPYGLEDDQR_.3|_FHPEPYGLEDDQR_.2|_IYISLLK_.2|_KEVHLGAC[+57]GALK_.3|_HAIPNLVK_.2|_GIPVLVGLLDHPK_.3|_GIPVLVGLLDHPK_.2|_NFHYPPDGYSR_.3|_NFHYPPDGYSR_.2|_GKKPIEDPANDTVDFPK_.4|_GKKPIEDPANDTVDFPK_.3|_HVSAQLER_.2|_AAALVLQTIWGYK_.3|_AA…
pat / cont	pat	cont	O60732	-0.709565	0.709565	-38.8495	0.611505	1.09897	0.528895	0.362201	O60732	MAGC1_HUMAN	Melanoma-associated antigen C1	MAGEC1	O60732	Homo sapiens		protein binding		sp	1	3	uniprot_sprot_2015-08-28_HUMAN	>sp|O60732|MAGC1_HUMAN Melanoma-associated antigen C1 OS=Homo sapiens GN=MAGEC1 PE=1 SV=3	1	7	8	_TQSTFEGFAQSSLQIPVSPSFSSTLVSLFQSSPER_.4|_VWVQEHYLEYR_.3|_VVEFLAMLK_.2|_AEMLTNVISR_.2|_SFSSTLLSIFQSSPER_.3|_SFSSTLLSIFQSSPER_.2|_YTGYFPVIFR_.2|_DSQSPLQIPQSSPEGDDTQSPLQNSQSSPEGK_.3
pat / cont	pat	cont	O60739;P41567	-0.380856	0.380856	-23.2018	0.767982	0.0887375	0.103951	0.170302	O60739;P41567	EIF1B_HUMAN;EIF1_HUMAN	Eukaryotic translation initiation factor 1b;Eukaryotic translation initiation factor 1	EIF1B;EIF1	O60739;P41567	Homo sapiens	translational initiation,regulation of translational initiation;translational initiation,regulation of translational initiation,response to stress,dosage compensation by inactivation of X chromosome	translation initiation factor activity,poly(A) RNA binding;translation initiation factor activity,translation factor activity, RNA binding,poly(A) RNA binding	cellular_component;nucleus,cytoplasm	sp	1	2;1	uniprot_sprot_2015-08-28_HUMAN	>sp|O60739|EIF1B_HUMAN Eukaryotic translation initiation factor 1b OS=Homo sapiens GN=EIF1B PE=1 SV=2;>sp|P41567|EIF1_HUMAN Eukaryotic translation initiation factor 1 OS=Homo sapiens GN=EIF1 PE=1 SV=1	1	1	1	_FAC[+57]NGTVIEHPEYGEVIQLQGDQRK_.4
pat / cont	pat	cont	O60749	-1.15188	1.15188	-54.9961	0.450039	3.44232	0.449704	0.327202	O60749	SNX2_HUMAN	Sorting nexin-2	SNX2	O60749	Homo sapiens	intracellular protein transport,endocytosis,vesicle organization,early endosome to Golgi transport,retrograde transport, endosome to Golgi,protein oligomerization,lamellipodium morphogenesis,cell-cell adhesion	epidermal growth factor receptor binding,insulin receptor binding,protein binding,phosphatidylinositol binding,protein homodimerization activity,protein heterodimerization activity,cadherin binding involved in cell-cell adhesion,transferrin receptor binding,leptin receptor binding	cytoplasm,cytosol,cell-cell adherens junction,endosome membrane,membrane,extrinsic component of membrane,lamellipodium,retromer complex,retromer, tubulation complex,early endosome membrane,protein complex,extracellular exosome	sp	1	2	uniprot_sprot_2015-08-28_HUMAN	>sp|O60749|SNX2_HUMAN Sorting nexin-2 OS=Homo sapiens GN=SNX2 PE=1 SV=2	3	24	36	_SMSAPVIFDR_.2|_YLHVGYIVPPAPEK_.3|_YLHVGYIVPPAPEK_.2|_AVNTQALSGAGILR_.2|_AVNTQALSGAGILR_.3|_TVKHPTLLQDPDLR_.4|_TVKHPTLLQDPDLR_.3|_DFEQISK_.2|_HPTLLQDPDLR_.3|_HPTLLQDPDLR_.2|_LHVSVEALVC[+57]HR_.3|_LHVSVEALVC[+57]HR_.2|_QQQFENLDQQLR_.3|_QQQFENLDQQLR_.2|_VGKEDSSSTEFVEK_.3|_VGKEDSSSTEFVEK_.2|_VQQGERDFEQISK_.3|_SAAMLGNSEDHTALSR_.3|_SAAM[+16]LGNSEDHTALSR_.3|_SAAMLGNSEDHTALSR_.2|_QQQFENLDQQLRK_.3|_QQQFE…
pat / cont	pat	cont	O60762	0.0769873	0.0769873	5.4813	1.05481	1.54295	0.926804	0.496013	O60762	DPM1_HUMAN	Dolichol-phosphate mannosyltransferase subunit 1	DPM1	O60762	Homo sapiens	protein N-linked glycosylation,GPI anchor biosynthetic process,protein N-linked glycosylation via asparagine,dolichol metabolic process,GDP-mannose metabolic process,protein mannosylation,protein O-linked mannosylation	dolichyl-phosphate-mannose-protein mannosyltransferase activity,dolichyl-phosphate beta-D-mannosyltransferase activity,protein binding,mannose binding,alcohol binding	nucleus,endoplasmic reticulum,endoplasmic reticulum membrane,membrane,dolichol-phosphate-mannose synthase complex	sp	1	1	uniprot_sprot_2015-08-28_HUMAN	>sp|O60762|DPM1_HUMAN Dolichol-phosphate mannosyltransferase subunit 1 OS=Homo sapiens GN=DPM1 PE=1 SV=1	2	16	19	_EGNFDIVSGTR_.2|_LGGNEIVSFLK_.2|_LGLGTAYIHGMK_.3|_LGLGTAYIHGMK_.2|_DVAEQLEK_.2|_GLLTLFATT_.2|_YKGNGGVYGWDLK_.3|_HATGNYIIIMDADLSHHPK_.4|_PGASDLTGSFR_.2|_GANFLTQILLRPGASDLTGSFR_.4|_GANFLTQILLRPGASDLTGSFR_.3|_GANFLTQILLRPGASDLTGSFR_.2|_GNGGVYGWDLK_.2|_GANFLTQILLR_.2|_YSVLLPTYNER_.2|_GYVFQMEMIVR_.2|_ENLPLIVWLLVK_.2|_QKEGNFDIVSGTR_.2|_QLNYTIGEVPISFVDR_.2
pat / cont	pat	cont	O60763	-0.346846	0.346846	-21.3699	0.786301	0.497382	0.089177	0.158658	O60763	USO1_HUMAN	General vesicular transport factor p115	USO1	O60763	Homo sapiens	intracellular protein transport,ER to Golgi vesicle-mediated transport,Golgi organization,transcytosis,COPII vesicle coating,Golgi vesicle docking,vesicle fusion with Golgi apparatus,membrane fusion,cell-cell adhesion	protein transporter activity,poly(A) RNA binding,cadherin binding involved in cell-cell adhesion	Golgi membrane,nucleolus,endoplasmic reticulum,Golgi apparatus,Golgi stack,cytosol,cell-cell adherens junction,ER to Golgi transport vesicle membrane,membrane,transport vesicle,perinuclear region of cytoplasm	sp	1	2	uniprot_sprot_2015-08-28_HUMAN	>sp|O60763|USO1_HUMAN General vesicular transport factor p115 OS=Homo sapiens GN=USO1 PE=1 SV=2	4	49	72	_EQDLQLEELR_.2|_SQLNSQSVEITK_.2|_SSQTSGTNEQSSAIVSAR_.3|_SSQTSGTNEQSSAIVSAR_.2|_IVAFENAFER_.2|_LSALLQETK_.2|_GVMGGQSAGPQHTEAETIQK_.3|_GVM[+16]GGQSAGPQHTEAETIQK_.3|_MKPWFEVGDENSGWSAQK_.3|_MKPWFEVGDENSGWSAQK_.2|_DQYNLLK_.2|_NQELLQSQLTEKDSMIENMK_.3|_DSEQVAELKQELATLK_.3|_ASQKPQPNFPSPEYMIFDHEFTK_.4|_ASQKPQPNFPSPEYM[+16]IFDHEFTK_.4|_ASQKPQPNFPSPEYMIFDHEFTK_.3|_LMDLLADSR_.2|_LM[+16]DLLADSR_.2|_TLEQHDNIVT…
pat / cont	pat	cont	O60784	-1.79885	1.79885	-71.2597	0.287403	0.36017	0.0895365	0.158658	O60784	TOM1_HUMAN	Target of Myb protein 1	TOM1	O60784	Homo sapiens	intracellular protein transport,endocytosis,protein transport,endosomal transport	protein binding,clathrin binding	cytoplasm,endosome,early endosome,cytosol,membrane,extracellular exosome	sp	1	2	uniprot_sprot_2015-08-28_HUMAN	>sp|O60784|TOM1_HUMAN Target of Myb protein 1 OS=Homo sapiens GN=TOM1 PE=1 SV=2	1	20	27	_AADRLPNLSSPSAEGPPGPPSGPAPR_.3|_AADRLPNLSSPSAEGPPGPPSGPAPR_.4|_DDDMLFAL_.2|_LRSELEMVSGNVR_.3|_LRSELEMVSGNVR_.2|_GVTSEEFDK_.2|_VLNLIQSWADAFR_.3|_VLNLIQSWADAFR_.2|_AGLQSLEASGR_.2|_GVTSEEFDKFLEER_.3|_NNPPTIVHDK_.2|_KGLEFPMTDLDMLSPIHTPQR_.4|_SELEMVSGNVR_.2|_FHVLVASQDFVESVLVR_.3|_NFHEVMLALTVLETC[+57]VK_.3|_NFHEVM[+16]LALTVLETC[+57]VK_.3|_NFHEVMLALTVLETC[+57]VK_.2|_EVKYEAPQATDGLAGALDAR_.3|_LEDEFDMFALTR…
pat / cont	pat	cont	O60814;P57053;P58876;P62807;Q5QNW6;Q93079;Q99877;Q99879;Q99880	0.725259	0.725259	65.3197	1.6532	0.998112	0.0789198	0.150277	O60814;P57053;P58876;P62807;Q5QNW6;Q93079;Q99877;Q99879;Q99880	H2B1K_HUMAN;H2BFS_HUMAN;H2B1D_HUMAN;H2B1C_HUMAN;H2B2F_HUMAN;H2B1H_HUMAN;H2B1N_HUMAN;H2B1M_HUMAN;H2B1L_HUMAN	Histone H2B type 1-K;Histone H2B type F-S;Histone H2B type 1-D;Histone H2B type 1-C/E/F/G/I;Histone H2B type 2-F;Histone H2B type 1-H;Histone H2B type 1-N;Histone H2B type 1-M;Histone H2B type 1-L	HIST1H2BK;H2BFS;HIST1H2BD;HIST1H2BC;HIST2H2BF;HIST1H2BH;HIST1H2BN;HIST1H2BM;HIST1H2BL	O60814;P57053;P58876;P62807;Q5QNW6;Q93079;Q99877;Q99879;Q99880	Homo sapiens	innate immune response in mucosa,nucleosome assembly,antibacterial humoral response,defense response to Gram-positive bacterium;innate immune response in mucosa,nucleosome assembly,antibacterial humoral response,substantia nigra development,defense response to Gram-positive bacterium;nucleosome assembly;innate immune response in mucosa,nucleosome assembly,antibacterial humoral response,defense re…	molecular_function,DNA binding,protein heterodimerization activity;DNA binding,protein heterodimerization activity;molecular_function,DNA binding,protein heterodimerization activity;DNA binding,protein heterodimerization activity;molecular_function,DNA binding,protein heterodimerization activity;DNA binding,protein heterodimerization activity;DNA binding,protein heterodimerization activity;DNA bi…	nuclear nucleosome,extracellular space,nucleus,nucleoplasm,cytoplasm;nuclear nucleosome,extracellular space,nucleus,nucleoplasm,cytoplasm;nuclear nucleosome,nucleus,nucleoplasm,cytoplasm,extracellular exosome;nucleosome,nuclear nucleosome,extracellular space,nucleus,nucleoplasm,cytoplasm,extracellular exosome;nuclear nucleosome,nucleus,nucleoplasm,cytoplasm,extracellular exosome;nucleosome,nuclea…	sp	1	3;2;2;4;3;3;3;3;3	uniprot_sprot_2015-08-28_HUMAN	>sp|O60814|H2B1K_HUMAN Histone H2B type 1-K OS=Homo sapiens GN=HIST1H2BK PE=1 SV=3;>sp|P57053|H2BFS_HUMAN Histone H2B type F-S OS=Homo sapiens GN=H2BFS PE=1 SV=2;>sp|P58876|H2B1D_HUMAN Histone H2B type 1-D OS=Homo sapiens GN=HIST1H2BD PE=1 SV=2;>sp|P62807|H2B1C_HUMAN Histone H2B type 1-C/E/F/G/I OS=Homo sapiens GN=HIST1H2BC PE=1 SV=4;>sp|Q5QNW6|H2B2F_HUMAN Histone H2B type 2-F OS=Homo sapiens GN=…	4	3	4	_ESYSVYVYK_.2|_KESYSVYVYK_.3|_KESYSVYVYK_.2|_SRKESYSVYVYK_.3
pat / cont	pat	cont	O60828	-1.03837	1.03837	-51.3122	0.486878	0.629952	0.257984	0.253054	O60828	PQBP1_HUMAN	Polyglutamine-binding protein 1	PQBP1	O60828	Homo sapiens	alternative mRNA splicing, via spliceosome,transcription, DNA-templated,regulation of transcription, DNA-templated,neuron projection development,regulation of RNA splicing,regulation of dendrite morphogenesis	DNA binding,transcription coactivator activity,protein binding,ribonucleoprotein complex binding	nucleus,nucleoplasm,cytoplasm,cytoplasmic stress granule,nuclear speck,neuronal ribonucleoprotein granule	sp	1	1	uniprot_sprot_2015-08-28_HUMAN	>sp|O60828|PQBP1_HUMAN Polyglutamine-binding protein 1 OS=Homo sapiens GN=PQBP1 PE=1 SV=1	1	8	10	_PLPVALQTR_.2|_SSNADAEEKLDR_.3|_GTWSTGLPK_.2|_TGADTTAAGPLFQQRPYPSPGAVLR_.4|_TGADTTAAGPLFQQRPYPSPGAVLR_.3|_KDEELDPMDPSSYSDAPR_.3|_KDEELDPMDPSSYSDAPR_.2|_TGADTTAAGPLFQQR_.2|_VFDPSC[+57]GLPYYWNADTDLVSWLSPHDPNSVVTK_.4|_HLEPEPEEEIIAEDYDDDPVDYEATR_.3
pat / cont	pat	cont	O60831	0.68039	0.68039	60.2573	1.60257	0.398076	0.249725	0.250538	O60831	PRAF2_HUMAN	PRA1 family protein 2	PRAF2	O60831	Homo sapiens	protein transport,L-glutamate transport		endosome membrane,integral component of membrane	sp	1	1	uniprot_sprot_2015-08-28_HUMAN	>sp|O60831|PRAF2_HUMAN PRA1 family protein 2 OS=Homo sapiens GN=PRAF2 PE=1 SV=1	1	4	6	_ALDDFVLGSAR_.2|_TPMGLLLEALGQEQEAGS_.3|_TPMGLLLEALGQEQEAGS_.2|_LAAPDPC[+57]DPQR_.2|_RTPMGLLLEALGQEQEAGS_.3|_RTPMGLLLEALGQEQEAGS_.2
pat / cont	pat	cont	O60832	1.37221	1.37221	158.866	2.58866	2.8291	0.288153	0.26652	O60832	DKC1_HUMAN	H/ACA ribonucleoprotein complex subunit 4	DKC1	O60832	Homo sapiens	box H/ACA snoRNA 3'-end processing,rRNA processing,RNA processing,telomere maintenance via telomerase,cell proliferation,rRNA pseudouridine synthesis,snRNA pseudouridine synthesis,positive regulation of telomere maintenance via telomerase,positive regulation of telomerase activity,telomerase RNA stabilization,positive regulation of establishment of protein localization to telomere,positive regula…	telomerase activity,RNA binding,protein binding,pseudouridine synthase activity,box H/ACA snoRNA binding,poly(A) RNA binding,telomerase RNA binding	nucleus,nucleoplasm,telomerase holoenzyme complex,nucleolus,cytoplasm,box H/ACA snoRNP complex,box H/ACA scaRNP complex,box H/ACA telomerase RNP complex	sp	1	3	uniprot_sprot_2015-08-28_HUMAN	>sp|O60832|DKC1_HUMAN H/ACA ribonucleoprotein complex subunit 4 OS=Homo sapiens GN=DKC1 PE=1 SV=3	3	28	36	_DSAVNAIC[+57]YGAK_.2|_IMLPGVLR_.2|_TTHYTPLAC[+57]GSNPLKR_.4|_LHNAIEGGTQLSR_.3|_LHNAIEGGTQLSR_.2|_TGFINLDK_.2|_HGKPTDSTPATWK_.3|_QEYVDYSESAKK_.3|_APQVVAEAAK_.2|_RVVYPLEK_.2|_SQQSAGKEYVGIVR_.3|_SQQSAGKEYVGIVR_.2|_ALETLTGALFQRPPLIAAVK_.4|_ALETLTGALFQRPPLIAAVK_.3|_ALETLTGALFQRPPLIAAVK_.2|_MIEYDPER_.2|_PSNPSSHEVVAWIR_.3|_TTHYTPLAC[+57]GSNPLK_.3|_TTHYTPLAC[+57]GSNPLK_.2|_HGKPTDSTPATWKQEYVDYSESAKK_.5|_…
pat / cont	pat	cont	O60841	-0.854149	0.854149	-44.6808	0.553192	1.39555	0.1941	0.222862	O60841	IF2P_HUMAN	Eukaryotic translation initiation factor 5B	EIF5B	O60841	Homo sapiens	translational initiation,regulation of translational initiation	translation initiation factor activity,GTPase activity,GTP binding,poly(A) RNA binding,metal ion binding	cytoplasm,cytosol,nucleus	sp	1	4	uniprot_sprot_2015-08-28_HUMAN	>sp|O60841|IF2P_HUMAN Eukaryotic translation initiation factor 5B OS=Homo sapiens GN=EIF5B PE=1 SV=4	3	65	97	_IEPIPGESPK_.2|_LKEGDTIIVPGVEGPIVTQIR_.3|_IFSAEIIYHLFDAFTK_.2|_IFSAEIIYHLFDAFTK_.3|_AQVMEVK_.2|_SPDSDVAATLKK_.3|_SPDSDVAATLKK_.2|_HFEATDILVSK_.3|_HFEATDILVSK_.2|_TSEVPYAGINIGPVHK_.4|_TSEVPYAGINIGPVHK_.3|_TSEVPYAGINIGPVHK_.2|_LLQAQGVEVPSK_.3|_LLQAQGVEVPSK_.2|_AMQEALAK_.2|_KNTKDEFEER_.3|_KNTKDEFEER_.2|_LRAPIIC[+57]VLGHVDTGK_.4|_LRAPIIC[+57]VLGHVDTGK_.3|_KSPDSDVAATLKK_.3|_TSEVPYAGINIGPVHKK_.4|_TSEVP…
pat / cont	pat	cont	O60869	0.930054	0.930054	90.5347	1.90535	1.35723	0.264069	0.256367	O60869	EDF1_HUMAN	Endothelial differentiation-related factor 1	EDF1	O60869	Homo sapiens	transcription, DNA-templated,regulation of transcription, DNA-templated,multicellular organism development,regulation of lipid metabolic process,positive regulation of DNA binding,endothelial cell differentiation,positive regulation of transcription, DNA-templated	transcription coactivator activity,protein binding,calmodulin binding,sequence-specific DNA binding,poly(A) RNA binding,transcription factor activity, sequence-specific DNA binding,histone acetyltransferase activity,methyltransferase activity	intracellular,nucleus,nucleolus,cytoplasm,extracellular exosome,transcription factor TFIID complex	sp	1	1	uniprot_sprot_2015-08-28_HUMAN	>sp|O60869|EDF1_HUMAN Endothelial differentiation-related factor 1 OS=Homo sapiens GN=EDF1 PE=1 SV=1	2	8	9	_INEKPQVIADYESGR_.3|_INEKPQVIADYESGR_.2|_AIPNNQVLGK_.2|_DIGKPIEK_.2|_NTAKLDRETEELHHDR_.4|_LDRETEELHHDR_.3|_RGEDVETSK_.2|_LDRETEELHHDRVTLEVGK_.4|_PQVIADYESGR_.2
pat / cont	pat	cont	O60885;P25440;Q15059	1.39058	1.39058	162.184	2.62184	0.138949	0.044906	0.116908	O60885;P25440;Q15059	BRD4_HUMAN;BRD2_HUMAN;BRD3_HUMAN	Bromodomain-containing protein 4;Bromodomain-containing protein 2;Bromodomain-containing protein 3	BRD4;BRD2;BRD3	O60885;P25440;Q15059	Homo sapiens	regulation of transcription involved in G1/S transition of mitotic cell cycle,transcription, DNA-templated,cellular response to DNA damage stimulus,positive regulation of G2/M transition of mitotic cell cycle,viral process,chromatin modification,positive regulation of transcription elongation from RNA polymerase II promoter,positive regulation of I-kappaB kinase/NF-kappaB signaling,positive regul…	RNA polymerase II core binding,p53 binding,chromatin binding,protein binding,lysine-acetylated histone binding;chromatin binding,protein binding,lysine-acetylated histone binding;chromatin binding,lysine-acetylated histone binding	condensed nuclear chromosome,nucleus,nucleoplasm,cytoplasm;nucleus,cytoplasm;nucleus	sp	1	2;2;1	uniprot_sprot_2015-08-28_HUMAN	>sp|O60885|BRD4_HUMAN Bromodomain-containing protein 4 OS=Homo sapiens GN=BRD4 PE=1 SV=2;>sp|P25440|BRD2_HUMAN Bromodomain-containing protein 2 OS=Homo sapiens GN=BRD2 PE=1 SV=2;>sp|Q15059|BRD3_HUMAN Bromodomain-containing protein 3 OS=Homo sapiens GN=BRD3 PE=1 SV=1	1	1	1	_LMFSNC[+57]YK_.2
pat / cont	pat	cont	O60888	-0.100887	0.100887	-6.75402	0.93246	1.48149	0.900292	0.488609	O60888	CUTA_HUMAN	Protein CutA	CUTA	O60888	Homo sapiens	protein localization,response to metal ion	copper ion binding,enzyme binding	membrane,extracellular exosome	sp	1	2	uniprot_sprot_2015-08-28_HUMAN	>sp|O60888|CUTA_HUMAN Protein CutA OS=Homo sapiens GN=CUTA PE=1 SV=2	2	7	14	_TQSSLVPALTDFVR_.2|_TQSSLVPALTDFVR_.3|_SVHPYEVAEVIALPVEQGNFPYLQWVR_.3|_SVHPYEVAEVIALPVEQGNFPYLQWVR_.5|_SVHPYEVAEVIALPVEQGNFPYLQWVR_.4|_GKIEEDSEVLMMIK_.3|_GKIEEDSEVLMMIK_.2|_RLAAC[+57]VNLIPQITSIYEWK_.4|_RLAAC[+57]VNLIPQITSIYEWK_.3|_RLAAC[+57]VNLIPQITSIYEWK_.2|_LAAC[+57]VNLIPQITSIYEWK_.3|_LAAC[+57]VNLIPQITSIYEWK_.2|_IEEDSEVLMMIK_.2|_QVTESVSDSITVLP_.2
pat / cont	pat	cont	O60925	1.72289	1.72289	230.097	3.30097	0.347562	0.0902027	0.158921	O60925	PFD1_HUMAN	Prefoldin subunit 1	PFDN1	O60925	Homo sapiens	regulation of transcription, DNA-templated,protein folding,cell cycle	transcription factor activity, sequence-specific DNA binding,protein binding involved in protein folding,unfolded protein binding	prefoldin complex	sp	1	2	uniprot_sprot_2015-08-28_HUMAN	>sp|O60925|PFD1_HUMAN Prefoldin subunit 1 OS=Homo sapiens GN=PFDN1 PE=1 SV=2	1	9	10	_MFILQSK_.2|_AFTELQAK_.2|_KAFTELQAK_.2|_EAEDNIREMLMAR_.3|_KHAHLTDTEIMTLVDETNMYEGVGR_.5|_KHAHLTDTEIMTLVDETNMYEGVGR_.4|_EAIHSQLLEK_.2|_LADIQIEQLNR_.2|_HAHLTDTEIMTLVDETNMYEGVGR_.4|_VKLADIQIEQLNR_.2
pat / cont	pat	cont	O60934	0.10424	0.10424	7.49278	1.07493	1.45019	0.894803	0.48671	O60934	NBN_HUMAN	Nibrin	NBN	O60934	Homo sapiens	DNA damage checkpoint,telomere maintenance,double-strand break repair via homologous recombination,DNA double-strand break processing,DNA synthesis involved in DNA repair,strand displacement,blastocyst growth,DNA replication,double-strand break repair,double-strand break repair via nonhomologous end joining,cell cycle arrest,mitotic cell cycle checkpoint,mitotic G2 DNA damage checkpoint,cell prol…	damaged DNA binding,protein binding,transcription factor binding,protein N-terminus binding,ATP-dependent DNA helicase activity	nuclear chromosome, telomeric region,nucleus,nucleoplasm,replication fork,nucleolus,cytosol,PML body,Mre11 complex,site of double-strand break,nuclear inclusion body	sp	1	1	uniprot_sprot_2015-08-28_HUMAN	>sp|O60934|NBN_HUMAN Nibrin OS=Homo sapiens GN=NBN PE=1 SV=1	2	30	35	_KQPPQIESFYPPLDEPSIGSK_.3|_LSSAVVFGGGEAR_.2|_LPHIIGGSDLIAHHAR_.4|_LPHIIGGSDLIAHHAR_.3|_VQKQEEDVNVR_.3|_TFIFLNAK_.2|_NYC[+57]DPQGHPSTGLK_.3|_NYC[+57]DPQGHPSTGLK_.2|_MLSQDAPTVK_.2|_YGTFVNEEK_.2|_LQDDSEMLPK_.2|_EESLADDLFR_.2|_LLTGVEYVVGR_.2|_ASQQQQTNSIR_.2|_SGDGITFGVFGSK_.2|_EISNNDKLQDDSEMLPK_.3|_TIC[+57]ALIC[+57]GRPIVKPEYFTEFLK_.4|_EMDDVAIEDEVLEQLFK_.3|_EMDDVAIEDEVLEQLFK_.2|_LLPAAGPAGGEPYR_.2|_MDIE…
pat / cont	pat	cont	O75044	-1.97783	1.97783	-74.6129	0.253871	4.95675	0.672934	0.411646	O75044	SRGP2_HUMAN	SLIT-ROBO Rho GTPase-activating protein 2	SRGAP2	O75044	Homo sapiens	lamellipodium assembly involved in ameboidal cell migration,signal transduction,extension of a leading process involved in cell motility in cerebral cortex radial glia guided migration,substrate adhesion-dependent cell spreading,positive regulation of GTPase activity,filopodium assembly,neuron projection morphogenesis,actin filament severing,regulation of small GTPase mediated signal transduction…	GTPase activator activity,protein binding,protein homodimerization activity,Rac GTPase binding	nucleus,cytoplasm,cytosol,plasma membrane,postsynaptic density,lamellipodium,cell junction,dendritic spine head,postsynaptic membrane,phagocytic vesicle	sp	1	2	uniprot_sprot_2015-08-28_HUMAN	>sp|O75044|SRGP2_HUMAN SLIT-ROBO Rho GTPase-activating protein 2 OS=Homo sapiens GN=SRGAP2 PE=1 SV=2	1	76	135	_DIFHDLMAC[+57]VTM[+16]DNLQER_.2|_DIFHDLMAC[+57]VTMDNLQER_.3|_DIFHDLM[+16]AC[+57]VTMDNLQER_.3|_DIFHDLMAC[+57]VTM[+16]DNLQER_.3|_DIFHDLMAC[+57]VTMDNLQER_.2|_DIFHDLM[+16]AC[+57]VTMDNLQER_.2|_LDSPQIR_.2|_TDC[+57]SLAR_.2|_KKAEIEMDYSR_.3|_KKAEIEMDYSR_.2|_KVLLVLPK_.2|_AQLTEQMK_.2|_AQLTEQM[+16]K_.2|_SPDSTANVR_.2|_SPDSTANVRIEEK_.3|_C[+57]SISGHGSLNSISR_.3|_C[+57]SISGHGSLNSISR_.2|_SEIEVISEPPEEK_.3|_SEIEVIS…
pat / cont	pat	cont	O75083	-0.0887075	0.0887075	-5.96351	0.940365	0.49233	0.625985	0.397453	O75083	WDR1_HUMAN	WD repeat-containing protein 1	WDR1	O75083	Homo sapiens	platelet degranulation,sensory perception of sound,regulation of actin filament depolymerization,positive regulation of actin filament depolymerization,apical junction assembly,maintenance of epithelial cell apical/basal polarity,sarcomere organization,regulation of oligodendrocyte differentiation,regulation of ventricular cardiac muscle cell membrane repolarization	actin filament binding	podosome,extracellular region,cytoplasm,cytosol,actin filament,cell-cell junction,cell projection,myelin sheath,extracellular exosome	sp	1	4	uniprot_sprot_2015-08-28_HUMAN	>sp|O75083|WDR1_HUMAN WD repeat-containing protein 1 OS=Homo sapiens GN=WDR1 PE=1 SV=4	4	47	76	_YEYQPFAGK_.2|_GNNFLYTNGK_.2|_LYSILGTTLKDEGK_.3|_LYSILGTTLKDEGK_.2|_LATGSDDNC[+57]AAFFEGPPFK_.3|_LATGSDDNC[+57]AAFFEGPPFK_.2|_VFASLPQVER_.2|_YTSLMLR_.2|_NIDNPALADIYTEHAHQVVVAK_.4|_NIDNPALADIYTEHAHQVVVAK_.3|_VINSVDIK_.2|_YAPSGFYIASGDVSGK_.2|_YAPSGFYIASGDVSGK_.3|_SYIYSGSHDGHINYWDSETGENDSFAGK_.4|_SYIYSGSHDGHINYWDSETGENDSFAGK_.3|_C[+57]FSIDNPGYEPEVVAVHPGGDTVAIGGVDGNVR_.4|_C[+57]FSIDNPGYEPEVVAVHPGGDTV…
pat / cont	pat	cont	O75131	-1.47991	1.47991	-64.1489	0.358511	1.96762	0.229562	0.241934	O75131	CPNE3_HUMAN	Copine-3	CPNE3	O75131	Homo sapiens	protein phosphorylation,lipid metabolic process,vesicle-mediated transport,positive regulation of cell migration,ERBB2 signaling pathway,glycerophospholipid biosynthetic process,cellular response to calcium ion,cellular response to growth factor stimulus	protein serine/threonine kinase activity,transporter activity,protein binding,calcium-dependent phospholipid binding,receptor tyrosine kinase binding,poly(A) RNA binding,calcium-dependent protein binding	nucleus,cytoplasm,cytosol,plasma membrane,focal adhesion,cell junction,extracellular exosome	sp	1	1	uniprot_sprot_2015-08-28_HUMAN	>sp|O75131|CPNE3_HUMAN Copine-3 OS=Homo sapiens GN=CPNE3 PE=1 SV=1	2	28	38	_DIVQFVPFR_.2|_SSPVEFEC[+57]INEK_.2|_SSPVEFEC[+57]INEK_.3|_NSGVISVK_.2|_SC[+57]LPQIK_.2|_LKFGVYDIDNK_.3|_NNLNPVWRPFK_.3|_SPLGEVAIR_.2|_VALNVSC[+57]ANLLDK_.3|_VALNVSC[+57]ANLLDK_.2|_QTSDGNWLMVHR_.3|_QTSDGNWLM[+16]VHR_.3|_QTSDGNWLMVHR_.2|_GSITISAEEIKDNR_.3|_GSITISAEEIKDNR_.2|_SPLGEVAIRDIVQFVPFR_.4|_SPLGEVAIRDIVQFVPFR_.3|_FGVYDIDNK_.2|_VVLFEMEAR_.2|_NC[+57]LNPQFSK_.2|_GSITISAEEIK_.2|_SDPYLEFHK_.2|_K…
pat / cont	pat	cont	O75146	1.21051	1.21051	131.42	2.3142	0.270212	0.0996626	0.1666	O75146	HIP1R_HUMAN	Huntingtin-interacting protein 1-related protein	HIP1R	O75146	Homo sapiens	receptor-mediated endocytosis,apoptotic process,activation of cysteine-type endopeptidase activity involved in apoptotic process,regulation of endocytosis,negative regulation of actin filament polymerization,positive regulation of protein binding,regulation of actin cytoskeleton organization,positive regulation of apoptotic process,positive regulation of epidermal growth factor receptor signaling…	protein binding,phosphatidylinositol-4,5-bisphosphate binding,phosphatidylinositol-3,4,5-trisphosphate binding,clathrin binding,phosphatidylinositol binding,protein homodimerization activity,phosphatidylinositol-3,4-bisphosphate binding,actin filament binding,phosphatidylinositol-3,5-bisphosphate binding	cytoplasm,mitochondrion,cytoskeleton,clathrin-coated pit,postsynaptic density,clathrin-coated vesicle,clathrin-coated vesicle membrane,ruffle membrane,dendrite cytoplasm,neuronal cell body,dendritic spine,intracellular membrane-bounded organelle,perinuclear region of cytoplasm,synaptic membrane	sp	1	2	uniprot_sprot_2015-08-28_HUMAN	>sp|O75146|HIP1R_HUMAN Huntingtin-interacting protein 1-related protein OS=Homo sapiens GN=HIP1R PE=1 SV=2	1	39	46	_EMAATSAAIEDAVR_.2|_LHSC[+57]LPADTLQGHR_.4|_LHSC[+57]LPADTLQGHR_.3|_LHSC[+57]LPADTLQGHR_.2|_HELAQLR_.2|_AAQLEGER_.2|_AINTQEAPVKEK_.3|_RPGHSLEAEREQFDK_.4|_VLRDGHPNVLHDC[+57]QR_.4|_KPPLAQKPSVAPR_.3|_ALVDNEQLRHELAQLR_.4|_DGHPNVLHDC[+57]QR_.3|_AINTQEAPVK_.2|_QEELGAVVDK_.2|_WTEGLISASK_.2|_LPEGPPNFLR_.2|_SQVNALEGELEEQRK_.3|_SQVNALEGELEEQRK_.2|_TPLQGILQLGQELKPK_.3|_YGQLVNVYTK_.2|_LAPLIQVIQDC[+57]SHLYHYT…
pat / cont	pat	cont	O75165	6.35516	6.35516	8086.44	81.8644	3.93313	0.262612	0.255157	O75165	DJC13_HUMAN	DnaJ homolog subfamily C member 13	DNAJC13	O75165	Homo sapiens	osteoblast differentiation,endosome organization,protein transport,regulation of early endosome to recycling endosome transport,regulation of early endosome to late endosome transport	protein binding	cytoplasm,lysosomal membrane,endosome membrane,membrane,early endosome membrane,intracellular membrane-bounded organelle,extracellular exosome,WASH complex	sp	1	5	uniprot_sprot_2015-08-28_HUMAN	>sp|O75165|DJC13_HUMAN DnaJ homolog subfamily C member 13 OS=Homo sapiens GN=DNAJC13 PE=1 SV=5	1	63	78	_LAVASVTEILK_.2|_FNKVPEWQR_.3|_IAAHLADFTPR_.3|_IAAHLADFTPR_.2|_ILVDLLTLAHLHVSR_.4|_ILVDLLTLAHLHVSR_.3|_ILVDLLTLAHLHVSR_.2|_AIIEEGDKEIATK_.3|_EKVDLVLMHWR_.3|_IRKEPLEFEQYLNLR_.4|_TYGSEFVYSDHAK_.3|_TYGSEFVYSDHAK_.2|_ADLVPYLLK_.2|_AYEFLC[+57]TK_.2|_RADTVGLAC[+57]EAINR_.3|_VEMALEALR_.2|_ELGSANVISWNHHEFEVK_.4|_SAIDHAGNYIGISLR_.3|_SAIDHAGNYIGISLR_.2|_EFLIALLEK_.2|_YAGYPMLIR_.2|_HLHTAMFTISSDQR_.3|_GALIYL…
pat / cont	pat	cont	O75208	-0.533153	0.533153	-30.8957	0.691043	0.781557	0.511427	0.354175	O75208	COQ9_HUMAN	Ubiquinone biosynthesis protein COQ9, mitochondrial	COQ9	O75208	Homo sapiens	mitochondrial electron transport, NADH to ubiquinone,ubiquinone biosynthetic process	protein binding,lipid binding,protein homodimerization activity	mitochondrion,mitochondrial inner membrane	sp	1	1	uniprot_sprot_2015-08-28_HUMAN	>sp|O75208|COQ9_HUMAN Ubiquinone biosynthesis protein COQ9, mitochondrial OS=Homo sapiens GN=COQ9 PE=1 SV=1	1	12	19	_ILTAALEFVPAHGWTAEAIAEGAQSLGLSSAAASMFGK_.4|_ILTAALEFVPAHGWTAEAIAEGAQSLGLSSAAASMFGK_.5|_VNDAMNMGHTAK_.3|_VNDAMNMGHTAK_.2|_NLTGLNQR_.2|_TDQFLRDAVETR_.3|_MLIPYIEHWPR_.3|_M[+16]LIPYIEHWPR_.3|_MLIPYIEHWPR_.2|_LVQLGQAEK_.2|_STGEALVQGLMGAAVTLK_.3|_STGEALVQGLMGAAVTLK_.2|_VLEEEQKLVQLGQAEK_.3|_VLEEEQKLVQLGQAEK_.2|_DGSELILHFVTQC[+57]NTR_.3|_DGSELILHFVTQC[+57]NTR_.2|_QQPPNSFSQQHSETQGAEKPDPESSHSPPR_.5|_VLEEEQ…
pat / cont	pat	cont	O75251	0.742045	0.742045	67.2544	1.67254	1.1011	0.270461	0.259341	O75251	NDUS7_HUMAN	NADH dehydrogenase [ubiquinone] iron-sulfur protein 7, mitochondrial	NDUFS7	O75251	Homo sapiens	mitochondrial electron transport, NADH to ubiquinone,mitochondrial respiratory chain complex I assembly	protease binding,protein binding,NADH dehydrogenase (ubiquinone) activity,oxidoreductase activity, acting on NAD(P)H, quinone or similar compound as acceptor,metal ion binding,quinone binding,4 iron, 4 sulfur cluster binding,NADH dehydrogenase activity	mitochondrial respiratory chain complex I,mitochondrial matrix,neuron projection,neuronal cell body,synaptic membrane	sp	1	3	uniprot_sprot_2015-08-28_HUMAN	>sp|O75251|NDUS7_HUMAN NADH dehydrogenase [ubiquinone] iron-sulfur protein 7, mitochondrial OS=Homo sapiens GN=NDUFS7 PE=1 SV=3	2	5	8	_LDDLVNWAR_.2|_QSDVMIVAGTLTNK_.2|_QSDVMIVAGTLTNK_.3|_QSDVM[+16]IVAGTLTNK_.2|_VYDQMPEPR_.2|_AVAPKPSSRGEYVVAKLDDLVNWAR_.4|_YVVSM[+16]GSC[+57]ANGGGYYHYSYSVVR_.3|_YVVSMGSC[+57]ANGGGYYHYSYSVVR_.3
pat / cont	pat	cont	O75306	-0.194481	0.194481	-12.6113	0.873887	0.423248	0.633146	0.400106	O75306	NDUS2_HUMAN	NADH dehydrogenase [ubiquinone] iron-sulfur protein 2, mitochondrial	NDUFS2	O75306	Homo sapiens	mitochondrial electron transport, NADH to ubiquinone,response to oxidative stress,mitochondrial respiratory chain complex I assembly	protein binding,NADH dehydrogenase (ubiquinone) activity,electron carrier activity,ubiquitin protein ligase binding,metal ion binding,quinone binding,NAD binding,4 iron, 4 sulfur cluster binding,NADH dehydrogenase activity	nucleoplasm,mitochondrion,mitochondrial respiratory chain complex I,mitochondrial matrix	sp	1	2	uniprot_sprot_2015-08-28_HUMAN	>sp|O75306|NDUS2_HUMAN NADH dehydrogenase [ubiquinone] iron-sulfur protein 2, mitochondrial OS=Homo sapiens GN=NDUFS2 PE=1 SV=2	1	26	38	_NITLNFGPQHPAAHGVLR_.4|_NITLNFGPQHPAAHGVLR_.3|_APGFAHLAGLDK_.3|_APGFAHLAGLDK_.2|_MPPGEIKVDDAK_.3|_TSMESLIHHFK_.3|_TSMESLIHHFK_.2|_VLFGEITR_.2|_IIAQC[+57]LNK_.2|_IKAPGFAHLAGLDK_.3|_LDELEELLTNNR_.3|_LDELEELLTNNR_.2|_ETAHWKPPPWNDVDPPK_.4|_ETAHWKPPPWNDVDPPKDTIVK_.5|_ETAHWKPPPWNDVDPPKDTIVK_.4|_GSGIQWDLR_.2|_GSGIQWDLRK_.2|_GEFGVYLVSDGSSRPYR_.3|_GEFGVYLVSDGSSRPYR_.2|_LVMELSGEMVR_.2|_MHAAYIRPGGVHQDLPLGLM…
pat / cont	pat	cont	O75317;P62068	2.30877	2.30877	395.462	4.95462	4.08086	0.570408	0.376805	O75317;P62068	UBP12_HUMAN;UBP46_HUMAN	Ubiquitin carboxyl-terminal hydrolase 12;Ubiquitin carboxyl-terminal hydrolase 46	USP12;USP46	O75317;P62068	Homo sapiens	ubiquitin-dependent protein catabolic process,protein deubiquitination;behavioral fear response,ubiquitin-dependent protein catabolic process,adult feeding behavior,protein deubiquitination,regulation of synaptic transmission, GABAergic,behavioral response to ethanol,righting reflex	cysteine-type endopeptidase activity,thiol-dependent ubiquitin-specific protease activity,protein binding;thiol-dependent ubiquitin-specific protease activity,protein binding	cellular_component;	sp	1	2;1	uniprot_sprot_2015-08-28_HUMAN	>sp|O75317|UBP12_HUMAN Ubiquitin carboxyl-terminal hydrolase 12 OS=Homo sapiens GN=USP12 PE=1 SV=2;>sp|P62068|UBP46_HUMAN Ubiquitin carboxyl-terminal hydrolase 46 OS=Homo sapiens GN=USP46 PE=1 SV=1	1	1	1	_VVFPLELR_.2
pat / cont	pat	cont	O75340	1.45483	1.45483	174.124	2.74124	1.66709	0.085576	0.155465	O75340	PDCD6_HUMAN	Programmed cell death protein 6	PDCD6	O75340	Homo sapiens	angiogenesis,positive regulation of endothelial cell proliferation,proteolysis,intracellular protein transport,activation of cysteine-type endopeptidase activity involved in apoptotic process,positive regulation of endothelial cell migration,negative regulation of vascular endothelial growth factor receptor signaling pathway,negative regulation of TOR signaling,cellular response to heat,vascular …	calcium-dependent cysteine-type endopeptidase activity,calcium ion binding,protein binding,protein homodimerization activity,protein anchor,protein dimerization activity,calcium-dependent protein binding,binding, bridging	nucleus,cytoplasm,endosome,endoplasmic reticulum,endoplasmic reticulum membrane,cytoplasmic vesicle,nuclear membrane,extracellular exosome,endoplasmic reticulum exit site	sp	1	1	uniprot_sprot_2015-08-28_HUMAN	>sp|O75340|PDCD6_HUMAN Programmed cell death protein 6 OS=Homo sapiens GN=PDCD6 PE=1 SV=1	3	13	19	_LSDQFHDILIR_.3|_LSDQFHDILIR_.2|_AGVNFSEFTGVWK_.2|_YITDWQNVFR_.2|_SGVISDTELQQALSNGTWTPFNPVTVR_.3|_SIISMFDRENK_.3|_SIISMFDRENK_.2|_DNSGMIDKNELK_.3|_TYDRDNSGMIDK_.3|_TYDRDNSGMIDKNELK_.4|_TYDRDNSGMIDKNELK_.3|_TYDRDNSGMIDKNELK_.2|_SIISMFDR_.2|_LSDQFHDILIRK_.3|_LSDQFHDILIRK_.2|_QALSGFGYR_.2|_DRSGVISDTELQQALSNGTWTPFNPVTVR_.4|_DRSGVISDTELQQALSNGTWTPFNPVTVR_.3|_PGPGAGPGPAAGAALPDQSFLWNVFQR_.3
pat / cont	pat	cont	O75347	-0.227591	0.227591	-14.594	0.85406	1.58584	0.660696	0.408702	O75347	TBCA_HUMAN	Tubulin-specific chaperone A	TBCA	O75347	Homo sapiens	protein folding,tubulin complex assembly,post-chaperonin tubulin folding pathway	poly(A) RNA binding,beta-tubulin binding,chaperone binding	nucleolus,cytoplasm,microtubule,microtubule cytoskeleton,extracellular exosome	sp	1	3	uniprot_sprot_2015-08-28_HUMAN	>sp|O75347|TBCA_HUMAN Tubulin-specific chaperone A OS=Homo sapiens GN=TBCA PE=1 SV=3	5	14	23	_ILENEKDLEEAEEYKEAR_.4|_ILENEKDLEEAEEYKEAR_.3|_RLEAAYLDLQR_.3|_RLEAAYLDLQR_.2|_LEAAYLDLQR_.2|_MMIPDC[+57]QR_.2|_MM[+16]IPDC[+57]QR_.2|_M[+16]M[+16]IPDC[+57]QR_.2|_AEDGENYDIKK_.3|_AEDGENYDIKK_.2|_MRAEDGENYDIK_.3|_M[+16]RAEDGENYDIK_.3|_DLEEAEEYKEAR_.3|_DLEEAEEYKEAR_.2|_MRAEDGENYDIKK_.3|_M[+16]RAEDGENYDIKK_.3|_QAEILQESR_.2|_LVLDSVKLEA_.2|_DLEEAEEYK_.2|_AEDGENYDIK_.2|_KQAEILQESR_.2|_ILENEKDLEEAEEYK_.…
pat / cont	pat	cont	O75348	1.6828	1.6828	221.051	3.21051	3.12159	0.359925	0.293466	O75348	VATG1_HUMAN	V-type proton ATPase subunit G 1	ATP6V1G1	O75348	Homo sapiens	insulin receptor signaling pathway,regulation of macroautophagy,transferrin transport,ion transmembrane transport,phagosome acidification,hydrogen ion transmembrane transport	protein binding,hydrogen-exporting ATPase activity, phosphorylative mechanism,ATPase binding	lysosomal membrane,cytosol,plasma membrane,vacuolar proton-transporting V-type ATPase complex,extracellular exosome	sp	1	3	uniprot_sprot_2015-08-28_HUMAN	>sp|O75348|VATG1_HUMAN V-type proton ATPase subunit G 1 OS=Homo sapiens GN=ATP6V1G1 PE=1 SV=3	2	8	13	_EEAQAEIEQYR_.2|_EEAQAEIEQYR_.3|_MTILQTYFR_.2|_M[+16]TILQTYFR_.2|_AAEKVSEAR_.2|_GSC[+57]STEVEK_.2|_GSC[+57]STEVEKETQEK_.3|_GSC[+57]STEVEKETQEK_.2|_QAKEEAQAEIEQYR_.3|_QAKEEAQAEIEQYR_.2|_QNRDEVLDNLLAFVC[+57]DIRPEIHENYR_.5|_QNRDEVLDNLLAFVC[+57]DIRPEIHENYR_.4|_DEVLDNLLAFVC[+57]DIRPEIHENYR_.4
pat / cont	pat	cont	O75351;Q6PIW4;Q9UN37	0.178356	0.178356	13.1594	1.13159	0.213966	0.44786	0.32668	O75351;Q6PIW4;Q9UN37	VPS4B_HUMAN;FIGL1_HUMAN;VPS4A_HUMAN	Vacuolar protein sorting-associated protein 4B;Fidgetin-like protein 1;Vacuolar protein sorting-associated protein 4A	VPS4B;FIGNL1;VPS4A	O75351;Q6PIW4;Q9UN37	Homo sapiens	cell separation after cytokinesis,potassium ion transport,autophagy,nucleus organization,vacuole organization,mitotic metaphase plate congression,regulation of centrosome duplication,positive regulation of G2/M transition of mitotic cell cycle,protein transport,endosomal transport,viral life cycle,viral release from host cell,cholesterol transport,endosome to lysosome transport via multivesicular…	protein binding,ATP binding,protein C-terminus binding,ATPase activity,ATPase activity, coupled,identical protein binding,protein homodimerization activity,microtubule-severing ATPase activity;magnesium ion binding,protein binding,ATP binding,microtubule-severing ATPase activity,hydrolase activity;protein binding,ATP binding,protein C-terminus binding,ATPase activity,protein domain specific bindi…	spindle pole,nucleus,cytoplasm,endosome,centrosome,cytosol,endosome membrane,late endosome membrane,extracellular exosome,Flemming body;nuclear chromosome,nucleus,cytoplasm,extracellular exosome;spindle pole,nucleus,cytoplasm,lysosome,endosome,early endosome,late endosome,vacuolar membrane,centrosome,cytosol,plasma membrane,midbody,late endosome membrane,perinuclear region of cytoplasm,extracellu…	sp	1	2;2;1	uniprot_sprot_2015-08-28_HUMAN	>sp|O75351|VPS4B_HUMAN Vacuolar protein sorting-associated protein 4B OS=Homo sapiens GN=VPS4B PE=1 SV=2;>sp|Q6PIW4|FIGL1_HUMAN Fidgetin-like protein 1 OS=Homo sapiens GN=FIGNL1 PE=1 SV=2;>sp|Q9UN37|VPS4A_HUMAN Vacuolar protein sorting-associated protein 4A OS=Homo sapiens GN=VPS4A PE=1 SV=1	1	1	1	_GILLFGPPGTGK_.2
pat / cont	pat	cont	O75367	1.08161	1.08161	111.639	2.11639	2.21632	0.28553	0.265463	O75367	H2AY_HUMAN	Core histone macro-H2A.1	H2AFY	O75367	Homo sapiens	negative regulation of transcription from RNA polymerase II promoter,nucleosome assembly,chromatin silencing,dosage compensation,chromatin modification,regulation of lipid metabolic process,negative regulation of histone phosphorylation,positive regulation of maintenance of mitotic sister chromatid cohesion,regulation of gene expression, epigenetic,positive regulation of keratinocyte differentiat…	rDNA binding,RNA polymerase II regulatory region sequence-specific DNA binding,RNA polymerase II core promoter sequence-specific DNA binding,core promoter sequence-specific DNA binding,DNA binding,protein binding,double-stranded methylated DNA binding,enzyme binding,protein kinase binding,protein serine/threonine kinase inhibitor activity,chromatin DNA binding,nucleosomal DNA binding,transcriptio…	nuclear chromosome,nuclear chromosome, telomeric region,nucleosome,nuclear chromatin,condensed chromosome,sex chromatin,Barr body,nucleus,pericentric heterochromatin,nucleolus,extracellular exosome,ESC/E(Z) complex	sp	1	4	uniprot_sprot_2015-08-28_HUMAN	>sp|O75367|H2AY_HUMAN Core histone macro-H2A.1 OS=Homo sapiens GN=H2AFY PE=1 SV=4	3	23	38	_SIAFPSIGSGR_.2|_AGVIFPVGR_.2|_FVIHC[+57]NSPVWGADKC[+57]EELLEK_.4|_FVIHC[+57]NSPVWGADKC[+57]EELLEK_.3|_AASADSTTEGTPADGFTVLSTK_.3|_AASADSTTEGTPADGFTVLSTK_.2|_NGPLEVAGAAVSAGHGLPAK_.3|_NGPLEVAGAAVSAGHGLPAK_.4|_NGPLEVAGAAVSAGHGLPAK_.2|_GKLEAIITPPPAK_.3|_GKLEAIITPPPAK_.2|_C[+57]EELLEK_.2|_NC[+57]LALADDKKLK_.3|_GGKEFVEAVLELR_.3|_GKLEAIITPPPAKK_.3|_KNGPLEVAGAAVSAGHGLPAK_.4|_KNGPLEVAGAAVSAGHGLPAK_.3|_QTA…
pat / cont	pat	cont	O75369	0.529905	0.529905	44.3835	1.44383	1.12018	0.298892	0.270961	O75369	FLNB_HUMAN	Filamin-B	FLNB	O75369	Homo sapiens	keratinocyte development,epithelial cell morphogenesis,cytoskeletal anchoring at plasma membrane,signal transduction,skeletal muscle tissue development,actin cytoskeleton organization,cell-cell adhesion	actin binding,protein binding,poly(A) RNA binding,cadherin binding involved in cell-cell adhesion	stress fiber,cytoplasm,cytosol,plasma membrane,brush border,cell-cell adherens junction,focal adhesion,cell cortex,actin cytoskeleton,integral component of membrane,Z disc,extracellular matrix,extracellular exosome	sp	1	2	uniprot_sprot_2015-08-28_HUMAN	>sp|O75369|FLNB_HUMAN Filamin-B OS=Homo sapiens GN=FLNB PE=1 SV=2	3	207	344	_AGLAPLEVR_.2|_C[+57]LATGPGIASTVK_.2|_IGNLQTDLSDGLR_.2|_VLQSFTVDSSK_.2|_LVSPGSANETSSILVESVTR_.3|_LVSPGSANETSSILVESVTR_.2|_SSFLVDC[+57]SK_.2|_HVGNQQYNVTYVVK_.3|_HVGNQQYNVTYVVK_.2|_SSTETC[+57]YSAIPK_.2|_GIEPTGNMVK_.2|_GIEPTGNM[+16]VK_.2|_FADEHVPGSPFTVK_.3|_FADEHVPGSPFTVK_.2|_AHGPGLEGGLVGKPAEFTIDTK_.4|_AHGPGLEGGLVGKPAEFTIDTK_.3|_MDGTYAC[+57]SYTPVK_.2|_M[+16]DGTYAC[+57]SYTPVK_.2|_GAGIGGLGITVEGPSESK_.…
pat / cont	pat	cont	O75380	2.35261	2.35261	410.748	5.10748	0.996586	0.0179984	0.0790698	O75380	NDUS6_HUMAN	NADH dehydrogenase [ubiquinone] iron-sulfur protein 6, mitochondrial	NDUFS6	O75380	Homo sapiens	mitochondrial electron transport, NADH to ubiquinone,fatty acid metabolic process,muscle contraction,multicellular organism aging,mitochondrial respiratory chain complex I assembly,multicellular organism growth,reproductive system development,mitochondrion morphogenesis,cardiovascular system development	NADH dehydrogenase (ubiquinone) activity,electron carrier activity	mitochondrial inner membrane,mitochondrial respiratory chain complex I	sp	1	1	uniprot_sprot_2015-08-28_HUMAN	>sp|O75380|NDUS6_HUMAN NADH dehydrogenase [ubiquinone] iron-sulfur protein 6, mitochondrial OS=Homo sapiens GN=NDUFS6 PE=1 SV=1	2	9	12	_TGTC[+57]GYC[+57]GLQFR_.2|_VIAC[+57]DGGGGALGHPK_.3|_VIAC[+57]DGGGGALGHPK_.2|_VTHTGQVYDDK_.3|_VTHTGQVYDDK_.2|_VTHTGQVYDDKDYR_.4|_VTHTGQVYDDKDYR_.3|_VYINLDK_.2|_VYINLDKETK_.2|_VTHTGQVYDDKDYRR_.3|_EVNENFAIDLIAEQPVSEVETR_.3|_QKEVNENFAIDLIAEQPVSEVETR_.3
pat / cont	pat	cont	O75385	-0.375055	0.375055	-22.8924	0.771076	0.544704	0.508465	0.35252	O75385	ULK1_HUMAN	Serine/threonine-protein kinase ULK1	ULK1	O75385	Homo sapiens	protein phosphorylation,signal transduction,protein localization,regulation of autophagy,positive regulation of autophagy,macroautophagy,positive regulation of macroautophagy,peptidyl-serine phosphorylation,neuron projection regeneration,neuron projection development,negative regulation of protein complex assembly,cellular response to nutrient levels,response to starvation,protein autophosphoryla…	protein serine/threonine kinase activity,protein binding,ATP binding,Rab GTPase binding,protein complex binding	cytoplasm,autophagosome,cytosol,pre-autophagosomal structure membrane,extrinsic component of omegasome membrane,extrinsic component of pre-autophagosomal structure membrane,extrinsic component of autophagosome membrane,ATG1/ULK1 kinase complex	sp	1	2	uniprot_sprot_2015-08-28_HUMAN	>sp|O75385|ULK1_HUMAN Serine/threonine-protein kinase ULK1 OS=Homo sapiens GN=ULK1 PE=1 SV=2	1	22	26	_ADLWSIGTIVYQC[+57]LTGK_.2|_ADLWSIGTIVYQC[+57]LTGK_.3|_ASPSPPAHAEHGGVLAR_.4|_ASPSPPAHAEHGGVLAR_.3|_SPRPGSSAPEHSPR_.3|_QGVVMTPPR_.2|_QLLLALLQR_.2|_RLSALLTGIC[+57]A_.2|_NPLPPILGSPTK_.2|_PMEIAPSAGFGGSLHPGAR_.3|_LFLQQIAGAMR_.2|_ASVVSC[+57]QGLSLR_.2|_LIFSHAVQMVQSAALDEMFQHR_.4|_LIFSHAVQMVQSAALDEMFQHR_.3|_APFQASSPQDLR_.2|_C[+57]GASVPIPVPTQVQNYQR_.3|_C[+57]GASVPIPVPTQVQNYQR_.2|_DLIGHGAFAVVFK_.2|_MFSAGPTG…
pat / cont	pat	cont	O75390	1.55679	1.55679	194.199	2.94199	1.93117	0.0566276	0.130677	O75390	CISY_HUMAN	Citrate synthase, mitochondrial	CS	O75390	Homo sapiens	carbohydrate metabolic process,tricarboxylic acid cycle,citrate metabolic process	citrate (Si)-synthase activity,poly(A) RNA binding	nucleus,mitochondrion,mitochondrial matrix,extracellular exosome	sp	1	2	uniprot_sprot_2015-08-28_HUMAN	>sp|O75390|CISY_HUMAN Citrate synthase, mitochondrial OS=Homo sapiens GN=CS PE=1 SV=2	4	30	65	_GLVYETSVLDPDEGIR_.2|_GLVYETSVLDPDEGIR_.3|_GFSIPEC[+57]QK_.2|_LVAQLYK_.2|_IVPNVLLEQGK_.2|_IVPNVLLEQGK_.3|_AKGGEEPLPEGLFWLLVTGHIPTEEQVSWLSK_.4|_AKGGEEPLPEGLFWLLVTGHIPTEEQVSWLSK_.3|_GGEEPLPEGLFWLLVTGHIPTEEQVSWLSKEWAKR_.5|_SMSTEGLMK_.2|_SM[+16]STEGLMK_.2|_SM[+16]STEGLM[+16]K_.2|_GLVYETSVLDPDEGIRFR_.3|_GLVYETSVLDPDEGIRFR_.4|_GLVYETSVLDPDEGIRFR_.2|_AALPSHVVTMLDNFPTNLHPMSQLSAAVTALNSESNFAR_.4|_AALPSHVVT…
pat / cont	pat	cont	O75396	-0.619394	0.619394	-34.9056	0.650944	0.618703	0.0577782	0.13182	O75396	SC22B_HUMAN	Vesicle-trafficking protein SEC22b	SEC22B	O75396	Homo sapiens	ER to Golgi vesicle-mediated transport,retrograde vesicle-mediated transport, Golgi to ER,protein transport,regulation of organelle organization,positive regulation of protein catabolic process,COPII vesicle coating,vesicle fusion with Golgi apparatus,exocytosis	SNARE binding,SNAP receptor activity,protein binding,syntaxin binding	Golgi membrane,endoplasmic reticulum membrane,endoplasmic reticulum-Golgi intermediate compartment,ER to Golgi transport vesicle membrane,integral component of membrane,transport vesicle,SNARE complex,endoplasmic reticulum-Golgi intermediate compartment membrane,melanosome	sp	1	4	uniprot_sprot_2015-08-28_HUMAN	>sp|O75396|SC22B_HUMAN Vesicle-trafficking protein SEC22b OS=Homo sapiens GN=SEC22B PE=1 SV=4	3	15	21	_NLGSINTELQDVQR_.2|_GEALSALDSK_.2|_DLQQYQSQAK_.2|_VLLTMIAR_.2|_VLLTM[+16]IAR_.2|_IMVANIEEVLQR_.2|_IMVANIEEVLQR_.3|_IM[+16]VANIEEVLQR_.2|_RNLGSINTELQDVQR_.3|_RNLGSINTELQDVQR_.2|_KVPTVSRPYSFIEFDTFIQK_.4|_KVPTVSRPYSFIEFDTFIQK_.3|_ANNLSSLSK_.2|_LNEQSPTR_.2|_KLNEQSPTR_.2|_VADGLPLAASMQEDEQSGR_.3|_VADGLPLAASMQEDEQSGR_.2|_VPTVSRPYSFIEFDTFIQK_.3|_IMVANIEEVLQRGEALSALDSK_.3|_PYSFIEFDTFIQK_.2|_VADGLPLAASMQED…
pat / cont	pat	cont	O75400	0.116381	0.116381	8.40123	1.08401	2.73876	0.961788	0.507064	O75400	PR40A_HUMAN	Pre-mRNA-processing factor 40 homolog A	PRPF40A	O75400	Homo sapiens	mRNA splicing, via spliceosome,cytoskeleton organization,cell cycle,regulation of cell shape,cell migration,regulation of cytokinesis,cell division	RNA binding,protein binding,poly(A) RNA binding,proline-rich region binding	nucleoplasm,U1 snRNP,cytoplasm,membrane,nuclear matrix,nuclear speck,U2-type prespliceosome	sp	1	2	uniprot_sprot_2015-08-28_HUMAN	>sp|O75400|PR40A_HUMAN Pre-mRNA-processing factor 40 homolog A OS=Homo sapiens GN=PRPF40A PE=1 SV=2	1	30	41	_FVKEPAFEDITLESER_.3|_ALEKEEEEEK_.3|_DFMHVLEHEC[+57]QHHHSK_.5|_DFMHVLEHEC[+57]QHHHSK_.4|_DFMHVLEHEC[+57]QHHHSK_.3|_MIINDPR_.2|_QSTWEKPDDLK_.3|_QSTWEKPDDLK_.2|_FYVEDLK_.2|_TPAEQLLSK_.2|_VQTEKEEKEEAR_.3|_ALEKEEEEEKQK_.3|_RVPSNASWEQAMK_.3|_RVPSNASWEQAMK_.2|_FVKEPAFEDITLESERK_.4|_FVKEPAFEDITLESERK_.3|_STTLDAGNIK_.2|_LAFNSLLEK_.2|_SDSGKPYYYNSQTK_.3|_SDSGKPYYYNSQTK_.2|_EPAFEDITLESERK_.3|_EPAFEDITLESERK…
pat / cont	pat	cont	O75431	0.654225	0.654225	57.377	1.57377	1.05507	0.541686	0.366478	O75431	MTX2_HUMAN	Metaxin-2	MTX2	O75431	Homo sapiens	protein targeting to mitochondrion,mitochondrial transport	protein binding	mitochondrion,mitochondrial outer membrane	sp	1	1	uniprot_sprot_2015-08-28_HUMAN	>sp|O75431|MTX2_HUMAN Metaxin-2 OS=Homo sapiens GN=MTX2 PE=1 SV=1	1	12	17	_NYSNLLAFC[+57]R_.2|_IEQHYFEDR_.3|_RIEQHYFEDR_.3|_RIEQHYFEDR_.2|_GHSLSDGLEEVQK_.3|_GHSLSDGLEEVQK_.2|_AKGHSLSDGLEEVQKAEMK_.4|_AKGHSLSDGLEEVQK_.3|_ANAEYMSPSGK_.2|_LGTQPYFFNK_.2|_VPFIHVGNQVVSELGPIVQFVK_.4|_VPFIHVGNQVVSELGPIVQFVK_.3|_YGSPYPWPLNHILAYQK_.3|_YGSPYPWPLNHILAYQK_.2|_TLDQVLEDVDQC[+57]C[+57]QALSQR_.3|_TLDQVLEDVDQC[+57]C[+57]QALSQR_.2|_ANAEYMSPSGKVPFIHVGNQVVSELGPIVQFVK_.4
pat / cont	pat	cont	O75436	0.697134	0.697134	62.128	1.62128	2.52918	0.529525	0.362229	O75436	VP26A_HUMAN	Vacuolar protein sorting-associated protein 26A	VPS26A	O75436	Homo sapiens	intracellular protein transport,Wnt signaling pathway,regulation of macroautophagy,retrograde transport, endosome to Golgi,retrograde transport, endosome to plasma membrane	protein binding,protein transporter activity	endosome,early endosome,cytosol,endosome membrane,retromer complex,retromer, cargo-selective complex,vesicle,intracellular membrane-bounded organelle,extracellular exosome,tubular endosome	sp	1	2	uniprot_sprot_2015-08-28_HUMAN	>sp|O75436|VP26A_HUMAN Vacuolar protein sorting-associated protein 26A OS=Homo sapiens GN=VPS26A PE=1 SV=2	3	21	30	_ELALPGELTQSR_.2|_LFLAGYDPTPTMR_.2|_LFLAGYDPTPTM[+16]R_.2|_YEIMDGAPVKGESIPIR_.3|_YEIM[+16]DGAPVKGESIPIR_.3|_EITGIGPSTTTETETIAK_.2|_EITGIGPSTTTETETIAK_.3|_IQHMELQLIK_.3|_IQHMELQLIK_.2|_SNTHEFVNLVK_.3|_SNTHEFVNLVK_.2|_HYLFYDGESVSGK_.3|_HYLFYDGESVSGK_.2|_RLEHQGIR_.2|_QQEIILWR_.2|_YEIMDGAPVK_.2|_YFLNLVLVDEEDRR_.3|_PYESYIGANVR_.2|_RLTDLVKEYDLIVHQLATYPDVNNSIK_.5|_RLTDLVKEYDLIVHQLATYPDVNNSIK_.4|_KEITGIG…
pat / cont	pat	cont	O75438	-0.21029	0.21029	-13.5636	0.864364	0.13175	0.265489	0.256535	O75438	NDUB1_HUMAN	NADH dehydrogenase [ubiquinone] 1 beta subcomplex subunit 1	NDUFB1	O75438	Homo sapiens	mitochondrial electron transport, NADH to ubiquinone,mitochondrial respiratory chain complex I assembly	NADH dehydrogenase (ubiquinone) activity	mitochondrial inner membrane,mitochondrial respiratory chain complex I,integral component of membrane,extracellular exosome	sp	1	1	uniprot_sprot_2015-08-28_HUMAN	>sp|O75438|NDUB1_HUMAN NADH dehydrogenase [ubiquinone] 1 beta subcomplex subunit 1 OS=Homo sapiens GN=NDUFB1 PE=1 SV=1	1	6	9	_ELQPSEEVTWK_.2|_VNLLQIVR_.2|_RELQPSEEVTWK_.3|_RELQPSEEVTWK_.2|_MVNLLQIVR_.2|_M[+16]VNLLQIVR_.2|_DHWVHVLVPMGFVIGC[+57]YLDR_.4|_DHWVHVLVPM[+16]GFVIGC[+57]YLDR_.3|_DHWVHVLVPMGFVIGC[+57]YLDRK_.4
pat / cont	pat	cont	O75439	1.19546	1.19546	129.018	2.29018	1.2413	0.0648289	0.137491	O75439	MPPB_HUMAN	Mitochondrial-processing peptidase subunit beta	PMPCB	O75439	Homo sapiens	mitochondrial electron transport, ubiquinol to cytochrome c,aerobic respiration,protein processing	metalloendopeptidase activity,zinc ion binding	mitochondrial respiratory chain complex III,mitochondrial matrix	sp	1	2	uniprot_sprot_2015-08-28_HUMAN	>sp|O75439|MPPB_HUMAN Mitochondrial-processing peptidase subunit beta OS=Homo sapiens GN=PMPCB PE=1 SV=2	3	27	38	_VTC[+57]LESGLR_.2|_IDAVNAETIR_.2|_TILGPTENIK_.2|_LC[+57]TSVTESEVAR_.2|_DLVDYITTHYKGPR_.4|_DLVDYITTHYKGPR_.3|_FHFGDSLC[+57]THK_.3|_FHFGDSLC[+57]THK_.2|_DLVDYITTHYK_.3|_DLVDYITTHYK_.2|_FHFGDSLC[+57]THKGEIPALPPC[+57]K_.5|_FHFGDSLC[+57]THKGEIPALPPC[+57]K_.4|_QMLC[+57]YNR_.2|_SPAIAAVGPIK_.2|_IPIPELEAR_.2|_NNGTAHFLEHMAFK_.3|_NNGTAHFLEHMAFK_.2|_GEIPALPPC[+57]K_.2|_SFGGGMNLSSK_.2|_SNMC[+57]WLRD_.2|_IDAV…
pat / cont	pat	cont	O75475	-1.48366	1.48366	-64.242	0.35758	0.488272	0.00894473	0.054486	O75475	PSIP1_HUMAN	PC4 and SFRS1-interacting protein	PSIP1	O75475	Homo sapiens	mRNA 5'-splice site recognition,transcription, DNA-templated,regulation of transcription, DNA-templated,response to oxidative stress,response to heat,nuclear transport,establishment of integrated proviral latency	protein binding,poly(A) RNA binding,supercoiled DNA binding	nucleoplasm,cytosol,transcriptionally active chromatin	sp	1	1	uniprot_sprot_2015-08-28_HUMAN	>sp|O75475|PSIP1_HUMAN PC4 and SFRS1-interacting protein OS=Homo sapiens GN=PSIP1 PE=1 SV=1	2	26	36	_DFKPGDLIFAK_.3|_DFKPGDLIFAK_.2|_IDNLDVNR_.2|_AVDITTPK_.2|_STMLYNK_.2|_RKQEEQMETEQQNK_.4|_RKQEEQMETEQQNK_.3|_VSQVIMEK_.2|_VSQVIM[+16]EK_.2|_FSSQQAATK_.2|_LPIFFFGTHETAFLGPK_.4|_LPIFFFGTHETAFLGPK_.3|_LPIFFFGTHETAFLGPK_.2|_TRDFKPGDLIFAK_.3|_VDEVPDGAVKPPTNK_.3|_VDEVPDGAVKPPTNK_.2|_HTEMITTLK_.2|_HTEM[+16]ITTLK_.2|_ETSVSKEDTDHEEK_.3|_DIFPYSENK_.2|_FKVSQVIMEK_.2|_NMFLVGEGDSVITQVLNK_.3|_NM[+16]FLVGEGDSVI…
pat / cont	pat	cont	O75489	1.21448	1.21448	132.057	2.32057	1.4694	0.0987962	0.166341	O75489	NDUS3_HUMAN	NADH dehydrogenase [ubiquinone] iron-sulfur protein 3, mitochondrial	NDUFS3	O75489	Homo sapiens	mitochondrial electron transport, NADH to ubiquinone,substantia nigra development,negative regulation of cell growth,mitochondrial respiratory chain complex I assembly,reactive oxygen species metabolic process,negative regulation of intrinsic apoptotic signaling pathway	NADH dehydrogenase activity,protein binding,NADH dehydrogenase (ubiquinone) activity,electron carrier activity	nucleus,mitochondrion,mitochondrial respiratory chain complex I,mitochondrial matrix,mitochondrial membrane,myelin sheath	sp	1	1	uniprot_sprot_2015-08-28_HUMAN	>sp|O75489|NDUS3_HUMAN NADH dehydrogenase [ubiquinone] iron-sulfur protein 3, mitochondrial OS=Homo sapiens GN=NDUFS3 PE=1 SV=1	3	27	42	_VVAEPVELAQEFR_.2|_VVAEPVELAQEFR_.3|_SLVDLTAVDVPTR_.2|_KFDLNSPWEAFPVYR_.3|_KFDLNSPWEAFPVYR_.2|_ILTDYGFEGHPFRK_.4|_ILTDYGFEGHPFRK_.3|_ILTDYGFEGHPFRK_.2|_RVVAEPVELAQEFRK_.4|_RVVAEPVELAQEFRK_.3|_AANWYER_.2|_FEIVYNLLSLR_.3|_FEIVYNLLSLR_.2|_DHTNAQFK_.2|_ESAGADTRPTVRPR_.3|_ILTDYGFEGHPFR_.3|_ILTDYGFEGHPFR_.2|_VVAEPVELAQEFRK_.3|_RVVAEPVELAQEFR_.3|_RVVAEPVELAQEFR_.2|_QLSAFGEYVAEILPK_.3|_QLSAFGEYVAEILPK_.2…
pat / cont	pat	cont	O75494	0.38694	0.38694	30.7617	1.30762	1.30606	0.500554	0.349027	O75494	SRS10_HUMAN	Serine/arginine-rich splicing factor 10	SRSF10	O75494	Homo sapiens	spliceosomal tri-snRNP complex assembly,RNA splicing, via transesterification reactions,mRNA splicing, via spliceosome,regulation of transcription, DNA-templated,mRNA splice site selection,mRNA export from nucleus,cytosolic transport,regulation of mRNA splicing, via spliceosome,negative regulation of mRNA splicing, via spliceosome	nucleotide binding,RNA binding,protein binding,poly(A) RNA binding,RS domain binding,unfolded protein binding	nucleus,nucleoplasm,cytoplasm,cytosol,nuclear speck,dendrite,neuronal cell body,axon terminus	sp	1	1	uniprot_sprot_2015-08-28_HUMAN	>sp|O75494|SRS10_HUMAN Serine/arginine-rich splicing factor 10 OS=Homo sapiens GN=SRSF10 PE=1 SV=1	3	10	17	_YLRPPNTSLFVR_.3|_QIEIQFAQGDR_.2|_NVADDTRSEDLR_.3|_DAEDALHNLDR_.3|_DAEDALHNLDR_.2|_DAEDALHNLDRK_.3|_DAEDALHNLDRK_.2|_QIEIQFAQGDRK_.3|_QIEIQFAQGDRK_.2|_GFAYVQFEDVRDAEDALHNLDRK_.5|_GFAYVQFEDVRDAEDALHNLDRK_.4|_GFAYVQFEDVRDAEDALHNLDRK_.3|_YGPIVDVYVPLDFYTR_.3|_YGPIVDVYVPLDFYTR_.2|_GFAYVQFEDVRDAEDALHNLDR_.4|_GFAYVQFEDVRDAEDALHNLDR_.3|_GFAYVQFEDVR_.2
pat / cont	pat	cont	O75521	0.612445	0.612445	52.8848	1.52885	0.149793	0.109022	0.173759	O75521	ECI2_HUMAN	Enoyl-CoA delta isomerase 2, mitochondrial	ECI2	O75521	Homo sapiens	fatty acid beta-oxidation,cellular lipid metabolic process	fatty-acyl-CoA binding,dodecenoyl-CoA delta-isomerase activity,receptor binding	nucleoplasm,mitochondrion,peroxisomal matrix,membrane,intracellular membrane-bounded organelle	sp	1	4	uniprot_sprot_2015-08-28_HUMAN	>sp|O75521|ECI2_HUMAN Enoyl-CoA delta isomerase 2, mitochondrial OS=Homo sapiens GN=ECI2 PE=1 SV=4	1	23	34	_LHAVNAEEC[+57]NVLQGR_.3|_LHAVNAEEC[+57]NVLQGR_.2|_NNAVLLR_.2|_KKNAINTEMYHEIMR_.4|_EKLHAVNAEEC[+57]NVLQGR_.4|_PGVFDLINK_.2|_ATEMLIFGK_.2|_ATEM[+16]LIFGK_.2|_AKWDAWNALGSLPK_.3|_AKWDAWNALGSLPK_.2|_ASQKDFENSMNQVK_.3|_ASQKDFENSM[+16]NQVK_.3|_NAINTEMYHEIMR_.3|_NAINTEMYHEIMR_.2|_STGFETLVVTSEDGITK_.3|_STGFETLVVTSEDGITK_.2|_DFENSMNQVK_.2|_QATEGPC[+57]NMPK_.2|_WLSDEC[+57]TNAVVNFLSR_.3|_WLSDEC[+57]TNAVVNFL…
pat / cont	pat	cont	O75531	-0.953127	0.953127	-48.3488	0.516512	0.664344	0.064083	0.137303	O75531	BAF_HUMAN	Barrier-to-autointegration factor	BANF1	O75531	Homo sapiens	mitotic nuclear envelope disassembly,mitotic nuclear envelope reassembly,response to virus,DNA integration,nuclear transport,establishment of integrated proviral latency	DNA binding,protein binding,protein C-terminus binding,enzyme binding,protein homodimerization activity,protein N-terminus binding,LEM domain binding	condensed chromosome,nucleus,nucleoplasm,cytoplasm,cytosol,extracellular exosome	sp	1	1	uniprot_sprot_2015-08-28_HUMAN	>sp|O75531|BAF_HUMAN Barrier-to-autointegration factor OS=Homo sapiens GN=BANF1 PE=1 SV=1	2	13	21	_DC[+57]FGC[+57]LR_.2|_DFVAEPMGEKPVGSLAGIGEVLGK_.3|_DFVAEPM[+16]GEKPVGSLAGIGEVLGK_.3|_PVGSLAGIGEVLGK_.3|_PVGSLAGIGEVLGK_.2|_AYVVLGQFLVLK_.3|_AYVVLGQFLVLK_.2|_KDEDLFR_.2|_HRDFVAEPMGEK_.3|_HRDFVAEPMGEK_.2|_PVGSLAGIGEVLGKK_.3|_AYVVLGQFLVLKK_.3|_KDEDLFREWLK_.3|_KDEDLFREWLK_.2|_HRDFVAEPMGEKPVGSLAGIGEVLGK_.5|_HRDFVAEPM[+16]GEKPVGSLAGIGEVLGK_.4|_HRDFVAEPMGEKPVGSLAGIGEVLGK_.4|_HRDFVAEPMGEKPVGSLAGIGEVLGK_…
pat / cont	pat	cont	O75533	0.528628	0.528628	44.2556	1.44256	1.24847	0.347191	0.289013	O75533	SF3B1_HUMAN	Splicing factor 3B subunit 1	SF3B1	O75533	Homo sapiens	spliceosomal complex assembly,RNA splicing, via transesterification reactions,mRNA splicing, via spliceosome,positive regulation of gene expression, epigenetic	mRNA binding,protein binding,poly(A) RNA binding	nucleus,nucleoplasm,spliceosomal complex,U2 snRNP,U12-type spliceosomal complex,nuclear speck,U11/U12 snRNP,U2-type prespliceosome,catalytic step 2 spliceosome	sp	1	3	uniprot_sprot_2015-08-28_HUMAN	>sp|O75533|SF3B1_HUMAN Splicing factor 3B subunit 1 OS=Homo sapiens GN=SF3B1 PE=1 SV=3	3	77	139	_TYMDVMR_.2|_TEILPPFFK_.2|_VQENC[+57]IDLVGR_.2|_THEDIEAQIR_.3|_THEDIEAQIR_.2|_AFAVVASALGIPSLLPFLK_.3|_AFAVVASALGIPSLLPFLK_.2|_GGDSIGETPTPGASK_.2|_DYIYAVTPLLEDALMDR_.2|_DYIYAVTPLLEDALMDR_.3|_DYIYAVTPLLEDALM[+16]DR_.3|_DTPGHGSGWAETPR_.3|_DTPGHGSGWAETPR_.2|_WDQTADQTPGATPK_.2|_WDQTADQTPGATPK_.3|_VRQQAADLISR_.3|_VRQQAADLISR_.2|_KPGYHAPVALLNDIPQSTEQYDPFAEHRPPK_.5|_KPGYHAPVALLNDIPQSTEQYDPFAEHRPPK_.7|_KP…
pat / cont	pat	cont	O75534	-0.333569	0.333569	-20.6429	0.793571	1.04631	0.470196	0.334903	O75534	CSDE1_HUMAN	Cold shock domain-containing protein E1	CSDE1	O75534	Homo sapiens	regulation of transcription, DNA-templated,male gonad development,nuclear-transcribed mRNA catabolic process, no-go decay	DNA binding,poly(A) RNA binding	cytoplasm,mitochondrial inner membrane,Golgi apparatus,plasma membrane,CRD-mediated mRNA stability complex	sp	1	2	uniprot_sprot_2015-08-28_HUMAN	>sp|O75534|CSDE1_HUMAN Cold shock domain-containing protein E1 OS=Homo sapiens GN=CSDE1 PE=1 SV=2	3	48	63	_NITLDDASAPR_.2|_LLTSYGFIQC[+57]SER_.2|_EMGVIAAMR_.2|_THSVNGITEEADPTIYSGK_.3|_THSVNGITEEADPTIYSGK_.2|_EKEAEDGIIAYDDC[+57]GVK_.3|_EKEAEDGIIAYDDC[+57]GVK_.2|_LFFHC[+57]SQYNGNLQDLK_.3|_LFFHC[+57]SQYNGNLQDLK_.2|_ATVEC[+57]VK_.2|_VDFVIPK_.2|_IKQEILPEER_.3|_IKQEILPEER_.2|_GPDNSMGFGAERK_.3|_GTVSFHSHSDHR_.3|_GTVSFHSHSDHR_.2|_SKVTLLEGDHVR_.3|_VEFSISDK_.2|_QRPGQQVATC[+57]VR_.3|_QRPGQQVATC[+57]VR_.2|_EAFGFI…
pat / cont	pat	cont	O75569	0.847929	0.847929	79.9916	1.79992	0.134766	0.0712472	0.143447	O75569	PRKRA_HUMAN	Interferon-inducible double-stranded RNA-dependent protein kinase activator A	PRKRA	O75569	Homo sapiens	protein phosphorylation,immune response,negative regulation of cell proliferation,response to virus,production of siRNA involved in RNA interference,gene silencing by RNA,pre-miRNA processing,cellular response to oxidative stress,production of miRNAs involved in gene silencing by miRNA,outer ear morphogenesis,middle ear morphogenesis,positive regulation of catalytic activity,skeletal system morph…	double-stranded RNA binding,protein binding,enzyme activator activity,enzyme binding,identical protein binding,protein homodimerization activity,poly(A) RNA binding	nucleoplasm,cytoplasm,cytosol,membrane,perinuclear region of cytoplasm	sp	1	1	uniprot_sprot_2015-08-28_HUMAN	>sp|O75569|PRKRA_HUMAN Interferon-inducible double-stranded RNA-dependent protein kinase activator A OS=Homo sapiens GN=PRKRA PE=1 SV=1	1	16	27	_NIPVYEC[+57]ER_.2|_LPEYTLSQEGGPAHKR_.4|_LPEYTLSQEGGPAHKR_.3|_LPEYTLSQEGGPAHKR_.2|_TPIQVLHEYGMK_.3|_TPIQVLHEYGM[+16]K_.3|_TPIQVLHEYGMK_.2|_AAEAAINILK_.2|_VTVGDITC[+57]TGEGTSK_.3|_VTVGDITC[+57]TGEGTSK_.2|_SDVQIHVPTFTFR_.3|_EDSGTFSLGK_.2|_LESFMETGK_.2|_LPEYTLSQEGGPAHK_.3|_HRAEAPPLEREDSGTFSLGK_.4|_HRAEAPPLEREDSGTFSLGK_.3|_NQLNPIGSLQELAIHHGWR_.4|_NQLNPIGSLQELAIHHGWR_.3|_NQLNPIGSLQELAIHHGWR_.2|_VTVGDI…
pat / cont	pat	cont	O75592	-0.459811	0.459811	-27.2918	0.727082	0.451264	0.386214	0.301415	O75592	MYCB2_HUMAN	E3 ubiquitin-protein ligase MYCBP2	MYCBP2	O75592	Homo sapiens	transcription, DNA-templated,regulation of transcription, DNA-templated,protein ubiquitination	zinc ion binding,ligase activity	nucleus,membrane	sp	1	3	uniprot_sprot_2015-08-28_HUMAN	>sp|O75592|MYCB2_HUMAN E3 ubiquitin-protein ligase MYCBP2 OS=Homo sapiens GN=MYCBP2 PE=1 SV=3	1	258	425	_STGMNDSTGQSLTALSC[+57]AC[+57]LFSLVASWGETGR_.3|_APLKDEQEMR_.3|_APLKDEQEMR_.2|_APLKDEQEM[+16]R_.2|_DDGFVVR_.2|_GKQQTSEPVHILKR_.4|_GKQQTSEPVHILKR_.3|_THSGILGK_.2|_ASFYGFK_.2|_EELPHC[+57]PAGPK_.3|_EHTGKPTTSSSEAC[+57]R_.4|_EHTGKPTTSSSEAC[+57]R_.3|_EHTGKPTTSSSEAC[+57]R_.2|_QQTSEPVHILK_.3|_QQTSEPVHILK_.2|_AVEDLC[+57]R_.2|_AYFGGEAR_.2|_QVC[+57]AHIVQAIR_.3|_QVC[+57]AHIVQAIR_.2|_TSLILNKDDIR_.3|_TSLILNKDDI…
pat / cont	pat	cont	O75607	-0.779962	0.779962	-41.7618	0.582382	0.227953	0.129738	0.186861	O75607	NPM3_HUMAN	Nucleoplasmin-3	NPM3	O75607	Homo sapiens	rRNA processing,rRNA transcription	poly(A) RNA binding	nucleolus	sp	1	3	uniprot_sprot_2015-08-28_HUMAN	>sp|O75607|NPM3_HUMAN Nucleoplasmin-3 OS=Homo sapiens GN=NPM3 PE=1 SV=3	1	7	13	_NHDHQEIAVPVANLK_.4|_NHDHQEIAVPVANLK_.3|_NHDHQEIAVPVANLK_.2|_VPAPVTMDSFFFGC[+57]ELSGHTR_.4|_VPAPVTM[+16]DSFFFGC[+57]ELSGHTR_.3|_VPAPVTMDSFFFGC[+57]ELSGHTR_.3|_DEC[+57]NVVEVVAR_.2|_AGGVGGLRVPAPVTMDSFFFGC[+57]ELSGHTR_.4|_AGGVGGLRVPAPVTM[+16]DSFFFGC[+57]ELSGHTR_.4|_LSC[+57]QPMLSLDDFQLQPPVTFR_.3|_LSC[+57]QPM[+16]LSLDDFQLQPPVTFR_.3|_VEEEDDAEHVLALTMLC[+57]LTEGAK_.3|_VEEEDDAEHVLALTMLC[+57]LTEGAKDEC[+57]…
pat / cont	pat	cont	O75608	0.965152	0.965152	95.2269	1.95227	1.65334	0.327356	0.281226	O75608	LYPA1_HUMAN	Acyl-protein thioesterase 1	LYPLA1	O75608	Homo sapiens	protein depalmitoylation,fatty acid metabolic process,negative regulation of Golgi to plasma membrane protein transport,regulation of nitric-oxide synthase activity	lysophospholipase activity,palmitoyl-(protein) hydrolase activity,lipase activity	cytoplasm,mitochondrion,cytosol,extracellular exosome	sp	1	1	uniprot_sprot_2015-08-28_HUMAN	>sp|O75608|LYPA1_HUMAN Acyl-protein thioesterase 1 OS=Homo sapiens GN=LYPLA1 PE=1 SV=1	2	9	17	_TLVNPANVTFK_.2|_ASFPQGPIGGANR_.2|_ASFPQGPIGGANR_.3|_ALIDQEVK_.2|_LAGVTALSC[+57]WLPLR_.3|_LAGVTALSC[+57]WLPLR_.2|_KATAAVIFLHGLGDTGHGWAEAFAGIR_.5|_KATAAVIFLHGLGDTGHGWAEAFAGIR_.4|_KATAAVIFLHGLGDTGHGWAEAFAGIR_.3|_ATAAVIFLHGLGDTGHGWAEAFAGIR_.4|_ATAAVIFLHGLGDTGHGWAEAFAGIR_.3|_DISILQC[+57]HGDC[+57]DPLVPLMFGSLTVEK_.4|_DISILQC[+57]HGDC[+57]DPLVPLM[+16]FGSLTVEK_.3|_DISILQC[+57]HGDC[+57]DPLVPLMFGSLTVEK_.3|…
pat / cont	pat	cont	O75635	-4.49445	4.49445	-95.5635	0.0443646	0.353473	0.035367	0.105831	O75635	SPB7_HUMAN	Serpin B7	SERPINB7	O75635	Homo sapiens	negative regulation of endopeptidase activity,positive regulation of transforming growth factor beta1 production,positive regulation of collagen biosynthetic process,positive regulation of glomerular mesangial cell proliferation,positive regulation of platelet-derived growth factor production	serine-type endopeptidase inhibitor activity	extracellular space,cytoplasm	sp	1	1	uniprot_sprot_2015-08-28_HUMAN	>sp|O75635|SPB7_HUMAN Serpin B7 OS=Homo sapiens GN=SERPINB7 PE=1 SV=1	1	1	1	_ADHPFLFVIR_.3
pat / cont	pat	cont	O75643	1.8949	1.8949	271.895	3.71895	2.38324	0.109008	0.173759	O75643	U520_HUMAN	U5 small nuclear ribonucleoprotein 200 kDa helicase	SNRNP200	O75643	Homo sapiens	cis assembly of pre-catalytic spliceosome,mRNA splicing, via spliceosome,osteoblast differentiation	ATP-dependent RNA helicase activity,protein binding,ATP binding,ATP-dependent helicase activity,poly(A) RNA binding	nucleus,nucleoplasm,spliceosomal complex,U5 snRNP,membrane,catalytic step 2 spliceosome	sp	1	2	uniprot_sprot_2015-08-28_HUMAN	>sp|O75643|U520_HUMAN U5 small nuclear ribonucleoprotein 200 kDa helicase OS=Homo sapiens GN=SNRNP200 PE=1 SV=2	3	152	239	_VFSLSSEFK_.2|_TGNFQVTELGR_.2|_DIDAFWLQR_.2|_IIYIAPMR_.2|_NSAFESLYQDKFPFFNPIQTQVFNTVYNSDDNVFVGAPTGSGK_.4|_NIEMTQEDVR_.2|_NIEM[+16]TQEDVR_.2|_LYDLNHNEIGELIR_.3|_LYDLNHNEIGELIR_.2|_NQVLVFVHSR_.3|_NQVLVFVHSR_.2|_FNDPHVK_.2|_HLILPEK_.2|_SLVQEMVGSFGK_.3|_SLVQEMVGSFGK_.2|_TNLLLQAHLSR_.3|_TNLLLQAHLSR_.2|_SNSLISIK_.2|_TRRDEPTGEVLSLVGK_.4|_TRRDEPTGEVLSLVGK_.3|_TYTQLVR_.2|_DLLPYGFAIHHAGMTR_.4|_DLLPYGFAIHHA…
pat / cont	pat	cont	O75663	-2.08708	2.08708	-76.4643	0.235357	1.75859	0.342078	0.287006	O75663	TIPRL_HUMAN	TIP41-like protein	TIPRL	O75663	Homo sapiens	DNA damage checkpoint,negative regulation of protein phosphatase type 2A activity	protein binding	cytoplasm,intracellular membrane-bounded organelle	sp	1	2	uniprot_sprot_2015-08-28_HUMAN	>sp|O75663|TIPRL_HUMAN TIP41-like protein OS=Homo sapiens GN=TIPRL PE=1 SV=2	1	17	22	_DFC[+57]FGPWK_.2|_VVPTTDHIDTEK_.3|_GTLLGESLK_.2|_LYHEADKTYMLR_.3|_IDPNPADSQK_.2|_C[+57]VNNYQGMLK_.2|_C[+57]VNNYQGM[+16]LK_.2|_LIFPERIDPNPADSQK_.3|_EVIKPYDWTYTTDYK_.3|_EVIKPYDWTYTTDYK_.2|_IQHGSGFGIEFNATDALR_.3|_IQHGSGFGIEFNATDALR_.2|_VMPSSFFLLLR_.2|_FFEEVLLFEDELHDHGVSSLSVK_.4|_FFEEVLLFEDELHDHGVSSLSVK_.3|_VAC[+57]AEEWQESR_.2|_EVIKPYDWTYTTDYKGTLLGESLK_.4|_ISSLMHVPPSLFTEPNEISQYLPIK_.4|_ISSLMHVPPSLFT…
pat / cont	pat	cont	O75676	-0.338245	0.338245	-20.8997	0.791003	0.107125	0.140255	0.19178	O75676	KS6A4_HUMAN	Ribosomal protein S6 kinase alpha-4	RPS6KA4	O75676	Homo sapiens	negative regulation of cytokine production,regulation of transcription, DNA-templated,protein phosphorylation,inflammatory response,histone phosphorylation,positive regulation of CREB transcription factor activity,positive regulation of histone phosphorylation,positive regulation of histone acetylation,intracellular signal transduction,histone H3-S10 phosphorylation,histone H3-S28 phosphorylation…	magnesium ion binding,protein serine/threonine kinase activity,ribosomal protein S6 kinase activity,ATP binding,histone kinase activity (H3-S10 specific),mitogen-activated protein kinase p38 binding	nucleus,nucleoplasm,cytoplasm	sp	1	1	uniprot_sprot_2015-08-28_HUMAN	>sp|O75676|KS6A4_HUMAN Ribosomal protein S6 kinase alpha-4 OS=Homo sapiens GN=RPS6KA4 PE=1 SV=1	1	23	38	_GSSWLQDGSAR_.2|_VYGGEIVLALEHLHK_.4|_VYGGEIVLALEHLHK_.3|_VYGGEIVLALEHLHK_.2|_TPDVLESSGPAVR_.3|_TPDVLESSGPAVR_.2|_ITEANLTGHEEK_.3|_ITEANLTGHEEK_.2|_NTQAEVSR_.2|_NHPFFQGLDWVALAAR_.4|_NHPFFQGLDWVALAAR_.3|_NHPFFQGLDWVALAAR_.2|_HFSESEASQILR_.3|_HFSESEASQILR_.2|_SLVSAVSFMHEEAGVVHR_.4|_SLVSAVSFM[+16]HEEAGVVHR_.4|_SLVSAVSFMHEEAGVVHR_.3|_SLVSAVSFM[+16]HEEAGVVHR_.3|_DLKPENILYADDTPGAPVK_.4|_DLKPENILYADDTPGA…
pat / cont	pat	cont	O75718	0.0943878	0.0943878	6.76123	1.06761	1.67073	0.895338	0.486786	O75718	CRTAP_HUMAN	Cartilage-associated protein	CRTAP	O75718	Homo sapiens	spermatogenesis,peptidyl-proline hydroxylation to 3-hydroxy-L-proline,protein stabilization,chaperone-mediated protein folding,negative regulation of post-translational protein modification	protein complex binding	proteinaceous extracellular matrix,extracellular space,endoplasmic reticulum,endoplasmic reticulum lumen,macromolecular complex	sp	1	1	uniprot_sprot_2015-08-28_HUMAN	>sp|O75718|CRTAP_HUMAN Cartilage-associated protein OS=Homo sapiens GN=CRTAP PE=1 SV=1	3	18	21	_EVLADFQR_.2|_SYESLFIR_.2|_DELMPLESAYR_.2|_SLPGAEDYIKDLETK_.3|_FLQFAYFK_.2|_AIAAAHTFLLKHPDDEMMKR_.5|_LLRDSEAFC[+57]HR_.3|_HPDDEMMK_.2|_AYNGENWR_.2|_AIAAAHTFLLKHPDDEMMK_.4|_SLPGAEDYIK_.2|_AIAAAHTFLLK_.2|_VMQQNLVYYQYHR_.3|_VMQQNLVYYQYHR_.2|_NAAPC[+57]AVSYLLFDQNDK_.3|_NAAPC[+57]AVSYLLFDQNDK_.2|_IQC[+57]EENLTPVIGGYPVEK_.3|_IQC[+57]EENLTPVIGGYPVEK_.2|_AFYEC[+57]LAAC[+57]EGSR_.2|_TSITDMELALPDFFK_.2|_NA…
pat / cont	pat	cont	O75822	-0.585981	0.585981	-33.3804	0.666196	0.325225	0.0366703	0.106551	O75822	EIF3J_HUMAN	Eukaryotic translation initiation factor 3 subunit J	EIF3J	O75822	Homo sapiens	formation of translation preinitiation complex,cytoplasmic translation,translational initiation,regulation of translational initiation	translation initiation factor activity	cytosol,eukaryotic translation initiation factor 3 complex,eukaryotic 43S preinitiation complex,eukaryotic 48S preinitiation complex	sp	1	2	uniprot_sprot_2015-08-28_HUMAN	>sp|O75822|EIF3J_HUMAN Eukaryotic translation initiation factor 3 subunit J OS=Homo sapiens GN=EIF3J PE=1 SV=2	2	20	27	_ITNSLTVLC[+57]SEK_.2|_ITNSLTVLC[+57]SEK_.3|_VLTPEEQLADKLR_.3|_VLTPEEQLADKLR_.2|_KRLEEPEEPK_.3|_KEEAEVKPEVK_.3|_KEEAEVKPEVK_.2|_KGVVPGGGLK_.2|_KLQEESDLELAK_.3|_KLQEESDLELAK_.2|_DDFTEFGK_.2|_LEEPEEPK_.2|_DVC[+57]ISLEIDDLKK_.3|_DVC[+57]ISLEIDDLKK_.2|_RLEEPEEPK_.2|_EEAEVKPEVK_.2|_VLTPEEQLADK_.2|_LQEESDLELAK_.2|_WEGEDEDEDVK_.2|_ETFGVNNAVYGIDAMNPSSR_.3|_ETFGVNNAVYGIDAM[+16]NPSSR_.3|_ETFGVNNAVYGIDAMNPS…
pat / cont	pat	cont	O75828	0.272034	0.272034	20.7509	1.20751	0.841851	0.391125	0.303269	O75828	CBR3_HUMAN	Carbonyl reductase [NADPH] 3	CBR3	O75828	Homo sapiens	phylloquinone catabolic process,cognition,oxidation-reduction process	3-keto sterol reductase activity,carbonyl reductase (NADPH) activity,NADPH binding	extracellular space,nucleoplasm,cytoplasm,cytosol	sp	1	3	uniprot_sprot_2015-08-28_HUMAN	>sp|O75828|CBR3_HUMAN Carbonyl reductase [NADPH] 3 OS=Homo sapiens GN=CBR3 PE=1 SV=3	4	16	22	_GQAAVQQLQAEGLSPR_.3|_GQAAVQQLQAEGLSPR_.2|_LGVTVLSR_.2|_FHQLDIDDLQSIR_.3|_FHQLDIDDLQSIR_.2|_VVNISSLQC[+57]LR_.2|_EYGGLNVLVNNAAVAFK_.2|_EYGGLNVLVNNAAVAFK_.3|_AFENC[+57]SEDLQER_.2|_AFENC[+57]SEDLQER_.3|_KFVEDTKNEVHER_.4|_KFVEDTKNEVHER_.3|_VALVTGANR_.2|_FVEDTKNEVHER_.3|_SDDPMPFDIK_.2|_QFSGDVVLTAR_.2|_FHSETLTEGDLVDLMK_.3|_EGWPNSPYGVSK_.2|_FHSETLTEGDLVDLMKK_.3|_ILVNAC[+57]C[+57]PGPVK_.2|_TVEEGAETPVYLA…
pat / cont	pat	cont	O75844	0.665426	0.665426	58.6037	1.58604	2.60086	0.644148	0.402241	O75844	FACE1_HUMAN	CAAX prenyl protease 1 homolog	ZMPSTE24	O75844	Homo sapiens	proteolysis,nuclear envelope organization,prenylated protein catabolic process,CAAX-box protein processing	metalloendopeptidase activity,metalloexopeptidase activity,metal ion binding	nuclear inner membrane,endoplasmic reticulum membrane,membrane,integral component of membrane,extracellular exosome	sp	1	2	uniprot_sprot_2015-08-28_HUMAN	>sp|O75844|FACE1_HUMAN CAAX prenyl protease 1 homolog OS=Homo sapiens GN=ZMPSTE24 PE=1 SV=2	2	15	26	_DLYSALIK_.2|_SSHSNAYFYGFFK_.3|_SSHSNAYFYGFFK_.2|_RFEFQADAFAK_.3|_RFEFQADAFAK_.2|_NEEVLAVLGHELGHWK_.4|_NEEVLAVLGHELGHWK_.3|_NEEVLAVLGHELGHWK_.2|_SIDFPLTK_.2|_HGFNQQTLGFFMK_.3|_HGFNQQTLGFFMK_.2|_TTTHVPPELGQIMDSETFEK_.4|_TTTHVPPELGQIMDSETFEK_.3|_QGC[+57]KNEEVLAVLGHELGHWK_.4|_FEFQADAFAK_.2|_LKEEIEVMAK_.2|_DIQEDSGMEPR_.2|_DIQEDSGM[+16]EPR_.2|_IVLFDTLLEEYSVLNK_.3|_IVLFDTLLEEYSVLNK_.2|_NEEEGNSEEIK_.2|_…
pat / cont	pat	cont	O75874	0.242086	0.242086	18.2701	1.1827	0.364496	0.164694	0.206833	O75874	IDHC_HUMAN	Isocitrate dehydrogenase [NADP] cytoplasmic	IDH1	O75874	Homo sapiens	glyoxylate cycle,tricarboxylic acid cycle,isocitrate metabolic process,2-oxoglutarate metabolic process,NADPH regeneration,glutathione metabolic process,response to oxidative stress,female gonad development,response to steroid hormone,regulation of phospholipid catabolic process,regulation of phospholipid biosynthetic process,cell-cell adhesion	magnesium ion binding,isocitrate dehydrogenase (NADP+) activity,receptor binding,protein homodimerization activity,NADP binding,NAD binding,(R)-2-hydroxyglutarate dehydrogenase activity,cadherin binding involved in cell-cell adhesion	cytoplasm,mitochondrion,peroxisome,peroxisomal matrix,cytosol,cell-cell adherens junction,extracellular exosome	sp	1	2	uniprot_sprot_2015-08-28_HUMAN	>sp|O75874|IDHC_HUMAN Isocitrate dehydrogenase [NADP] cytoplasmic OS=Homo sapiens GN=IDH1 PE=1 SV=2	3	29	54	_NILGGTVFR_.2|_SEGGFIWAC[+57]K_.2|_GWPLYLSTK_.2|_ATDFVVPGPGK_.2|_VEITYTPSDGTQK_.2|_VEITYTPSDGTQK_.3|_IIWELIK_.2|_ISGGSVVEMQGDEMTR_.2|_ISGGSVVEM[+16]QGDEMTR_.2|_ISGGSVVEMQGDEM[+16]TR_.2|_LVSGWVKPIIIGR_.3|_LVSGWVKPIIIGR_.2|_LIDDMVAQAMK_.2|_LIDDM[+16]VAQAMK_.2|_LIDDMVAQAM[+16]K_.2|_LIDDM[+16]VAQAM[+16]K_.2|_SDYLNTFEFMDK_.2|_SDYLNTFEFMDK_.3|_SDYLNTFEFM[+16]DK_.2|_FKDIFQEIYDKQYK_.3|_FKDIFQEIYDKQYK_.4|…
pat / cont	pat	cont	O75880	0.793227	0.793227	73.2946	1.73295	0.234371	0.13112	0.187619	O75880	SCO1_HUMAN	Protein SCO1 homolog, mitochondrial	SCO1	O75880	Homo sapiens	generation of precursor metabolites and energy,copper ion transport,cellular copper ion homeostasis,respiratory chain complex IV assembly,mitochondrial respiratory chain complex IV assembly,negative regulation of proteasomal protein catabolic process	copper ion binding,protein binding	mitochondrion,mitochondrial inner membrane,myofibril,host cell mitochondrial intermembrane space	sp	1	1	uniprot_sprot_2015-08-28_HUMAN	>sp|O75880|SCO1_HUMAN Protein SCO1 homolog, mitochondrial OS=Homo sapiens GN=SCO1 PE=1 SV=1	1	7	9	_LVGLTGTREEVDQVAR_.3|_LVGLTGTREEVDQVAR_.2|_LVGLTGTR_.2|_EAIANYVK_.2|_VYYSPGPK_.2|_HIGKPLLGGPFSLTTHTGER_.4|_PLLGGPFSLTTHTGER_.3|_PLLGGPFSLTTHTGER_.2|_QRHIGKPLLGGPFSLTTHTGER_.4
pat / cont	pat	cont	O75891	1.84645	1.84645	259.614	3.59614	2.36109	0.467995	0.334438	O75891	AL1L1_HUMAN	Cytosolic 10-formyltetrahydrofolate dehydrogenase	ALDH1L1	O75891	Homo sapiens	one-carbon metabolic process,biosynthetic process,10-formyltetrahydrofolate catabolic process,folic acid metabolic process,oxidation-reduction process	catalytic activity,aldehyde dehydrogenase (NAD) activity,formyltetrahydrofolate dehydrogenase activity,hydroxymethyl-, formyl- and related transferase activity,aminobutyraldehyde dehydrogenase activity,4-trimethylammoniobutyraldehyde dehydrogenase activity	cytoplasm,mitochondrion,cytosol,extracellular exosome	sp	1	2	uniprot_sprot_2015-08-28_HUMAN	>sp|O75891|AL1L1_HUMAN Cytosolic 10-formyltetrahydrofolate dehydrogenase OS=Homo sapiens GN=ALDH1L1 PE=1 SV=2	1	51	75	_HGSIIYHPSLLPR_.3|_HGSIIYHPSLLPR_.2|_GASAINWTLIHGDKK_.4|_GASAINWTLIHGDKK_.3|_IGFTGSTEVGKHIM[+16]K_.4|_FAELTLK_.2|_LFVEDSIHDEFVRR_.4|_LFVEDSIHDEFVRR_.3|_EGHEVVGVFTVPDKDGK_.4|_GASAINWTLIHGDK_.3|_GASAINWTLIHGDK_.2|_GQALPDVVAK_.2|_SPLIIFADC[+57]DLNK_.3|_SPLIIFADC[+57]DLNK_.2|_EGHEVVGVFTVPDK_.3|_GVVNVLPGSGSLVGQR_.3|_GVVNVLPGSGSLVGQR_.2|_ADPLGLEAEK_.2|_LFVEDSIHDEFVR_.3|_LFVEDSIHDEFVR_.2|_MILASNFFK_.2|_…
pat / cont	pat	cont	O75897	3.32839	3.32839	904.489	10.0449	6.86034	0.617167	0.394372	O75897	ST1C4_HUMAN	Sulfotransferase 1C4	SULT1C4	O75897	Homo sapiens	3'-phosphoadenosine 5'-phosphosulfate metabolic process,sulfation	aryl sulfotransferase activity,sulfotransferase activity	cellular_component,cytosol	sp	1	2	uniprot_sprot_2015-08-28_HUMAN	>sp|O75897|ST1C4_HUMAN Sulfotransferase 1C4 OS=Homo sapiens GN=SULT1C4 PE=1 SV=2	1	1	1	_AGTTWTQEIVELIQNEGDVEK_.3
pat / cont	pat	cont	O75915	0.871257	0.871257	82.9256	1.82926	0.78017	0.111632	0.175441	O75915	PRAF3_HUMAN	PRA1 family protein 3	ARL6IP5	O75915	Homo sapiens	negative regulation of L-glutamate transport,intrinsic apoptotic signaling pathway in response to oxidative stress,negative regulation of mitochondrial membrane potential,L-glutamate transport,positive regulation of stress-activated MAPK cascade,positive regulation of apoptotic process,positive regulation of cysteine-type endopeptidase activity involved in apoptotic process	molecular_function	endoplasmic reticulum,endoplasmic reticulum membrane,cytoskeleton,plasma membrane,membrane,integral component of membrane,extracellular exosome	sp	1	1	uniprot_sprot_2015-08-28_HUMAN	>sp|O75915|PRAF3_HUMAN PRA1 family protein 3 OS=Homo sapiens GN=ARL6IP5 PE=1 SV=1	2	4	6	_AWDDFFPGSDR_.2|_TPMGIVLDALEQQEEGINR_.3|_TPMGIVLDALEQQEEGINR_.2|_RTPMGIVLDALEQQEEGINR_.4|_RTPMGIVLDALEQQEEGINR_.3|_TPMGIVLDALEQQEEGINRLTDYISK_.4
pat / cont	pat	cont	O75923	1.23285	1.23285	135.031	2.35031	1.00441	0.0298718	0.100487	O75923	DYSF_HUMAN	Dysferlin	DYSF	O75923	Homo sapiens	plasma membrane repair,vesicle fusion,muscle contraction	calcium ion binding,protein binding,phospholipid binding,calcium-dependent phospholipid binding	endosome,early endosome,late endosome,plasma membrane,integral component of membrane,lamellipodium,endocytic vesicle,T-tubule,cytoplasmic vesicle membrane,sarcolemma,extracellular exosome	sp	1	1	uniprot_sprot_2015-08-28_HUMAN	>sp|O75923|DYSF_HUMAN Dysferlin OS=Homo sapiens GN=DYSF PE=1 SV=1	3	23	24	_EANIYMVPQNIKPALQR_.3|_IGETVVDLENR_.2|_QFHQLAAQGPQEC[+57]LVR_.3|_TSLC[+57]VLGPGDEAPLER_.2|_EKPAIHHIPGFEVQETSR_.4|_C[+57]GLPQTYC[+57]VSGPNQWR_.2|_LAWFPLTR_.2|_ALGRPGPPFNITPR_.3|_NLVDPFVEVSFAGK_.2|_TDALLGEFR_.2|_THHLSQITEAALALK_.3|_RPDTSFLWFTSPYK_.3|_GSQPSGELLASFELIQR_.3|_GSQPSGELLASFELIQR_.2|_TAIEILAWGLR_.2|_ITLYDYDLLSK_.2|_DSFSDPYAIVSFLHQSQK_.3|_DVILDDLSLTGEK_.2|_FIFPFDYLPAEQVC[+57]TIAK_.3|_IETQN…
pat / cont	pat	cont	O75936	-0.136416	0.136416	-9.02234	0.909777	0.961156	0.873895	0.481502	O75936	BODG_HUMAN	Gamma-butyrobetaine dioxygenase	BBOX1	O75936	Homo sapiens	carnitine biosynthetic process,oxidation-reduction process	iron ion binding,zinc ion binding,gamma-butyrobetaine dioxygenase activity	mitochondrion,cytosol,extracellular exosome	sp	1	1	uniprot_sprot_2015-08-28_HUMAN	>sp|O75936|BODG_HUMAN Gamma-butyrobetaine dioxygenase OS=Homo sapiens GN=BBOX1 PE=1 SV=1	1	14	16	_IIELDDK_.2|_HKIIELDDKGQVVR_.4|_HKIIELDDKGQVVR_.3|_LTGASDKPGEVSK_.3|_LTGASDKPGEVSK_.2|_IIELDDKGQVVR_.3|_SYEAGTEISR_.2|_DTIFDVPVER_.2|_IDANNVAYTTGK_.2|_LLVEALDVNIGIK_.2|_VQPFYAALKEFVDLMNSK_.3|_INFNNATRDTIFDVPVER_.3|_MNPGDVITFDNWR_.2|_VYITWPDEHYSEFQADWLK_.3|_AEALDGAHLMQILWYDEEESLYPAVWLR_.4|_QTVTGGDSEIVDGFNVC[+57]QK_.2
pat / cont	pat	cont	O75937	-2.67071	2.67071	-84.2951	0.157049	1.58204	0.252524	0.251911	O75937	DNJC8_HUMAN	DnaJ homolog subfamily C member 8	DNAJC8	O75937	Homo sapiens	mRNA splicing, via spliceosome		nucleoplasm,cytoplasm,intercellular bridge	sp	1	2	uniprot_sprot_2015-08-28_HUMAN	>sp|O75937|DNJC8_HUMAN DnaJ homolog subfamily C member 8 OS=Homo sapiens GN=DNAJC8 PE=1 SV=2	1	21	31	_EGKPTIVEEDDPELFK_.3|_EGKPTIVEEDDPELFK_.2|_ALDVIQAGK_.2|_QREEEIEAQEK_.3|_QREEEIEAQEK_.2|_LFAELEIK_.2|_KEGKPTIVEEDDPELFK_.4|_KEGKPTIVEEDDPELFK_.3|_LLLDQEQK_.2|_QLSILVHPDKNQDDADR_.4|_QLSILVHPDKNQDDADR_.3|_EYVEHTVK_.2|_RQREEEIEAQEK_.3|_RALDVIQAGK_.2|_ALDVIQAGKEYVEHTVKER_.4|_EEEIEAQEK_.2|_LLLDQEQKK_.2|_QLSILVHPDKNQDDADRAQK_.4|_QLSILVHPDKNQDDADRAQK_.3|_LTRPGSSYFNLNPFEVLQIDPEVTDEEIKK_.6|_LTRPGSSYFNLNPF…
pat / cont	pat	cont	O75940	-0.230506	0.230506	-14.7664	0.852336	0.202734	0.354201	0.2915	O75940	SPF30_HUMAN	Survival of motor neuron-related-splicing factor 30	SMNDC1	O75940	Homo sapiens	RNA splicing, via transesterification reactions,mRNA processing,apoptotic process	poly(A) RNA binding	nucleus,spliceosomal complex,cytoplasm,Cajal body,nuclear speck	sp	1	1	uniprot_sprot_2015-08-28_HUMAN	>sp|O75940|SPF30_HUMAN Survival of motor neuron-related-splicing factor 30 OS=Homo sapiens GN=SMNDC1 PE=1 SV=1	1	6	8	_SIFASPESVTGK_.2|_RSIFASPESVTGK_.3|_RSIFASPESVTGK_.2|_DLQEVIELTK_.2|_AQLQQVEAALSGNGENEDLLK_.3|_AQLQQVEAALSGNGENEDLLK_.2|_VGVGTC[+57]GIADKPMTQYQDTSK_.3|_DLLSTQPSETLASSDSFASTQPTHSWK_.3
pat / cont	pat	cont	O75947	0.47496	0.47496	38.988	1.38988	1.05994	0.245536	0.250387	O75947	ATP5H_HUMAN	ATP synthase subunit d, mitochondrial	ATP5H	O75947	Homo sapiens	ATP biosynthetic process,ATP synthesis coupled proton transport,mitochondrial ATP synthesis coupled proton transport	transmembrane transporter activity,ATPase activity,proton-transporting ATP synthase activity, rotational mechanism	mitochondrial proton-transporting ATP synthase, stator stalk,nucleoplasm,cytoplasm,mitochondrion,mitochondrial inner membrane,mitochondrial proton-transporting ATP synthase complex,extracellular exosome	sp	1	3	uniprot_sprot_2015-08-28_HUMAN	>sp|O75947|ATP5H_HUMAN ATP synthase subunit d, mitochondrial OS=Homo sapiens GN=ATP5H PE=1 SV=3	4	20	29	_SWNETLTSR_.2|_TIDWVAFAEIIPQNQK_.3|_TIDWVAFAEIIPQNQK_.2|_AGLVDDFEK_.2|_SC[+57]AEWVSLSK_.2|_AGLVDDFEKK_.2|_LAALPENPPAIDWAYYK_.2|_LAALPENPPAIDWAYYK_.3|_KKYPYWPHQPIENL_.4|_KKYPYWPHQPIENL_.3|_KFNALKVPVPEDK_.3|_YTAQVDAEEKEDVK_.3|_YTAQVDAEEKEDVK_.2|_AGLVDDFEKKFNALK_.3|_KYPYWPHQPIENL_.3|_KYPYWPHQPIENL_.2|_YTAQVDAEEK_.2|_AIASSLKSWNETLTSR_.3|_AIASSLKSWNETLTSR_.2|_VPVPEDKYTAQVDAEEKEDVK_.4|_VPVPEDKYTAQVDAEE…
pat / cont	pat	cont	O75964	1.50822	1.50822	184.46	2.8446	1.87845	0.10637	0.172431	O75964	ATP5L_HUMAN	ATP synthase subunit g, mitochondrial	ATP5L	O75964	Homo sapiens	ATP biosynthetic process,mitochondrial ATP synthesis coupled proton transport	hydrogen ion transmembrane transporter activity,transmembrane transporter activity,ATPase activity	mitochondrial proton-transporting ATP synthase complex, coupling factor F(o),mitochondrion,mitochondrial inner membrane,mitochondrial proton-transporting ATP synthase complex,extracellular exosome	sp	1	3	uniprot_sprot_2015-08-28_HUMAN	>sp|O75964|ATP5L_HUMAN ATP synthase subunit g, mitochondrial OS=Homo sapiens GN=ATP5L PE=1 SV=3	3	10	16	_LATFWYYAK_.2|_VELVPPTPAEIPR_.2|_VELVPPTPAEIPR_.3|_TPALVNAAVTYSKPR_.3|_TPALVNAAVTYSKPR_.2|_KIVNSAQTGSFK_.3|_KIVNSAQTGSFK_.2|_RGIIGYDV_.2|_TPALVNAAVTYSK_.3|_TPALVNAAVTYSK_.2|_NLVEKTPALVNAAVTYSKPR_.4|_NLVEKTPALVNAAVTYSKPR_.3|_IVNSAQTGSFKQLTVK_.3|_IVNSAQTGSFK_.2|_LATFWYYAKVELVPPTPAEIPR_.4|_LATFWYYAKVELVPPTPAEIPR_.3
pat / cont	pat	cont	O76003	-2.25428	2.25428	-79.0399	0.209601	1.70439	0.0229551	0.090066	O76003	GLRX3_HUMAN	Glutaredoxin-3	GLRX3	O76003	Homo sapiens	regulation of the force of heart contraction,negative regulation of cardiac muscle hypertrophy,cell redox homeostasis,oxidation-reduction process	protein kinase C binding,protein binding,electron carrier activity,protein disulfide oxidoreductase activity,poly(A) RNA binding,metal ion binding,iron-sulfur cluster binding	nucleus,cell cortex,Z disc,dendrite,extracellular exosome	sp	1	2	uniprot_sprot_2015-08-28_HUMAN	>sp|O76003|GLRX3_HUMAN Glutaredoxin-3 OS=Homo sapiens GN=GLRX3 PE=1 SV=2	3	27	37	_ELPQVSFVK_.2|_ELKENGELLPILR_.3|_SLLVVHFWAPWAPQC[+57]AQMNEVMAELAK_.3|_HASSGSFLPSANEHLK_.4|_HASSGSFLPSANEHLK_.3|_HASSGSFLPSANEHLK_.2|_LDGAHAPELTKK_.3|_ASVMLFMK_.2|_ASVM[+16]LFMK_.2|_ASVMLFM[+16]K_.2|_LTHAAPC[+57]MLFMK_.3|_HASSGSFLPSANEHLKEDLNLR_.5|_HASSGSFLPSANEHLKEDLNLR_.4|_NSQKIDRLDGAHAPELTK_.4|_QMVEILHK_.2|_IDRLDGAHAPELTK_.3|_ELEASEELDTIC[+57]PK_.3|_ELEASEELDTIC[+57]PK_.2|_GELVGGLDIVK_.2|_ENGEL…
pat / cont	pat	cont	O76021	-0.143472	0.143472	-9.46624	0.905338	0.850459	0.696564	0.42067	O76021	RL1D1_HUMAN	Ribosomal L1 domain-containing protein 1	RSL1D1	O76021	Homo sapiens	maturation of LSU-rRNA,osteoblast differentiation,regulation of protein localization,regulation of apoptotic process,cell-cell adhesion,regulation of cellular senescence,translation	RNA binding,poly(A) RNA binding,cadherin binding involved in cell-cell adhesion	nucleolus,cell-cell adherens junction,membrane,90S preribosome,cytosolic large ribosomal subunit	sp	1	3	uniprot_sprot_2015-08-28_HUMAN	>sp|O76021|RL1D1_HUMAN Ribosomal L1 domain-containing protein 1 OS=Homo sapiens GN=RSL1D1 PE=1 SV=3	3	32	45	_LLPSLIGR_.2|_EINDC[+57]IGGTVLNISK_.2|_TVSQIISLQTLKK_.3|_VPVSVNLLSK_.2|_SAALPIFSSFVSNWDEATKR_.3|_SAALPIFSSFVSNWDEATKR_.4|_GLSEKLPEKWESVK_.4|_GLSEKLPEKWESVK_.3|_AAESETPGKSPEKKPK_.4|_KAVDALLTHC[+57]K_.3|_SGSC[+57]SAIR_.2|_TPANEKVEIQK_.3|_SPNPSTPR_.2|_AAESETPGKSPEK_.3|_AAESETPGKSPEK_.2|_AAESETPGK_.2|_KTPANEKVEIQK_.3|_LTLPHSIR_.2|_DEPNSTPEK_.2|_LLSSFDFFLTDAR_.3|_LLSSFDFFLTDAR_.2|_KALPASETPK_.2|_TASVL…
pat / cont	pat	cont	O76054	0.673885	0.673885	59.5363	1.59536	0.244954	0.160163	0.203572	O76054	S14L2_HUMAN	SEC14-like protein 2	SEC14L2	O76054	Homo sapiens	transcription, DNA-templated,transport,regulation of cholesterol biosynthetic process,positive regulation of transcription, DNA-templated	transporter activity,phospholipid binding,vitamin E binding	nucleus,cytoplasm,integral component of membrane,extracellular exosome	sp	1	1	uniprot_sprot_2015-08-28_HUMAN	>sp|O76054|S14L2_HUMAN SEC14-like protein 2 OS=Homo sapiens GN=SEC14L2 PE=1 SV=1	1	6	6	_AGEMTEVLPNQR_.2|_FDNTYSFIHAK_.3|_QQYEHSVQISR_.3|_IMVLGANWK_.2|_LFPVAYNLIKPFLSEDTR_.3|_FRENVQDVLPALPNPDDYFLLR_.3
pat / cont	pat	cont	O76094	-3.66862	3.66862	-92.1361	0.0786388	1.37334	0.0128226	0.0658328	O76094	SRP72_HUMAN	Signal recognition particle subunit SRP72	SRP72	O76094	Homo sapiens	SRP-dependent cotranslational protein targeting to membrane,response to drug	signal recognition particle binding,protein binding,7S RNA binding,poly(A) RNA binding	nucleolus,cytoplasm,endoplasmic reticulum,signal recognition particle, endoplasmic reticulum targeting,cytosol,plasma membrane	sp	1	3	uniprot_sprot_2015-08-28_HUMAN	>sp|O76094|SRP72_HUMAN Signal recognition particle subunit SRP72 OS=Homo sapiens GN=SRP72 PE=1 SV=3	2	39	56	_ELYGQVLYR_.2|_GTQGATAGASSELDASK_.2|_HLPSSDSMSLK_.3|_HLPSSDSM[+16]SLK_.2|_KQLQAIEFNK_.3|_KQLQAIEFNK_.2|_EALNVINTHTK_.3|_EALNVINTHTK_.2|_ISQGNISK_.2|_ILQINKDDVTALHC[+57]K_.4|_ILQINKDDVTALHC[+57]K_.3|_NSQDDYDEERK_.3|_DQNVFDSK_.2|_SPAHLSLIR_.2|_TEEALQLYNQIIK_.3|_TEEALQLYNQIIK_.2|_DDVTALHC[+57]K_.2|_LERYDEC[+57]LAVYR_.3|_YGQNGDFTR_.2|_QLQAIEFNK_.2|_LKPTDVGLLAVIANNIITINK_.4|_LKPTDVGLLAVIANNIITINK_.3|_…
pat / cont	pat	cont	O94776	1.69736	1.69736	224.307	3.24307	4.11333	0.663704	0.409251	O94776	MTA2_HUMAN	Metastasis-associated protein MTA2	MTA2	O94776	Homo sapiens	negative regulation of transcription from RNA polymerase II promoter,DNA methylation,chromatin assembly or disassembly,regulation of fibroblast migration,histone deacetylation,ATP-dependent chromatin remodeling,positive regulation of transcription from RNA polymerase II promoter,regulation of signal transduction by p53 class mediator	transcription factor activity, transcription factor binding,RNA polymerase II transcription factor binding,RNA polymerase II repressing transcription factor binding,transcription factor activity, sequence-specific DNA binding,histone deacetylase activity,protein binding,zinc ion binding,histone deacetylase binding,RNA polymerase II core promoter proximal region sequence-specific DNA binding,RNA p…	histone deacetylase complex,nuclear chromatin,nucleoplasm,transcription factor complex,membrane,NuRD complex,protein complex	sp	1	1	uniprot_sprot_2015-08-28_HUMAN	>sp|O94776|MTA2_HUMAN Metastasis-associated protein MTA2 OS=Homo sapiens GN=MTA2 PE=1 SV=1	1	30	39	_DITLFHAMDTLQR_.3|_DITLFHAMDTLQR_.2|_LPLATIVK_.2|_QFESLPATHIR_.3|_RPYAPINANAIK_.3|_ALTHLEMR_.2|_YQAEIPDR_.2|_ALDC[+57]SSSIR_.2|_LVEGESDNR_.2|_AMSTLVPQGGPVLC[+57]R_.3|_AM[+16]STLVPQGGPVLC[+57]R_.2|_AMSTLVPQGGPVLC[+57]R_.2|_YGGLKTPTQLEGATR_.3|_TPTQLEGATR_.2|_GHLSRPEAQSLSPYTTSANR_.4|_GHLSRPEAQSLSPYTTSANR_.3|_GHLSRPEAQSLSPYTTSANR_.2|_LNPADAPNPVVFVATK_.3|_LNPADAPNPVVFVATK_.2|_TLLADQGEIR_.2|_RDISSSLNSL…
pat / cont	pat	cont	O94788	2.01227	2.01227	303.418	4.03418	1.53166	0.314333	0.276022	O94788	AL1A2_HUMAN	Retinal dehydrogenase 2	ALDH1A2	O94788	Homo sapiens	blood vessel development,kidney development,liver development,regulation of endothelial cell proliferation,retinoic acid biosynthetic process,heart morphogenesis,vitamin A metabolic process,midgut development,positive regulation of cell proliferation,negative regulation of cell proliferation,determination of bilateral symmetry,anterior/posterior pattern specification,proximal/distal pattern forma…	retinal dehydrogenase activity,3-chloroallyl aldehyde dehydrogenase activity,aldehyde dehydrogenase (NAD) activity,retinal binding	cytoplasm,cytosol,perinuclear region of cytoplasm	sp	1	3	uniprot_sprot_2015-08-28_HUMAN	>sp|O94788|AL1A2_HUMAN Retinal dehydrogenase 2 OS=Homo sapiens GN=ALDH1A2 PE=1 SV=3	1	23	30	_LADLVER_.2|_FKTMDEVIER_.3|_ILELIQSGVAEGAK_.3|_ILELIQSGVAEGAK_.2|_TMDEVIER_.2|_IFVEESIYEEFVR_.3|_IFVEESIYEEFVR_.2|_LAFSLGSVWR_.2|_IAKEEIFGPVQEILR_.3|_IHGMTIPVDGDYFTFTR_.3|_ANNSDFGLVAAVFTNDINK_.3|_ANNSDFGLVAAVFTNDINK_.2|_VVGSPFDPTTEQGPQIDKK_.3|_KGFFIEPTVFSNVTDDMR_.3|_EEIFGPVQEILR_.2|_EAGFPPGVINILPGYGPTAGAAIASHIGIDK_.4|_EAGFPPGVINILPGYGPTAGAAIASHIGIDK_.3|_ADPAALM[+16]ASLHLLPSPTPNLEIK_.3|_ADPAALMASL…
pat / cont	pat	cont	O94811	0.365508	0.365508	28.8335	1.28834	0.522175	0.503228	0.350218	O94811	TPPP_HUMAN	Tubulin polymerization-promoting protein	TPPP	O94811	Homo sapiens	microtubule bundle formation,positive regulation of protein complex assembly,positive regulation of protein polymerization,microtubule polymerization	protein binding,microtubule binding,tubulin binding	nucleus,cytoplasm,myelin sheath,perinuclear region of cytoplasm,microtubule	sp	1	1	uniprot_sprot_2015-08-28_HUMAN	>sp|O94811|TPPP_HUMAN Tubulin polymerization-promoting protein OS=Homo sapiens GN=TPPP PE=1 SV=1	1	6	7	_TITFEQFQEALEELAK_.2|_TITFEQFQEALEELAK_.3|_APIISGVTK_.2|_NVTVTDVDIVFSK_.2|_RLSLESEGAGEGAAASPELSALEEAFRR_.4|_VDLVDESGYVSGYK_.2|_AGRVDLVDESGYVSGYK_.2
pat / cont	pat	cont	O94826	2.39283	2.39283	425.188	5.25188	1.91883	0.0282763	0.097581	O94826	TOM70_HUMAN	Mitochondrial import receptor subunit TOM70	TOMM70A	O94826	Homo sapiens	protein targeting to mitochondrion,macroautophagy,protein transmembrane transport	protein binding,protein transmembrane transporter activity	mitochondrion,mitochondrial outer membrane,mitochondrial outer membrane translocase complex,membrane,integral component of membrane,extracellular exosome	sp	1	1	uniprot_sprot_2015-08-28_HUMAN	>sp|O94826|TOM70_HUMAN Mitochondrial import receptor subunit TOM70 OS=Homo sapiens GN=TOMM70A PE=1 SV=1	3	29	43	_NVDLSTFYQNR_.2|_NVDLSTFYQNR_.3|_YGLKPPTL_.2|_GLLQLQWK_.2|_GFEEVIK_.2|_AGKYEQAIQC[+57]YTEAISLC[+57]PTEK_.3|_LRPESALAQAQK_.3|_LRPESALAQAQK_.2|_ILLDQVEEAVADFDEC[+57]IR_.2|_ILLDQVEEAVADFDEC[+57]IR_.3|_QAYTGNNSSQIQAAMK_.2|_QAYTGNNSSQIQAAM[+16]K_.2|_AIEIDNK_.2|_SDEDKDKEGEALEVK_.4|_SDEDKDKEGEALEVK_.3|_SDEDKDKEGEALEVK_.2|_AAAFEQLQK_.2|_NREPLMPSPQFIK_.3|_NREPLM[+16]PSPQFIK_.3|_NREPLMPSPQFIK_.2|_YMAEALLLR…
pat / cont	pat	cont	O94829	-0.552483	0.552483	-31.8154	0.681846	1.15683	0.62183	0.395595	O94829	IPO13_HUMAN	Importin-13	IPO13	O94829	Homo sapiens	protein import into nucleus	protein binding,nuclear localization sequence binding,Ran GTPase binding,protein transporter activity	cytoplasm,nuclear membrane	sp	1	3	uniprot_sprot_2015-08-28_HUMAN	>sp|O94829|IPO13_HUMAN Importin-13 OS=Homo sapiens GN=IPO13 PE=1 SV=3	1	11	11	_TSLAVEC[+57]GAVFPLLEQLLQQPSSPSC[+57]VR_.3|_ALHQLYYDPNIENK_.3|_NLHSLISPYIQQLEK_.3|_GLHGTDYTADY_.2|_AVFQC[+57]AVLALK_.2|_QAVYQQVYRPVYFQLVDVLLHK_.4|_ASC[+57]GFFTELLPR_.2|_LIPLVLGLQEQLR_.2|_LFQAEDSPVDGQGR_.2|_EEQPGAAGAGAAPALDFTVENVEK_.3|_MYSTIPQASALDLTR_.2
pat / cont	pat	cont	O94854	-4.79174	4.79174	-96.3897	0.036103	0.387654	0.0363784	0.106318	O94854	K0754_HUMAN	Uncharacterized protein KIAA0754	KIAA0754	O94854	Homo sapiens			plasma membrane	sp	1	4	uniprot_sprot_2015-08-28_HUMAN	>sp|O94854|K0754_HUMAN Uncharacterized protein KIAA0754 OS=Homo sapiens GN=KIAA0754 PE=1 SV=4	1	12	12	_LSGFIASELAK_.2|_EVTSTVLHGK_.2|_ELDYQATLLEDQAPAHFHR_.4|_NSLADIFEER_.2|_EDLDSLVFGIK_.2|_SRQPADLDSLEKLDPGGLLNSDHR_.4|_DSDSFLNIFPEK_.2|_TFGHLSLGQIC[+57]C[+57]PDDPQPAK_.3|_AGNTEPVLEEWIPVLQRPSR_.3|_TFGHLSLGQIC[+57]C[+57]PDDPQPAKDQLATVPK_.4|_DIPLDC[+57]DC[+57]VLTGEDILGEVANR_.3|_FQQHSANPPHEFQPVESEAVATSGNTDVMQESR_.4
pat / cont	pat	cont	O94855	-0.351594	0.351594	-21.6282	0.783718	0.508222	0.150926	0.19802	O94855	SC24D_HUMAN	Protein transport protein Sec24D	SEC24D	O94855	Homo sapiens	in utero embryonic development,antigen processing and presentation of peptide antigen via MHC class I,intracellular protein transport,ER to Golgi vesicle-mediated transport,antigen processing and presentation of exogenous peptide antigen via MHC class II,COPII vesicle coating	molecular_function,protein binding,zinc ion binding	Golgi membrane,endoplasmic reticulum membrane,cytosol,ER to Golgi transport vesicle membrane,COPII vesicle coat,perinuclear region of cytoplasm	sp	1	2	uniprot_sprot_2015-08-28_HUMAN	>sp|O94855|SC24D_HUMAN Protein transport protein Sec24D OS=Homo sapiens GN=SEC24D PE=1 SV=2	3	26	35	_GQIPPLVTTDC[+57]MIQDQGNASPR_.3|_ILFQPQTNVYDSLAK_.2|_ILFQPQTNVYDSLAK_.3|_NC[+57]VLLSRPEISTDER_.3|_NC[+57]VLLSRPEISTDER_.2|_VLPVYMNC[+57]LLK_.2|_YQC[+57]GFC[+57]NC[+57]VNDVPPFYFQHLDHIGR_.4|_LFIFHSSLPTAEAPGK_.3|_LFIFHSSLPTAEAPGK_.2|_IHNLGLNC[+57]SSQLADLYK_.3|_IHNLGLNC[+57]SSQLADLYK_.2|_GLYGGSSYVDFLC[+57]C[+57]VHK_.3|_GLYGGSSYVDFLC[+57]C[+57]VHK_.2|_YNNFQMHLDR_.3|_AVLHQPLK_.2|_LIC[+57]EELK_.2|_VGFIT…
pat / cont	pat	cont	O94874	3.44231	3.44231	987.024	10.8702	1.30311	0.0132257	0.0665065	O94874	UFL1_HUMAN	E3 UFM1-protein ligase 1	UFL1	O94874	Homo sapiens	osteoblast differentiation,positive regulation of cell proliferation,negative regulation of protein ubiquitination,negative regulation of NF-kappaB transcription factor activity,regulation of proteasomal ubiquitin-dependent protein catabolic process,regulation of protein localization,regulation of intracellular estrogen receptor signaling pathway,response to endoplasmic reticulum stress,positive …	protein binding,ligase activity,UFM1 transferase activity	nucleus,cytoplasm,endoplasmic reticulum,endoplasmic reticulum membrane,cytosol,membrane,neuron projection,protein complex	sp	1	2	uniprot_sprot_2015-08-28_HUMAN	>sp|O94874|UFL1_HUMAN E3 UFM1-protein ligase 1 OS=Homo sapiens GN=UFL1 PE=1 SV=2	2	45	57	_TYLEVVR_.2|_AVFVPDIYSR_.2|_LAADFQR_.2|_QLEVVHTLDGK_.3|_QLEVVHTLDGK_.2|_EQEDVASTTRK_.3|_EQEDVASTTRK_.2|_IISGHIDLDNR_.3|_IISGHIDLDNR_.2|_IPEDQHALLVK_.3|_IPEDQHALLVK_.2|_C[+57]VPQIIAFLNSK_.3|_C[+57]VPQIIAFLNSK_.2|_LAEEVNDK_.2|_QISTLESVSTSKK_.3|_LHNSLNEK_.2|_TTQLLFLK_.2|_NC[+57]IEIVNK_.2|_NNPVHLITEEDLK_.3|_NNPVHLITEEDLK_.2|_AQFAEATQR_.2|_ELQELSSSIK_.2|_KTGQGDYPLNNELDK_.3|_KTGQGDYPLNNELDK_.2|_DLQEEVS…
pat / cont	pat	cont	O94875	0.911994	0.911994	88.1645	1.88164	1.66548	0.353489	0.291109	O94875	SRBS2_HUMAN	Sorbin and SH3 domain-containing protein 2	SORBS2	O94875	Homo sapiens	actin filament organization,cell adhesion,biological_process,cell migration,cell growth involved in cardiac muscle cell development	structural constituent of cytoskeleton,cytoskeletal adaptor activity,structural constituent of muscle,poly(A) RNA binding,metal ion binding	nucleus,focal adhesion,actin cytoskeleton,apical plasma membrane,Z disc,lamellipodium,perinuclear region of cytoplasm	sp	1	3	uniprot_sprot_2015-08-28_HUMAN	>sp|O94875|SRBS2_HUMAN Sorbin and SH3 domain-containing protein 2 OS=Homo sapiens GN=SORBS2 PE=1 SV=3	2	21	23	_SYSSTLTDMGR_.2|_TSPGRVDLPGSSTTLTK_.3|_SHSDNSPNAFK_.3|_SHSDNSPNAFK_.2|_IDQNWYEGEHHGR_.4|_KIDQNWYEGEHHGR_.4|_NEDELELR_.2|_QGIFPVSYVEVVKK_.3|_SIFEYEPGK_.2|_DASSPVPPPHVPPPVPPLRPR_.4|_SSILQHERPASLYQSSIDR_.4|_SSILQHERPASLYQSSIDR_.3|_ESDVIDVMEK_.2|_SFTSSSPSSPSR_.2|_VGIFPISYVEK_.2|_FFGTFPGNYVK_.2|_C[+57]DDGWFVGTSR_.2|_GAEDYPDPPIPHSYSSDR_.3|_APHYPGIGPVDESGIPTAIR_.3|_AQPARPPPPAQPGEIGEAIAK_.3|_QGIFPVSYVEVV…
pat / cont	pat	cont	O94903	-0.964791	0.964791	-48.7647	0.512353	0.565322	0.250064	0.250674	O94903	PROSC_HUMAN	Proline synthase co-transcribed bacterial homolog protein	PROSC	O94903	Homo sapiens	biological_process	pyridoxal phosphate binding	intracellular,cytoplasm,mitochondrion,extracellular exosome	sp	1	1	uniprot_sprot_2015-08-28_HUMAN	>sp|O94903|PROSC_HUMAN Proline synthase co-transcribed bacterial homolog protein OS=Homo sapiens GN=PROSC PE=1 SV=1	1	13	20	_DLPAIQPR_.2|_TKPADMVIEAYGHGQR_.4|_TKPADM[+16]VIEAYGHGQR_.4|_TKPADMVIEAYGHGQR_.3|_TKPADMVIEAYGHGQR_.2|_HGLPPSETIAIVEHINAK_.4|_HGLPPSETIAIVEHINAK_.3|_IGSTIFGER_.2|_IGSTIFGERDYSK_.3|_IGSTIFGERDYSK_.2|_APLEVAQEH_.2|_ILSLC[+57]PEIK_.2|_LMAVPNLFMLETVDSVK_.3|_LM[+16]AVPNLFMLETVDSVK_.2|_LMAVPNLFMLETVDSVK_.2|_AVNERVQQAVAR_.2|_VMVQINTSGEESK_.2|_AGSMSAELGVGC[+57]ALR_.2|_TFGENYVQELLEK_.2|_KLNIPADQVELSMGMSAD…
pat / cont	pat	cont	O94905	0.100243	0.100243	7.19539	1.07195	1.19531	0.845344	0.473793	O94905	ERLN2_HUMAN	Erlin-2	ERLIN2	O94905	Homo sapiens	cholesterol metabolic process,peptidyl-tyrosine phosphorylation,ER-associated ubiquitin-dependent protein catabolic process,SREBP signaling pathway,negative regulation of cholesterol biosynthetic process,negative regulation of fatty acid biosynthetic process	protein tyrosine kinase activity,protein binding,cholesterol binding,ubiquitin protein ligase binding	cytoplasm,endoplasmic reticulum,endoplasmic reticulum membrane,plasma membrane,integral component of membrane,protein complex,membrane raft,extracellular exosome	sp	1	1	uniprot_sprot_2015-08-28_HUMAN	>sp|O94905|ERLN2_HUMAN Erlin-2 OS=Homo sapiens GN=ERLIN2 PE=1 SV=1	3	22	37	_ISEIEDAAFLAR_.2|_LTPEYLQLMK_.2|_SVQTTLQTDEVK_.2|_SVQTTLQTDEVK_.3|_DIPNMFMDSAGSVSK_.2|_VTKPNIPEAIR_.3|_VTKPNIPEAIR_.2|_VAQVAEITYGQK_.3|_VAQVAEITYGQK_.2|_IEEGHIGVYYR_.3|_IEEGHIGVYYR_.2|_AKADAEC[+57]YTAMK_.3|_AKADAEC[+57]YTAMK_.2|_AKADAEC[+57]YTAM[+16]K_.2|_KISEIEDAAFLAR_.3|_KISEIEDAAFLAR_.2|_LKLTPEYLQLMK_.3|_LALQQDLTSMAPGLVIQAVR_.4|_LALQQDLTSM[+16]APGLVIQAVR_.3|_LALQQDLTSMAPGLVIQAVR_.3|_LALQQDLTSM…
pat / cont	pat	cont	O94915	-0.211355	0.211355	-13.6274	0.863726	1.0137	0.631292	0.399256	O94915	FRYL_HUMAN	Protein furry homolog-like	FRYL	O94915	Homo sapiens	cell morphogenesis,transcription, DNA-templated,regulation of transcription, DNA-templated,neuron projection development,actin filament reorganization		cell cortex,site of polarized growth	sp	1	2	uniprot_sprot_2015-08-28_HUMAN	>sp|O94915|FRYL_HUMAN Protein furry homolog-like OS=Homo sapiens GN=FRYL PE=1 SV=2	3	133	221	_KALDSILR_.2|_ELMVTSR_.2|_C[+57]NIAVILLTDLIIDHSVK_.2|_C[+57]NIAVILLTDLIIDHSVK_.3|_IFELLADAGVISHSASGGLDNETHFLNNTLLEYVDLTR_.4|_IFELLADAGVISHSASGGLDNETHFLNNTLLEYVDLTR_.5|_GEDLQFDQLISSMSSVAEHC[+57]LPSLLR_.3|_GEDLQFDQLISSMSSVAEHC[+57]LPSLLR_.4|_GEDLQFDQLISSM[+16]SSVAEHC[+57]LPSLLR_.3|_HVVSVFK_.2|_RHDEDEDDSLKDR_.4|_RHDEDEDDSLKDR_.3|_RHDEDEDDSLKDR_.2|_TVASVLLR_.2|_RPQLSQR_.2|_ELIEELHPIIK_.3|_ELIEELHPIIK…
pat / cont	pat	cont	O94925	0.969636	0.969636	95.8347	1.95835	0.864141	0.0156265	0.0723755	O94925	GLSK_HUMAN	Glutaminase kidney isoform, mitochondrial	GLS	O94925	Homo sapiens	suckling behavior,regulation of respiratory gaseous exchange by neurological system process,glutamate biosynthetic process,glutamine catabolic process,chemical synaptic transmission,cellular amino acid biosynthetic process,glutamate secretion,protein homotetramerization	glutaminase activity,protein binding	mitochondrion,mitochondrial matrix,cytosol	sp	1	1	uniprot_sprot_2015-08-28_HUMAN	>sp|O94925|GLSK_HUMAN Glutaminase kidney isoform, mitochondrial OS=Homo sapiens GN=GLS PE=1 SV=1	4	40	63	_QGLLPSLEDLLFYTIAEGQEKIPVHK_.4|_VADYIPQLAK_.2|_C[+57]VQSNIVLLTQAFR_.3|_C[+57]VQSNIVLLTQAFR_.2|_HSTGDTKVPFC[+57]LQSC[+57]VKPLK_.4|_GSTHPQPGVSPPAAPAAPGPK_.3|_GSTHPQPGVSPPAAPAAPGPK_.4|_GSTHPQPGVSPPAAPAAPGPK_.2|_YAIAVNDLGTEYVHR_.3|_YAIAVNDLGTEYVHR_.2|_FSPDLWGVSVC[+57]TVDGQR_.2|_FSPDLWGVSVC[+57]TVDGQR_.3|_QGVNNAEKFDYVMQFLNK_.3|_QGVNNAEKFDYVMQFLNK_.2|_DGPGETDAFGNSEGKELVASGENK_.3|_DGPGETDAFGNSEGK_.2|_MA…
pat / cont	pat	cont	O94973	1.69529	1.69529	223.841	3.23841	1.5989	0.0484161	0.120502	O94973	AP2A2_HUMAN	AP-2 complex subunit alpha-2	AP2A2	O94973	Homo sapiens	intracellular protein transport,microtubule-based movement,antigen processing and presentation of exogenous peptide antigen via MHC class II,negative regulation of epidermal growth factor receptor signaling pathway,ephrin receptor signaling pathway,regulation of defense response to virus by virus,Wnt signaling pathway, planar cell polarity pathway,clathrin-dependent endocytosis	molecular_function,lipid binding,protein transporter activity,protein kinase binding,clathrin adaptor activity	cytosol,plasma membrane,cytoplasmic, membrane-bounded vesicle,AP-2 adaptor complex,endocytic vesicle membrane,clathrin-coated endocytic vesicle membrane,endolysosome membrane	sp	1	2	uniprot_sprot_2015-08-28_HUMAN	>sp|O94973|AP2A2_HUMAN AP-2 complex subunit alpha-2 OS=Homo sapiens GN=AP2A2 PE=1 SV=2	3	39	61	_VLVAGDTMDSVK_.2|_M[+16]FIFYGNK_.2|_MFIFYGNK_.2|_FFQPTEMASQDFFQR_.3|_FFQPTEMASQDFFQR_.2|_THIETVINALKTER_.4|_THIETVINALKTER_.3|_THIETVINALK_.3|_THIETVINALK_.2|_AKHPMDTEVTK_.3|_AKHPM[+16]DTEVTK_.3|_AKHPMDTEVTK_.2|_KGPSTVTDLEDTK_.3|_KGPSTVTDLEDTK_.2|_TSVSLAVSR_.2|_GPSTVTDLEDTKR_.3|_GPSTVTDLEDTKR_.2|_SSPLIQFHLLHSK_.3|_SSPLIQFHLLHSK_.2|_LLQC[+57]YPPPDPAVR_.3|_LLQC[+57]YPPPDPAVR_.2|_GRLTEC[+57]LETILNK_…
pat / cont	pat	cont	O94979	-0.0412584	0.0412584	-2.81931	0.971807	0.899136	0.91488	0.491983	O94979	SC31A_HUMAN	Protein transport protein Sec31A	SEC31A	O94979	Homo sapiens	antigen processing and presentation of peptide antigen via MHC class I,ER to Golgi vesicle-mediated transport,protein transport,antigen processing and presentation of exogenous peptide antigen via MHC class II,IRE1-mediated unfolded protein response,COPII vesicle coating,response to calcium ion	protein binding,calcium-dependent protein binding	Golgi membrane,cytoplasm,endoplasmic reticulum,endoplasmic reticulum membrane,cytosol,ER to Golgi transport vesicle membrane,vesicle coat,COPII vesicle coat,ER to Golgi transport vesicle,intracellular membrane-bounded organelle,perinuclear region of cytoplasm,endoplasmic reticulum exit site	sp	1	3	uniprot_sprot_2015-08-28_HUMAN	>sp|O94979|SC31A_HUMAN Protein transport protein Sec31A OS=Homo sapiens GN=SEC31A PE=1 SV=3	3	51	78	_NVWSFLK_.2|_TTFEDLIQR_.2|_LITAVVMK_.2|_LVTFENVR_.2|_LIWGPYK_.2|_NPAVLSAASFDGR_.2|_EQTLSPTITSGLHNIAR_.3|_EQTLSPTITSGLHNIAR_.2|_QVQHILASASPSGR_.3|_QVQHILASASPSGR_.2|_TQPPEDISC[+57]IAWNR_.2|_EIVESC[+57]DLK_.2|_ATVWDLR_.2|_IDASQTEFEK_.2|_GILAIAWSMADPELLLSC[+57]GK_.3|_GILAIAWSM[+16]ADPELLLSC[+57]GK_.3|_IIAGDKEVVIAQNDKHTGPVR_.4|_ISVYSIMGGSTDGLR_.2|_ISVYSIM[+16]GGSTDGLR_.2|_SDQLQQAVQSQGFINYC[+57]QK_.3|…
pat / cont	pat	cont	O95071	1.83732	1.83732	257.346	3.57346	1.10983	0.045358	0.117397	O95071	UBR5_HUMAN	E3 ubiquitin-protein ligase UBR5	UBR5	O95071	Homo sapiens	protein polyubiquitination,DNA repair,ubiquitin-dependent protein catabolic process,cellular response to DNA damage stimulus,cell proliferation,positive regulation of protein import into nucleus, translocation,positive regulation of catenin import into nucleus,protein ubiquitination involved in ubiquitin-dependent protein catabolic process,progesterone receptor signaling pathway,positive regulati…	RNA binding,ubiquitin-protein transferase activity,protein binding,zinc ion binding,ubiquitin-ubiquitin ligase activity,ubiquitin binding	nucleus,nucleoplasm,cytoplasm,membrane	sp	1	2	uniprot_sprot_2015-08-28_HUMAN	>sp|O95071|UBR5_HUMAN E3 ubiquitin-protein ligase UBR5 OS=Homo sapiens GN=UBR5 PE=1 SV=2	2	67	83	_IVLLSANSIR_.2|_VNEEQWSLR_.2|_GLLDVLPK_.2|_NAQNPSLHHPR_.3|_PGPSAHDLAAQLK_.3|_IDELQVVK_.2|_LDC[+57]FTHC[+57]LIVK_.3|_LSLELFGR_.2|_FAQLALER_.2|_VLLLPLER_.2|_VDEAMELIIAHGR_.3|_TTNSSHANGAAQAPR_.3|_MLVVAEQPLHAMR_.3|_MLVVAEQPLHAMR_.2|_QLSIDTRPFRPASEGNPSDDPEPLPAHR_.6|_QLSIDTRPFRPASEGNPSDDPEPLPAHR_.5|_QLSIDTRPFRPASEGNPSDDPEPLPAHR_.4|_VTFKDEPGEGSGVAR_.3|_AAVIIMAVEK_.2|_YGSALASAGDPGHPNHPLHASQNSAR_.5|_YGSAL…
pat / cont	pat	cont	O95155	4.99382	4.99382	3086.33	31.8633	1.94434	0.171032	0.209361	O95155	UBE4B_HUMAN	Ubiquitin conjugation factor E4 B	UBE4B	O95155	Homo sapiens	protein polyubiquitination,ventricular trabecula myocardium morphogenesis,protein monoubiquitination,granzyme-mediated apoptotic signaling pathway,response to UV,ER-associated ubiquitin-dependent protein catabolic process,neuron projection development,protein ubiquitination involved in ubiquitin-dependent protein catabolic process,proteasome-mediated ubiquitin-dependent protein catabolic process,…	ATP binding,ligase activity,enzyme binding,ubiquitin-ubiquitin ligase activity,ATPase binding	ubiquitin ligase complex,nucleus,cytoplasm	sp	1	1	uniprot_sprot_2015-08-28_HUMAN	>sp|O95155|UBE4B_HUMAN Ubiquitin conjugation factor E4 B OS=Homo sapiens GN=UBE4B PE=1 SV=1	1	37	47	_LAAMLNFNLQQLC[+57]GPK_.3|_LAAM[+16]LNFNLQQLC[+57]GPK_.2|_LAAMLNFNLQQLC[+57]GPK_.2|_IKLETVDPTYIFHPR_.4|_IKLETVDPTYIFHPR_.3|_IKLETVDPTYIFHPR_.2|_ILHSILLNGETR_.3|_ILHSILLNGETR_.2|_HLLNSPTDPFNR_.3|_HLLNSPTDPFNR_.2|_FFEMIENHPLSTK_.3|_ITLPNDETR_.2|_LETVDPTYIFHPR_.3|_QSQLAQDER_.2|_VVSQSLQHYLELGR_.3|_VVSQSLQHYLELGR_.2|_ELFEEVISK_.2|_DRDVIFLSSLSAQFK_.3|_SLWQNIAHHGTFMEEFNSGK_.4|_SLWQNIAHHGTFMEEFNSGK_.3|_S…
pat / cont	pat	cont	O95159	1.2382	1.2382	135.904	2.35904	0.205801	0.0744789	0.147562	O95159	ZFPL1_HUMAN	Zinc finger protein-like 1	ZFPL1	O95159	Homo sapiens	regulation of transcription, DNA-templated,vesicle-mediated transport	DNA binding,zinc ion binding	nucleus,Golgi apparatus,integral component of membrane	sp	1	2	uniprot_sprot_2015-08-28_HUMAN	>sp|O95159|ZFPL1_HUMAN Zinc finger protein-like 1 OS=Homo sapiens GN=ZFPL1 PE=1 SV=2	1	10	15	_LC[+57]NIPLASR_.2|_VNVC[+57]EHC[+57]LVANHAK_.4|_VNVC[+57]EHC[+57]LVANHAK_.3|_VNVC[+57]EHC[+57]LVANHAK_.2|_VTNLFC[+57]FEHR_.3|_VTNLFC[+57]FEHR_.2|_LATVNWAR_.2|_DDDRTPGLHGDC[+57]DDDKYR_.4|_TPGLHGDC[+57]DDDKYR_.3|_DDDRTPGLHGDC[+57]DDDK_.3|_LVC[+57]YDLFHWAC[+57]LNER_.3|_LVC[+57]YDLFHWAC[+57]LNER_.2|_NTAPAGYQC[+57]PSC[+57]NGPIFPPTNLAGPVASALR_.4|_NTAPAGYQC[+57]PSC[+57]NGPIFPPTNLAGPVASALR_.3|_C[+57]IVQ…
pat / cont	pat	cont	O95168	1.32975	1.32975	151.359	2.51359	2.1201	0.185054	0.217037	O95168	NDUB4_HUMAN	NADH dehydrogenase [ubiquinone] 1 beta subcomplex subunit 4	NDUFB4	O95168	Homo sapiens	mitochondrial electron transport, NADH to ubiquinone,response to oxidative stress,mitochondrial respiratory chain complex I assembly	NADH dehydrogenase (ubiquinone) activity	nucleoplasm,mitochondrion,mitochondrial inner membrane,mitochondrial respiratory chain complex I,integral component of membrane,nuclear membrane,extracellular exosome	sp	1	3	uniprot_sprot_2015-08-28_HUMAN	>sp|O95168|NDUB4_HUMAN NADH dehydrogenase [ubiquinone] 1 beta subcomplex subunit 4 OS=Homo sapiens GN=NDUFB4 PE=1 SV=3	3	7	10	_TINVYPNFRPTPK_.3|_GLIENPALLR_.2|_EYLLQYNDPNRR_.3|_EYLLQYNDPNRR_.2|_REYLLQYNDPNRR_.4|_REYLLQYNDPNRR_.3|_TLPETLDPAEYNISPETR_.3|_TLPETLDPAEYNISPETR_.2|_EYLLQYNDPNR_.2|_TLPETLDPAEYNISPETRR_.3
pat / cont	pat	cont	O95169	1.70413	1.70413	225.833	3.25833	1.89477	0.169888	0.209361	O95169	NDUB8_HUMAN	NADH dehydrogenase [ubiquinone] 1 beta subcomplex subunit 8, mitochondrial	NDUFB8	O95169	Homo sapiens	mitochondrial electron transport, NADH to ubiquinone,mitochondrial respiratory chain complex I assembly	NADH dehydrogenase (ubiquinone) activity	mitochondrial inner membrane,mitochondrial respiratory chain complex I,endoplasmic reticulum,integral component of membrane	sp	1	1	uniprot_sprot_2015-08-28_HUMAN	>sp|O95169|NDUB8_HUMAN NADH dehydrogenase [ubiquinone] 1 beta subcomplex subunit 8, mitochondrial OS=Homo sapiens GN=NDUFB8 PE=1 SV=1	2	7	8	_DMFPGPYPR_.2|_QYPYNNLYLER_.2|_LNWGEPMHWHLDMYNR_.4|_GGDPSKEPER_.2|_SQHERDPWYSWDQPGLR_.4|_SQHERDPWYSWDQPGLR_.3|_GGDPSKEPERVVHYEI_.3|_DPWYSWDQPGLR_.2
pat / cont	pat	cont	O95178	1.69683	1.69683	224.188	3.24188	1.25044	0.305816	0.272976	O95178	NDUB2_HUMAN	NADH dehydrogenase [ubiquinone] 1 beta subcomplex subunit 2, mitochondrial	NDUFB2	O95178	Homo sapiens	mitochondrial electron transport, NADH to ubiquinone,mitochondrial respiratory chain complex I assembly	NADH dehydrogenase (ubiquinone) activity	mitochondrial inner membrane,mitochondrial respiratory chain complex I	sp	1	1	uniprot_sprot_2015-08-28_HUMAN	>sp|O95178|NDUB2_HUMAN NADH dehydrogenase [ubiquinone] 1 beta subcomplex subunit 2, mitochondrial OS=Homo sapiens GN=NDUFB2 PE=1 SV=1	1	1	1	_YRQFPQLTR_.3
pat / cont	pat	cont	O95182	0.994125	0.994125	99.1872	1.99187	1.11186	0.171696	0.209361	O95182	NDUA7_HUMAN	NADH dehydrogenase [ubiquinone] 1 alpha subcomplex subunit 7	NDUFA7	O95182	Homo sapiens	mitochondrial electron transport, NADH to ubiquinone,mitochondrial translation,mitochondrial respiratory chain complex I assembly	structural constituent of ribosome,NADH dehydrogenase (ubiquinone) activity	mitochondrion,mitochondrial inner membrane,mitochondrial respiratory chain complex I,mitochondrial ribosome	sp	1	3	uniprot_sprot_2015-08-28_HUMAN	>sp|O95182|NDUA7_HUMAN NADH dehydrogenase [ubiquinone] 1 alpha subcomplex subunit 7 OS=Homo sapiens GN=NDUFA7 PE=1 SV=3	2	10	12	_ALVSGKPAESSAVAATEK_.3|_ALVSGKPAESSAVAATEK_.2|_LSNNYYC[+57]TR_.2|_NWASGHDLQGK_.3|_NWASGHDLQGK_.2|_AVTPAPPIK_.2|_ALVSGKPAESSAVAATEKK_.4|_LRNWASGHDLQGK_.3|_PAESSAVAATEK_.2|_WELSSDQPYL_.2|_ESVPPSIIMSSQK_.2|_RWELSSDQPYL_.2
pat / cont	pat	cont	O95197	1.50655	1.50655	184.13	2.8413	1.28546	0.345602	0.28847	O95197	RTN3_HUMAN	Reticulon-3	RTN3	O95197	Homo sapiens	apoptotic process,chemical synaptic transmission,viral process,vesicle-mediated transport,endoplasmic reticulum tubular network organization,endoplasmic reticulum tubular network assembly	protein binding	Golgi membrane,extracellular space,endoplasmic reticulum,endoplasmic reticulum membrane,plasma membrane,endomembrane system,integral component of membrane,extracellular exosome	sp	1	2	uniprot_sprot_2015-08-28_HUMAN	>sp|O95197|RTN3_HUMAN Reticulon-3 OS=Homo sapiens GN=RTN3 PE=1 SV=2	1	4	5	_TQIDHYVGIAR_.3|_TQIDHYVGIAR_.2|_SVIQAVQK_.2|_LFLVEDLVDSLK_.2|_SIVEKIQAKLPGIAK_.2
pat / cont	pat	cont	O95202	0.957633	0.957633	94.2121	1.94212	0.427254	0.19455	0.222963	O95202	LETM1_HUMAN	LETM1 and EF-hand domain-containing protein 1, mitochondrial	LETM1	O95202	Homo sapiens	cellular metal ion homeostasis,cristae formation	calcium ion binding,protein binding,ribosome binding	mitochondrion,mitochondrial inner membrane,integral component of membrane	sp	1	1	uniprot_sprot_2015-08-28_HUMAN	>sp|O95202|LETM1_HUMAN LETM1 and EF-hand domain-containing protein 1, mitochondrial OS=Homo sapiens GN=LETM1 PE=1 SV=1	1	43	58	_AMYLPDTLSPADQLK_.2|_AM[+16]YLPDTLSPADQLK_.2|_VLDELKHYYHGFR_.4|_ALGVTEDR_.2|_LLWIDTK_.2|_IRETGERPSNEEIMR_.4|_IRETGERPSNEEIMR_.3|_LIAEEGVDSLNVK_.3|_LIAEEGVDSLNVK_.2|_GSATKDFSVFFQK_.3|_GSATKDFSVFFQK_.2|_RSEVAKDFEPER_.3|_KLEEGGPVYSPPAEVVVKK_.4|_KLEEGGPVYSPPAEVVVKK_.3|_VAEVEGEQVDNKAK_.3|_AKLEATLQEEAAIQQEHR_.4|_AKLEATLQEEAAIQQEHR_.3|_ETGERPSNEEIMR_.3|_LTSLAAALDENKDGK_.3|_DTAPVLEGLK_.2|_LLELQSIGTNNFLR_…
pat / cont	pat	cont	O95292	1.48774	1.48774	180.45	2.8045	2.40615	0.304215	0.272976	O95292	VAPB_HUMAN	Vesicle-associated membrane protein-associated protein B/C	VAPB	O95292	Homo sapiens	cellular calcium ion homeostasis,ER to Golgi vesicle-mediated transport,activation of signaling protein activity involved in unfolded protein response,endoplasmic reticulum organization,modulation by virus of host morphology or physiology,sphingolipid biosynthetic process,endoplasmic reticulum unfolded protein response,positive regulation of viral genome replication,COPII-coated vesicle budding,c…	protein binding,microtubule binding,enzyme binding,FFAT motif binding,protein homodimerization activity,protein heterodimerization activity,beta-tubulin binding,cadherin binding involved in cell-cell adhesion	Golgi membrane,cytoplasm,endoplasmic reticulum,endoplasmic reticulum membrane,Golgi apparatus,cell-cell adherens junction,integral component of membrane,endoplasmic reticulum exit site	sp	1	3	uniprot_sprot_2015-08-28_HUMAN	>sp|O95292|VAPB_HUMAN Vesicle-associated membrane protein-associated protein B/C OS=Homo sapiens GN=VAPB PE=1 SV=3	2	14	19	_VEQVLSLEPQHELK_.3|_VEQVLSLEPQHELK_.2|_FRGPFTDVVTTNLK_.3|_FRGPFTDVVTTNLK_.2|_SLSSSLDDTEVKK_.3|_SLSSSLDDTEVKK_.2|_RLQGEVQR_.2|_TVQSNSPISALAPTGK_.3|_TVQSNSPISALAPTGK_.2|_IISTTASKTETPIVSK_.3|_C[+57]VFELPAENDKPHDVEINK_.4|_C[+57]VFELPAENDKPHDVEINK_.3|_KTVQSNSPISALAPTGK_.3|_LRC[+57]VFELPAENDKPHDVEINK_.4|_EAKPEDLMDSK_.2|_GPFTDVVTTNLK_.2|_HKFMVQSMFAPTDTSDMEAVWK_.4|_SLSSSLDDTEVK_.2|_FMVQSMFAPTDTSDMEAVWK_.2
pat / cont	pat	cont	O95295	2.38146	2.38146	421.062	5.21062	4.18512	0.568615	0.376068	O95295	SNAPN_HUMAN	SNARE-associated protein Snapin	SNAPIN	O95295	Homo sapiens	intracellular protein transport,lysosomal lumen acidification,neurotransmitter secretion,anterograde axonal transport,retrograde axonal transport,endosome to lysosome transport,negative regulation of neuron projection development,viral process,synaptic vesicle exocytosis,synaptic vesicle maturation,neuron projection development,synaptic vesicle fusion to presynaptic active zone membrane,lysosome …	SNARE binding,protein binding	Golgi membrane,nucleolus,lysosomal membrane,Golgi apparatus,synaptic vesicle,cell junction,secretory granule,synaptic vesicle membrane,BLOC-1 complex,synapse,perinuclear region of cytoplasm,BORC complex,axon cytoplasm	sp	1	1	uniprot_sprot_2015-08-28_HUMAN	>sp|O95295|SNAPN_HUMAN SNARE-associated protein Snapin OS=Homo sapiens GN=SNAPIN PE=1 SV=1	1	5	7	_DLFAEGLLEFLRPAVQQLDSHVHAVR_.5|_DLFAEGLLEFLRPAVQQLDSHVHAVR_.4|_VVLVNNILQNAQER_.3|_VVLVNNILQNAQER_.2|_VALDLDPYVK_.2|_EQIDNLATELC[+57]R_.2|_AMLDSGIYPPGSPGK_.2
pat / cont	pat	cont	O95299	0.529821	0.529821	44.375	1.44375	0.369589	0.0170743	0.0762157	O95299	NDUAA_HUMAN	NADH dehydrogenase [ubiquinone] 1 alpha subcomplex subunit 10, mitochondrial	NDUFA10	O95299	Homo sapiens	mitochondrial electron transport, NADH to ubiquinone,mitochondrial respiratory chain complex I assembly,response to drug	NADH dehydrogenase (ubiquinone) activity	mitochondrial inner membrane,mitochondrial respiratory chain complex I,mitochondrial matrix,myelin sheath	sp	1	1	uniprot_sprot_2015-08-28_HUMAN	>sp|O95299|NDUAA_HUMAN NADH dehydrogenase [ubiquinone] 1 alpha subcomplex subunit 10, mitochondrial OS=Homo sapiens GN=NDUFA10 PE=1 SV=1	3	22	30	_C[+57]EVLQYSAR_.2|_VITVDGNIC[+57]TGK_.2|_TFLPEMSEK_.2|_TFLPEM[+16]SEK_.2|_QC[+57]VDHYNEVK_.3|_QC[+57]VDHYNEVK_.2|_YGMWHFLLGDK_.3|_YGM[+16]WHFLLGDK_.3|_YGMWHFLLGDK_.2|_SRVITVDGNIC[+57]TGK_.3|_VVEDIEYLK_.2|_LQSWLYSSR_.2|_ITSAYLQDIENAYKK_.3|_ITSAYLQDIENAYKK_.2|_LLQYSDALEHLLTTGQGVVLER_.4|_LLQYSDALEHLLTTGQGVVLER_.3|_KVVEDIEYLK_.2|_HFPEAGIHYPDSTTGDGK_.3|_YSPGYNTEVGDK_.2|_YSPGYNTEVGDKWIWLK_.3|_HFPEAGIH…
pat / cont	pat	cont	O95302	2.21568	2.21568	364.501	4.64501	1.12135	0.00471503	0.0413863	O95302	FKBP9_HUMAN	Peptidyl-prolyl cis-trans isomerase FKBP9	FKBP9	O95302	Homo sapiens	protein peptidyl-prolyl isomerization,protein folding,chaperone-mediated protein folding	peptidyl-prolyl cis-trans isomerase activity,calcium ion binding,FK506 binding	endoplasmic reticulum,endoplasmic reticulum membrane	sp	1	2	uniprot_sprot_2015-08-28_HUMAN	>sp|O95302|FKBP9_HUMAN Peptidyl-prolyl cis-trans isomerase FKBP9 OS=Homo sapiens GN=FKBP9 PE=1 SV=2	3	24	29	_FVPDEC[+57]PR_.2|_TIQVSDFVR_.2|_ISQSGDFLR_.2|_LAPGFDAELIVK_.2|_GLLGMC[+57]VGEK_.2|_GLLGM[+16]C[+57]VGEK_.2|_VTAEEFK_.2|_NGDGKVTAEEFK_.3|_FDSSYDR_.2|_YHYVGTFPDGQK_.3|_YHYVGTFPDGQK_.2|_VVPENC[+57]ER_.2|_IVVPPHLGYGEEGR_.3|_NMFTNQDR_.2|_DSTFNVFVGK_.2|_RFVPDEC[+57]PR_.2|_RIITIPPFLAYGEDGDGK_.3|_RIITIPPFLAYGEDGDGK_.2|_FDSSYDRDSTFNVFVGK_.3|_GQLITGMDQALVGMC[+57]VNER_.3|_GQLITGMDQALVGMC[+57]VNER_.2|_GKLAP…
pat / cont	pat	cont	O95319	1.9355	1.9355	282.511	3.82511	2.12298	0.419968	0.315939	O95319	CELF2_HUMAN	CUGBP Elav-like family member 2	CELF2	O95319	Homo sapiens	RNA processing,mRNA processing,regulation of heart contraction	nucleotide binding,RNA binding,poly(A) RNA binding	nucleus,cytoplasm	sp	1	1	uniprot_sprot_2015-08-28_HUMAN	>sp|O95319|CELF2_HUMAN CUGBP Elav-like family member 2 OS=Homo sapiens GN=CELF2 PE=1 SV=1	1	12	20	_MFVGQIPR_.2|_TLPGMHHPIQMKPADSEK_.5|_TLPGMHHPIQMKPADSEK_.4|_TLPGMHHPIQMKPADSEK_.3|_AMAQNAIK_.2|_AALEAQNALHNIK_.3|_AALEAQNALHNIK_.2|_C[+57]NENDIR_.2|_KAALEAQNALHNIK_.3|_GC[+57]AFVTFSTR_.2|_ELFEPYGAVYQINVLR_.3|_ELFEPYGAVYQINVLR_.2|_VFIDKQTNLSK_.2|_AM[+16]HQSQTMEGC[+57]SSPIVVK_.3|_AMHQSQTM[+16]EGC[+57]SSPIVVK_.3|_AMHQSQTMEGC[+57]SSPIVVK_.3|_AMHQSQTMEGC[+57]SSPIVVK_.2|_ELKELFEPYGAVYQINVLR_.3|_VMFSPFG…
pat / cont	pat	cont	O95336	1.56249	1.56249	195.364	2.95364	3.98471	0.304036	0.272976	O95336	6PGL_HUMAN	6-phosphogluconolactonase	PGLS	O95336	Homo sapiens	carbohydrate metabolic process,pentose-phosphate shunt	6-phosphogluconolactonase activity	cytosol,extracellular exosome	sp	1	2	uniprot_sprot_2015-08-28_HUMAN	>sp|O95336|6PGL_HUMAN 6-phosphogluconolactonase OS=Homo sapiens GN=PGLS PE=1 SV=2	4	19	31	_ELPAAVAPAGPASLAR_.2|_ELPAAVAPAGPASLAR_.3|_LLTVPFEK_.2|_WTLGFC[+57]DER_.2|_ILEDQEENPLPAALVQPHTGK_.3|_ILEDQEENPLPAALVQPHTGK_.4|_IVAPISDSPKPPPQR_.3|_TVIFVATGEGK_.2|_LC[+57]WFLDEAAAR_.2|_QAFQGDSIPVFDLLILGVGPDGHTC[+57]SLFPDHPLLQER_.4|_LVPFDHAESTYGLYR_.3|_LVPFDHAESTYGLYR_.2|_VTLTLPVLNAAR_.2|_VTLTLPVLNAAR_.3|_LPIPESQVITINPELPVEEAAEDYAK_.3|_LPIPESQVITINPELPVEEAAEDYAK_.4|_EKIVAPISDSPKPPPQR_.4|_EKIVAPISDS…
pat / cont	pat	cont	O95340	0.367617	0.367617	29.022	1.29022	2.37409	0.674605	0.411771	O95340	PAPS2_HUMAN	Bifunctional 3'-phosphoadenosine 5'-phosphosulfate synthase 2	PAPSS2	O95340	Homo sapiens	sulfate assimilation,skeletal system development,blood coagulation,phosphorylation,3'-phosphoadenosine 5'-phosphosulfate biosynthetic process,bone development	adenylylsulfate kinase activity,sulfate adenylyltransferase (ATP) activity,ATP binding,nucleotidyltransferase activity	cytosol	sp	1	2	uniprot_sprot_2015-08-28_HUMAN	>sp|O95340|PAPS2_HUMAN Bifunctional 3'-phosphoadenosine 5'-phosphosulfate synthase 2 OS=Homo sapiens GN=PAPSS2 PE=1 SV=2	4	34	55	_GFTGIDSDYEKPETPER_.3|_VLTDYYR_.2|_VLSMAPGLTSVEIIPFR_.3|_VLSMAPGLTSVEIIPFR_.2|_VLSM[+16]APGLTSVEIIPFR_.2|_NPVHNGHALLMQDTR_.4|_NPVHNGHALLM[+16]QDTR_.3|_NPVHNGHALLMQDTR_.3|_DPAGMPHPETKK_.3|_DPAGMPHPETKK_.2|_HNEFDFISGTR_.3|_HNEFDFISGTR_.2|_DIHELFVPENK_.3|_DIHELFVPENK_.2|_GC[+57]TVWLTGLSGAGK_.3|_IRWNDGLDQYR_.3|_IRWNDGLDQYR_.2|_LDHVRAEAETLPSLSITK_.4|_LDHVRAEAETLPSLSITK_.3|_QHAAVLEEGVLDPK_.3|_QHAAVLEEG…
pat / cont	pat	cont	O95352	-2.30942	2.30942	-79.8259	0.201741	2.51897	0.418242	0.315538	O95352	ATG7_HUMAN	Ubiquitin-like modifier-activating enzyme ATG7	ATG7	O95352	Homo sapiens	cellular protein modification process,protein lipidation,C-terminal protein lipidation,autophagy,cellular response to nitrogen starvation,cellular response to starvation,positive regulation of autophagy,protein transport,macroautophagy,positive regulation of macroautophagy,protein ubiquitination,positive regulation of protein modification process,piecemeal microautophagy of nucleus,suppression by…	ubiquitin activating enzyme activity,protein binding,transcription factor binding,Atg12 activating enzyme activity,Atg8 activating enzyme activity,protein homodimerization activity	pre-autophagosomal structure,cytoplasm,cytosol,axoneme	sp	1	1	uniprot_sprot_2015-08-28_HUMAN	>sp|O95352|ATG7_HUMAN Ubiquitin-like modifier-activating enzyme ATG7 OS=Homo sapiens GN=ATG7 PE=1 SV=1	1	26	32	_QIEALEC[+57]AYDNLC[+57]QTEGVTALPYFLIK_.3|_DVAHSIIFEVK_.3|_DVAHSIIFEVK_.2|_FLLLTFADLKK_.3|_RLAESSVDLNLK_.3|_HITFVDNAK_.2|_WLPAVIAASK_.2|_LLLEQAANEIWESIK_.3|_LLLEQAANEIWESIK_.2|_FLLLTFADLK_.2|_LAESSVDLNLK_.2|_MNEPPTSLGLVPHQIR_.3|_LQFAPFSSALDVGFWHELTQK_.4|_LQFAPFSSALDVGFWHELTQK_.3|_QPLYEFEDC[+57]LGGGKPK_.3|_KLLLEQAANEIWESIK_.3|_HYSDFFQGQR_.2|_GFNMSIPMPGHPVNFSSVTLEQAR_.4|_GFNMSIPMPGHPVNFSSVTLEQAR_.3…
pat / cont	pat	cont	O95361;Q309B1	0.219267	0.219267	16.4142	1.16414	0.0268714	0.0550299	0.128891	O95361;Q309B1	TRI16_HUMAN;TR16L_HUMAN	Tripartite motif-containing protein 16;Tripartite motif-containing protein 16-like protein	TRIM16;TRIM16L	O95361;Q309B1	Homo sapiens	response to retinoic acid,histone H3 acetylation,histone H4 acetylation,positive regulation of keratinocyte differentiation,positive regulation of transcription, DNA-templated,response to organophosphorus,positive regulation of retinoic acid receptor signaling pathway,positive regulation of interleukin-1 beta secretion,response to growth hormone;	DNA binding,protein binding,zinc ion binding,interleukin-1 binding,NACHT domain binding;	cytoplasm,PML body;cytoplasm	sp	1;2	3	uniprot_sprot_2015-08-28_HUMAN	>sp|O95361|TRI16_HUMAN Tripartite motif-containing protein 16 OS=Homo sapiens GN=TRIM16 PE=1 SV=3;>sp|Q309B1|TR16L_HUMAN Tripartite motif-containing protein 16-like protein OS=Homo sapiens GN=TRIM16L PE=2 SV=3	1	1	1	_YWTSKPEPSTR_.3
pat / cont	pat	cont	O95373	-0.843779	0.843779	-44.2818	0.557182	0.963934	0.0848694	0.155363	O95373	IPO7_HUMAN	Importin-7	IPO7	O95373	Homo sapiens	protein import into nucleus,signal transduction,viral process,innate immune response,regulation of catalytic activity	transporter activity,protein binding,Ran GTPase binding,protein transporter activity,GTPase regulator activity,histone binding,SMAD binding	nuclear pore,nucleoplasm,cytoplasm,cytosol,membrane	sp	1	1	uniprot_sprot_2015-08-28_HUMAN	>sp|O95373|IPO7_HUMAN Importin-7 OS=Homo sapiens GN=IPO7 PE=1 SV=1	3	44	79	_AIFQTIQNR_.2|_LLEVIILQC[+57]K_.2|_EYNEFAEVFLK_.2|_ETENDDLTNVIQK_.2|_ETENDDLTNVIQK_.3|_AFAVGVQQVLLK_.3|_AFAVGVQQVLLK_.2|_GTMDPALR_.2|_GTM[+16]DPALR_.2|_KVLTGVAGEDAEC[+57]HAAK_.4|_KVLTGVAGEDAEC[+57]HAAK_.3|_KVLTGVAGEDAEC[+57]HAAK_.2|_DGALHMIGSLAEILLKK_.4|_DGALHMIGSLAEILLKK_.3|_DGALHM[+16]IGSLAEILLKK_.3|_DGALHMIGSLAEILLKK_.2|_QLQDIATLADQR_.3|_QLQDIATLADQR_.2|_YGSPGNVSK_.2|_C[+57]LIDDREMPVK_.3|_SPLV…
pat / cont	pat	cont	O95394	2.81319	2.81319	602.838	7.02838	2.56598	0.0435336	0.115341	O95394	AGM1_HUMAN	Phosphoacetylglucosamine mutase	PGM3	O95394	Homo sapiens	carbohydrate metabolic process,glucosamine metabolic process,UDP-N-acetylglucosamine biosynthetic process,protein N-linked glycosylation,protein O-linked glycosylation,spermatogenesis,glucose 1-phosphate metabolic process,hemopoiesis	magnesium ion binding,phosphoacetylglucosamine mutase activity,phosphoglucomutase activity	cellular_component,cytosol	sp	1	1	uniprot_sprot_2015-08-28_HUMAN	>sp|O95394|AGM1_HUMAN Phosphoacetylglucosamine mutase OS=Homo sapiens GN=PGM3 PE=1 SV=1	3	32	47	_YSALHAKPNGLILQYGTAGFR_.4|_AFVRPSGTEDVVR_.3|_AFVRPSGTEDVVR_.2|_MGLLAVLR_.2|_VDC[+57]ANGIGALK_.2|_AFVELTK_.2|_AFVELTK_.1|_GLTVQQWDALYTDLPNR_.3|_GLTVQQWDALYTDLPNR_.2|_AEHLDHVMFR_.3|_AEHLDHVM[+16]FR_.3|_AEHLDHVMFR_.2|_LNHLC[+57]GADFVK_.3|_LNHLC[+57]GADFVK_.2|_YLEEVMK_.2|_SHQKPPQGMEIK_.3|_VLIDISEK_.2|_PSGTEDVVR_.2|_SLKVDC[+57]ANGIGALK_.3|_GKLNHLC[+57]GADFVK_.3|_VISTTDAER_.2|_QSAEQLEDK_.2|_ATIEGYYQK_.…
pat / cont	pat	cont	O95399	0.108294	0.108294	7.79528	1.07795	0.18222	0.555043	0.371414	O95399	UTS2_HUMAN	Urotensin-2	UTS2	O95399	Homo sapiens	response to hypoxia,negative regulation of glomerular filtration,muscle contraction,positive regulation of cytosolic calcium ion concentration,chemical synaptic transmission,regulation of blood pressure,negative regulation of heart rate,positive regulation of heart rate,positive regulation of fibroblast migration,positive regulation of circadian sleep/wake cycle, wakefulness,positive regulation o…	receptor binding,hormone activity	extracellular region,extracellular space,cell	sp	1	1	uniprot_sprot_2015-08-28_HUMAN	>sp|O95399|UTS2_HUMAN Urotensin-2 OS=Homo sapiens GN=UTS2 PE=1 SV=1	1	1	1	_LTPEELER_.2
pat / cont	pat	cont	O95433	1.64849	1.64849	213.506	3.13506	2.38557	0.151301	0.19809	O95433	AHSA1_HUMAN	Activator of 90 kDa heat shock protein ATPase homolog 1	AHSA1	O95433	Homo sapiens	response to stress,positive regulation of ATPase activity,cell-cell adhesion	ATPase activator activity,protein binding,chaperone binding,cadherin binding involved in cell-cell adhesion	cytoplasm,endoplasmic reticulum,cytosol,cell-cell adherens junction,extracellular exosome	sp	1	1	uniprot_sprot_2015-08-28_HUMAN	>sp|O95433|AHSA1_HUMAN Activator of 90 kDa heat shock protein ATPase homolog 1 OS=Homo sapiens GN=AHSA1 PE=1 SV=1	3	31	43	_GIPAPEEERTR_.3|_YYFEGIK_.2|_ETFLTSPEELYR_.2|_ETFLTSPEELYR_.3|_LDGEASINNRK_.3|_LDGEASINNRK_.2|_WGEGDPR_.2|_LNWTGTSK_.2|_C[+57]EVTEVSK_.2|_TQARPVGVK_.2|_GIPAPEEER_.2|_DASNWSTDK_.2|_C[+57]EVTEVSKLDGEASINNRK_.4|_LDGEASINNR_.2|_ADATNVNNWHWTER_.3|_ADATNVNNWHWTER_.2|_EAMGIYISTLK_.2|_EAM[+16]GIYISTLK_.2|_VFTTQELVQAFTHAPATLEADR_.4|_VFTTQELVQAFTHAPATLEADR_.3|_ITLKETFLTSPEELYR_.3|_ITLKETFLTSPEELYR_.2|_NGET…
pat / cont	pat	cont	O95453	-1.23731	1.23731	-57.5836	0.424164	0.0578952	0.0210558	0.0855786	O95453	PARN_HUMAN	Poly(A)-specific ribonuclease PARN	PARN	O95453	Homo sapiens	nuclear-transcribed mRNA catabolic process, nonsense-mediated decay,nuclear-transcribed mRNA poly(A) tail shortening,female gamete generation,RNA modification,regulation of mRNA stability,RNA phosphodiester bond hydrolysis, exonucleolytic	nucleotide binding,mRNA 3'-UTR binding,nuclease activity,poly(A)-specific ribonuclease activity,protein binding,protein kinase binding,cation binding,poly(A) RNA binding,metal ion binding	nucleus,nucleolus,cytoplasm,cytosol	sp	1	1	uniprot_sprot_2015-08-28_HUMAN	>sp|O95453|PARN_HUMAN Poly(A)-specific ribonuclease PARN OS=Homo sapiens GN=PARN PE=1 SV=1	1	25	27	_LMASTQPFK_.2|_GIHVETLETEK_.3|_GIHVETLETEK_.2|_C[+57]PVTIPEDQKK_.3|_GIHVETLETEKK_.3|_FIDQVVEK_.2|_ELSPAGSISK_.2|_LIEPFFNK_.2|_VIHAIANSGK_.2|_KFIDQVVEK_.2|_RLNPQC[+57]IPYTLQNHYYR_.4|_RLNPQC[+57]IPYTLQNHYYR_.3|_SFNFYVFPK_.2|_LIYQTLSWK_.2|_HAKEQEELNDAVGFSR_.3|_IQTYAEYMGR_.2|_NNSFTAPSTVGK_.2|_IEDLLQSEENK_.2|_LNPQC[+57]IPYTLQNHYYR_.3|_NLDLEPC[+57]TGFQR_.2|_DIINNTSLAELEK_.2|_NGIPYLNQEEER_.2|_NSPATLFEVP…
pat / cont	pat	cont	O95487	-1.29509	1.29509	-59.2488	0.407512	2.46448	0.593126	0.384761	O95487	SC24B_HUMAN	Protein transport protein Sec24B	SEC24B	O95487	Homo sapiens	neural tube closure,antigen processing and presentation of peptide antigen via MHC class I,outflow tract morphogenesis,intracellular protein transport,ER to Golgi vesicle-mediated transport,vesicle-mediated transport,antigen processing and presentation of exogenous peptide antigen via MHC class II,cochlear nucleus development,aorta morphogenesis,COPII vesicle coating,auditory receptor cell stereo…	transporter activity,protein binding,zinc ion binding	Golgi membrane,endoplasmic reticulum membrane,cytosol,ER to Golgi transport vesicle membrane,membrane,COPII vesicle coat,perinuclear region of cytoplasm	sp	1	2	uniprot_sprot_2015-08-28_HUMAN	>sp|O95487|SC24B_HUMAN Protein transport protein Sec24B OS=Homo sapiens GN=SEC24B PE=1 SV=2	1	30	44	_LALDC[+57]SGQQTAVDLFLLSSQYSDLASLAC[+57]MSK_.3|_GLSMHTFHGNFFVR_.4|_IDRLTDEGAVHVNDR_.4|_LPLGLLLHPFR_.3|_LTDEGAVHVNDR_.3|_LTDEGAVHVNDR_.2|_IGFEAVMR_.2|_SFITWLR_.2|_AEFFQHLIEDR_.3|_AEFFQHLIEDR_.2|_VVQHLGPATDFYK_.3|_VVQHLGPATDFYK_.2|_SVSSSLSDAR_.2|_ETHSALGPALQAAFK_.3|_ETHSALGPALQAAFK_.2|_DSRPLSPILHIVKDESPAK_.4|_DSRPLSPILHIVKDESPAK_.3|_TYINPFVSFIDQR_.3|_TYINPFVSFIDQR_.2|_MTHLPELDTLSSER_.3|_LNC[+57]SPD…
pat / cont	pat	cont	O95544	0.0277343	0.0277343	1.94099	1.01941	0.17537	0.859922	0.477855	O95544	NADK_HUMAN	NAD kinase	NADK	O95544	Homo sapiens	NADP biosynthetic process,phosphorylation,NAD metabolic process,ATP metabolic process	NAD+ kinase activity,protein binding,ATP binding,metal ion binding	cytosol	sp	1	1	uniprot_sprot_2015-08-28_HUMAN	>sp|O95544|NADK_HUMAN NAD kinase OS=Homo sapiens GN=NADK PE=1 SV=1	1	18	29	_DPVSDWFESLAQC[+57]LHWNVR_.2|_DPVSDWFESLAQC[+57]LHWNVR_.3|_IMLSPEAR_.2|_SLHGPC[+57]PVTTFGPK_.3|_SLHGPC[+57]PVTTFGPK_.2|_DASLLQPFK_.2|_SLSASPALGSTK_.2|_NTAWVSFDGR_.2|_VLEDPAIASDESFGAVK_.3|_VLEDPAIASDESFGAVK_.2|_QAMQYQVLNEVVIDR_.3|_QAM[+16]QYQVLNEVVIDR_.2|_QAMQYQVLNEVVIDR_.2|_VLEDPAIASDESFGAVKK_.3|_NTAWVSFDGRK_.2|_ELC[+57]THLMEENMIVYVEK_.3|_ELC[+57]THLMEENMIVYVEK_.2|_HGDSISITTSC[+57]YPLPSIC[+57]VR_…
pat / cont	pat	cont	O95563	3.76027	3.76027	1255.05	13.5505	0.331921	0.0396842	0.110864	O95563	MPC2_HUMAN	Mitochondrial pyruvate carrier 2	MPC2	O95563	Homo sapiens	positive regulation of insulin secretion involved in cellular response to glucose stimulus,mitochondrial acetyl-CoA biosynthetic process from pyruvate,mitochondrial pyruvate transmembrane transport	pyruvate transmembrane transporter activity	nucleus,mitochondrion,mitochondrial inner membrane,integral component of membrane	sp	1	1	uniprot_sprot_2015-08-28_HUMAN	>sp|O95563|MPC2_HUMAN Mitochondrial pyruvate carrier 2 OS=Homo sapiens GN=MPC2 PE=1 SV=1	1	7	8	_TVFFWAPIMK_.2|_TVFFWAPIM[+16]K_.2|_LRPLYNHPAGPR_.3|_YSLVIIPK_.2|_LLDKVELMLPEK_.3|_VELMLPEK_.2|_WGLVC[+57]AGLADMARPAEK_.3|_WGLVC[+57]AGLADMAR_.2
pat / cont	pat	cont	O95571	0.467347	0.467347	38.2565	1.38256	0.451739	0.130354	0.186957	O95571	ETHE1_HUMAN	Persulfide dioxygenase ETHE1, mitochondrial	ETHE1	O95571	Homo sapiens	glutathione metabolic process,sulfide oxidation, using sulfide:quinone oxidoreductase,hydrogen sulfide metabolic process	iron ion binding,sulfur dioxygenase activity	nucleoplasm,cytoplasm,mitochondrion,mitochondrial matrix	sp	1	2	uniprot_sprot_2015-08-28_HUMAN	>sp|O95571|ETHE1_HUMAN Persulfide dioxygenase ETHE1, mitochondrial OS=Homo sapiens GN=ETHE1 PE=1 SV=2	2	17	38	_LTLSC[+57]EEFVK_.2|_EAVLIDPVLETAPR_.2|_EAVLIDPVLETAPR_.3|_GGSGAPILLR_.2|_LLYAVNTHC[+57]HADHITGSGLLR_.5|_LLYAVNTHC[+57]HADHITGSGLLR_.4|_LLYAVNTHC[+57]HADHITGSGLLR_.3|_LLYAVNTHC[+57]HADHITGSGLLR_.2|_PQQIDFAVPANMR_.3|_PQQIDFAVPANMR_.2|_PQQIDFAVPANM[+16]R_.2|_IMGNLNLPK_.2|_IM[+16]GNLNLPK_.2|_TDFQQGC[+57]AK_.2|_LSGAQADLHIEDGDSIRFGR_.4|_TLYHSVHEK_.2|_LSGAQADLHIEDGDSIR_.3|_LSGAQADLHIEDGDSIR_.2|_ASPGHTP…
pat / cont	pat	cont	O95573	-0.402834	0.402834	-24.3629	0.756371	0.673053	0.202535	0.226633	O95573	ACSL3_HUMAN	Long-chain-fatty-acid--CoA ligase 3	ACSL3	O95573	Homo sapiens	long-chain fatty acid metabolic process,fatty acid biosynthetic process,brain development,response to nutrient,response to organic cyclic compound,very-low-density lipoprotein particle assembly,long-chain fatty-acyl-CoA biosynthetic process,positive regulation of Golgi to plasma membrane protein transport,long-chain fatty acid import,positive regulation of secretion,positive regulation of phospha…	long-chain fatty acid-CoA ligase activity,ATP binding,protein kinase binding,protein domain specific binding,decanoate--CoA ligase activity	mitochondrial outer membrane,peroxisomal membrane,endoplasmic reticulum,endoplasmic reticulum membrane,Golgi apparatus,lipid particle,membrane,integral component of membrane,perinuclear region of cytoplasm	sp	1	3	uniprot_sprot_2015-08-28_HUMAN	>sp|O95573|ACSL3_HUMAN Long-chain-fatty-acid--CoA ligase 3 OS=Homo sapiens GN=ACSL3 PE=1 SV=3	3	36	52	_VGAPLVC[+57]C[+57]EIK_.2|_EVLNEEDEVQPNGK_.2|_WLC[+57]TGDIGEFEPDGC[+57]LK_.2|_IGYSSPQTLADQSSK_.2|_NLFILAYNYK_.2|_ADFFEDENGQR_.2|_DIVSLVPR_.2|_LSPEPWTPETGLVTDAFK_.2|_LSPEPWTPETGLVTDAFK_.3|_LLLC[+57]GGAPLSATTQR_.2|_LLLC[+57]GGAPLSATTQR_.3|_VSEMSSFQR_.2|_GDTSMLKPTLMAAVPEIMDR_.3|_LQAGEYVSLGK_.2|_NTPLC[+57]DSFVFR_.2|_AFNFGNGLQMLGQKPK_.3|_ASMENQPHSKPLPSDIAVIMYTSGSTGLPK_.4|_ASM[+16]ENQPHSKPLPSDIAVIMYTSG…
pat / cont	pat	cont	O95602	0.949896	0.949896	93.1733	1.93173	0.216853	0.101888	0.168518	O95602	RPA1_HUMAN	DNA-directed RNA polymerase I subunit RPA1	POLR1A	O95602	Homo sapiens	transcription initiation from RNA polymerase I promoter,transcription elongation from RNA polymerase I promoter,termination of RNA polymerase I transcription,positive regulation of gene expression, epigenetic	DNA binding,chromatin binding,protein binding,zinc ion binding,RNA polymerase I activity	nucleus,nucleoplasm,nucleolus,DNA-directed RNA polymerase I complex,cytoplasm	sp	1	2	uniprot_sprot_2015-08-28_HUMAN	>sp|O95602|RPA1_HUMAN DNA-directed RNA polymerase I subunit RPA1 OS=Homo sapiens GN=POLR1A PE=1 SV=2	1	60	77	_LTITFPAM[+16]VHR_.2|_LTITFPAMVHR_.3|_SQHLHEVLSR_.3|_SQHLHEVLSR_.2|_AVIHLLLC[+57]QLR_.3|_AVIHLLLC[+57]QLR_.2|_EGLVDTAVK_.2|_YAEVLDLR_.2|_EHLSALWK_.2|_GAFLSYSQK_.2|_SPGTQEMLR_.2|_SPSAC[+57]LVVGK_.2|_NGDILLLNR_.2|_VC[+57]LGEVLQK_.2|_DLDNAGELGR_.2|_TAGQKDSEPLGIEEAQIGKR_.4|_TAGQKDSEPLGIEEAQIGKR_.3|_IIEESTHC[+57]GPQAVR_.3|_IIEESTHC[+57]GPQAVR_.2|_DSEPLGIEEAQIGKR_.3|_FQFLPHAYYQQEK_.3|_FQFLPHAYYQQEK_.2|…
pat / cont	pat	cont	O95749	-0.984294	0.984294	-49.4527	0.505473	0.836267	0.3444	0.287925	O95749	GGPPS_HUMAN	Geranylgeranyl pyrophosphate synthase	GGPS1	O95749	Homo sapiens	cholesterol biosynthetic process,isoprenoid metabolic process,geranyl diphosphate biosynthetic process,geranylgeranyl diphosphate biosynthetic process,farnesyl diphosphate biosynthetic process	dimethylallyltranstransferase activity,farnesyltranstransferase activity,geranyltranstransferase activity,metal ion binding	cytosol	sp	1	1	uniprot_sprot_2015-08-28_HUMAN	>sp|O95749|GGPPS_HUMAN Geranylgeranyl pyrophosphate synthase OS=Homo sapiens GN=GGPS1 PE=1 SV=1	1	9	11	_YC[+57]VHYLEDVGSFEYTR_.3|_YC[+57]VHYLEDVGSFEYTR_.2|_VLTLDHPDAVK_.3|_VLTLDHPDAVK_.2|_YLLQLPGK_.2|_DDYANLHSK_.2|_GGNPELVALVK_.2|_SFC[+57]EDLTEGK_.2|_FSFPTIHAIWSRPESTQVQNILR_.4|_DNYTC[+57]PTEEEYK_.2|_GFPVAHSIYGIPSVINSANYVYFLGLEK_.3
pat / cont	pat	cont	O95757	-0.39904	0.39904	-24.1637	0.758363	0.149197	0.012779	0.0658328	O95757	HS74L_HUMAN	Heat shock 70 kDa protein 4L	HSPA4L	O95757	Homo sapiens	protein folding,response to unfolded protein	ATP binding	nucleus,cytoplasm,cytosol	sp	1	3	uniprot_sprot_2015-08-28_HUMAN	>sp|O95757|HS74L_HUMAN Heat shock 70 kDa protein 4L OS=Homo sapiens GN=HSPA4L PE=1 SV=3	2	48	65	_SGGIETIANEYSDR_.2|_YDHLDPTEMEK_.2|_YDHLDPTEMEK_.3|_QDLPPLDEKPR_.3|_SSGEM[+16]EVD_.2|_MQVDQEEGHQK_.3|_MQVDQEEGHQK_.2|_NHPAPFSK_.2|_SQIVTNVR_.2|_NAVEEYVYDFR_.3|_NAVEEYVYDFR_.2|_YGQPIQMK_.2|_LYQEC[+57]EK_.2|_C[+57]HAEHTPEEEIDHTGAK_.4|_C[+57]HAEHTPEEEIDHTGAK_.3|_DISTTLNADEAVAR_.3|_ELDNFC[+57]NPIIYKPKPK_.4|_AQFEQLC[+57]ASLLAR_.3|_AQFEQLC[+57]ASLLAR_.2|_AEVPEDKPK_.2|_FITPEDLSK_.2|_LSLTQDPVVK_.2|_SKELD…
pat / cont	pat	cont	O95758	1.63166	1.63166	209.869	3.09869	0.671135	0.180188	0.214593	O95758	PTBP3_HUMAN	Polypyrimidine tract-binding protein 3	PTBP3	O95758	Homo sapiens	mRNA processing,RNA splicing,anatomical structure morphogenesis,negative regulation of RNA splicing,erythrocyte maturation,regulation of cell differentiation	nucleotide binding,RNA binding,poly(A) RNA binding	nucleus	sp	1	2	uniprot_sprot_2015-08-28_HUMAN	>sp|O95758|PTBP3_HUMAN Polypyrimidine tract-binding protein 3 OS=Homo sapiens GN=PTBP3 PE=1 SV=2	1	16	30	_MALDGQNIYNAC[+57]C[+57]TLR_.2|_MALDGQNIYNAC[+57]C[+57]TLR_.3|_M[+16]ALDGQNIYNAC[+57]C[+57]TLR_.2|_HQAVQLPR_.2|_SQPVYIQYSNHR_.3|_SQPVYIQYSNHR_.2|_TDNLPNQAR_.2|_DFSNSPLHR_.2|_NNQFQALLQYADPVNAHYAK_.4|_NNQFQALLQYADPVNAHYAK_.3|_NNQFQALLQYADPVNAHYAK_.2|_M[+16]ALIQLGSVEEAIQALIELHNHDLGENHHLR_.6|_MALIQLGSVEEAIQALIELHNHDLGENHHLR_.6|_M[+16]ALIQLGSVEEAIQALIELHNHDLGENHHLR_.5|_MALIQLGSVEEAIQALIELHNHDLGENHHLR_…
pat / cont	pat	cont	O95782	1.96885	1.96885	291.457	3.91457	1.17166	0.00920887	0.0547633	O95782	AP2A1_HUMAN	AP-2 complex subunit alpha-1	AP2A1	O95782	Homo sapiens	intracellular protein transport,Golgi to endosome transport,endocytosis,microtubule-based movement,antigen processing and presentation of exogenous peptide antigen via MHC class II,negative regulation of epidermal growth factor receptor signaling pathway,ephrin receptor signaling pathway,regulation of defense response to virus by virus,Wnt signaling pathway, planar cell polarity pathway,clathrin-…	protein binding,protein C-terminus binding,protein transporter activity,protein kinase binding,protein complex binding,clathrin adaptor activity	cytosol,plasma membrane,membrane,basolateral plasma membrane,apical plasma membrane,AP-2 adaptor complex,clathrin coat of trans-Golgi network vesicle,endocytic vesicle membrane,clathrin-coated endocytic vesicle membrane,filopodium tip,endolysosome membrane	sp	1	3	uniprot_sprot_2015-08-28_HUMAN	>sp|O95782|AP2A1_HUMAN AP-2 complex subunit alpha-1 OS=Homo sapiens GN=AP2A1 PE=1 SV=3	3	48	68	_ALQVGC[+57]LLR_.2|_QSAALC[+57]LLR_.2|_AADLLYAMC[+57]DR_.2|_LEPNAQAQMYR_.2|_ILVAGDSMDSVK_.2|_EMGEAFAADIPR_.2|_EM[+16]GEAFAADIPR_.2|_LLQC[+57]YPPPEDAAVK_.2|_LLQC[+57]YPPPEDAAVK_.3|_MYLFYGNK_.2|_M[+16]YLFYGNK_.2|_DFLTPPLLSVR_.2|_HLC[+57]ELLAQQF_.2|_GLAVFISDIR_.2|_AC[+57]NQLGQFLQHR_.3|_AC[+57]NQLGQFLQHR_.2|_ANHPMDAEVTK_.3|_ANHPM[+16]DAEVTK_.3|_ANHPMDAEVTK_.2|_ANHPM[+16]DAEVTK_.2|_THIDTVINALK_.3|_THI…
pat / cont	pat	cont	O95793	-0.0811757	0.0811757	-5.4713	0.945287	0.66298	0.776309	0.449865	O95793	STAU1_HUMAN	Double-stranded RNA-binding protein Staufen homolog 1	STAU1	O95793	Homo sapiens	cellular response to oxidative stress,positive regulation of viral genome replication,positive regulation by virus of viral protein levels in host cell,positive regulation of long-term synaptic potentiation	double-stranded RNA binding,protein binding,protein phosphatase 1 binding,poly(A) RNA binding	cytoplasm,endoplasmic reticulum,rough endoplasmic reticulum,microtubule associated complex,plasma membrane,cytoplasmic stress granule,membrane,dendrite,cytoplasmic ribonucleoprotein granule,neuronal cell body,cell body,extracellular exosome	sp	1	2	uniprot_sprot_2015-08-28_HUMAN	>sp|O95793|STAU1_HUMAN Double-stranded RNA-binding protein Staufen homolog 1 OS=Homo sapiens GN=STAU1 PE=1 SV=2	3	34	50	_NLPVNFEVAR_.2|_VSVGEFVGEGEGK_.2|_TKPIVKPQTSPEYGQGINPISR_.4|_TKPIVKPQTSPEYGQGINPISR_.3|_KNAAIAVLEELK_.3|_KNAAIAVLEELK_.2|_NAAIAVLEELKK_.3|_VGNHTAEGTGTNK_.3|_RNLPVNFEVAR_.3|_RNLPVNFEVAR_.2|_ATVTAMIAR_.2|_ATVTAM[+16]IAR_.2|_NAAENMLEILGFK_.3|_NAAENMLEILGFK_.2|_LPPLPAVER_.2|_EKEPEYTLLTER_.3|_EKEPEYTLLTER_.2|_VQGFQVEYKDFPK_.3|_RNAAENMLEILGFK_.3|_RNAAENMLEILGFK_.2|_ESEEENLNK_.2|_KEKEPEYTLLTER_.3|_LLSEL…
pat / cont	pat	cont	O95810	0.993144	0.993144	99.0519	1.99052	1.46348	0.157348	0.20214	O95810	SDPR_HUMAN	Serum deprivation-response protein	SDPR	O95810	Homo sapiens		phosphatidylserine binding,protein kinase C binding,phospholipid binding	cytoplasm,cytosol,caveola,membrane raft	sp	1	3	uniprot_sprot_2015-08-28_HUMAN	>sp|O95810|SDPR_HUMAN Serum deprivation-response protein OS=Homo sapiens GN=SDPR PE=1 SV=3	3	22	31	_VSPLTFGR_.2|_VLIFQEENEIPASVFVK_.3|_VLIFQEENEIPASVFVK_.2|_LENNHAQLLR_.3|_LENNHAQLLR_.2|_EGESHAENETK_.3|_EGESHAENETK_.2|_GIQNDLTK_.2|_RLENNHAQLLR_.3|_RLENNHAQLLR_.2|_EELPDENK_.2|_QPVSGAVEGK_.2|_VREGESHAENETK_.3|_FQHPGSDMR_.2|_LVNMLDAVQENQHK_.3|_LVNMLDAVQENQHK_.2|_DNSQVNAVTVLTLLDK_.3|_DNSQVNAVTVLTLLDK_.2|_SDGDPVQPAVLQVHQTS_.3|_SDGDPVQPAVLQVHQTS_.2|_YQASTSNTVSK_.2|_VRYEGSYALTSEEAER_.3|_VRYEGSYALTSEE…
pat / cont	pat	cont	O95816	0.0101288	0.0101288	0.704544	1.00705	1.86634	0.988181	0.513329	O95816	BAG2_HUMAN	BAG family molecular chaperone regulator 2	BAG2	O95816	Homo sapiens	protein folding,protein metabolic process,regulation of catalytic activity,regulation of cellular response to heat	adenyl-nucleotide exchange factor activity,chaperone binding	cytosol	sp	1	1	uniprot_sprot_2015-08-28_HUMAN	>sp|O95816|BAG2_HUMAN BAG family molecular chaperone regulator 2 OS=Homo sapiens GN=BAG2 PE=1 SV=1	4	18	24	_TLQQNAESRFN_.2|_FQSIVIGC[+57]ALEDQKK_.3|_FQSIVIGC[+57]ALEDQKK_.2|_SHLMSLYSAC[+57]SSEVPHGPVDQK_.4|_SHLMSLYSAC[+57]SSEVPHGPVDQK_.3|_SHLM[+16]SLYSAC[+57]SSEVPHGPVDQK_.4|_SHLM[+16]SLYSAC[+57]SSEVPHGPVDQK_.3|_QISDGEREELNLTANR_.3|_QISDGEREELNLTANR_.2|_IIDEVVNK_.2|_FLDDLGNAK_.2|_RLETLLR_.2|_TLQQNAESR_.2|_EELNLTANR_.2|_EAATAVEQEK_.2|_NPQQQESLK_.2|_LLESLDQLELRVEALR_.3|_LLESLDQLELR_.2|_TLTVEVSVETIR_.2|_EI…
pat / cont	pat	cont	O95817	-0.659136	0.659136	-36.6743	0.633257	1.94871	0.445111	0.325616	O95817	BAG3_HUMAN	BAG family molecular chaperone regulator 3	BAG3	O95817	Homo sapiens	protein folding,brain development,extrinsic apoptotic signaling pathway via death domain receptors,negative regulation of striated muscle cell apoptotic process,spinal cord development,negative regulation of apoptotic process,regulation of catalytic activity,protein stabilization,cellular response to mechanical stimulus,extrinsic apoptotic signaling pathway in absence of ligand,cell-cell adhesion…	adenyl-nucleotide exchange factor activity,protein binding,protein complex binding,chaperone binding,cadherin binding involved in cell-cell adhesion	cytoplasm,cytosol,plasma membrane,cell-cell adherens junction,Z disc,neuron projection	sp	1	3	uniprot_sprot_2015-08-28_HUMAN	>sp|O95817|BAG3_HUMAN BAG family molecular chaperone regulator 3 OS=Homo sapiens GN=BAG3 PE=1 SV=3	3	29	42	_ELLALDSVDPEGR_.2|_FRTEAAAAAPQR_.3|_FRTEAAAAAPQR_.2|_THYPAQQGEYQTHQPVYHK_.5|_THYPAQQGEYQTHQPVYHK_.4|_THYPAQQGEYQTHQPVYHK_.3|_VEAILEK_.2|_SSTPLHSPSPIR_.3|_VHTVVDRPQQPMTHR_.4|_QVHPFHVYPQPGMQR_.4|_QVHPFHVYPQPGMQR_.3|_EVDSKPVSQKPPPPSEK_.4|_EVDSKPVSQKPPPPSEK_.3|_IQGDDWEPRPLR_.3|_TEAAAAAPQR_.2|_TTTWNDPR_.2|_QC[+57]GQVAAAAAAQPPASHGPER_.4|_QC[+57]GQVAAAAAAQPPASHGPER_.3|_SSLGSHQLPR_.2|_AAPSTAPAEATPPKPGEAE…
pat / cont	pat	cont	O95819;Q8N4C8;Q9UKE5	4.43414	4.43414	2061.76	21.6176	0.984324	0.0991208	0.166341	O95819;Q8N4C8;Q9UKE5	M4K4_HUMAN;MINK1_HUMAN;TNIK_HUMAN	Mitogen-activated protein kinase kinase kinase kinase 4;Misshapen-like kinase 1;TRAF2 and NCK-interacting protein kinase	MAP4K4;MINK1;TNIK	O95819;Q8N4C8;Q9UKE5	Homo sapiens	protein phosphorylation,signal transduction by protein phosphorylation,intracellular signal transduction,negative regulation of apoptotic process,regulation of JNK cascade,microvillus assembly;regulation of cell-matrix adhesion,protein phosphorylation,response to stress,JNK cascade,chemical synaptic transmission,multicellular organism development,regulation of cell-cell adhesion,regulation of cel…	creatine kinase activity,protein serine/threonine kinase activity,receptor signaling protein serine/threonine kinase activity,protein binding,ATP binding;protein kinase activity,protein serine/threonine kinase activity,receptor signaling protein serine/threonine kinase activity,protein binding,ATP binding;protein kinase activity,protein serine/threonine kinase activity,receptor signaling protein …	cytoplasm;cytoplasm,Golgi apparatus,cytosol,postsynaptic density,cell junction,axon,dendrite,postsynaptic membrane,extracellular exosome;nucleus,nucleoplasm,cytoplasm,cytoskeleton,apical plasma membrane,recycling endosome,extracellular exosome	sp	1	2;2;1	uniprot_sprot_2015-08-28_HUMAN	>sp|O95819|M4K4_HUMAN Mitogen-activated protein kinase kinase kinase kinase 4 OS=Homo sapiens GN=MAP4K4 PE=1 SV=2;>sp|Q8N4C8|MINK1_HUMAN Misshapen-like kinase 1 OS=Homo sapiens GN=MINK1 PE=1 SV=2;>sp|Q9UKE5|TNIK_HUMAN TRAF2 and NCK-interacting protein kinase OS=Homo sapiens GN=TNIK PE=1 SV=1	1	1	1	_ALFLIPR_.2
pat / cont	pat	cont	O95831	1.22064	1.22064	133.05	2.3305	0.995463	0.0299762	0.100487	O95831	AIFM1_HUMAN	Apoptosis-inducing factor 1, mitochondrial	AIFM1	O95831	Homo sapiens	response to ischemia,DNA catabolic process,apoptotic process,activation of cysteine-type endopeptidase activity involved in apoptotic process,response to toxic substance,chromosome condensation,positive regulation of apoptotic process,positive regulation of neuron apoptotic process,cell redox homeostasis,neuron apoptotic process,oxidation-reduction process,intrinsic apoptotic signaling pathway in…	DNA binding,protein binding,electron carrier activity,NAD(P)H oxidase activity,oxidoreductase activity, acting on NAD(P)H,protein dimerization activity,FAD binding	nucleus,mitochondrion,mitochondrial inner membrane,mitochondrial intermembrane space,cytosol,perinuclear region of cytoplasm	sp	1	1	uniprot_sprot_2015-08-28_HUMAN	>sp|O95831|AIFM1_HUMAN Apoptosis-inducing factor 1, mitochondrial OS=Homo sapiens GN=AIFM1 PE=1 SV=1	3	45	69	_ELWFSDDPNVTK_.2|_C[+57]LIATGGTPR_.2|_ISGLGLTPEQK_.2|_LFNIHED_.2|_LNDGSQITYEK_.2|_TGGLEIDSDFGGFR_.2|_VMPNAIVQSVGVSSGK_.2|_VMPNAIVQSVGVSSGK_.3|_VM[+16]PNAIVQSVGVSSGK_.2|_RRVEHHDHAVVSGR_.4|_RRVEHHDHAVVSGR_.3|_VVQLDVR_.2|_GVIFYLR_.2|_VEHHDHAVVSGR_.3|_VNAELQAR_.2|_IIKDGEQHEDLNEVAK_.4|_IIKDGEQHEDLNEVAK_.3|_ISGLGLTPEQKQK_.3|_ISGLGLTPEQKQK_.2|_ALGTEVIQLFPEK_.3|_ALGTEVIQLFPEK_.2|_KVVQLDVR_.2|_DGEQHEDLNEV…
pat / cont	pat	cont	O95861	0.553706	0.553706	46.7852	1.46785	1.63131	0.443617	0.325319	O95861	BPNT1_HUMAN	3'(2'),5'-bisphosphate nucleotidase 1	BPNT1	O95861	Homo sapiens	nucleobase-containing compound metabolic process,nervous system development,dephosphorylation,phosphatidylinositol phosphorylation,3'-phosphoadenosine 5'-phosphosulfate metabolic process	magnesium ion binding,3'(2'),5'-bisphosphate nucleotidase activity	cytoplasm,cytosol,extracellular exosome	sp	1	1	uniprot_sprot_2015-08-28_HUMAN	>sp|O95861|BPNT1_HUMAN 3'(2'),5'-bisphosphate nucleotidase 1 OS=Homo sapiens GN=BPNT1 PE=1 SV=1	3	19	27	_LVASAYSIAQK_.2|_HMNSAGVLATLR_.3|_HMNSAGVLATLR_.2|_IIQLIEGK_.2|_LTIIGEEDLPSEEVDQELIEDSQWEEILK_.3|_ASAYVFASPGC[+57]K_.2|_KWDTC[+57]APEVILHAVGGK_.4|_KWDTC[+57]APEVILHAVGGK_.3|_KWDTC[+57]APEVILHAVGGK_.2|_RVIAEGDLGIVEK_.3|_RVIAEGDLGIVEK_.2|_LTDIHGNVLQYHK_.3|_LTDIHGNVLQYHK_.2|_TC[+57]ATDLQTK_.2|_NYDYYASR_.2|_LVTDC[+57]VAAMNPDAVLR_.3|_LVTDC[+57]VAAM[+16]NPDAVLR_.2|_LVTDC[+57]VAAMNPDAVLR_.2|_WDTC[+57]AP…
pat / cont	pat	cont	O95864	0.863385	0.863385	81.9303	1.8193	2.43471	0.529332	0.362229	O95864	FADS2_HUMAN	Fatty acid desaturase 2	FADS2	O95864	Homo sapiens	unsaturated fatty acid biosynthetic process,alpha-linolenic acid metabolic process,linoleic acid metabolic process,oxidation-reduction process	stearoyl-CoA 9-desaturase activity,linoleoyl-CoA desaturase activity	endoplasmic reticulum membrane,integral component of plasma membrane,membrane	sp	1	1	uniprot_sprot_2015-08-28_HUMAN	>sp|O95864|FADS2_HUMAN Fatty acid desaturase 2 OS=Homo sapiens GN=FADS2 PE=1 SV=1	2	10	12	_AFHPDLEFVGK_.3|_FLKPLLIGELAPEEPSQDHGK_.4|_FLKPLLIGELAPEEPSQDHGK_.3|_ALLDIIR_.2|_HGIEYQEKPLLR_.3|_HGIEYQEK_.2|_TAEDMNLFK_.2|_VIGHYAGEDATDAFR_.3|_VIGHYAGEDATDAFR_.2|_WSIQHPGGQR_.2|_PLLIGELAPEEPSQDHGK_.3|_EVSVPTFSWEEIQK_.2
pat / cont	pat	cont	O95865	-0.672943	0.672943	-37.2774	0.627226	0.469397	0.0641936	0.137303	O95865	DDAH2_HUMAN	N(G),N(G)-dimethylarginine dimethylaminohydrolase 2	DDAH2	O95865	Homo sapiens	citrulline metabolic process,arginine catabolic process,nitric oxide biosynthetic process,nitric oxide mediated signal transduction,negative regulation of apoptotic process,positive regulation of nitric oxide biosynthetic process,regulation of nitric-oxide synthase activity	catalytic activity,protein binding,dimethylargininase activity,amino acid binding	cytoplasm,mitochondrion,centrosome,cytosol,extracellular exosome	sp	1	1	uniprot_sprot_2015-08-28_HUMAN	>sp|O95865|DDAH2_HUMAN N(G),N(G)-dimethylarginine dimethylaminohydrolase 2 OS=Homo sapiens GN=DDAH2 PE=1 SV=1	2	14	24	_LSDVTLVPVSC[+57]SELEK_.2|_GGGDLPNSQEALQK_.2|_ALQDLGLR_.2|_GLC[+57]GMGGPR_.2|_GLC[+57]GM[+16]GGPR_.2|_GAEIVADTFR_.2|_GAEIVADTFRDFAVSTVPVSGPSHLR_.5|_GAEIVADTFRDFAVSTVPVSGPSHLR_.4|_GAEIVADTFRDFAVSTVPVSGPSHLR_.3|_DFAVSTVPVSGPSHLR_.3|_DFAVSTVPVSGPSHLR_.2|_TVVAGSSDAAQK_.2|_AGAGLSSLC[+57]LVLSTRPHS_.3|_AGAGLSSLC[+57]LVLSTRPHS_.2|_GVPESLASGEGAGAGLPALDLAK_.3|_GVPESLASGEGAGAGLPALDLAK_.2|_AMAVLTDHPYASLTLPDD…
pat / cont	pat	cont	O95881	1.1877	1.1877	127.79	2.2779	1.72208	0.151941	0.198645	O95881	TXD12_HUMAN	Thioredoxin domain-containing protein 12	TXNDC12	O95881	Homo sapiens	cell differentiation,cell redox homeostasis,oxidation-reduction process,negative regulation of endoplasmic reticulum stress-induced intrinsic apoptotic signaling pathway	peptide disulfide oxidoreductase activity,protein-disulfide reductase (glutathione) activity	endoplasmic reticulum lumen	sp	1	1	uniprot_sprot_2015-08-28_HUMAN	>sp|O95881|TXD12_HUMAN Thioredoxin domain-containing protein 12 OS=Homo sapiens GN=TXNDC12 PE=1 SV=1	3	10	16	_ILFLDPSGK_.2|_VHPEIINENGNPSYK_.3|_VHPEIINENGNPSYK_.2|_YFYVSAEQVVQGMK_.2|_YFYVSAEQVVQGMK_.3|_YFYVSAEQVVQGM[+16]K_.2|_KHLEDEL_.2|_KKHLEDEL_.2|_EAAASGLPLMVIIHK_.3|_EAAASGLPLM[+16]VIIHK_.3|_EAAASGLPLMVIIHK_.2|_EAAASGLPLM[+16]VIIHK_.2|_GFGDHIHWR_.2|_ILFLDPSGKVHPEIINENGNPSYK_.4|_DEDFSPDGGYIPR_.2|_TLEDGKKEAAASGLPLMVIIHK_.3
pat / cont	pat	cont	O95983	0.50716	0.50716	42.125	1.42125	0.31127	0.260669	0.254232	O95983	MBD3_HUMAN	Methyl-CpG-binding domain protein 3	MBD3	O95983	Homo sapiens	negative regulation of transcription from RNA polymerase II promoter,in utero embryonic development,methylation-dependent chromatin silencing,transcription, DNA-templated,brain development,heart development,aging,tissue development,histone acetylation,histone deacetylation,response to nutrient levels,response to estradiol,ATP-dependent chromatin remodeling,regulation of DNA methylation,embryonic …	DNA binding,histone deacetylase activity,protein binding,methyl-CpG binding,RNA polymerase II core promoter proximal region sequence-specific DNA binding,RNA polymerase II distal enhancer sequence-specific DNA binding,nucleosomal DNA binding	nuclear chromatin,heterochromatin,nucleoplasm,cytoplasm,NuRD complex,protein complex	sp	1	1	uniprot_sprot_2015-08-28_HUMAN	>sp|O95983|MBD3_HUMAN Methyl-CpG-binding domain protein 3 OS=Homo sapiens GN=MBD3 PE=1 SV=1	1	11	20	_GLQGVGPGC[+57]TDETLLSAIASALHTSTM[+16]PITGQLSAAVEK_.4|_GLQGVGPGC[+57]TDETLLSAIASALHTSTMPITGQLSAAVEK_.4|_KQEELVQQVR_.3|_KQEELVQQVR_.2|_GKPDLNTALPVR_.3|_GKPDLNTALPVR_.2|_NPGVWLNTTQPLC[+57]K_.3|_NPGVWLNTTQPLC[+57]K_.2|_RLEEALMADMLAHVEELAR_.4|_RLEEALMADMLAHVEELAR_.3|_KLSGLNAFDIAEELVK_.3|_KLSGLNAFDIAEELVK_.2|_KRLEEALMADMLAHVEELAR_.4|_AFMVTDEDIR_.2|_AFM[+16]VTDEDIR_.2|_LEEALMADMLAHVEELAR_.3|_LEEALMADML…
pat / cont	pat	cont	O96000	-0.472919	0.472919	-27.9495	0.720505	0.760379	0.188145	0.218801	O96000	NDUBA_HUMAN	NADH dehydrogenase [ubiquinone] 1 beta subcomplex subunit 10	NDUFB10	O96000	Homo sapiens	mitochondrial electron transport, NADH to ubiquinone,mitochondrial respiratory chain complex I assembly	protein binding,NADH dehydrogenase (ubiquinone) activity	mitochondrial inner membrane,mitochondrial respiratory chain complex I,extracellular exosome	sp	1	3	uniprot_sprot_2015-08-28_HUMAN	>sp|O96000|NDUBA_HUMAN NADH dehydrogenase [ubiquinone] 1 beta subcomplex subunit 10 OS=Homo sapiens GN=NDUFB10 PE=1 SV=3	3	14	18	_YQDLGAYSSAR_.2|_AFDLIVDRPVTLVR_.3|_AFDLIVDRPVTLVR_.2|_EVEQFTQVAK_.2|_AYQDRYQDLGAYSSAR_.3|_DYKVDQEIINIMQDR_.3|_DYKVDQEIINIMQDR_.2|_PDSWDKDVYPEPPRR_.4|_DVYPEPPR_.2|_VDQEIINIMQDR_.3|_VDQEIINIM[+16]QDR_.2|_VDQEIINIMQDR_.2|_RVPDITEC[+57]K_.2|_PDSWDKDVYPEPPR_.3|_EGQNYQQNC[+57]IK_.2|_TPVQPNPIVYMMK_.2|_RVPDITEC[+57]KEEDIMC[+57]MYEAEMQWK_.4|_EGQNYQQNC[+57]IKEVEQFTQVAK_.3
pat / cont	pat	cont	O96005	6.61266	6.61266	9686.09	97.8609	1.466	0.0989929	0.166341	O96005	CLPT1_HUMAN	Cleft lip and palate transmembrane protein 1	CLPTM1	O96005	Homo sapiens	multicellular organism development,cell differentiation,regulation of T cell differentiation in thymus		integral component of plasma membrane,external side of plasma membrane,membrane	sp	1	1	uniprot_sprot_2015-08-28_HUMAN	>sp|O96005|CLPT1_HUMAN Cleft lip and palate transmembrane protein 1 OS=Homo sapiens GN=CLPTM1 PE=1 SV=1	1	12	12	_VSFC[+57]PLSLWR_.2|_STYIESSTK_.2|_RGPAPQDQAGPGGAPR_.3|_WQLYAAQSTK_.2|_NLLTGETEADPEMIKR_.3|_SAVVAAGGGSSGQVTSNGSIGR_.3|_GPAPQDQAGPGGAPR_.2|_EEASTSLPTKPTQGASSASEPQEAPPKPAEDK_.4|_NLLTGETEADPEMIK_.2|_SPWNFLGDELYEQSDEEQDSVK_.3|_FDAVSGDYYPIIYFNDYWNLQK_.3|_VNEFGMSGEDPTAAAPVAEVPTAAGALTPTPAPTTTTATR_.4
pat / cont	pat	cont	O96008	0.31131	0.31131	24.0834	1.24083	0.932852	0.450857	0.327432	O96008	TOM40_HUMAN	Mitochondrial import receptor subunit TOM40 homolog	TOMM40	O96008	Homo sapiens	protein targeting to mitochondrion,ion transport,macroautophagy,protein import into mitochondrial matrix	protein transmembrane transporter activity,protein channel activity,porin activity	nucleoplasm,cytoplasm,mitochondrion,mitochondrial outer membrane,mitochondrial outer membrane translocase complex,integral component of membrane,integral component of mitochondrial outer membrane,pore complex,extracellular exosome	sp	1	1	uniprot_sprot_2015-08-28_HUMAN	>sp|O96008|TOM40_HUMAN Mitochondrial import receptor subunit TOM40 homolog OS=Homo sapiens GN=TOMM40 PE=1 SV=1	3	19	37	_ELFPIQMEGVK_.2|_FVNWQVDGEYR_.2|_GSVDSNWIVGATLEK_.2|_RPGEEGTVM[+16]SLAGK_.3|_RPGEEGTVMSLAGK_.3|_RPGEEGTVM[+16]SLAGK_.2|_RPGEEGTVMSLAGK_.2|_KLPPLPLTLALGAFLNHR_.4|_KLPPLPLTLALGAFLNHR_.3|_MAIQTQQSK_.2|_M[+16]AIQTQQSK_.2|_KLPPLPLTLALGAFLNHRK_.4|_KLPPLPLTLALGAFLNHRK_.3|_FQC[+57]GFGLTIG_.2|_TPGAATASASGAAEDGAC[+57]GC[+57]LPNPGTFEEC[+57]HRK_.6|_TPGAATASASGAAEDGAC[+57]GC[+57]LPNPGTFEEC[+57]HRK_.5|_TPGAATA…
pat / cont	pat	cont	O96019	-0.857749	0.857749	-44.8187	0.551813	3.69743	0.674262	0.411771	O96019	ACL6A_HUMAN	Actin-like protein 6A	ACTL6A	O96019	Homo sapiens	neural retina development,DNA repair,DNA recombination,chromatin remodeling,transcription, DNA-templated,regulation of transcription from RNA polymerase II promoter,signal transduction,spinal cord development,regulation of growth,ATP-dependent chromatin remodeling,histone H4 acetylation,histone H2A acetylation,regulation of mitophagy,positive regulation of protein targeting to mitochondrion	chromatin binding,transcription coactivator activity,protein binding,RNA polymerase II core promoter proximal region sequence-specific DNA binding,RNA polymerase II distal enhancer sequence-specific DNA binding,nucleosomal DNA binding	nuclear chromatin,nucleus,nucleoplasm,plasma membrane,SWI/SNF complex,Ino80 complex,NuA4 histone acetyltransferase complex,protein complex,npBAF complex	sp	1	1	uniprot_sprot_2015-08-28_HUMAN	>sp|O96019|ACL6A_HUMAN Actin-like protein 6A OS=Homo sapiens GN=ACTL6A PE=1 SV=1	2	21	36	_SEASLHPVLMSEAPWNTR_.3|_SEASLHPVLMSEAPWNTR_.2|_LTELMFEHYNIPAFFLC[+57]K_.2|_LTELMFEHYNIPAFFLC[+57]K_.4|_LTELM[+16]FEHYNIPAFFLC[+57]K_.3|_LTELMFEHYNIPAFFLC[+57]K_.3|_VPRENMEAISPLK_.3|_SPLAGDFITMQC[+57]R_.3|_SPLAGDFITM[+16]QC[+57]R_.2|_SPLAGDFITMQC[+57]R_.2|_LKIPEGLFDPSNVK_.3|_LKIPEGLFDPSNVK_.2|_DDGSTLMEIDGDKGK_.3|_DDGSTLMEIDGDKGK_.2|_AGYAGEDC[+57]PK_.2|_QEYEEGGKQC[+57]VER_.3|_TAVLTAFANGR_.2|_ENMEAI…
pat / cont	pat	cont	P00338	1.48715	1.48715	180.335	2.80335	1.39991	0.0481245	0.120262	P00338	LDHA_HUMAN	L-lactate dehydrogenase A chain	LDHA	P00338	Homo sapiens	response to hypoxia,lactate metabolic process,pyruvate metabolic process,glycolytic process,response to nutrient,response to glucose,NAD metabolic process,response to drug,response to hydrogen peroxide,positive regulation of apoptotic process,response to estrogen,post-embryonic animal organ development,response to cAMP,oxidation-reduction process,cell-cell adhesion	L-lactate dehydrogenase activity,protein binding,kinase binding,identical protein binding,NAD binding,cadherin binding involved in cell-cell adhesion	nucleus,cytosol,cell-cell adherens junction,membrane,extracellular exosome	sp	1	2	uniprot_sprot_2015-08-28_HUMAN	>sp|P00338|LDHA_HUMAN L-lactate dehydrogenase A chain OS=Homo sapiens GN=LDHA PE=1 SV=2	3	38	92	_LVIITAGAR_.2|_VTLTSEEEAR_.2|_SADTLWGIQK_.2|_QVVESAYEVIK_.2|_QVVESAYEVIK_.3|_IVSGKDYNVTANSK_.3|_IVSGKDYNVTANSK_.2|_LLIVSNPVDILTYVAWK_.2|_LLIVSNPVDILTYVAWK_.3|_FIIPNVVK_.2|_FIIPNVVK_.1|_VIGSGC[+57]NLDSAR_.2|_VIGSGC[+57]NLDSAR_.3|_TLHPDLGTDKDKEQWK_.4|_TLHPDLGTDKDKEQWK_.3|_TLHPDLGTDKDKEQWK_.2|_GLYGIKDDVFLSVPC[+57]ILGQNGISDLVK_.3|_GLYGIKDDVFLSVPC[+57]ILGQNGISDLVK_.4|_DQLIYNLLK_.2|_LLIVSNPVDILTYVAWKIS…
pat / cont	pat	cont	P00352	1.06354	1.06354	109.005	2.09005	0.453048	0.00223118	0.0312366	P00352	AL1A1_HUMAN	Retinal dehydrogenase 1	ALDH1A1	P00352	Homo sapiens	ethanol oxidation,cellular aldehyde metabolic process,retinol metabolic process,positive regulation of GTPase activity,fructose catabolic process to hydroxyacetone phosphate and glyceraldehyde-3-phosphate	retinal dehydrogenase activity,aldehyde dehydrogenase (NAD) activity,GTPase activator activity,androgen binding,benzaldehyde dehydrogenase (NAD+) activity	cytoplasm,cytosol,extracellular exosome	sp	1	2	uniprot_sprot_2015-08-28_HUMAN	>sp|P00352|AL1A1_HUMAN Retinal dehydrogenase 1 OS=Homo sapiens GN=ALDH1A1 PE=1 SV=2	3	44	78	_LLLATMESMNGGK_.2|_LLLATMESMNGGK_.3|_LLLATM[+16]ESMNGGK_.2|_LLLATMESM[+16]NGGK_.2|_TIPIDGNFFTYTR_.2|_TIPIDGNFFTYTR_.3|_LYSNAYLNDLAGC[+57]IK_.2|_LYSNAYLNDLAGC[+57]IK_.3|_IAKEEIFGPVQQIMK_.3|_IAKEEIFGPVQQIM[+16]K_.3|_IAKEEIFGPVQQIMK_.2|_FKSLDDVIKR_.3|_TMDASER_.2|_IFINNEWHDSVSGKK_.4|_IFINNEWHDSVSGKK_.3|_TLRYC[+57]AGWADKIQGR_.4|_SLDDVIKR_.2|_YC[+57]AGWADKIQGR_.3|_YC[+57]AGWADKIQGR_.2|_YC[+57]AGWADK_.2…
pat / cont	pat	cont	P00367	-0.0830629	0.0830629	-5.59487	0.944051	0.197021	0.349089	0.289615	P00367	DHE3_HUMAN	Glutamate dehydrogenase 1, mitochondrial	GLUD1	P00367	Homo sapiens	glutamate biosynthetic process,glutamate catabolic process,glutamine metabolic process,cellular amino acid biosynthetic process,substantia nigra development,positive regulation of insulin secretion,oxidation-reduction process,tricarboxylic acid metabolic process	glutamate dehydrogenase (NAD+) activity,glutamate dehydrogenase [NAD(P)+] activity,protein binding,ATP binding,GTP binding,identical protein binding,ADP binding,NAD+ binding,leucine binding	cytoplasm,mitochondrion,mitochondrial matrix	sp	1	2	uniprot_sprot_2015-08-28_HUMAN	>sp|P00367|DHE3_HUMAN Glutamate dehydrogenase 1, mitochondrial OS=Homo sapiens GN=GLUD1 PE=1 SV=2	3	50	98	_YSTDVSVDEVK_.2|_AKPYEGSILEADC[+57]DILIPAASEK_.3|_AKPYEGSILEADC[+57]DILIPAASEK_.4|_DDGSWEVIEGYR_.2|_DDGSWEVIEGYR_.3|_GASIVEDKLVEDLR_.3|_GASIVEDKLVEDLR_.2|_C[+57]AVVDVPFGGAK_.2|_TAAYVNAIEK_.2|_YNLGLDLR_.2|_NYTDNELEK_.2|_IIAEGANGPTTPEADKIFLER_.3|_IIAEGANGPTTPEADKIFLER_.4|_HGGTIPIVPTAEFQDR_.3|_HGGTIPIVPTAEFQDR_.4|_HGGTIPIVPTAEFQDR_.2|_KGFIGPGIDVPAPDMSTGER_.3|_KGFIGPGIDVPAPDM[+16]STGER_.3|_KGFIGPGIDV…
pat / cont	pat	cont	P00387	2.07529	2.07529	321.429	4.21429	1.17983	0.00765293	0.0503634	P00387	NB5R3_HUMAN	NADH-cytochrome b5 reductase 3	CYB5R3	P00387	Homo sapiens	cholesterol biosynthetic process,blood circulation,L-ascorbic acid metabolic process,oxidation-reduction process	cytochrome-b5 reductase activity, acting on NAD(P)H,AMP binding,ADP binding,flavin adenine dinucleotide binding,NAD binding	cytoplasm,mitochondrion,mitochondrial outer membrane,mitochondrial inner membrane,endoplasmic reticulum,endoplasmic reticulum membrane,lipid particle,hemoglobin complex,membrane,extracellular exosome	sp	1	3	uniprot_sprot_2015-08-28_HUMAN	>sp|P00387|NB5R3_HUMAN NADH-cytochrome b5 reductase 3 OS=Homo sapiens GN=CYB5R3 PE=1 SV=3	3	25	51	_GPSGLLVYQGK_.2|_LIDREIISHDTRR_.4|_LIDREIISHDTRR_.3|_LWYTLDR_.2|_FKLWYTLDR_.3|_SVGMIAGGTGITPMLQVIR_.3|_SVGMIAGGTGITPMLQVIR_.2|_SVGM[+16]IAGGTGITPMLQVIR_.3|_SVGMIAGGTGITPM[+16]LQVIR_.3|_SVGM[+16]IAGGTGITPM[+16]LQVIR_.3|_SVGM[+16]IAGGTGITPM[+16]LQVIR_.2|_SVGM[+16]IAGGTGITPMLQVIR_.2|_SVGMIAGGTGITPM[+16]LQVIR_.2|_DHLPPPEEEPLVLMC[+57]GPPPMIQYAC[+57]LPNLDHVGHPTER_.5|_DHLPPPEEEPLVLMC[+57]GPPPMIQYAC[+57]…
pat / cont	pat	cont	P00390	1.734	1.734	232.648	3.32648	3.26256	0.249711	0.250538	P00390	GSHR_HUMAN	Glutathione reductase, mitochondrial	GSR	P00390	Homo sapiens	response to reactive oxygen species,glutathione metabolic process,nucleobase-containing small molecule interconversion,cell redox homeostasis,oxidation-reduction process,cellular oxidant detoxification	glutathione-disulfide reductase activity,electron carrier activity,flavin adenine dinucleotide binding,NADP binding	mitochondrial matrix,cytosol,external side of plasma membrane,extracellular exosome	sp	1	2	uniprot_sprot_2015-08-28_HUMAN	>sp|P00390|GSHR_HUMAN Glutathione reductase, mitochondrial OS=Homo sapiens GN=GSR PE=1 SV=2	3	32	54	_LGGTC[+57]VNVGC[+57]VPK_.2|_GIYAVGDVC[+57]GK_.2|_ALLTPVAIAAGR_.2|_LNAIYQNNLTK_.2|_LNAIYQNNLTK_.3|_GHAAFTSDPKPTIEVSGK_.3|_GHAAFTSDPKPTIEVSGK_.4|_GHAAFTSDPKPTIEVSGK_.2|_KVMWNTAVHSEFMHDHADYGFPSC[+57]EGK_.5|_KVMWNTAVHSEFMHDHADYGFPSC[+57]EGK_.4|_YGIENVK_.2|_AAVVESHK_.2|_ALLTPVAIAAGRK_.3|_ALLTPVAIAAGRK_.2|_RAAELGAR_.2|_RDAYVSR_.2|_SHIEIIR_.2|_LGIQTDDK_.2|_GHAAFTSDPKPTIEVSGKK_.4|_GHIIVDEFQNTNVK_.3|_GHI…
pat / cont	pat	cont	P00403	0.137696	0.137696	10.0147	1.10015	3.49676	0.942186	0.500118	P00403	COX2_HUMAN	Cytochrome c oxidase subunit 2	MT-CO2	P00403	Homo sapiens	mitochondrial electron transport, cytochrome c to oxygen,lactation,response to cold,hydrogen ion transmembrane transport	cytochrome-c oxidase activity,copper ion binding,protein binding	mitochondrion,mitochondrial inner membrane,membrane,integral component of membrane,respiratory chain complex IV,extracellular exosome	sp	1	1	uniprot_sprot_2015-08-28_HUMAN	>sp|P00403|COX2_HUMAN Cytochrome c oxidase subunit 2 OS=Homo sapiens GN=MT-CO2 PE=1 SV=1	2	8	23	_VVLPIEAPIR_.2|_MMITSQDVLHSWAVPTLGLK_.3|_MMITSQDVLHSWAVPTLGLK_.4|_M[+16]M[+16]ITSQDVLHSWAVPTLGLK_.3|_M[+16]MITSQDVLHSWAVPTLGLK_.3|_MM[+16]ITSQDVLHSWAVPTLGLK_.3|_M[+16]MITSQDVLHSWAVPTLGLK_.2|_MMITSQDVLHSWAVPTLGLK_.2|_LLDVDNR_.2|_IFEMGPVFTL_.2|_IFEM[+16]GPVFTL_.2|_IFEMGPVFTL_.1|_LNQTTFTATR_.2|_ILYMTDEVNDPSLTIK_.3|_ILYM[+16]TDEVNDPSLTIK_.2|_ILYMTDEVNDPSLTIK_.2|_LLDVDNRVVLPIEAPIR_.3|_LLDVDNRVVLPIEAPI…
pat / cont	pat	cont	P00441	-1.02825	1.02825	-50.9694	0.490306	0.422583	3.01672e-05	0.00300477	P00441	SODC_HUMAN	Superoxide dismutase [Cu-Zn]	SOD1	P00441	Homo sapiens	activation of MAPK activity,response to reactive oxygen species,response to superoxide,ovarian follicle development,positive regulation of cytokine production,placenta development,retina homeostasis,response to amphetamine,myeloid cell homeostasis,platelet degranulation,glutathione metabolic process,superoxide metabolic process,cellular iron ion homeostasis,spermatogenesis,embryo implantation,cel…	superoxide dismutase activity,copper ion binding,protein binding,zinc ion binding,protein phosphatase 2B binding,identical protein binding,protein homodimerization activity,Rac GTPase binding,chaperone binding	extracellular region,extracellular space,nucleus,nucleoplasm,cytoplasm,mitochondrion,mitochondrial intermembrane space,mitochondrial matrix,lysosome,peroxisome,cytosol,extracellular matrix,dense core granule,cytoplasmic vesicle,dendrite cytoplasm,neuronal cell body,myelin sheath,protein complex,extracellular exosome,axon cytoplasm,plasma membrane	sp	1	2	uniprot_sprot_2015-08-28_HUMAN	>sp|P00441|SODC_HUMAN Superoxide dismutase [Cu-Zn] OS=Homo sapiens GN=SOD1 PE=1 SV=2	5	20	39	_GLTEGLHGFHVHEFGDNTAGC[+57]TSAGPHFNPLSR_.5|_GLTEGLHGFHVHEFGDNTAGC[+57]TSAGPHFNPLSR_.6|_GLTEGLHGFHVHEFGDNTAGC[+57]TSAGPHFNPLSR_.4|_GLTEGLHGFHVHEFGDNTAGC[+57]TSAGPHFNPLSR_.7|_GLTEGLHGFHVHEFGDNTAGC[+57]TSAGPHFNPLSR_.3|_AVC[+57]VLKGDGPVQGIINFEQK_.3|_AVC[+57]VLKGDGPVQGIINFEQK_.2|_GDGPVQGIINFEQK_.2|_GDGPVQGIINFEQK_.3|_ESNGPVKVWGSIK_.2|_HVGDLGNVTADK_.3|_HVGDLGNVTADK_.2|_TLVVHEK_.2|_DEERHVGDLGNVTADK_.4|_…
pat / cont	pat	cont	P00488	-0.181493	0.181493	-11.821	0.88179	2.95186	0.866863	0.480205	P00488	F13A_HUMAN	Coagulation factor XIII A chain	F13A1	P00488	Homo sapiens	platelet degranulation,blood coagulation,peptide cross-linking	protein-glutamine gamma-glutamyltransferase activity,metal ion binding	extracellular region,platelet alpha granule lumen,blood microparticle	sp	1	4	uniprot_sprot_2015-08-28_HUMAN	>sp|P00488|F13A_HUMAN Coagulation factor XIII A chain OS=Homo sapiens GN=F13A1 PE=1 SV=4	4	43	74	_GTYIPVPIVSELQSGK_.2|_GTYIPVPIVSELQSGK_.3|_EIRPNSTVQWEEVC[+57]RPWVSGHR_.5|_EIRPNSTVQWEEVC[+57]RPWVSGHR_.4|_EIRPNSTVQWEEVC[+57]RPWVSGHR_.3|_LIASMSSDSLR_.2|_LIASM[+16]SSDSLR_.2|_DGTHVVENVDATHIGK_.3|_DGTHVVENVDATHIGK_.4|_DGTHVVENVDATHIGK_.2|_EEYVLNDIGVIFYGEVNDIK_.2|_EEYVLNDIGVIFYGEVNDIK_.3|_ETFDVTLEPLSFKK_.3|_ETFDVTLEPLSFKK_.2|_QIGGDGMMDITDTYK_.2|_QIGGDGM[+16]MDITDTYK_.2|_KDGTHVVENVDATHIGK_.4|_KDGTH…
pat / cont	pat	cont	P00491	1.49456	1.49456	181.778	2.81778	2.15328	0.149847	0.197235	P00491	PNPH_HUMAN	Purine nucleoside phosphorylase	PNP	P00491	Homo sapiens	nucleobase-containing compound metabolic process,inosine catabolic process,purine nucleotide catabolic process,nicotinamide riboside catabolic process,immune response,NAD biosynthesis via nicotinamide riboside salvage pathway,urate biosynthetic process,positive regulation of T cell proliferation,response to drug,purine-containing compound salvage,positive regulation of alpha-beta T cell different…	nucleoside binding,purine nucleobase binding,purine-nucleoside phosphorylase activity,drug binding,phosphate ion binding	intracellular,nucleus,cytoplasm,cytosol,cytoskeleton,extracellular exosome	sp	1	2	uniprot_sprot_2015-08-28_HUMAN	>sp|P00491|PNPH_HUMAN Purine nucleoside phosphorylase OS=Homo sapiens GN=PNP PE=1 SV=2	3	26	53	_FGDRFPAMSDAYDR_.3|_FGDRFPAM[+16]SDAYDR_.3|_FGDRFPAMSDAYDR_.2|_LGADAVGMSTVPEVIVAR_.2|_LGADAVGMSTVPEVIVAR_.3|_LGADAVGM[+16]STVPEVIVAR_.2|_LVFGFLNGR_.2|_VIMDYESLEK_.2|_VIM[+16]DYESLEK_.2|_HRPQVAIIC[+57]GSGLGGLTDKLTQAQIFDYGEIPNFPR_.5|_HRPQVAIIC[+57]GSGLGGLTDKLTQAQIFDYGEIPNFPR_.4|_LEQFVSILMASIPLPDK_.2|_LEQFVSILM[+16]ASIPLPDK_.3|_LEQFVSILMASIPLPDK_.3|_LEQFVSILM[+16]ASIPLPDK_.2|_DHINLPGFSGQNPLR_.4|_DHI…
pat / cont	pat	cont	P00492	2.27567	2.27567	384.224	4.84224	2.41347	0.0689386	0.140384	P00492	HPRT_HUMAN	Hypoxanthine-guanine phosphoribosyltransferase	HPRT1	P00492	Homo sapiens	response to amphetamine,purine nucleotide biosynthetic process,purine ribonucleoside salvage,adenine salvage,guanine salvage,grooming behavior,locomotory behavior,cytolysis,striatum development,cerebral cortex neuron differentiation,central nervous system neuron development,GMP salvage,IMP salvage,dopamine metabolic process,purine-containing compound salvage,hypoxanthine salvage,positive regulati…	nucleotide binding,magnesium ion binding,hypoxanthine phosphoribosyltransferase activity,protein binding,protein homodimerization activity,guanine phosphoribosyltransferase activity	cytoplasm,cytosol,extracellular exosome	sp	1	2	uniprot_sprot_2015-08-28_HUMAN	>sp|P00492|HPRT_HUMAN Hypoxanthine-guanine phosphoribosyltransferase OS=Homo sapiens GN=HPRT1 PE=1 SV=2	3	17	27	_SIPMTVDFIR_.2|_DLNHVC[+57]VISETGK_.3|_DLNHVC[+57]VISETGK_.2|_VFIPHGLIMDR_.3|_VFIPHGLIM[+16]DR_.3|_SYC[+57]NDQSTGDIK_.3|_SYC[+57]NDQSTGDIK_.2|_DVMKEMGGHHIVALC[+57]VLK_.4|_EMGGHHIVALC[+57]VLK_.3|_EM[+16]GGHHIVALC[+57]VLK_.3|_EMGGHHIVALC[+57]VLK_.2|_LKSYC[+57]NDQSTGDIK_.3|_GGYKFFADLLDYIK_.3|_GGYKFFADLLDYIK_.2|_TMQTLLSLVR_.2|_TM[+16]QTLLSLVR_.2|_FVVGYALDYNEYFR_.3|_FVVGYALDYNEYFR_.2|_SVGYKPDFVGFEIPDK…
pat / cont	pat	cont	P00505	2.21648	2.21648	364.757	4.64757	1.98838	0.0412566	0.112203	P00505	AATM_HUMAN	Aspartate aminotransferase, mitochondrial	GOT2	P00505	Homo sapiens	gluconeogenesis,2-oxoglutarate metabolic process,oxaloacetate metabolic process,aspartate metabolic process,aspartate biosynthetic process,aspartate catabolic process,glutamate metabolic process,cellular amino acid biosynthetic process,fatty acid transport,4-hydroxyproline catabolic process,glutamate catabolic process to aspartate,glutamate catabolic process to 2-oxoglutarate,response to ethanol,…	L-aspartate:2-oxoglutarate aminotransferase activity,phospholipid binding,kynurenine-oxoglutarate transaminase activity,amino acid binding,enzyme binding,pyridoxal phosphate binding,identical protein binding,protein homodimerization activity,poly(A) RNA binding,L-phenylalanine:2-oxoglutarate aminotransferase activity	mitochondrion,mitochondrial inner membrane,mitochondrial matrix,plasma membrane,cell surface,perikaryon,myelin sheath,protein complex,extracellular exosome	sp	1	3	uniprot_sprot_2015-08-28_HUMAN	>sp|P00505|AATM_HUMAN Aspartate aminotransferase, mitochondrial OS=Homo sapiens GN=GOT2 PE=1 SV=3	3	45	78	_IGASFLQR_.2|_IAAAILNTPDLR_.2|_EFSIYMTK_.2|_DAGMQLQGYR_.2|_DAGM[+16]QLQGYR_.2|_DVFLPKPTWGNHTPIFR_.4|_DVFLPKPTWGNHTPIFR_.3|_VGAFTMVC[+57]K_.2|_VGAFTM[+16]VC[+57]K_.2|_FVTVQTISGTGALR_.2|_FVTVQTISGTGALR_.3|_NLDKEYLPIGGLAEFC[+57]K_.3|_NLDKEYLPIGGLAEFC[+57]K_.2|_MNLGVGAYRDDNGKPYVLPSVR_.4|_MNLGVGAYRDDNGKPYVLPSVR_.3|_LIKEFSIYMTK_.3|_LIKEFSIYMTK_.2|_ILIRPMYSNPPLNGAR_.3|_ILIRPM[+16]YSNPPLNGAR_.3|_ILIRPMYS…
pat / cont	pat	cont	P00540	2.80762	2.80762	600.13	7.0013	0.603743	0.0960649	0.163922	P00540	MOS_HUMAN	Proto-oncogene serine/threonine-protein kinase mos	MOS	P00540	Homo sapiens	MAPK cascade,activation of MAPKK activity,activation of MAPK activity,meiotic spindle organization,chromatin organization,protein autophosphorylation,establishment of meiotic spindle orientation,negative regulation of metaphase/anaphase transition of meiotic cell cycle	protein serine/threonine kinase activity,MAP kinase kinase kinase activity,protein binding,ATP binding	intracellular	sp	1	1	uniprot_sprot_2015-08-28_HUMAN	>sp|P00540|MOS_HUMAN Proto-oncogene serine/threonine-protein kinase mos OS=Homo sapiens GN=MOS PE=1 SV=1	1	8	8	_LLLGATLPR_.2|_TGGQLSLGK_.2|_LGAGGFGSVYK_.2|_LLLVDLTSLK_.2|_PC[+57]SSPSELPAK_.2|_LEDLLC[+57]FQTPSYPLGGTYTHR_.4|_SEFSPSVDARPC[+57]SSPSELPAK_.3|_PSLSAAVFEDSLPGQR_.2
pat / cont	pat	cont	P00558	-0.473971	0.473971	-28.002	0.71998	1.80839	0.428639	0.31832	P00558	PGK1_HUMAN	Phosphoglycerate kinase 1	PGK1	P00558	Homo sapiens	gluconeogenesis,phosphorylation,epithelial cell differentiation,canonical glycolysis	phosphoglycerate kinase activity,ATP binding	cytosol,membrane,membrane raft,extracellular exosome	sp	1	3	uniprot_sprot_2015-08-28_HUMAN	>sp|P00558|PGK1_HUMAN Phosphoglycerate kinase 1 OS=Homo sapiens GN=PGK1 PE=1 SV=3	5	59	126	_ELNYFAK_.2|_AC[+57]ANPAAGSVILLENLR_.3|_AC[+57]ANPAAGSVILLENLR_.2|_GC[+57]ITIIGGGDTATC[+57]C[+57]AK_.2|_GC[+57]ITIIGGGDTATC[+57]C[+57]AK_.3|_WNTEDKVSHVSTGGGASLELLEGK_.4|_WNTEDKVSHVSTGGGASLELLEGK_.3|_VLPGVDALSNI_.2|_SLLGKDVLFLK_.3|_SLLGKDVLFLK_.2|_ALMDEVVK_.2|_ALM[+16]DEVVK_.2|_LGDVYVNDAFGTAHR_.3|_LGDVYVNDAFGTAHR_.2|_LGDVYVNDAFGTAHR_.4|_DVLFLKDC[+57]VGPEVEK_.3|_DVLFLKDC[+57]VGPEVEK_.2|_LTLDKLDVK_.…
pat / cont	pat	cont	P00568	1.92708	1.92708	280.284	3.80284	3.2682	0.208256	0.230937	P00568	KAD1_HUMAN	Adenylate kinase isoenzyme 1	AK1	P00568	Homo sapiens	nucleoside diphosphate phosphorylation,ADP biosynthetic process,cell cycle arrest,nucleoside triphosphate biosynthetic process,nucleobase-containing small molecule interconversion,AMP metabolic process,ATP metabolic process	adenylate kinase activity,nucleoside diphosphate kinase activity,ATP binding	outer dense fiber,cytoplasm,cytosol,plasma membrane,extracellular exosome	sp	1	3	uniprot_sprot_2015-08-28_HUMAN	>sp|P00568|KAD1_HUMAN Adenylate kinase isoenzyme 1 OS=Homo sapiens GN=AK1 PE=1 SV=3	3	16	23	_IIFVVGGPGSGK_.2|_GFLIDGYPR_.2|_EVQQGEEFER_.2|_GQLVPLETVLDMLR_.2|_GQLVPLETVLDMLR_.3|_GQLVPLETVLDM[+16]LR_.2|_YGYTHLSTGDLLR_.3|_YGYTHLSTGDLLR_.2|_EVQQGEEFERR_.3|_KLSEIMEK_.2|_VDDNEETIK_.2|_VNAEGSVDSVFSQVC[+57]THLDALK_.4|_VNAEGSVDSVFSQVC[+57]THLDALK_.3|_VNAEGSVDSVFSQVC[+57]THLDALK_.2|_VDDNEETIKK_.2|_RGETSGRVDDNEETIK_.3|_IIFVVGGPGSGKGTQC[+57]EK_.3|_KVNAEGSVDSVFSQVC[+57]THLDALK_.4|_KVNAEGSVDSVFSQVC[+…
pat / cont	pat	cont	P00740	-1.35985	1.35985	-61.0378	0.389622	1.50437	0.422604	0.317082	P00740	FA9_HUMAN	Coagulation factor IX	F9	P00740	Homo sapiens	signal peptide processing,proteolysis,ER to Golgi vesicle-mediated transport,blood coagulation,blood coagulation, intrinsic pathway,blood coagulation, extrinsic pathway,peptidyl-glutamic acid carboxylation,zymogen activation	endopeptidase activity,serine-type endopeptidase activity,calcium ion binding	extracellular region,extracellular space,endoplasmic reticulum lumen,Golgi lumen,plasma membrane,extracellular exosome	sp	1	2	uniprot_sprot_2015-08-28_HUMAN	>sp|P00740|FA9_HUMAN Coagulation factor IX OS=Homo sapiens GN=F9 PE=1 SV=2	1	16	19	_YNHDIALLELDEPLVLNSYVTPIC[+57]IADKEYTNIFLK_.4|_ITVVAGEHNIEETEHTEQKR_.5|_ITVVAGEHNIEETEHTEQKR_.4|_EYTNIFLK_.2|_WIVTAAHC[+57]VETGVK_.3|_WIVTAAHC[+57]VETGVK_.2|_SALVLQYLR_.2|_ITVVAGEHNIEETEHTEQK_.4|_ITVVAGEHNIEETEHTEQK_.3|_SALVLQYLRVPLVDR_.3|_FGSGYVSGWGR_.2|_VVC[+57]SC[+57]TEGYR_.2|_NSADNKVVC[+57]SC[+57]TEGYR_.3|_FTIYNNMFC[+57]AGFHEGGR_.3|_NC[+57]ELDVTC[+57]NIK_.2|_SC[+57]EPAVPFPC[+57]GR_.2|_VDAFC[+…
pat / cont	pat	cont	P00846	2.01219	2.01219	303.393	4.03393	0.428001	0.0950382	0.163529	P00846	ATP6_HUMAN	ATP synthase subunit a	MT-ATP6	P00846	Homo sapiens	ATP biosynthetic process,aging,mitochondrial ATP synthesis coupled proton transport,response to hyperoxia	hydrogen ion transmembrane transporter activity,transmembrane transporter activity,ATPase activity	mitochondrial inner membrane,mitochondrial proton-transporting ATP synthase complex,integral component of membrane,proton-transporting ATP synthase complex, coupling factor F(o),extracellular exosome	sp	1	1	uniprot_sprot_2015-08-28_HUMAN	>sp|P00846|ATP6_HUMAN ATP synthase subunit a OS=Homo sapiens GN=MT-ATP6 PE=1 SV=1	1	1	1	_LITTQQWLIK_.2
pat / cont	pat	cont	P00966	1.4068	1.4068	165.148	2.65148	1.2219	0.0371025	0.107301	P00966	ASSY_HUMAN	Argininosuccinate synthase	ASS1	P00966	Homo sapiens	urea cycle,citrulline metabolic process,argininosuccinate metabolic process,kidney development,liver development,arginine biosynthetic process,aspartate metabolic process,acute-phase response,midgut development,aging,response to nutrient,response to zinc ion,response to mycotoxin,response to estradiol,response to drug,positive regulation of nitric oxide biosynthetic process,response to growth hor…	argininosuccinate synthase activity,ATP binding,toxic substance binding,amino acid binding,poly(A) RNA binding	nucleus,cytoplasm,mitochondrial outer membrane,lysosome,endoplasmic reticulum,cytosol,perikaryon,extracellular exosome,cell body fiber	sp	1	2	uniprot_sprot_2015-08-28_HUMAN	>sp|P00966|ASSY_HUMAN Argininosuccinate synthase OS=Homo sapiens GN=ASS1 PE=1 SV=2	3	34	59	_GQVYILGR_.2|_FELSC[+57]YSLAPQIK_.2|_FELSC[+57]YSLAPQIK_.3|_KVFIEDVSR_.2|_FAELVYTGFWHSPEC[+57]EFVR_.3|_FAELVYTGFWHSPEC[+57]EFVR_.4|_FAELVYTGFWHSPEC[+57]EFVR_.2|_GRNDLM[+16]EYAK_.3|_GRNDLMEYAK_.3|_GRNDLMEYAK_.2|_GRNDLM[+16]EYAK_.2|_QVEIAQR_.2|_IDIVENR_.2|_KQVEIAQREGAK_.3|_KQVEIAQREGAK_.2|_YVSHGATGK_.2|_MPEFYNR_.2|_M[+16]PEFYNR_.2|_VFIEDVSR_.2|_KQVEIAQR_.2|_YLLGTSLAR_.2|_YLLGTSLARPC[+57]IAR_.3|_APN…
pat / cont	pat	cont	P01008	2.92688	2.92688	660.466	7.60466	2.58328	0.108322	0.173541	P01008	ANT3_HUMAN	Antithrombin-III	SERPINC1	P01008	Homo sapiens	acute inflammatory response to antigenic stimulus,response to nutrient,lactation,blood coagulation,negative regulation of endopeptidase activity,regulation of blood coagulation, intrinsic pathway	protease binding,serine-type endopeptidase inhibitor activity,protein binding,heparin binding	extracellular region,extracellular space,plasma membrane,extracellular exosome,blood microparticle	sp	1	1	uniprot_sprot_2015-08-28_HUMAN	>sp|P01008|ANT3_HUMAN Antithrombin-III OS=Homo sapiens GN=SERPINC1 PE=1 SV=1	2	31	70	_LQPLDFK_.2|_EQLQDMGLVDLFSPEK_.2|_EQLQDM[+16]GLVDLFSPEK_.3|_EQLQDMGLVDLFSPEK_.3|_EQLQDM[+16]GLVDLFSPEK_.2|_FRIEDGFSLK_.3|_FRIEDGFSLK_.2|_ANRPFLVFIR_.3|_ANRPFLVFIR_.2|_FDTISEK_.2|_GDDITMVLILPKPEK_.4|_GDDITMVLILPKPEK_.3|_GDDITM[+16]VLILPKPEK_.3|_GDDITM[+16]VLILPKPEK_.2|_GDDITMVLILPKPEK_.2|_DDLYVSDAFHK_.3|_DDLYVSDAFHK_.2|_TSDQIHFFFAK_.3|_TSDQIHFFFAK_.2|_IEDGFSLK_.2|_LPGIVAEGR_.2|_RVWELSK_.2|_ATEDEGS…
pat / cont	pat	cont	P01023	0.583589	0.583589	49.8572	1.49857	1.2152	0.292408	0.26805	P01023	A2MG_HUMAN	Alpha-2-macroglobulin	A2M	P01023	Homo sapiens	negative regulation of complement activation, lectin pathway,platelet degranulation,blood coagulation, intrinsic pathway,negative regulation of endopeptidase activity,extracellular matrix disassembly,positive regulation of GTPase activity,stem cell differentiation,regulation of small GTPase mediated signal transduction	protease binding,serine-type endopeptidase inhibitor activity,GTPase activator activity,receptor binding,protein binding,growth factor binding,enzyme binding,interleukin-8 binding,interleukin-1 binding,tumor necrosis factor binding,calcium-dependent protein binding	extracellular region,cytosol,platelet alpha granule lumen,extracellular exosome,blood microparticle	sp	1	3	uniprot_sprot_2015-08-28_HUMAN	>sp|P01023|A2MG_HUMAN Alpha-2-macroglobulin OS=Homo sapiens GN=A2M PE=1 SV=3	3	89	144	_QTVSWAVTPK_.2|_FEVQVTVPK_.2|_SSGSLLNNAIK_.2|_YGAATFTR_.2|_LPPNVVEESAR_.2|_NALFC[+57]LESAWK_.2|_GPTQEFK_.2|_LVHVEEPHTETVRK_.4|_VTAAPQSVC[+57]ALR_.3|_VTAAPQSVC[+57]ALR_.2|_DLKPAIVK_.2|_PVPGHVTVSIC[+57]R_.3|_YNILPEK_.2|_SLNEEAVK_.2|_GVPIPNKVIFIR_.3|_ALLAYAFALAGNQDKRK_.4|_ALLAYAFALAGNQDKRK_.3|_NEDSLVFVQTDK_.3|_NEDSLVFVQTDK_.2|_TGTHGLLVK_.2|_EQAPHC[+57]IC[+57]ANGR_.3|_EQAPHC[+57]IC[+57]ANGR_.2|_LVDGK…
pat / cont	pat	cont	P01031	0.597938	0.597938	51.3551	1.51355	0.196183	0.145129	0.193925	P01031	CO5_HUMAN	Complement C5	C5	P01031	Homo sapiens	activation of MAPK activity,in utero embryonic development,chemotaxis,response to stress,inflammatory response,complement activation,complement activation, alternative pathway,complement activation, classical pathway,cell surface receptor signaling pathway,G-protein coupled receptor signaling pathway,positive regulation of vascular endothelial growth factor production,negative regulation of macro…	endopeptidase inhibitor activity,receptor binding,chemokine activity	extracellular region,membrane attack complex,extracellular space,extracellular exosome	sp	1	4	uniprot_sprot_2015-08-28_HUMAN	>sp|P01031|CO5_HUMAN Complement C5 OS=Homo sapiens GN=C5 PE=1 SV=4	1	68	93	_VTC[+57]TNAELVK_.2|_TGEAVAEK_.2|_FSYSSGHVHLSSENK_.4|_FSYSSGHVHLSSENK_.3|_IVAC[+57]ASYKPSR_.3|_IVAC[+57]ASYKPSR_.2|_KQTAC[+57]KPEIAYAYK_.4|_KQTAC[+57]KPEIAYAYK_.3|_TLLPVSKPEIR_.3|_YVLSPYK_.2|_IPLDLVPK_.2|_YGMWTIK_.2|_ITHYNYLILSK_.3|_ITHYNYLILSK_.2|_KIEEIAAK_.2|_VFQFLEK_.2|_VYSLNDDLKPAK_.3|_VYSLNDDLKPAK_.2|_ATLLDIYK_.2|_TGEAVAEKDSEITFIKK_.4|_TGEAVAEKDSEITFIKK_.3|_DSEITFIK_.2|_LKEGMLSIMSYR_.3|_LKEG…
pat / cont	pat	cont	P01033	2.12372	2.12372	335.816	4.35816	0.533338	0.00413028	0.0400758	P01033	TIMP1_HUMAN	Metalloproteinase inhibitor 1	TIMP1	P01033	Homo sapiens	cell activation,platelet degranulation,aging,positive regulation of cell proliferation,response to hormone,negative regulation of endopeptidase activity,extracellular matrix disassembly,response to cytokine,wound healing,negative regulation of apoptotic process,negative regulation of catalytic activity,response to peptide hormone,negative regulation of membrane protein ectodomain proteolysis,cart…	protease binding,cytokine activity,protein binding,growth factor activity,metalloendopeptidase inhibitor activity,metal ion binding	extracellular region,proteinaceous extracellular matrix,basement membrane,extracellular space,platelet alpha granule lumen,extracellular exosome	sp	1	1	uniprot_sprot_2015-08-28_HUMAN	>sp|P01033|TIMP1_HUMAN Metalloproteinase inhibitor 1 OS=Homo sapiens GN=TIMP1 PE=1 SV=1	2	7	11	_GFQALGDAADIR_.2|_FVYTPAMESVC[+57]GYFHR_.3|_FVYTPAMESVC[+57]GYFHR_.4|_FVYTPAM[+16]ESVC[+57]GYFHR_.3|_FVYTPAMESVC[+57]GYFHR_.2|_SEEFLIAGK_.2|_EPGLC[+57]TWQSLR_.2|_LQSGTHC[+57]LWTDQLLQGSEK_.3|_LQSGTHC[+57]LWTDQLLQGSEK_.2|_TYTVGC[+57]EEC[+57]TVFPC[+57]LSIPC[+57]K_.3|_LQDGLLHITTC[+57]SFVAPWNSLSLAQR_.3
pat / cont	pat	cont	P01111;P01112;P01116	-1.1089	1.1089	-53.6351	0.463649	1.36892	0.456868	0.329552	P01111;P01112;P01116	RASN_HUMAN;RASH_HUMAN;RASK_HUMAN	GTPase NRas;GTPase HRas;GTPase KRas	NRAS;HRAS;KRAS	P01111;P01112;P01116	Homo sapiens	MAPK cascade,stimulatory C-type lectin receptor signaling pathway,epidermal growth factor receptor signaling pathway,Ras protein signal transduction,axon guidance,Fc-epsilon receptor signaling pathway,ERBB2 signaling pathway,leukocyte migration,establishment of protein localization to Golgi;MAPK cascade,positive regulation of protein phosphorylation,stimulatory C-type lectin receptor signaling pa…	GTP binding,protein complex binding;GTPase activity,protein binding,GTP binding,protein C-terminus binding;GTPase activity,GTP binding,GMP binding,GDP binding,LRR domain binding,protein complex binding	Golgi membrane,Golgi apparatus,plasma membrane,membrane,extracellular exosome;Golgi membrane,nucleus,cytoplasm,Golgi apparatus,cytosol,plasma membrane,perinuclear region of cytoplasm;cytoplasm,mitochondrion,cytosol,plasma membrane,focal adhesion,membrane,extrinsic component of cytoplasmic side of plasma membrane,membrane raft	sp	1	1	uniprot_sprot_2015-08-28_HUMAN	>sp|P01111|RASN_HUMAN GTPase NRas OS=Homo sapiens GN=NRAS PE=1 SV=1;>sp|P01112|RASH_HUMAN GTPase HRas OS=Homo sapiens GN=HRAS PE=1 SV=1;>sp|P01116|RASK_HUMAN GTPase KRas OS=Homo sapiens GN=KRAS PE=1 SV=1	1	1	1	_LVVVGAGGVGK_.2
pat / cont	pat	cont	P01130	-0.194135	0.194135	-12.5903	0.874097	1.24672	0.718557	0.428961	P01130	LDLR_HUMAN	Low-density lipoprotein receptor	LDLR	P01130	Homo sapiens	lipid metabolic process,endocytosis,receptor-mediated endocytosis,cholesterol metabolic process,positive regulation of gene expression,negative regulation of gene expression,positive regulation of triglyceride biosynthetic process,regulation of phosphatidylcholine catabolic process,phospholipid transport,intestinal cholesterol absorption,cholesterol transport,low-density lipoprotein particle clea…	virus receptor activity,glycoprotein binding,protease binding,receptor activity,low-density lipoprotein receptor activity,calcium ion binding,protein binding,low-density lipoprotein particle binding,very-low-density lipoprotein particle receptor activity,clathrin heavy chain binding,identical protein binding	lysosome,early endosome,late endosome,Golgi apparatus,plasma membrane,integral component of plasma membrane,clathrin-coated pit,external side of plasma membrane,cell surface,endosome membrane,membrane,basolateral plasma membrane,clathrin-coated endocytic vesicle membrane,low-density lipoprotein particle,receptor complex,apical part of cell,PCSK9-LDLR complex	sp	1	1	uniprot_sprot_2015-08-28_HUMAN	>sp|P01130|LDLR_HUMAN Low-density lipoprotein receptor OS=Homo sapiens GN=LDLR PE=1 SV=1	3	18	20	_VFWTDIINEAIFSANR_.2|_VFWTDIINEAIFSANR_.3|_TTEDEVHIC[+57]HNQDGYSYPSR_.4|_MIC[+57]STQLDR_.2|_NVVALDTEVASNR_.2|_AHGVSSYDTVISR_.3|_AHGVSSYDTVISR_.2|_SGDFSC[+57]GGR_.2|_RLAHPFSLAVFEDK_.3|_NEFQC[+57]QDGK_.2|_C[+57]QC[+57]EEGFQLDPHTK_.3|_SEYTSLIPNLR_.2|_C[+57]HSGEC[+57]ITLDK_.2|_AVGSIAYLFFTNR_.2|_FTC[+57]AC[+57]PDGMLLAR_.2|_AIVVDPVHGFMYWTDWGTPAK_.3|_NINSINFDNPVYQK_.2|_GLYVFQGDSSPC[+57]SAFEFHC[+57]LSGEC…
pat / cont	pat	cont	P01133	-1.36262	1.36262	-61.1125	0.388875	0.102507	0.0338327	0.105669	P01133	EGF_HUMAN	Pro-epidermal growth factor	EGF	P01133	Homo sapiens	MAPK cascade,activation of MAPKK activity,activation of MAPK activity,angiogenesis,platelet degranulation,DNA replication,signal transduction,activation of transmembrane receptor protein tyrosine kinase activity,epidermal growth factor receptor signaling pathway,STAT protein import into nucleus,positive regulation of cell proliferation,positive regulation of peptidyl-threonine phosphorylation,reg…	protein tyrosine kinase activity,Ras guanyl-nucleotide exchange factor activity,epidermal growth factor receptor binding,calcium ion binding,protein binding,growth factor activity,Wnt-protein binding,transmembrane receptor protein tyrosine kinase activator activity,Wnt-activated receptor activity,phosphatidylinositol-4,5-bisphosphate 3-kinase activity	extracellular region,extracellular space,lysosomal membrane,plasma membrane,integral component of membrane,platelet alpha granule lumen,receptor complex,extracellular exosome	sp	1	2	uniprot_sprot_2015-08-28_HUMAN	>sp|P01133|EGF_HUMAN Pro-epidermal growth factor OS=Homo sapiens GN=EGF PE=1 SV=2	1	1	1	_QSVIEM[+16]ANLDGSK_.2
pat / cont	pat	cont	P01344	4.1935	4.1935	1729.66	18.2966	0.697195	0.0744996	0.147562	P01344	IGF2_HUMAN	Insulin-like growth factor II	IGF2	P01344	Homo sapiens	skeletal system development,ossification,positive regulation of protein phosphorylation,platelet degranulation,glucose metabolic process,regulation of gene expression by genetic imprinting,regulation of transcription, DNA-templated,multicellular organism development,positive regulation of cell proliferation,insulin receptor signaling pathway,insulin receptor signaling pathway via phosphatidylinos…	insulin receptor binding,insulin-like growth factor receptor binding,hormone activity,protein binding,growth factor activity,receptor activator activity,protein serine/threonine kinase activator activity	extracellular region,extracellular space,plasma membrane,platelet alpha granule lumen,extracellular exosome	sp	1	1	uniprot_sprot_2015-08-28_HUMAN	>sp|P01344|IGF2_HUMAN Insulin-like growth factor II OS=Homo sapiens GN=IGF2 PE=1 SV=1	1	2	3	_GIVEEC[+57]C[+57]FR_.2|_SC[+57]DLALLETYC[+57]ATPAK_.3|_SC[+57]DLALLETYC[+57]ATPAK_.2
pat / cont	pat	cont	P01614;P01617;P06309	0.040719	0.040719	2.86264	1.02863	2.50277	0.985355	0.513084	P01614;P01617;P06309	KV201_HUMAN;KV204_HUMAN;KV205_HUMAN	Ig kappa chain V-II region Cum;Ig kappa chain V-II region TEW;Ig kappa chain V-II region GM607 (Fragment)	NaN	P01614;P01617;P06309	Homo sapiens	proteolysis,receptor-mediated endocytosis,immune response,complement activation,complement activation, classical pathway,Fc-epsilon receptor signaling pathway,Fc-gamma receptor signaling pathway involved in phagocytosis,regulation of immune response;proteolysis,receptor-mediated endocytosis,immune response,complement activation,complement activation, classical pathway,Fc-epsilon receptor signalin…	antigen binding,serine-type endopeptidase activity;antigen binding,serine-type endopeptidase activity;antigen binding,serine-type endopeptidase activity	extracellular region,plasma membrane,extracellular exosome,blood microparticle;extracellular region,plasma membrane,extracellular exosome,blood microparticle;extracellular region,plasma membrane,extracellular exosome,blood microparticle	sp	1;1;4	1	uniprot_sprot_2015-08-28_HUMAN	>sp|P01614|KV201_HUMAN Ig kappa chain V-II region Cum OS=Homo sapiens PE=1 SV=1;>sp|P01617|KV204_HUMAN Ig kappa chain V-II region TEW OS=Homo sapiens PE=1 SV=1;>sp|P06309|KV205_HUMAN Ig kappa chain V-II region GM607 (Fragment) OS=Homo sapiens PE=4 SV=1	1	1	1	_ASGVPDRFSGSGSGTDFTLK_.3
pat / cont	pat	cont	P01892;P10316	-0.662702	0.662702	-36.8306	0.631694	0.56889	0.0356806	0.105831	P01892;P10316	1A02_HUMAN;1A69_HUMAN	HLA class I histocompatibility antigen, A-2 alpha chain;HLA class I histocompatibility antigen, A-69 alpha chain	HLA-A	P01892;P10316	Homo sapiens	;	;	;	sp	1	1;2	uniprot_sprot_2015-08-28_HUMAN	>sp|P01892|1A02_HUMAN HLA class I histocompatibility antigen, A-2 alpha chain OS=Homo sapiens GN=HLA-A PE=1 SV=1;>sp|P10316|1A69_HUMAN HLA class I histocompatibility antigen, A-69 alpha chain OS=Homo sapiens GN=HLA-A PE=1 SV=2	3	9	10	_YLENGKETLQR_.3|_SWTAADMAAQTTK_.2|_DGEDQTQDTELVETRPAGDGTFQK_.3|_YTC[+57]HVQHEGLPKPLTLR_.4|_YTC[+57]HVQHEGLPKPLTLR_.5|_FIAVGYVDDTQFVR_.2|_WAAVVVPSGQEQR_.2|_MYGC[+57]DVGSDWR_.2|_AYLEGTC[+57]VEWLR_.2|_KGGSYSQAASSDSAQGSDVSLTAC[+57]KV_.3
pat / cont	pat	cont	P02452	-0.819322	0.819322	-43.3292	0.566708	0.287302	8.64848e-05	0.00434277	P02452	CO1A1_HUMAN	Collagen alpha-1(I) chain	COL1A1	P02452	Homo sapiens	skeletal system development,blood vessel development,osteoblast differentiation,intramembranous ossification,endochondral ossification,blood coagulation,visual perception,sensory perception of sound,positive regulation of epithelial to mesenchymal transition,negative regulation of cell-substrate adhesion,protein transport,platelet activation,extracellular matrix organization,collagen fibril organ…	extracellular matrix structural constituent,protein binding,identical protein binding,metal ion binding,platelet-derived growth factor binding	extracellular region,collagen type I trimer,extracellular space,endoplasmic reticulum lumen,Golgi apparatus,secretory granule,extracellular matrix	sp	1	5	uniprot_sprot_2015-08-28_HUMAN	>sp|P02452|CO1A1_HUMAN Collagen alpha-1(I) chain OS=Homo sapiens GN=COL1A1 PE=1 SV=5	4	47	55	_GVVGLPGQR_.2|_DRDLEVDTTLK_.3|_DRDLEVDTTLK_.2|_GVPGPPGAVGPAGK_.2|_SLSQQIENIR_.2|_VFC[+57]NMETGETC[+57]VYPTQPSVAQK_.3|_GVQGPPGPAGPR_.2|_VLC[+57]DDVIC[+57]DETK_.2|_SGEYWIDPNQGC[+57]NLDAIK_.2|_SGEYWIDPNQGC[+57]NLDAIK_.3|_GLTGSPGSPGPDGK_.2|_GSAGPPGATGFPGAAGR_.2|_TGPPGPAGQDGRPGPPGPPGAR_.3|_GANGAPGIAGAPGFPGAR_.2|_GFPGADGVAGPK_.2|_GDRGETGPAGPPGAPGAPGAPGPVGPAGK_.3|_NSVAYMDQQTGNLKK_.3|_NSVAYMDQQTGNLKK_.2|…
pat / cont	pat	cont	P02461	-0.595959	0.595959	-33.8396	0.661604	0.627874	0.0676324	0.139159	P02461	CO3A1_HUMAN	Collagen alpha-1(III) chain	COL3A1	P02461	Homo sapiens	skeletal system development,cell-matrix adhesion,transforming growth factor beta receptor signaling pathway,integrin-mediated signaling pathway,heart development,aging,response to radiation,response to mechanical stimulus,peptide cross-linking,cerebral cortex development,platelet activation,extracellular matrix organization,collagen fibril organization,collagen catabolic process,response to cytok…	integrin binding,extracellular matrix structural constituent,protein binding,SMAD binding,metal ion binding,platelet-derived growth factor binding	extracellular region,collagen type III trimer,extracellular space,endoplasmic reticulum lumen,extracellular matrix	sp	1	4	uniprot_sprot_2015-08-28_HUMAN	>sp|P02461|CO3A1_HUMAN Collagen alpha-1(III) chain OS=Homo sapiens GN=COL3A1 PE=1 SV=4	3	25	27	_VFC[+57]NMETGETC[+57]ISANPLNVPR_.3|_SGEYWVDPNQGC[+57]K_.2|_FTYTVLEDGC[+57]TK_.2|_SVNGQIESLISPDGSR_.2|_LMGSNEGEFKAEGNSK_.3|_GAAGEPGRDGVPGGPGMR_.3|_GSPGGPGAAGFPGAR_.2|_NSIAYMDQASGNVK_.2|_NSIAYMDQASGNVKK_.3|_NSIAYMDQASGNVKK_.2|_GPPGPAGANGAPGLR_.2|_INTDEIMTSLK_.2|_INTDEIM[+16]TSLK_.2|_GPPGLAGAPGLR_.2|_SGDRGESGPAGPAGAPGPAGSR_.3|_KHWWTDSSAEK_.3|_GPVGPSGPPGK_.2|_DGTSGHPGPIGPPGPR_.3|_GPAGPNGIPGEK_.2|_LM…
pat / cont	pat	cont	P02462	1.3471	1.3471	154.401	2.54401	1.6045	0.445607	0.325616	P02462	CO4A1_HUMAN	Collagen alpha-1(IV) chain	COL4A1	P02462	Homo sapiens	patterning of blood vessels,brain development,neuromuscular junction development,extracellular matrix organization,collagen catabolic process,epithelial cell differentiation,blood vessel morphogenesis,retinal blood vessel morphogenesis,renal tubule morphogenesis,cellular response to amino acid stimulus,basement membrane organization	extracellular matrix structural constituent,extracellular matrix constituent conferring elasticity,platelet-derived growth factor binding	extracellular region,collagen type IV trimer,basement membrane,endoplasmic reticulum lumen,extracellular matrix	sp	1	3	uniprot_sprot_2015-08-28_HUMAN	>sp|P02462|CO4A1_HUMAN Collagen alpha-1(IV) chain OS=Homo sapiens GN=COL4A1 PE=1 SV=3	1	7	11	_ILYHGYSLLYVQGNER_.3|_ILYHGYSLLYVQGNER_.2|_AHGQDLGTAGSC[+57]LR_.3|_AHGQDLGTAGSC[+57]LR_.2|_AHGQDLGTAGSC[+57]LRK_.3|_GPPGGVGFPGSR_.2|_HSQTIDDPQC[+57]PSGTK_.3|_HSQTIDDPQC[+57]PSGTK_.2|_GTC[+57]NYYANAYSFWLATIER_.3|_FSTM[+16]PFLFC[+57]NINNVC[+57]NFASR_.3|_FSTMPFLFC[+57]NINNVC[+57]NFASR_.3
pat / cont	pat	cont	P02533	2.06567	2.06567	318.629	4.18629	0.0032199	0.000701692	0.0154372	P02533	K1C14_HUMAN	Keratin, type I cytoskeletal 14	KRT14	P02533	Homo sapiens	aging,epidermis development,response to zinc ion,response to ionizing radiation,epithelial cell differentiation,hemidesmosome assembly,hair cycle,intermediate filament bundle assembly	structural constituent of cytoskeleton,protein binding,keratin filament binding	nucleus,cytoplasm,cytosol,intermediate filament,keratin filament,extracellular exosome,cell periphery	sp	1	4	uniprot_sprot_2015-08-28_HUMAN	>sp|P02533|K1C14_HUMAN Keratin, type I cytoskeletal 14 OS=Homo sapiens GN=KRT14 PE=1 SV=4	1	49	88	_LLEGEDAHLSSSQFSSGSQSSR_.4|_LLEGEDAHLSSSQFSSGSQSSR_.3|_LLEGEDAHLSSSQFSSGSQSSR_.2|_LASYLDK_.2|_NHEEEMNALR_.3|_NHEEEM[+16]NALR_.3|_NHEEEMNALR_.2|_NHEEEM[+16]NALR_.2|_VM[+16]DVHDGKVVSTHEQVLR_.5|_VM[+16]DVHDGKVVSTHEQVLR_.4|_TKYETELNLR_.3|_TKYETELNLR_.2|_ALEEANADLEVK_.3|_ALEEANADLEVK_.2|_EELAYLK_.2|_KDAEEWFFTK_.3|_KDAEEWFFTK_.2|_QRPAEIKDYSPYFK_.4|_QRPAEIKDYSPYFK_.3|_EVATNSELVQSGK_.3|_EVATNSELVQSGK_.2|…
pat / cont	pat	cont	P02545	0.128136	0.128136	9.28808	1.09288	0.441298	0.438566	0.323154	P02545	LMNA_HUMAN	Prelamin-A/C	LMNA	P02545	Homo sapiens	mitotic nuclear envelope disassembly,mitotic nuclear envelope reassembly,regulation of cell migration,establishment or maintenance of microtubule cytoskeleton polarity,protein localization to nucleus,sterol regulatory element binding protein import into nucleus,IRE1-mediated unfolded protein response,ventricular cardiac muscle cell development,cellular response to hypoxia,negative regulation of m…	structural molecule activity,protein binding	nucleus,nuclear envelope,lamin filament,nucleoplasm,cytoplasm,cytosol,nuclear speck,extracellular matrix,nuclear membrane	sp	1	1	uniprot_sprot_2015-08-28_HUMAN	>sp|P02545|LMNA_HUMAN Prelamin-A/C OS=Homo sapiens GN=LMNA PE=1 SV=1	4	86	143	_EGDLIAAQAR_.2|_SGAQASSTPLSPTR_.2|_SGAQASSTPLSPTR_.3|_SLETENAGLR_.2|_EAALSTALSEKR_.3|_EAALSTALSEKR_.2|_ITESEEVVSR_.2|_DLEDSLAR_.2|_LQEKEDLQELNDR_.3|_LQEKEDLQELNDR_.2|_VAVEEVDEEGKFVR_.3|_VAVEEVDEEGKFVR_.2|_NIYSEELR_.2|_LKDLEALLNSK_.3|_LKDLEALLNSK_.2|_LQLELSK_.2|_AAYEAELGDAR_.2|_QLQDEMLR_.2|_EAALSTALSEK_.2|_IDSLSAQLSQLQK_.2|_IDSLSAQLSQLQK_.3|_SVGGSGGGSFGDNLVTR_.2|_SVGGSGGGSFGDNLVTR_.3|_TLEGELHDLR_.…
pat / cont	pat	cont	P02649	0.855754	0.855754	80.9704	1.8097	1.8456	0.63051	0.398967	P02649	APOE_HUMAN	Apolipoprotein E	APOE	P02649	Homo sapiens	response to reactive oxygen species,retinoid metabolic process,negative regulation of endothelial cell proliferation,response to dietary excess,triglyceride metabolic process,cholesterol catabolic process,cellular calcium ion homeostasis,receptor-mediated endocytosis,cytoskeleton organization,G-protein coupled receptor signaling pathway,nitric oxide mediated signal transduction,synaptic transmiss…	beta-amyloid binding,lipid transporter activity,protein binding,phospholipid binding,heparin binding,lipid binding,cholesterol binding,antioxidant activity,cholesterol transporter activity,identical protein binding,protein homodimerization activity,metal chelating activity,tau protein binding,low-density lipoprotein particle receptor binding,phosphatidylcholine-sterol O-acyltransferase activator …	extracellular region,extracellular space,nucleus,cytoplasm,early endosome,endoplasmic reticulum,Golgi apparatus,plasma membrane,membrane,dendrite,extracellular matrix,very-low-density lipoprotein particle,low-density lipoprotein particle,intermediate-density lipoprotein particle,high-density lipoprotein particle,chylomicron,neuronal cell body,extracellular exosome,endocytic vesicle lumen,blood mi…	sp	1	1	uniprot_sprot_2015-08-28_HUMAN	>sp|P02649|APOE_HUMAN Apolipoprotein E OS=Homo sapiens GN=APOE PE=1 SV=1	1	24	40	_AYKSELEEQLTPVAEETR_.3|_AYKSELEEQLTPVAEETR_.2|_LSKELQAAQAR_.3|_LSKELQAAQAR_.2|_LGPLVEQGRVR_.3|_DRLDEVKEQVAEVR_.4|_DRLDEVKEQVAEVR_.3|_WELALGR_.2|_AKLEEQAQQIR_.3|_AKLEEQAQQIR_.2|_ELQAAQAR_.2|_ALMDETMK_.2|_ALM[+16]DETMK_.2|_ALMDETM[+16]K_.2|_LDEVKEQVAEVR_.3|_LDEVKEQVAEVR_.2|_LAVYQAGAR_.2|_LGPLVEQGR_.2|_AATVGSLAGQPLQER_.3|_AATVGSLAGQPLQER_.2|_LQAEAFQAR_.2|_SWFEPLVEDMQR_.3|_SWFEPLVEDM[+16]QR_.2|_SWFEP…
pat / cont	pat	cont	P02675	0.0871135	0.0871135	6.22428	1.06224	0.268129	0.725808	0.430441	P02675	FIBB_HUMAN	Fibrinogen beta chain	FGB	P02675	Homo sapiens	adaptive immune response,platelet degranulation,cell-matrix adhesion,signal transduction,blood coagulation,extracellular matrix organization,plasminogen activation,positive regulation of heterotypic cell-cell adhesion,fibrinolysis,induction of bacterial agglutination,cellular protein complex assembly,cellular response to leptin stimulus,innate immune response,positive regulation of vasoconstricti…	structural molecule activity,protein binding,protein binding, bridging,chaperone binding,receptor binding,cell adhesion molecule binding	extracellular region,fibrinogen complex,extracellular space,plasma membrane,cell cortex,external side of plasma membrane,cell surface,platelet alpha granule,platelet alpha granule lumen,extracellular exosome,blood microparticle,extracellular vesicle	sp	1	2	uniprot_sprot_2015-08-28_HUMAN	>sp|P02675|FIBB_HUMAN Fibrinogen beta chain OS=Homo sapiens GN=FGB PE=1 SV=2	1	48	93	_SILENLR_.2|_YQISVNK_.2|_GSWYSMR_.2|_KREEAPSLRPAPPPISGGGYR_.5|_KREEAPSLRPAPPPISGGGYR_.4|_KREEAPSLRPAPPPISGGGYR_.3|_DNDGWLTSDPRK_.3|_EC[+57]EEIIR_.2|_KGGETSEMYLIQPDSSVKPYR_.5|_KGGETSEM[+16]YLIQPDSSVKPYR_.4|_KGGETSEMYLIQPDSSVKPYR_.4|_KGGETSEM[+16]YLIQPDSSVKPYR_.3|_KGGETSEMYLIQPDSSVKPYR_.3|_KGGETSEMYLIQPDSSVKPYR_.2|_QDGSVDFGR_.2|_AHYGGFTVQNEANK_.3|_AHYGGFTVQNEANK_.2|_HGTDDGVVWMNWK_.3|_HGTDDGVVWM[+16…
pat / cont	pat	cont	P02751	-0.242581	0.242581	-15.4768	0.845232	1.33496	0.623099	0.395904	P02751	FINC_HUMAN	Fibronectin	FN1	P02751	Homo sapiens	angiogenesis,regulation of protein phosphorylation,platelet degranulation,acute-phase response,cell-substrate junction assembly,cell adhesion,calcium-independent cell-matrix adhesion,positive regulation of cell proliferation,regulation of cell shape,response to wounding,positive regulation of gene expression,positive regulation of peptidase activity,peptide cross-linking,extracellular matrix disa…	protease binding,integrin binding,protein binding,collagen binding,heparin binding,peptidase activator activity	extracellular region,fibrinogen complex,basal lamina,extracellular space,endoplasmic reticulum-Golgi intermediate compartment,apical plasma membrane,extracellular matrix,platelet alpha granule lumen,extracellular exosome,blood microparticle	sp	1	4	uniprot_sprot_2015-08-28_HUMAN	>sp|P02751|FINC_HUMAN Fibronectin OS=Homo sapiens GN=FN1 PE=1 SV=4	4	126	209	_GEWTC[+57]IAYSQLR_.2|_GEWTC[+57]IAYSQLR_.3|_TKTETITGFQVDAVPANGQTPIQR_.3|_TFYSC[+57]TTEGR_.2|_GNLLQC[+57]IC[+57]TGNGR_.2|_EYLGAIC[+57]SC[+57]TC[+57]FGGQR_.3|_EYLGAIC[+57]SC[+57]TC[+57]FGGQR_.2|_GLAFTDVDVDSIK_.2|_DLQFVEVTDVK_.2|_WC[+57]GTTQNYDADQK_.2|_QGENGQMMSC[+57]TC[+57]LGNGKGEFK_.3|_GFNC[+57]ESKPEAEETC[+57]FDKYTGNTYR_.4|_GFNC[+57]ESKPEAEETC[+57]FDKYTGNTYR_.3|_TYLGNALVC[+57]TC[+57]YGGSR_.2|_TYL…
pat / cont	pat	cont	P02768	1.78446	1.78446	244.49	3.4449	2.23384	0.0583801	0.132882	P02768	ALBU_HUMAN	Serum albumin	ALB	P02768	Homo sapiens	retina homeostasis,platelet degranulation,transport,receptor-mediated endocytosis,cellular response to starvation,bile acid and bile salt transport,hemolysis by symbiont of host erythrocytes,lipoprotein metabolic process,negative regulation of apoptotic process,negative regulation of programmed cell death,sodium-independent organic anion transport,maintenance of mitochondrion location,cellular ox…	DNA binding,fatty acid binding,copper ion binding,protein binding,drug binding,toxic substance binding,antioxidant activity,pyridoxal phosphate binding,identical protein binding,chaperone binding,oxygen binding	extracellular region,extracellular space,nucleus,endoplasmic reticulum,Golgi apparatus,platelet alpha granule lumen,myelin sheath,protein complex,extracellular exosome,blood microparticle	sp	1	2	uniprot_sprot_2015-08-28_HUMAN	>sp|P02768|ALBU_HUMAN Serum albumin OS=Homo sapiens GN=ALB PE=1 SV=2	4	107	232	_YLYEIAR_.2|_KVPQVSTPTLVEVSR_.3|_KVPQVSTPTLVEVSR_.2|_KVPQVSTPTLVEVSR_.4|_C[+57]C[+57]TESLVNR_.2|_YIC[+57]ENQDSISSK_.2|_YIC[+57]ENQDSISSK_.3|_ADDKETC[+57]FAEEGKK_.4|_ADDKETC[+57]FAEEGKK_.3|_ADDKETC[+57]FAEEGKK_.2|_ETC[+57]FAEEGKK_.3|_ETC[+57]FAEEGKK_.2|_FKDLGEENFK_.3|_FKDLGEENFK_.2|_FPKAEFAEVSK_.3|_EC[+57]C[+57]EKPLLEK_.3|_EC[+57]C[+57]EKPLLEK_.2|_LAKTYETTLEK_.3|_LSQRFPKAEFAEVSK_.4|_LSQRFPKAEFAEVS…
pat / cont	pat	cont	P02774	-1.24393	1.24393	-57.7778	0.422222	1.72979	0.245943	0.250387	P02774	VTDB_HUMAN	Vitamin D-binding protein	GC	P02774	Homo sapiens	vitamin D metabolic process,vitamin transport	actin binding,vitamin D binding,vitamin transporter activity,calcidiol binding	extracellular region,extracellular space,cytosol,lysosomal lumen,extracellular exosome,blood microparticle	sp	1	1	uniprot_sprot_2015-08-28_HUMAN	>sp|P02774|VTDB_HUMAN Vitamin D-binding protein OS=Homo sapiens GN=GC PE=1 SV=1	2	46	77	_ELSSFIDK_.2|_VPTADLEDVLPLAEDITNILSK_.2|_VPTADLEDVLPLAEDITNILSK_.3|_VLEPTLK_.2|_EFSHLGK_.2|_HLSLLTTLSNR_.3|_HLSLLTTLSNR_.2|_RTHLPEVFLSK_.3|_RTHLPEVFLSK_.2|_AKLPDATPKELAK_.3|_VMDKYTFELSR_.3|_VM[+16]DKYTFELSR_.3|_VMDKYTFELSR_.2|_YTFELSR_.2|_KLC[+57]MAALK_.2|_ELPEHTVK_.2|_LC[+57]DNLSTK_.2|_C[+57]C[+57]ESASEDC[+57]MAK_.3|_C[+57]C[+57]ESASEDC[+57]M[+16]AK_.3|_C[+57]C[+57]ESASEDC[+57]MAK_.2|_C[+57]C[+5…
pat / cont	pat	cont	P02786	0.0065308	0.0065308	0.453706	1.00454	0.450129	0.973025	0.510331	P02786	TFR1_HUMAN	Transferrin receptor protein 1	TFRC	P02786	Homo sapiens	cellular iron ion homeostasis,osteoclast differentiation,positive regulation of B cell proliferation,receptor internalization,transferrin transport,cellular response to drug,positive regulation of T cell proliferation,positive regulation of bone resorption,positive regulation of isotype switching,viral entry into host cell,iron ion import,regulation of cell growth,regulation of cell proliferation	virus receptor activity,glycoprotein binding,double-stranded RNA binding,transferrin receptor activity,protein binding,transferrin transmembrane transporter activity,protein homodimerization activity,poly(A) RNA binding	extracellular region,extracellular space,endosome,plasma membrane,integral component of plasma membrane,clathrin-coated pit,external side of plasma membrane,cell surface,membrane,cytoplasmic, membrane-bounded vesicle,basolateral plasma membrane,melanosome,intracellular membrane-bounded organelle,perinuclear region of cytoplasm,recycling endosome,extracellular exosome,blood microparticle,extracell…	sp	1	2	uniprot_sprot_2015-08-28_HUMAN	>sp|P02786|TFR1_HUMAN Transferrin receptor protein 1 OS=Homo sapiens GN=TFRC PE=1 SV=2	3	42	60	_SSGLPNIPVQTISR_.2|_LTTDFGNAEK_.2|_DSAQNSVIIVDKNGR_.3|_LLNENSYVPR_.2|_LAVDEEENADNNTK_.2|_LAVDEEENADNNTK_.3|_YNSQLLSFVR_.2|_LVYLVENPGGYVAYSK_.2|_LVYLVENPGGYVAYSK_.3|_VEYHFLSPYVSPK_.3|_VEYHFLSPYVSPK_.2|_GFVEPDHYVVVGAQR_.3|_GFVEPDHYVVVGAQR_.2|_SGVGTALLLK_.2|_SAFSNLFGGEPLSYTR_.2|_SAFSNLFGGEPLSYTR_.3|_VSASPLLYTLIEK_.2|_VSASPLLYTLIEK_.3|_ILNIFGVIK_.2|_LFGNMEGDC[+57]PSDWKTDSTC[+57]R_.3|_RLYWDDLKR_.3|_DA…
pat / cont	pat	cont	P02787	-2.85198	2.85198	-86.1494	0.138506	1.66175	0.248801	0.250538	P02787	TRFE_HUMAN	Serotransferrin	TF	P02787	Homo sapiens	retina homeostasis,platelet degranulation,cellular iron ion homeostasis,regulation of protein stability,transferrin transport,positive regulation of receptor-mediated endocytosis,iron ion homeostasis,cellular response to iron ion,ferrous iron import into cell	protein binding,ferrous iron binding,ferric iron binding,ferric iron transmembrane transporter activity,transferrin receptor binding	extracellular region,extracellular space,early endosome,late endosome,clathrin-coated pit,basal plasma membrane,cell surface,endosome membrane,cytoplasmic, membrane-bounded vesicle,apical plasma membrane,endocytic vesicle,extrinsic component of external side of plasma membrane,vesicle,secretory granule lumen,basal part of cell,perinuclear region of cytoplasm,recycling endosome,extracellular exoso…	sp	1	3	uniprot_sprot_2015-08-28_HUMAN	>sp|P02787|TRFE_HUMAN Serotransferrin OS=Homo sapiens GN=TF PE=1 SV=3	1	86	160	_EDLIWELLNQAQEHFGK_.2|_EDLIWELLNQAQEHFGK_.4|_EDLIWELLNQAQEHFGK_.3|_NPDPWAK_.2|_DC[+57]HLAQVPSHTVVAR_.4|_DC[+57]HLAQVPSHTVVAR_.3|_EFQLFSSPHGK_.3|_EFQLFSSPHGK_.2|_HSTIFENLANK_.3|_HSTIFENLANK_.2|_KPVDEYKDC[+57]HLAQVPSHTVVAR_.6|_KPVDEYKDC[+57]HLAQVPSHTVVAR_.5|_KPVDEYKDC[+57]HLAQVPSHTVVAR_.4|_KPVDEYKDC[+57]HLAQVPSHTVVAR_.3|_DSAHGFLK_.2|_KDSGFQMNQLR_.3|_KDSGFQM[+16]NQLR_.3|_KDSGFQMNQLR_.2|_KDSGFQM[+16]…
pat / cont	pat	cont	P02788	3.18494	3.18494	809.418	9.09418	2.86482	0.112677	0.17547	P02788	TRFL_HUMAN	Lactotransferrin	LTF	P02788	Homo sapiens	ossification,regulation of cytokine production,retina homeostasis,innate immune response in mucosa,transcription, DNA-templated,proteolysis,ion transport,humoral immune response,antibacterial humoral response,antifungal humoral response,negative regulation of lipopolysaccharide-mediated signaling pathway,regulation of tumor necrosis factor production,negative regulation of ATPase activity,iron as…	DNA binding,serine-type endopeptidase activity,iron ion binding,protein binding,heparin binding,protein serine/threonine kinase activator activity	extracellular region,extracellular space,nucleus,cytoplasm,cell surface,secretory granule,specific granule,protein complex,extracellular exosome,phagocytic vesicle lumen	sp	1	6	uniprot_sprot_2015-08-28_HUMAN	>sp|P02788|TRFL_HUMAN Lactotransferrin OS=Homo sapiens GN=LTF PE=1 SV=6	2	76	117	_YYGYTGAFR_.2|_DSPIQC[+57]IQAIAENR_.3|_DSPIQC[+57]IQAIAENR_.2|_KPVDKFKDC[+57]HLAR_.4|_SC[+57]HLAMAPNHAVVSR_.4|_SC[+57]HLAM[+16]APNHAVVSR_.4|_SC[+57]HLAMAPNHAVVSR_.3|_SC[+57]HLAM[+16]APNHAVVSR_.3|_SC[+57]HLAM[+16]APNHAVVSR_.2|_YLGPQYVAGITNLKK_.4|_YLGPQYVAGITNLKK_.3|_DSAIGFSR_.2|_VRGPPVSC[+57]IKR_.3|_VRGPPVSC[+57]IKR_.2|_LKQVLLHQQAK_.3|_LKQVLLHQQAK_.2|_SEEEVAAR_.2|_C[+57]LAENAGDVAFVK_.3|_C[+57]LAEN…
pat / cont	pat	cont	P02792	-0.529052	0.529052	-30.699	0.69301	0.136974	0.115271	0.176319	P02792	FRIL_HUMAN	Ferritin light chain	FTL	P02792	Homo sapiens	iron ion transport,cellular iron ion homeostasis,intracellular sequestering of iron ion,iron ion homeostasis	iron ion binding,protein binding,ferric iron binding,identical protein binding	cytoplasm,cytosol,intracellular ferritin complex,membrane,autolysosome,extracellular exosome	sp	1	2	uniprot_sprot_2015-08-28_HUMAN	>sp|P02792|FRIL_HUMAN Ferritin light chain OS=Homo sapiens GN=FTL PE=1 SV=2	1	22	49	_KPAEDEWGKTPDAMKAAMALEK_.4|_M[+16]GDHLTNLHR_.3|_MGDHLTNLHR_.2|_M[+16]GDHLTNLHR_.2|_ALFQDIK_.2|_KPAEDEWGKTPDAMK_.4|_KPAEDEWGKTPDAMK_.3|_KLNQALLDLHALGSAR_.4|_KLNQALLDLHALGSAR_.3|_KLNQALLDLHALGSAR_.2|_KMGDHLTNLHR_.3|_KM[+16]GDHLTNLHR_.2|_KMGDHLTNLHR_.2|_ALFQDIKKPAEDEWGK_.4|_ALFQDIKKPAEDEWGK_.3|_ALFQDIKKPAEDEWGK_.2|_TDPHLC[+57]DFLETHFLDEEVKLIKK_.6|_TDPHLC[+57]DFLETHFLDEEVKLIKK_.5|_TDPHLC[+57]DFLETHFL…
pat / cont	pat	cont	P02795	-1.1305	1.1305	-54.3243	0.456757	1.00584	0.0401637	0.111195	P02795	MT2_HUMAN	Metallothionein-2	MT2A	P02795	Homo sapiens	cellular copper ion homeostasis,response to metal ion,cellular response to drug,cellular response to interleukin-3,cellular response to erythropoietin,negative regulation of growth,interferon-gamma-mediated signaling pathway,cellular response to zinc ion	protein binding,drug binding,zinc ion binding	nucleus,cytoplasm,cytosol,perinuclear region of cytoplasm	sp	1	1	uniprot_sprot_2015-08-28_HUMAN	>sp|P02795|MT2_HUMAN Metallothionein-2 OS=Homo sapiens GN=MT2A PE=1 SV=1	3	3	5	_SC[+57]C[+57]SC[+57]C[+57]PVGC[+57]AK_.2|_MDPNC[+57]SC[+57]AAGDSC[+57]TC[+57]AGSC[+57]K_.3|_MDPNC[+57]SC[+57]AAGDSC[+57]TC[+57]AGSC[+57]K_.2|_M[+16]DPNC[+57]SC[+57]AAGDSC[+57]TC[+57]AGSC[+57]K_.3|_GASDKC[+57]SC[+57]C[+57]A_.2
[truncated: 2,026 more rows]

## Sheet: Candidates_myo_all
Comparison (group1/group2)	Condition Numerator	Condition Denominator	Group	AVG Log Ratio	Absolute AVG Log Ratio	% Change	Ratio	Standard Deviation	Pvalue	Qvalue	ProteinGroups	ProteinNames	ProteinDescriptions	Genes	UniProtIds	Organisms	GO Biological Process	GO Molecular Function	GO Cellular Component	Database	Protein Existence	Sequence Version	FASTAName	FASTAHeader	# Data Points	# Unique Peptides	# Unique EG.Id	EG.Id
[truncated: 2,381 more rows]

## Sheet: Legend
Supplementary data file 3: Protein level changes detected from patient-derived myotubes
Relative protein levels in SCL patient myotubes compared to control myotubes (n=2 control myotube samples; n=1 patient-derived myotube sample). Statistical significance was determined user fisher exact test. Significant p- and q-values are indicated in green. p=patient; c=control.
