# Supplementary material for: SUCLA2 mutations cause global protein succinylation contributing to the pathomechanism of a hereditary mitochondrial disease
Source: Nat Commun. 2020 Nov 23;11:5927. doi: 10.1038/s41467-020-19743-4 (PMC7684291; doi:10.1038/s41467-020-19743-4)
Supplement: Supplementary file 7 — Supplementary Data 4 [file 41467_2020_19743_MOESM7_ESM.xlsx]

## Sheet: fibro_sitelvl_overlaps
gene_site	first gene	unisite	genenames	uniprot	sites	nPeptide	nFragment	Label2	log2FC	score	FDR	log_oddsDE	myo_fibro_overlap	fibro_sirt5ko_overlap
SHMT2_469	SHMT2	P34897_469	SHMT2	P34897	_469	1	4	patient/control	8.63084	1	6.62e-17	33.3883	FALSE	FALSE
MDH2_78	MDH2	P40926_78	MDH2	P40926	_78	1	6	patient/control	8.00525	1	0	47.6736	FALSE	TRUE
ACO2_730	ACO2	Q99798_730	ACO2	Q99798	_730	1	3	patient/control	7.52446	1	1.82e-12	24.135	FALSE	TRUE
ATP5B_133	ATP5B	P06576_133	ATP5B ATPMB ATPSB	P06576	_133	1	11	patient/control	7.50879	1	0	77.2115	FALSE	TRUE
ALDH6A1_121	ALDH6A1	Q02252_121	ALDH6A1 MMSDH	Q02252	_121	1	3	patient/control	7.48036	1	2.99e-09	16.2102	FALSE	FALSE
ATP5J_99	ATP5J	P18859_99	ATP5J ATP5A ATPM	P18859	_99	1	3	patient/control	7.30839	1	4.04e-12	23.2816	FALSE	TRUE
HADHA_414_415	HADHA	P40939_414_415	HADHA HADH	P40939	_414_415	1	6	patient/control	7.17839	1	0	48.127	FALSE	FALSE
ENO1_228	ENO1	P06733_228	ENO1 ENO1L1 MBPB1 MPB1	P06733	_228	1	3	patient/control	7.14676	1	5.26e-12	23.0357	FALSE	FALSE
ATP5H_149	ATP5H	O75947_149	ATP5H My032	O75947	_149	1	5	patient/control	6.93826	1	4.24e-16	31.9217	FALSE	TRUE
CARS2_407	CARS2	Q9HA77_407	CARS2 OK/SW-cl.10	Q9HA77	_407	1	9	patient/control	6.93324	1	0	38.2515	FALSE	FALSE
SQRDL_135	SQRDL	Q9Y6N5_135	SQRDL CGI-44	Q9Y6N5	_135	1	5	patient/control	6.89751	1	7.44e-18	35.7383	FALSE	FALSE
GSTZ1_32	GSTZ1	O43708_32	GSTZ1 MAAI	O43708	_32	1	3	patient/control	6.82455	0.999997	1.13e-07	12.7977	FALSE	FALSE
IDH2_166	IDH2	P48735_166	IDH2	P48735	_166	1	4	patient/control	6.62814	1	1.28e-13	26.6837	FALSE	TRUE
ACO2_520	ACO2	Q99798_520	ACO2	Q99798	_520	1	7	patient/control	6.57747	1	0	54.9865	TRUE	FALSE
HADHA_728	HADHA	P40939_728	HADHA HADH	P40939	_728	1	5	patient/control	6.52181	1	6.16e-13	25.4283	FALSE	TRUE
SLC25A5_163	SLC25A5	P05141_163	SLC25A5 ANT2	P05141	_163	1	6	patient/control	6.49872	1	0	44.2981	FALSE	TRUE
ATP5O_162	ATP5O	P48047_162	ATP5O ATPO	P48047	_162	1	13	patient/control	6.4981	1	0	101.985	FALSE	TRUE
ACOT1_408	ACOT1	Q86TX2_408	ACOT1 CTE1	Q86TX2	_408	1	4	patient/control	6.46451	1	1.01e-13	27.0758	FALSE	FALSE
LDHA_126	LDHA	P00338_126	LDHA PIG19	P00338	_126	1	3	patient/control	6.45272	1	1.57e-10	19.8013	FALSE	FALSE
PNPT1_591	PNPT1	Q8TCS8_591	PNPT1 PNPASE	Q8TCS8	_591	1	3	patient/control	6.43819	1	5.24e-10	18.2947	FALSE	FALSE
ATP5H_148	ATP5H	O75947_148	ATP5H My032	O75947	_148	1	6	patient/control	6.40257	1	0	40.4421	FALSE	FALSE
ALDH7A1_462	ALDH7A1	P49419_462	ALDH7A1 ATQ1	P49419	_462	1	3	patient/control	6.37711	1	2.19e-10	19.223	FALSE	FALSE
HADHA_166	HADHA	P40939_166	HADHA HADH	P40939	_166	1	4	patient/control	6.28178	1	2.51e-12	23.8293	FALSE	TRUE
ALDH1L2_295	ALDH1L2	Q3SY69_295	ALDH1L2	Q3SY69	_295	1	4	patient/control	6.26249	0.999999	1.93e-08	14.4378	FALSE	FALSE
GARS_501	GARS	P41250_501	GARS	P41250	_501	1	8	patient/control	6.24536	1	0	56.3022	FALSE	FALSE
ACOT2_470	ACOT2	P49753_470	ACOT2 PTE2 PTE2A	P49753	_470	1	4	patient/control	6.21939	1	3.08e-13	25.9923	FALSE	FALSE
AFG3L2_481	AFG3L2	Q9Y4W6_481	AFG3L2	Q9Y4W6	_481	1	3	patient/control	6.19762	1	7.16e-11	20.5262	FALSE	FALSE
ABHD10_101	ABHD10	Q9NUJ1_101	ABHD10	Q9NUJ1	_101	1	3	patient/control	6.15793	1	2.59e-09	16.4618	FALSE	FALSE
SLC25A3_247	SLC25A3	Q00325_247	SLC25A3 PHC OK/SW-cl.48	Q00325	_247	1	3	patient/control	6.06624	1	1.18e-09	17.5088	FALSE	FALSE
HSPD1_233	HSPD1	P10809_233	HSPD1 HSP60	P10809	_233	1	6	patient/control	6.03113	1	0	42.793	FALSE	TRUE
PRDX3_149	PRDX3	P30048_149	PRDX3 AOP1	P30048	_149	1	4	patient/control	6.0051	1	2.8e-13	26.0611	FALSE	FALSE
ATP5O_176	ATP5O	P48047_176	ATP5O ATPO	P48047	_176	2	9	patient/control	5.99786	1	0	52.1781	FALSE	FALSE
ATAD3A_539	ATAD3A	Q9NVI7_539	ATAD3A	Q9NVI7	_539	2	12	patient/control	5.95353	1	0	70.8131	FALSE	FALSE
MCCC2_235	MCCC2	Q9HCC0_235	MCCC2 MCCB	Q9HCC0	_235	1	3	patient/control	5.9368	1	1.27e-09	17.4847	FALSE	FALSE
TACO1_170	TACO1	Q9BSH4_170	TACO1 CCDC44 PRO0477	Q9BSH4	_170	1	5	patient/control	5.92952	1	2.15e-15	30.3437	FALSE	FALSE
MRPL12_150	MRPL12	P52815_150	MRPL12 RPML12	P52815	_150	1	3	patient/control	5.91753	1	8.81e-11	20.3238	FALSE	FALSE
COX4I1_67	COX4I1	P13073_67	COX4I1 COX4	P13073	_67	1	5	patient/control	5.90108	1	5.65e-15	29.3767	FALSE	FALSE
GAPDH_215	GAPDH	P04406_215	GAPDH GAPD CDABP0047 OK/SW-cl.12	P04406	_215	1	13	patient/control	5.89258	1	0	92.7926	FALSE	FALSE
MRPS22_211	MRPS22	P82650_211	MRPS22 C3orf5 RPMS22 GK002	P82650	_211	1	3	patient/control	5.8921	1	3.21e-10	18.8489	FALSE	FALSE
SLC25A24_320	SLC25A24	Q6NUK1_320	SLC25A24 APC1 MCSC1 SCAMC1	Q6NUK1	_320	1	13	patient/control	5.77946	1	0	92.0119	FALSE	FALSE
ACADVL_482	ACADVL	P49748_482	ACADVL VLCAD	P49748	_482	1	4	patient/control	5.76709	1	7.61e-12	22.764	FALSE	FALSE
ACADVL_556	ACADVL	P49748_556	ACADVL VLCAD	P49748	_556	1	6	patient/control	5.74697	1	0	41.6185	FALSE	FALSE
SUCLG2_108	SUCLG2	Q96I99_108	SUCLG2	Q96I99	_108	1	3	patient/control	5.66824	1	1.09e-09	17.5199	FALSE	FALSE
ATP5A1_305	ATP5A1	P25705_305	ATP5A1 ATP5A ATP5AL2 ATPM	P25705	_305	1	4	patient/control	5.63545	1	2.94e-13	26.0139	FALSE	TRUE
IDH2_199	IDH2	P48735_199	IDH2	P48735	_199	1	5	patient/control	5.61513	1	3.85e-12	23.2892	FALSE	TRUE
VIM_223	VIM	P08670_223	VIM	P08670	_223	1	8	patient/control	5.60286	1	0	50.0305	FALSE	FALSE
HADHA_214	HADHA	P40939_214	HADHA HADH	P40939	_214	1	5	patient/control	5.598	1	1.67e-10	19.7698	FALSE	TRUE
BCKDHA_356	BCKDHA	P12694_356	BCKDHA	P12694	_356	1	3	patient/control	5.58945	1	4.3e-10	18.5035	FALSE	FALSE
NDUFA10_243	NDUFA10	O95299_243	NDUFA10	O95299	_243	1	6	patient/control	5.53239	1	5.36e-18	36.1433	FALSE	FALSE
PDPR_854	PDPR	Q8NCN5_854	PDPR KIAA1990	Q8NCN5	_854	1	5	patient/control	5.48452	1	1.64e-16	32.5423	FALSE	FALSE
SHMT2_356	SHMT2	P34897_356	SHMT2	P34897	_356	1	8	patient/control	5.45402	1	0	40.5468	TRUE	FALSE
RPS13_43	RPS13	P62277_43	RPS13	P62277	_43	1	4	patient/control	5.41376	1	1.07e-10	20.1494	FALSE	FALSE
ACAT1_257	ACAT1	P24752_257	ACAT1 ACAT MAT	P24752	_257	1	4	patient/control	5.4068	1	2.29e-12	23.8507	FALSE	FALSE
HSPA9_368	HSPA9	P38646_368	HSPA9 GRP75 HSPA9B mt-HSP70	P38646	_368	1	5	patient/control	5.39675	1	2.27e-14	28.5222	FALSE	FALSE
ERI3_331	ERI3	O43414_331	ERI3 PINT1 PRNPIP PRNPIP1	O43414	_331	1	3	patient/control	5.3955	1	1.53e-08	14.6146	FALSE	FALSE
ACAT1_251	ACAT1	P24752_251	ACAT1 ACAT MAT	P24752	_251	1	5	patient/control	5.39343	1	6.03e-16	31.6948	FALSE	FALSE
SQRDL_125	SQRDL	Q9Y6N5_125	SQRDL CGI-44	Q9Y6N5	_125	1	3	patient/control	5.39246	0.999999	2.87e-08	13.978	FALSE	FALSE
PPIB_67	PPIB	P23284_67	PPIB CYPB	P23284	_67	1	8	patient/control	5.3854	1	0	52.321	FALSE	FALSE
VIM_235	VIM	P08670_235	VIM	P08670	_235	1	4	patient/control	5.37764	1	1.34e-10	19.8948	FALSE	FALSE
ACOT9_292	ACOT9	Q9Y305_292	ACOT9 CGI-16	Q9Y305	_292	1	5	patient/control	5.35631	1	1.47e-15	30.9564	FALSE	FALSE
VIM_143	VIM	P08670_143	VIM	P08670	_143	1	4	patient/control	5.35571	1	9.88e-12	22.4902	FALSE	FALSE
GOT2_296	GOT2	P00505_296	GOT2	P00505	_296	1	5	patient/control	5.35218	1	1.9e-12	24.0924	TRUE	TRUE
UQCRH_42	UQCRH	P07919_42	UQCRH	P07919	_42	1	3	patient/control	5.337	1	7.33e-10	17.7206	FALSE	FALSE
AFG3L2_601	AFG3L2	Q9Y4W6_601	AFG3L2	Q9Y4W6	_601	1	4	patient/control	5.3129	1	3.67e-12	23.3453	FALSE	FALSE
ALDH1B1_379	ALDH1B1	P30837_379	ALDH1B1 ALDH5 ALDHX	P30837	_379	1	4	patient/control	5.24862	1	1.74e-12	24.2122	FALSE	FALSE
HADHA_390	HADHA	P40939_390	HADHA HADH	P40939	_390	1	3	patient/control	5.24169	0.999998	6.3e-08	13.3258	FALSE	FALSE
SLC25A1_268	SLC25A1	P53007_268	SLC25A1 SLC20A3	P53007	_268	1	3	patient/control	5.21509	1	1.4e-09	17.1236	FALSE	FALSE
FKBP2_103	FKBP2	P26885_103	FKBP2 FKBP13	P26885	_103	1	4	patient/control	5.2147	1	3.58e-10	18.7776	FALSE	FALSE
HADHA_406_411	HADHA	P40939_406_411	HADHA HADH	P40939	_406_411	1	5	patient/control	5.21226	1	7.68e-15	29.1637	FALSE	FALSE
CS_76	CS	O75390_76	CS	O75390	_76	1	4	patient/control	5.21067	1	1.14e-10	20.1022	FALSE	TRUE
IDH2_45	IDH2	P48735_45	IDH2	P48735	_45	2	7	patient/control	5.18712	1	9.53e-14	27.0857	FALSE	FALSE
NDUFA7_80	NDUFA7	O95182_80	NDUFA7	O95182	_80	1	3	patient/control	5.18321	1	1.31e-09	17.4724	FALSE	FALSE
PITRM1_884	PITRM1	Q5JRX3_884	PITRM1 KIAA1104 MP1	Q5JRX3	_884	1	3	patient/control	5.17909	0.999994	2.48e-07	12.1006	FALSE	FALSE
HSPA2_351	HSPA2	P54652_351	HSPA2	P54652	_351	1	3	patient/control	5.16338	1	1.8e-09	16.7687	FALSE	FALSE
AFG3L2_502	AFG3L2	Q9Y4W6_502	AFG3L2	Q9Y4W6	_502	1	5	patient/control	5.157	1	2.55e-14	28.4082	FALSE	FALSE
SUCLG1_105	SUCLG1	P53597_105	SUCLG1	P53597	_105	1	6	patient/control	5.15434	1	0	36.736	FALSE	FALSE
AK4_179	AK4	P27144_179	AK4 AK3 AK3L1	P27144	_179	1	4	patient/control	5.146	1	1.94e-11	21.7741	FALSE	FALSE
ACADVL_278	ACADVL	P49748_278	ACADVL VLCAD	P49748	_278	1	6	patient/control	5.12366	1	0	37.25	FALSE	FALSE
ATP5F1_244	ATP5F1	P24539_244	ATP5F1	P24539	_244	1	7	patient/control	5.11428	1	0	46.2411	FALSE	TRUE
SLC25A24_332	SLC25A24	Q6NUK1_332	SLC25A24 APC1 MCSC1 SCAMC1	Q6NUK1	_332	1	4	patient/control	5.11383	1	6.25e-12	22.942	FALSE	FALSE
GLUD1_84	GLUD1	P00367_84	GLUD1 GLUD	P00367	_84	1	6	patient/control	5.10503	1	4.26e-15	29.7979	FALSE	TRUE
ATP5B_159	ATP5B	P06576_159	ATP5B ATPMB ATPSB	P06576	_159	1	13	patient/control	5.10437	1	0	92.8777	TRUE	TRUE
ENO1_193	ENO1	P06733_193	ENO1 ENO1L1 MBPB1 MPB1	P06733	_193	1	4	patient/control	5.09056	1	2.62e-12	23.6975	FALSE	FALSE
HADHA_759	HADHA	P40939_759	HADHA HADH	P40939	_759	1	12	patient/control	5.08282	1	0	67.2224	TRUE	FALSE
ACAT1_202	ACAT1	P24752_202	ACAT1 ACAT MAT	P24752	_202	1	3	patient/control	5.08227	1	8.44e-10	17.675	FALSE	FALSE
GLUD1_183	GLUD1	P00367_183	GLUD1 GLUD	P00367	_183	1	3	patient/control	5.08015	1	4.03e-09	16.0436	FALSE	FALSE
HSPE1_40	HSPE1	P61604_40	HSPE1	P61604	_40	1	12	patient/control	5.07768	1	0	56.4776	TRUE	TRUE
HSPE1_56	HSPE1	P61604_56	HSPE1	P61604	_56	1	7	patient/control	5.07082	1	0	43.8182	TRUE	TRUE
COX5B_57	COX5B	P10606_57	COX5B	P10606	_57	1	12	patient/control	5.06582	1	0	83.6969	TRUE	FALSE
IVD_64	IVD	P26440_64	IVD	P26440	_64	1	4	patient/control	5.04869	1	1.43e-11	21.8962	FALSE	FALSE
HADHA_337	HADHA	P40939_337	HADHA HADH	P40939	_337	1	4	patient/control	5.0316	1	1.25e-10	19.9681	FALSE	FALSE
HIBADH_125	HIBADH	P31937_125	HIBADH	P31937	_125	1	4	patient/control	5.0245	1	1.11e-11	22.3003	FALSE	FALSE
ACADVL_239	ACADVL	P49748_239	ACADVL VLCAD	P49748	_239	1	7	patient/control	5.01581	1	0	41.6066	FALSE	FALSE
PMPCB_219	PMPCB	O75439_219	PMPCB MPPB	O75439	_219	1	3	patient/control	4.99711	1	7.12e-09	15.5822	FALSE	FALSE
SHMT2_464	SHMT2	P34897_464	SHMT2	P34897	_464	2	11	patient/control	4.98071	1	0	50.3406	FALSE	FALSE
P4HB_271	P4HB	P07237_271	P4HB ERBA2L PDI PDIA1 PO4DB	P07237	_271	1	7	patient/control	4.97994	1	0	44.3803	FALSE	FALSE
IDH2_48	IDH2	P48735_48	IDH2	P48735	_48	2	7	patient/control	4.97123	1	1.5e-11	21.8822	TRUE	FALSE
GAPDH_334	GAPDH	P04406_334	GAPDH GAPD CDABP0047 OK/SW-cl.12	P04406	_334	1	4	patient/control	4.96723	1	6.91e-11	20.5587	FALSE	FALSE
PDIA6_241	PDIA6	Q15084_241	PDIA6 ERP5 P5 TXNDC7	Q15084	_241	1	3	patient/control	4.95977	1	1.55e-09	16.9099	FALSE	FALSE
VIM_139	VIM	P08670_139	VIM	P08670	_139	1	3	patient/control	4.95859	1	5.55e-09	15.7328	FALSE	FALSE
PFKP_736	PFKP	Q01813_736	PFKP PFKF	Q01813	_736	1	3	patient/control	4.93665	0.999999	5.19e-08	13.5438	FALSE	FALSE
ALDH2_428	ALDH2	P05091_428	ALDH2 ALDM	P05091	_428	1	4	patient/control	4.90001	1	2.1e-11	21.7347	FALSE	FALSE
ATP5A1_161	ATP5A1	P25705_161	ATP5A1 ATP5A ATP5AL2 ATPM	P25705	_161	1	13	patient/control	4.89553	1	0	92.3058	TRUE	TRUE
ATP5J_105	ATP5J	P18859_105	ATP5J ATP5A ATPM	P18859	_105	1	4	patient/control	4.87661	1	3.31e-11	21.2451	FALSE	TRUE
TNPO1_81	TNPO1	Q92973_81	TNPO1 KPNB2 MIP1 TRN	Q92973	_81	1	4	patient/control	4.86609	1	1.21e-11	22.2485	FALSE	FALSE
OXCT1_176	OXCT1	P55809_176	OXCT1 OXCT SCOT	P55809	_176	1	6	patient/control	4.85417	1	3.68e-17	34.5115	FALSE	FALSE
HSPE1_54	HSPE1	P61604_54	HSPE1	P61604	_54	1	7	patient/control	4.84767	1	0	38.8542	FALSE	FALSE
ABCB10_639	ABCB10	Q9NRK6_639	ABCB10	Q9NRK6	_639	1	3	patient/control	4.84645	1	2.37e-09	16.6177	FALSE	FALSE
FLNA_1593	FLNA	P21333_1593	FLNA FLN FLN1	P21333	_1593	1	4	patient/control	4.83024	1	3.33e-10	18.8414	FALSE	FALSE
SDHA_608	SDHA	P31040_608	SDHA SDH2 SDHF	P31040	_608	2	13	patient/control	4.8115	1	0	76.7181	FALSE	TRUE
SDHA_179	SDHA	P31040_179	SDHA SDH2 SDHF	P31040	_179	1	4	patient/control	4.8089	1	6.46e-10	17.9937	FALSE	TRUE
ACAD9_47	ACAD9	Q9H845_47	ACAD9	Q9H845	_47	1	8	patient/control	4.80401	1	0	41.9103	FALSE	FALSE
UQCRC2_159	UQCRC2	P22695_159	UQCRC2	P22695	_159	1	4	patient/control	4.77889	1	8.66e-09	15.2753	FALSE	FALSE
NDUFA10_80	NDUFA10	O95299_80	NDUFA10	O95299	_80	1	5	patient/control	4.77223	1	2.98e-15	30.1436	FALSE	FALSE
VDAC3_109	VDAC3	Q9Y277_109	VDAC3	Q9Y277	_109	1	3	patient/control	4.76595	0.999997	1.4e-07	12.6009	FALSE	FALSE
SHMT2_103	SHMT2	P34897_103	SHMT2	P34897	_103	1	11	patient/control	4.76509	1	0	64.8816	TRUE	FALSE
ATP5F1_154	ATP5F1	P24539_154	ATP5F1	P24539	_154	1	3	patient/control	4.75697	1	1.46e-08	14.6256	FALSE	FALSE
SHMT2_474	SHMT2	P34897_474	SHMT2	P34897	_474	1	8	patient/control	4.74775	1	0	39.5603	TRUE	FALSE
FH_80	FH	P07954_80	FH	P07954	_80	2	9	patient/control	4.73949	1	0	45.3949	TRUE	FALSE
SLC25A24_437	SLC25A24	Q6NUK1_437	SLC25A24 APC1 MCSC1 SCAMC1	Q6NUK1	_437	2	16	patient/control	4.72351	1	0	98.2156	FALSE	FALSE
ALDH1L2_289	ALDH1L2	Q3SY69_289	ALDH1L2	Q3SY69	_289	1	6	patient/control	4.72049	1	1.24e-08	15.0106	FALSE	FALSE
ACAD8_213	ACAD8	Q9UKU7_213	ACAD8 ARC42 IBD	Q9UKU7	_213	1	4	patient/control	4.71598	1	1.86e-11	21.7891	FALSE	FALSE
ACOT13_37	ACOT13	Q9NPJ3_37	ACOT13 THEM2 HT012 PNAS-27	Q9NPJ3	_37	2	6	patient/control	4.7133	1	6.4e-13	25.422	FALSE	TRUE
SHMT2_269	SHMT2	P34897_269	SHMT2	P34897	_269	1	13	patient/control	4.70961	1	0	60.5523	TRUE	FALSE
ACADVL_195	ACADVL	P49748_195	ACADVL VLCAD	P49748	_195	1	7	patient/control	4.68849	1	1.95e-16	32.5373	FALSE	FALSE
FDPS_123	FDPS	P14324_123	FDPS FPS KIAA1293	P14324	_123	2	9	patient/control	4.68364	1	0	39.4028	FALSE	FALSE
IDH2_133	IDH2	P48735_133	IDH2	P48735	_133	1	6	patient/control	4.68057	1	3.84e-13	25.8541	TRUE	FALSE
IARS2_241	IARS2	Q9NSE4_241	IARS2	Q9NSE4	_241	1	3	patient/control	4.67352	1	5.07e-09	15.814	FALSE	FALSE
IDH2_243	IDH2	P48735_243	IDH2	P48735	_243	1	8	patient/control	4.67065	1	0	44.053	FALSE	FALSE
ATP5O_192	ATP5O	P48047_192	ATP5O ATPO	P48047	_192	1	6	patient/control	4.66926	1	2.03e-14	28.6423	TRUE	FALSE
CAD_1325	CAD	P27708_1325	CAD	P27708	_1325	1	4	patient/control	4.66836	1	4.65e-10	18.3977	FALSE	FALSE
BCKDHA_107	BCKDHA	P12694_107	BCKDHA	P12694	_107	2	9	patient/control	4.66615	1	0	38.2655	FALSE	FALSE
AK4_186	AK4	P27144_186	AK4 AK3 AK3L1	P27144	_186	1	7	patient/control	4.65856	1	0	40.7775	TRUE	FALSE
LGALS1_64	LGALS1	P09382_64	LGALS1	P09382	_64	1	3	patient/control	4.65419	0.999994	2.4e-07	12.1101	FALSE	FALSE
LONP1_234	LONP1	P36776_234	LONP1 PRSS15	P36776	_234	1	10	patient/control	4.65352	1	0	60.4446	FALSE	FALSE
DLD_410	DLD	P09622_410	DLD GCSL LAD PHE3	P09622	_410	1	13	patient/control	4.63703	1	0	73.2237	FALSE	TRUE
HSPA8_348	HSPA8	P11142_348	HSPA8 HSC70 HSP73 HSPA10	P11142	_348	1	3	patient/control	4.63505	0.999995	2.05e-07	12.3075	FALSE	FALSE
ALDH1L2_778	ALDH1L2	Q3SY69_778	ALDH1L2	Q3SY69	_778	1	3	patient/control	4.63311	1	6.3e-09	15.6665	FALSE	FALSE
ATP5A1_167	ATP5A1	P25705_167	ATP5A1 ATP5A ATP5AL2 ATPM	P25705	_167	1	13	patient/control	4.63264	1	0	87.7302	TRUE	FALSE
ETFA_62	ETFA	P13804_62	ETFA	P13804	_62	1	3	patient/control	4.62277	0.999999	4.81e-08	13.5978	FALSE	TRUE
HADHB_254	HADHB	P55084_254	HADHB MSTP029	P55084	_254	1	3	patient/control	4.61575	0.999997	1.22e-07	12.7301	FALSE	FALSE
ETFA_69	ETFA	P13804_69	ETFA	P13804	_69	1	13	patient/control	4.61346	1	0	66.8816	FALSE	TRUE
ANXA6_102	ANXA6	P08133_102	ANXA6 ANX6	P08133	_102	1	3	patient/control	4.61173	1	1.11e-08	15.116	FALSE	FALSE
SOD2_68	SOD2	P04179_68	SOD2	P04179	_68	1	3	patient/control	4.60973	0.999987	5.2e-07	11.2269	FALSE	TRUE
HSPA9_300	HSPA9	P38646_300	HSPA9 GRP75 HSPA9B mt-HSP70	P38646	_300	3	31	patient/control	4.6075	1	0	176.674	TRUE	TRUE
ECI2_359	ECI2	O75521_359	ECI2 DRS1 HCA88 PECI	O75521	_359	2	10	patient/control	4.60451	1	0	41.8569	FALSE	FALSE
ACAD9_41	ACAD9	Q9H845_41	ACAD9	Q9H845	_41	1	4	patient/control	4.60367	1	5.72e-11	20.6049	FALSE	FALSE
VDAC1_109	VDAC1	P21796_109	VDAC1 VDAC	P21796	_109	1	3	patient/control	4.59142	0.999999	3.13e-08	13.9624	FALSE	FALSE
SOD2_130	SOD2	P04179_130	SOD2	P04179	_130	2	16	patient/control	4.5911	1	0	70.9017	TRUE	TRUE
LONP1_232	LONP1	P36776_232	LONP1 PRSS15	P36776	_232	1	5	patient/control	4.58588	1	5.36e-14	27.4532	FALSE	FALSE
MYH9_299	MYH9	P35579_299	MYH9	P35579	_299	1	4	patient/control	4.57341	1	6.67e-11	20.5607	FALSE	FALSE
CARS2_382	CARS2	Q9HA77_382	CARS2 OK/SW-cl.10	Q9HA77	_382	1	5	patient/control	4.56753	0.999995	2.32e-07	12.1145	FALSE	FALSE
ALDH9A1_316	ALDH9A1	P49189_316	ALDH9A1 ALDH4 ALDH7 ALDH9	P49189	_316	1	5	patient/control	4.55948	1	3.68e-13	25.8815	FALSE	FALSE
PRDX5_83	PRDX5	P30044_83	PRDX5 ACR1 SBBI10	P30044	_83	1	5	patient/control	4.55711	1	1.26e-12	24.4737	FALSE	FALSE
HADHA_644	HADHA	P40939_644	HADHA HADH	P40939	_644	2	22	patient/control	4.54419	1	0	137.297	TRUE	TRUE
OXCT1_421	OXCT1	P55809_421	OXCT1 OXCT SCOT	P55809	_421	1	5	patient/control	4.53831	1	4.13e-11	20.9719	FALSE	FALSE
ACO2_591	ACO2	Q99798_591	ACO2	Q99798	_591	1	7	patient/control	4.5346	1	0	38.9552	TRUE	TRUE
HARS2_241	HARS2	P49590_241	HARS2 HARSL HARSR HO3	P49590	_241	1	4	patient/control	4.52344	1	1.2e-08	15.0872	FALSE	FALSE
ACO2_739	ACO2	Q99798_739	ACO2	Q99798	_739	1	8	patient/control	4.52155	1	0	47.0594	FALSE	TRUE
TXNDC5_140	TXNDC5	Q8NBS9_140	TXNDC5 TLP46 UNQ364/PRO700	Q8NBS9	_140	1	5	patient/control	4.51743	1	4.63e-12	23.1661	TRUE	FALSE
RAN_142	RAN	P62826_142	RAN ARA24 OK/SW-cl.81	P62826	_142	1	4	patient/control	4.5115	1	4.29e-11	20.9188	FALSE	FALSE
ATP5H_63	ATP5H	O75947_63	ATP5H My032	O75947	_63	2	14	patient/control	4.50291	1	0	78.2364	TRUE	TRUE
CRYZ_34	CRYZ	Q08257_34	CRYZ	Q08257	_34	1	5	patient/control	4.50282	1	1.14e-12	24.5014	FALSE	FALSE
ALDH1B1_429	ALDH1B1	P30837_429	ALDH1B1 ALDH5 ALDHX	P30837	_429	1	7	patient/control	4.49997	1	0	38.8479	TRUE	FALSE
NDUFS1_84	NDUFS1	P28331_84	NDUFS1	P28331	_84	1	7	patient/control	4.47621	1	3.3e-17	34.7875	FALSE	TRUE
COX4I1_85	COX4I1	P13073_85	COX4I1 COX4	P13073	_85	1	5	patient/control	4.47373	1	1.99e-12	23.9825	FALSE	FALSE
IDH2_282	IDH2	P48735_282	IDH2	P48735	_282	2	18	patient/control	4.47287	1	0	60.0536	TRUE	TRUE
HSPD1_301	HSPD1	P10809_301	HSPD1 HSP60	P10809	_301	1	12	patient/control	4.47006	1	0	71.0588	FALSE	TRUE
CS_321	CS	O75390_321	CS	O75390	_321	1	5	patient/control	4.46101	1	2.34e-11	21.5869	FALSE	TRUE
HADHA_569	HADHA	P40939_569	HADHA HADH	P40939	_569	1	3	patient/control	4.45497	0.999999	3e-08	13.9684	FALSE	FALSE
ANXA6_354	ANXA6	P08133_354	ANXA6 ANX6	P08133	_354	1	4	patient/control	4.4493	1	3.84e-10	18.6948	FALSE	FALSE
GOT2_59	GOT2	P00505_59	GOT2	P00505	_59	1	6	patient/control	4.44729	1	1.79e-11	21.8034	FALSE	FALSE
SOD2_122	SOD2	P04179_122	SOD2	P04179	_122	1	7	patient/control	4.43258	1	1.45e-17	35.4727	TRUE	TRUE
IDH2_384	IDH2	P48735_384	IDH2	P48735	_384	1	8	patient/control	4.42244	1	1.26e-14	29.0336	FALSE	FALSE
MDH2_307	MDH2	P40926_307	MDH2	P40926	_307	1	13	patient/control	4.42161	1	0	85.6708	TRUE	TRUE
PCK2_108	PCK2	Q16822_108	PCK2 PEPCK2	Q16822	_108	1	13	patient/control	4.41533	1	0	79.6962	FALSE	FALSE
S100A6_47	S100A6	P06703_47	S100A6 CACY	P06703	_47	1	3	patient/control	4.4031	0.999999	3.57e-08	13.7731	FALSE	FALSE
HADHA_334	HADHA	P40939_334	HADHA HADH	P40939	_334	2	13	patient/control	4.40023	1	0	61.7624	FALSE	FALSE
RPS25_66	RPS25	P62851_66	RPS25	P62851	_66	1	3	patient/control	4.39956	0.999996	1.8e-07	12.342	FALSE	FALSE
ATP5A1_531	ATP5A1	P25705_531	ATP5A1 ATP5A ATP5AL2 ATPM	P25705	_531	1	3	patient/control	4.39783	1	1.4e-08	14.7906	TRUE	FALSE
PNPT1_285	PNPT1	Q8TCS8_285	PNPT1 PNPASE	Q8TCS8	_285	1	4	patient/control	4.39472	1	1.89e-09	16.7521	TRUE	FALSE
NNT_171	NNT	Q13423_171	NNT	Q13423	_171	1	11	patient/control	4.3919	1	0	61.897	FALSE	FALSE
HADHA_129	HADHA	P40939_129	HADHA HADH	P40939	_129	1	7	patient/control	4.39015	1	0	37.9571	FALSE	TRUE
CNP_204	CNP	P09543_204	CNP	P09543	_204	1	5	patient/control	4.38525	0.999975	1.02e-06	10.6095	FALSE	FALSE
PRDX3_91	PRDX3	P30048_91	PRDX3 AOP1	P30048	_91	1	5	patient/control	4.38173	1	8.54e-13	24.934	FALSE	FALSE
SQRDL_180	SQRDL	Q9Y6N5_180	SQRDL CGI-44	Q9Y6N5	_180	1	5	patient/control	4.37418	1	1.66e-12	24.2696	FALSE	FALSE
ATP5H_109	ATP5H	O75947_109	ATP5H My032	O75947	_109	1	7	patient/control	4.3679	1	0	41.5317	TRUE	FALSE
TNPO2_71	TNPO2	O14787_71	TNPO2	O14787	_71	1	5	patient/control	4.36664	1	4.84e-12	23.1645	FALSE	FALSE
SDHA_517	SDHA	P31040_517	SDHA SDH2 SDHF	P31040	_517	1	10	patient/control	4.35403	1	0	58.6265	TRUE	TRUE
SLC25A3_214	SLC25A3	Q00325_214	SLC25A3 PHC OK/SW-cl.48	Q00325	_214	1	4	patient/control	4.35162	1	2.55e-10	19.0999	TRUE	FALSE
UQCRC2_250	UQCRC2	P22695_250	UQCRC2	P22695	_250	1	10	patient/control	4.34819	1	0	59.1277	FALSE	FALSE
SOD2_132	SOD2	P04179_132	SOD2	P04179	_132	1	5	patient/control	4.34282	1	1.45e-12	24.3291	FALSE	FALSE
ACAA2_81	ACAA2	P42765_81	ACAA2	P42765	_81	1	13	patient/control	4.34241	1	0	86.0865	FALSE	FALSE
NDUFA7_40	NDUFA7	O95182_40	NDUFA7	O95182	_40	1	6	patient/control	4.33691	1	2.46e-13	26.2931	TRUE	TRUE
HARS2_444	HARS2	P49590_444	HARS2 HARSL HARSR HO3	P49590	_444	1	4	patient/control	4.33242	1	1.87e-10	19.6516	FALSE	FALSE
PSAT1_363	PSAT1	Q9Y617_363	PSAT1 PSA	Q9Y617	_363	1	4	patient/control	4.33179	1	1.18e-10	20.0852	FALSE	FALSE
ATP5O_60	ATP5O	P48047_60	ATP5O ATPO	P48047	_60	2	14	patient/control	4.33145	1	0	72.9448	TRUE	FALSE
ADH5_315	ADH5	P11766_315	ADH5 ADHX FDH	P11766	_315	1	4	patient/control	4.32786	1	1.22e-09	17.5033	FALSE	FALSE
NFS1_157	NFS1	Q9Y697_157	NFS1 NIFS HUSSY-08	Q9Y697	_157	1	11	patient/control	4.3251	1	0	48.9454	FALSE	FALSE
CCT3_138	CCT3	P49368_138	CCT3 CCTG TRIC5	P49368	_138	1	3	patient/control	4.31674	0.99997	1.34e-06	10.4048	FALSE	FALSE
AK3_181	AK3	Q9UIJ7_181	AK3 AK3L1 AK6 AKL3L	Q9UIJ7	_181	1	5	patient/control	4.31514	1	3.57e-11	21.1944	FALSE	FALSE
MDH2_296	MDH2	P40926_296	MDH2	P40926	_296	1	3	patient/control	4.30947	0.999998	6.06e-08	13.3457	FALSE	FALSE
ME3_569	ME3	Q16798_569	ME3	Q16798	_569	1	6	patient/control	4.30728	1	3.02e-14	28.2904	FALSE	FALSE
GLS_279	GLS	O94925_279	GLS GLS1 KIAA0838	O94925	_279	1	7	patient/control	4.30598	1	0	40.3203	FALSE	FALSE
HSPA9_206	HSPA9	P38646_206	HSPA9 GRP75 HSPA9B mt-HSP70	P38646	_206	1	13	patient/control	4.30432	1	0	64.0614	TRUE	TRUE
ALDH1L2_57	ALDH1L2	Q3SY69_57	ALDH1L2	Q3SY69	_57	1	3	patient/control	4.29416	0.999999	2.3e-08	14.2868	FALSE	FALSE
HADHA_46	HADHA	P40939_46	HADHA HADH	P40939	_46	1	6	patient/control	4.28588	1	3.23e-13	25.9919	TRUE	FALSE
BCKDHB_294	BCKDHB	P21953_294	BCKDHB	P21953	_294	1	4	patient/control	4.28515	0.999995	2.12e-07	12.2956	FALSE	FALSE
IARS2_781	IARS2	Q9NSE4_781	IARS2	Q9NSE4	_781	1	7	patient/control	4.28474	1	1.09e-18	36.6315	FALSE	FALSE
SLC25A3_209	SLC25A3	Q00325_209	SLC25A3 PHC OK/SW-cl.48	Q00325	_209	2	12	patient/control	4.28164	1	0	53.2905	FALSE	FALSE
HADHB_334	HADHB	P55084_334	HADHB MSTP029	P55084	_334	1	4	patient/control	4.27923	1	7.7e-10	17.7164	TRUE	FALSE
ANXA5_97	ANXA5	P08758_97	ANXA5 ANX5 ENX2 PP4	P08758	_97	1	4	patient/control	4.27902	1	1.38e-10	19.8854	FALSE	FALSE
PPIF_73	PPIF	P30405_73	PPIF CYP3	P30405	_73	1	6	patient/control	4.2778	1	1.23e-15	31.0966	FALSE	FALSE
DLST_154	DLST	P36957_154	DLST DLTS	P36957	_154	1	4	patient/control	4.26874	1	1.92e-10	19.5991	FALSE	FALSE
MRPL12_138	MRPL12	P52815_138	MRPL12 RPML12	P52815	_138	1	6	patient/control	4.26592	1	3.36e-16	32.2535	FALSE	FALSE
IDH2_180	IDH2	P48735_180	IDH2	P48735	_180	1	13	patient/control	4.2593	1	0	37.8404	TRUE	FALSE
HADHA_519	HADHA	P40939_519	HADHA HADH	P40939	_519	1	11	patient/control	4.25036	1	0	51.6442	TRUE	TRUE
CS_450	CS	O75390_450	CS	O75390	_450	3	16	patient/control	4.24745	1	0	59.8425	TRUE	TRUE
WARS2_234	WARS2	Q9UGM6_234	WARS2	Q9UGM6	_234	1	6	patient/control	4.24133	1	1.01e-14	29.0689	FALSE	FALSE
COX5B_56	COX5B	P10606_56	COX5B	P10606	_56	1	7	patient/control	4.22789	1	1.74e-15	30.564	FALSE	TRUE
OXCT1_185	OXCT1	P55809_185	OXCT1 OXCT SCOT	P55809	_185	1	8	patient/control	4.22396	1	0	47.1952	TRUE	FALSE
ATP5F1_233	ATP5F1	P24539_233	ATP5F1	P24539	_233	1	7	patient/control	4.22101	1	0	39.1829	TRUE	TRUE
ACADM_256	ACADM	P11310_256	ACADM	P11310	_256	1	3	patient/control	4.22051	0.99999	4.15e-07	11.5256	FALSE	FALSE
HSPA5_185	HSPA5	P11021_185	HSPA5 GRP78	P11021	_185	1	5	patient/control	4.21634	1	3.84e-11	21.1599	FALSE	FALSE
ALDH1B1_426	ALDH1B1	P30837_426	ALDH1B1 ALDH5 ALDHX	P30837	_426	1	3	patient/control	4.21394	0.999826	6.31e-06	8.65519	FALSE	FALSE
HSPE1_70	HSPE1	P61604_70	HSPE1	P61604	_70	1	9	patient/control	4.209	1	0	45.708	TRUE	TRUE
DLD_122	DLD	P09622_122	DLD GCSL LAD PHE3	P09622	_122	1	6	patient/control	4.20452	1	1.81e-14	28.7765	FALSE	FALSE
GLS_164	GLS	O94925_164	GLS GLS1 KIAA0838	O94925	_164	1	13	patient/control	4.20074	1	0	80.7261	TRUE	FALSE
ETHE1_172	ETHE1	O95571_172	ETHE1 HSCO	O95571	_172	1	7	patient/control	4.19782	1	0	38.6306	TRUE	FALSE
AK4_175	AK4	P27144_175	AK4 AK3 AK3L1	P27144	_175	1	3	patient/control	4.19715	0.999998	7.06e-08	13.2818	FALSE	FALSE
SHMT2_302	SHMT2	P34897_302	SHMT2	P34897	_302	1	6	patient/control	4.19372	1	3.34e-12	23.4622	TRUE	FALSE
SLC25A3_218	SLC25A3	Q00325_218	SLC25A3 PHC OK/SW-cl.48	Q00325	_218	1	4	patient/control	4.18307	1	1.05e-09	17.5305	FALSE	FALSE
MRPS22_255	MRPS22	P82650_255	MRPS22 C3orf5 RPMS22 GK002	P82650	_255	1	6	patient/control	4.18279	1	6.94e-15	29.2148	FALSE	FALSE
NNT_70	NNT	Q13423_70	NNT	Q13423	_70	1	7	patient/control	4.18015	1	0	37.6241	TRUE	TRUE
ACADVL_555	ACADVL	P49748_555	ACADVL VLCAD	P49748	_555	1	5	patient/control	4.17955	1	2.73e-11	21.4524	FALSE	FALSE
HADHA_605	HADHA	P40939_605	HADHA HADH	P40939	_605	1	4	patient/control	4.17621	1	5.92e-10	18.0359	FALSE	FALSE
PPA2_261	PPA2	Q9H2U2_261	PPA2 HSPC124	Q9H2U2	_261	1	6	patient/control	4.17403	1	3.45e-10	18.8221	FALSE	FALSE
ETFA_59	ETFA	P13804_59	ETFA	P13804	_59	1	6	patient/control	4.16826	1	2.35e-13	26.3187	FALSE	TRUE
EEF1G_212	EEF1G	P26641_212	EEF1G EF1G PRO1608	P26641	_212	1	4	patient/control	4.16173	1	6.74e-10	17.9636	FALSE	FALSE
ACADM_178	ACADM	P11310_178	ACADM	P11310	_178	1	4	patient/control	4.16096	1	1.63e-09	16.8958	TRUE	FALSE
SDHA_538	SDHA	P31040_538	SDHA SDH2 SDHF	P31040	_538	1	8	patient/control	4.16074	1	0	45.5041	TRUE	TRUE
NNT_433	NNT	Q13423_433	NNT	Q13423	_433	2	14	patient/control	4.1541	1	0	68.7287	TRUE	FALSE
HIBADH_238	HIBADH	P31937_238	HIBADH	P31937	_238	1	5	patient/control	4.15388	1	4.34e-13	25.7218	FALSE	FALSE
ARPC2_275	ARPC2	O15144_275	ARPC2 ARC34 PRO2446	O15144	_275	1	5	patient/control	4.15129	1	1.3e-10	19.922	FALSE	FALSE
TUFM_286	TUFM	P49411_286	TUFM	P49411	_286	2	18	patient/control	4.14743	1	0	99.7201	TRUE	FALSE
ACOT9_103	ACOT9	Q9Y305_103	ACOT9 CGI-16	Q9Y305	_103	1	13	patient/control	4.14366	1	0	75.8495	FALSE	FALSE
ATP5B_124	ATP5B	P06576_124	ATP5B ATPMB ATPSB	P06576	_124	1	13	patient/control	4.14181	1	0	72.4611	FALSE	TRUE
MDH2_324	MDH2	P40926_324	MDH2	P40926	_324	2	9	patient/control	4.13962	1	1.65e-17	35.4635	FALSE	TRUE
FLNA_1547	FLNA	P21333_1547	FLNA FLN FLN1	P21333	_1547	1	3	patient/control	4.13382	0.999999	2.02e-08	14.396	FALSE	FALSE
HADHA_60	HADHA	P40939_60	HADHA HADH	P40939	_60	1	13	patient/control	4.1297	1	0	77.316	TRUE	TRUE
HSPA9_138	HSPA9	P38646_138	HSPA9 GRP75 HSPA9B mt-HSP70	P38646	_138	1	9	patient/control	4.12935	1	0	48.9054	FALSE	TRUE
RDX_263	RDX	P35241_263	RDX	P35241	_263	1	5	patient/control	4.12619	1	4.85e-11	20.7447	FALSE	FALSE
DLD_104	DLD	P09622_104	DLD GCSL LAD PHE3	P09622	_104	1	7	patient/control	4.11575	1	1.09e-14	29.0545	TRUE	FALSE
RPL6_260	RPL6	Q02878_260	RPL6 TXREB1	Q02878	_260	1	5	patient/control	4.11494	1	2.53e-11	21.4944	FALSE	FALSE
DLD_159	DLD	P09622_159	DLD GCSL LAD PHE3	P09622	_159	1	7	patient/control	4.11323	1	5.11e-17	34.1771	TRUE	TRUE
ATP5C1_112	ATP5C1	P36542_112	ATP5C1 ATP5C ATP5CL1	P36542	_112	1	4	patient/control	4.1094	1	6.19e-10	18.012	FALSE	TRUE
HSPD1_202	HSPD1	P10809_202	HSPD1 HSP60	P10809	_202	1	7	patient/control	4.10809	1	0	38.0648	TRUE	TRUE
MTHFD1L_516	MTHFD1L	Q6UB35_516	MTHFD1L FTHFSDC1	Q6UB35	_516	1	6	patient/control	4.10237	1	1.71e-14	28.8653	TRUE	FALSE
DLAT_473	DLAT	P10515_473	DLAT DLTA	P10515	_473	1	6	patient/control	4.09896	1	4.68e-15	29.7197	FALSE	FALSE
HSPD1_236	HSPD1	P10809_236	HSPD1 HSP60	P10809	_236	1	3	patient/control	4.09773	0.999998	7.59e-08	13.1994	FALSE	TRUE
ATP5H_32	ATP5H	O75947_32	ATP5H My032	O75947	_32	1	4	patient/control	4.09588	1	1e-09	17.5397	FALSE	FALSE
HSPE1_66	HSPE1	P61604_66	HSPE1	P61604	_66	2	21	patient/control	4.09386	1	0	94.3866	TRUE	TRUE
GARS_207	GARS	P41250_207	GARS	P41250	_207	1	6	patient/control	4.08597	1	1.59e-12	24.2941	FALSE	FALSE
ATP5A1_539	ATP5A1	P25705_539	ATP5A1 ATP5A ATP5AL2 ATPM	P25705	_539	1	8	patient/control	4.07715	1	0	44.3269	TRUE	TRUE
EHD3_299	EHD3	Q9NZN3_299	EHD3 EHD2 PAST3	Q9NZN3	_299	1	7	patient/control	4.07339	1	1.72e-10	19.7568	FALSE	FALSE
SSBP1_103	SSBP1	Q04837_103	SSBP1 SSBP	Q04837	_103	1	8	patient/control	4.07167	1	0	41.4488	FALSE	FALSE
MDH2_328_329	MDH2	P40926_328_329	MDH2	P40926	_328_329	1	3	patient/control	4.06297	0.999996	1.56e-07	12.445	FALSE	FALSE
PNPT1_289	PNPT1	Q8TCS8_289	PNPT1 PNPASE	Q8TCS8	_289	1	4	patient/control	4.06283	1	2.48e-09	16.5452	TRUE	FALSE
PDIA3_226	PDIA3	P30101_226	PDIA3 ERP57 ERP60 GRP58	P30101	_226	1	3	patient/control	4.06242	0.999998	8.15e-08	13.0763	FALSE	FALSE
ATP5F1_162	ATP5F1	P24539_162	ATP5F1	P24539	_162	1	5	patient/control	4.05929	1	4.43e-12	23.2169	FALSE	TRUE
TRAP1_424	TRAP1	Q12931_424	TRAP1 HSP75	Q12931	_424	1	5	patient/control	4.05737	1	6.19e-11	20.5756	TRUE	FALSE
ATP5O_98	ATP5O	P48047_98	ATP5O ATPO	P48047	_98	1	3	patient/control	4.05687	0.999997	1.26e-07	12.7126	FALSE	FALSE
ATP5H_72	ATP5H	O75947_72	ATP5H My032	O75947	_72	1	7	patient/control	4.05511	1	0	37.9095	TRUE	TRUE
HADHA_531	HADHA	P40939_531	HADHA HADH	P40939	_531	1	13	patient/control	4.0515	1	0	71.8329	FALSE	FALSE
HADHB_188	HADHB	P55084_188	HADHB MSTP029	P55084	_188	4	36	patient/control	4.0435	1	0	163.72	TRUE	FALSE
SLC25A24_336	SLC25A24	Q6NUK1_336	SLC25A24 APC1 MCSC1 SCAMC1	Q6NUK1	_336	2	16	patient/control	4.04212	1	0	78.0413	TRUE	FALSE
FAHD1_139	FAHD1	Q6P587_139	FAHD1 C16orf36 YISKL	Q6P587	_139	1	3	patient/control	4.03898	0.999989	4.87e-07	11.3769	FALSE	FALSE
OXCT1_455	OXCT1	P55809_455	OXCT1 OXCT SCOT	P55809	_455	1	9	patient/control	4.03675	1	0	51.4759	TRUE	FALSE
SQRDL_173	SQRDL	Q9Y6N5_173	SQRDL CGI-44	Q9Y6N5	_173	1	13	patient/control	4.03498	1	0	77.0481	TRUE	TRUE
ATP5H_117	ATP5H	O75947_117	ATP5H My032	O75947	_117	1	8	patient/control	4.02538	1	0	43.4085	TRUE	FALSE
ABCB7_216	ABCB7	O75027_216	ABCB7 ABC7	O75027	_216	1	10	patient/control	4.018	1	0	48.5838	FALSE	TRUE
HADHA_359	HADHA	P40939_359	HADHA HADH	P40939	_359	2	11	patient/control	4.01279	1	0	48.1179	FALSE	FALSE
HADHA_350_350	HADHA	P40939_350_350	HADHA HADH	P40939	_350_350	1	3	patient/control	4.00256	0.999977	8.92e-07	10.6733	FALSE	FALSE
ECHS1_204	ECHS1	P30084_204	ECHS1	P30084	_204	1	5	patient/control	4.00041	1	9.5e-12	22.5279	FALSE	TRUE
HSPA9_135	HSPA9	P38646_135	HSPA9 GRP75 HSPA9B mt-HSP70	P38646	_135	2	20	patient/control	3.9971	1	0	109.865	TRUE	FALSE
FH_115	FH	P07954_115	FH	P07954	_115	1	3	patient/control	3.9924	0.999914	3.22e-06	9.36043	FALSE	FALSE
SLC25A22_83	SLC25A22	Q9H936_83	SLC25A22 GC1	Q9H936	_83	1	5	patient/control	3.9845	1	3.71e-10	18.731	FALSE	TRUE
IDH3A_77	IDH3A	P50213_77	IDH3A	P50213	_77	1	3	patient/control	3.98181	0.999992	3.52e-07	11.7352	FALSE	FALSE
ACTA1_52	ACTA1	P68133_52	ACTA1 ACTA	P68133	_52	2	15	patient/control	3.97546	1	0	71.2111	FALSE	FALSE
C21orf33_151	C21orf33	P30042_151	C21orf33 HES1 KNPI	P30042	_151	1	9	patient/control	3.97499	1	0	46.5595	FALSE	FALSE
GOT2_73	GOT2	P00505_73	GOT2	P00505	_73	1	7	patient/control	3.97265	1	1.03e-12	24.6357	FALSE	TRUE
DLD_166	DLD	P09622_166	DLD GCSL LAD PHE3	P09622	_166	1	7	patient/control	3.97252	1	1.37e-16	32.6837	TRUE	TRUE
FH_223	FH	P07954_223	FH	P07954	_223	1	7	patient/control	3.97226	1	1.11e-16	32.7008	FALSE	FALSE
SUCLG1_54	SUCLG1	P53597_54	SUCLG1	P53597	_54	2	9	patient/control	3.97011	1	2.24e-17	35.2372	TRUE	FALSE
HSPD1_87	HSPD1	P10809_87	HSPD1 HSP60	P10809	_87	1	5	patient/control	3.96803	1	3.97e-11	21.0595	TRUE	FALSE
HSPA9_143	HSPA9	P38646_143	HSPA9 GRP75 HSPA9B mt-HSP70	P38646	_143	1	7	patient/control	3.96697	1	0	37.1909	FALSE	FALSE
HSDL2_385	HSDL2	Q6YN16_385	HSDL2 C9orf99 SDR13C1	Q6YN16	_385	1	6	patient/control	3.96537	1	1.62e-14	28.8975	FALSE	FALSE
ATP5A1_427	ATP5A1	P25705_427	ATP5A1 ATP5A ATP5AL2 ATPM	P25705	_427	1	11	patient/control	3.96272	1	0	64.4448	TRUE	TRUE
PPIB_215	PPIB	P23284_215	PPIB CYPB	P23284	_215	1	9	patient/control	3.96094	1	0	45.1337	FALSE	FALSE
DLD_66	DLD	P09622_66	DLD GCSL LAD PHE3	P09622	_66	1	7	patient/control	3.95953	1	2.43e-17	35.0223	FALSE	TRUE
HSPD1_133	HSPD1	P10809_133	HSPD1 HSP60	P10809	_133	1	12	patient/control	3.95933	1	0	59.8145	TRUE	TRUE
SDHB_123	SDHB	P21912_123	SDHB SDH SDH1	P21912	_123	1	4	patient/control	3.95775	1	2.08e-09	16.6999	FALSE	FALSE
CYCS_100	CYCS	P99999_100	CYCS CYC	P99999	_100	1	6	patient/control	3.95529	1	1.18e-14	29.0481	FALSE	TRUE
VDAC3_163	VDAC3	Q9Y277_163	VDAC3	Q9Y277	_163	1	3	patient/control	3.95024	0.999964	1.73e-06	10.2276	FALSE	FALSE
NDUFV1_104	NDUFV1	P49821_104	NDUFV1 UQOR1	P49821	_104	1	5	patient/control	3.9496	1	2.88e-12	23.5581	FALSE	FALSE
ETFA_158	ETFA	P13804_158	ETFA	P13804	_158	1	6	patient/control	3.94692	1	6.65e-13	25.373	FALSE	FALSE
TUBA1C_394	TUBA1C	Q9BQE3_394	TUBA1C TUBA6	Q9BQE3	_394	1	13	patient/control	3.93193	1	0	50.987	FALSE	FALSE
HSPD1_130	HSPD1	P10809_130	HSPD1 HSP60	P10809	_130	1	6	patient/control	3.93099	1	3.55e-14	27.9702	TRUE	TRUE
ATP5D_136	ATP5D	P30049_136	ATP5D	P30049	_136	1	3	patient/control	3.9306	0.999978	8.02e-07	10.7391	FALSE	FALSE
ATP5C1_115	ATP5C1	P36542_115	ATP5C1 ATP5C ATP5CL1	P36542	_115	1	10	patient/control	3.92537	1	0	53.1907	FALSE	TRUE
C21orf33_233	C21orf33	P30042_233	C21orf33 HES1 KNPI	P30042	_233	1	4	patient/control	3.9251	1	3.09e-10	18.8769	FALSE	FALSE
ACAA2_209	ACAA2	P42765_209	ACAA2	P42765	_209	2	9	patient/control	3.9249	1	4.64e-17	34.3734	FALSE	TRUE
MCCC1_295	MCCC1	Q96RQ3_295	MCCC1 MCCA	Q96RQ3	_295	1	13	patient/control	3.91816	1	0	58.0509	FALSE	FALSE
CPT2_544	CPT2	P23786_544	CPT2 CPT1	P23786	_544	1	7	patient/control	3.9105	1	3.36e-14	28.1878	FALSE	FALSE
ACAA2_137	ACAA2	P42765_137	ACAA2	P42765	_137	1	7	patient/control	3.90738	1	0	37.0495	TRUE	TRUE
TUFM_285	TUFM	P49411_285	TUFM	P49411	_285	1	12	patient/control	3.904	1	0	68.1226	TRUE	FALSE
HSPD1_125	HSPD1	P10809_125	HSPD1 HSP60	P10809	_125	1	7	patient/control	3.89726	1	4.31e-18	36.1639	FALSE	TRUE
AK3_171	AK3	Q9UIJ7_171	AK3 AK3L1 AK6 AKL3L	Q9UIJ7	_171	1	5	patient/control	3.89495	1	1.57e-11	21.8683	FALSE	TRUE
ATP5A1_503	ATP5A1	P25705_503	ATP5A1 ATP5A ATP5AL2 ATPM	P25705	_503	1	12	patient/control	3.8907	1	0	55.9491	FALSE	FALSE
COL6A3_904	COL6A3	P12111_904	COL6A3	P12111	_904	1	3	patient/control	3.88545	0.999992	3.63e-07	11.6842	FALSE	FALSE
ACOT9_157	ACOT9	Q9Y305_157	ACOT9 CGI-16	Q9Y305	_157	1	13	patient/control	3.88294	1	0	64.3019	TRUE	FALSE
HADH_185	HADH	Q16836_185	HADH HAD HADHSC SCHAD	Q16836	_185	2	16	patient/control	3.88003	1	0	78.1249	TRUE	TRUE
WDR1_104	WDR1	O75083_104	WDR1	O75083	_104	1	6	patient/control	3.88002	1	4.34e-14	27.6919	FALSE	FALSE
HSPD1_396	HSPD1	P10809_396	HSPD1 HSP60	P10809	_396	1	5	patient/control	3.8763	0.999959	1.88e-06	10.0924	FALSE	TRUE
PNPT1_583	PNPT1	Q8TCS8_583	PNPT1 PNPASE	Q8TCS8	_583	1	12	patient/control	3.87309	1	0	44.6531	TRUE	FALSE
FAHD1_115	FAHD1	Q6P587_115	FAHD1 C16orf36 YISKL	Q6P587	_115	1	7	patient/control	3.8722	1	5.67e-17	33.7451	TRUE	FALSE
IVD_183	IVD	P26440_183	IVD	P26440	_183	1	3	patient/control	3.87052	0.999995	2.25e-07	12.2467	FALSE	FALSE
TXN_81	TXN	P10599_81	TXN TRDX TRX TRX1	P10599	_81	1	3	patient/control	3.86705	0.999966	1.55e-06	10.2861	FALSE	FALSE
STOML2_221	STOML2	Q9UJZ1_221	STOML2 SLP2 HSPC108	Q9UJZ1	_221	1	8	patient/control	3.8641	1	0	41.7249	TRUE	FALSE
GLUD1_191	GLUD1	P00367_191	GLUD1 GLUD	P00367	_191	1	4	patient/control	3.86119	1	1.98e-09	16.7299	TRUE	FALSE
ALDH18A1_347	ALDH18A1	P54886_347	ALDH18A1 GSAS P5CS PYCS	P54886	_347	1	7	patient/control	3.85528	1	6.71e-16	31.6282	TRUE	FALSE
DLD_146	DLD	P09622_146	DLD GCSL LAD PHE3	P09622	_146	1	5	patient/control	3.852	1	1.16e-11	22.2583	TRUE	FALSE
IVD_238	IVD	P26440_238	IVD	P26440	_238	1	3	patient/control	3.84991	0.999954	1.93e-06	9.98022	FALSE	FALSE
ATP5B_198	ATP5B	P06576_198	ATP5B ATPMB ATPSB	P06576	_198	1	9	patient/control	3.84989	1	0	48.2468	TRUE	TRUE
ATP5A1_498	ATP5A1	P25705_498	ATP5A1 ATP5A ATP5AL2 ATPM	P25705	_498	1	10	patient/control	3.84923	1	0	55.2265	FALSE	TRUE
ALDH18A1_311	ALDH18A1	P54886_311	ALDH18A1 GSAS P5CS PYCS	P54886	_311	1	8	patient/control	3.84779	1	2.73e-17	34.863	TRUE	FALSE
ALDOA_42	ALDOA	P04075_42	ALDOA ALDA	P04075	_42	1	6	patient/control	3.84617	1	3.52e-13	25.9098	FALSE	FALSE
HRSP12_117	HRSP12	P52758_117	HRSP12 PSP	P52758	_117	1	9	patient/control	3.83404	1	0	44.1302	FALSE	FALSE
GSR_456	GSR	P00390_456	GSR GLUR GRD1	P00390	_456	1	5	patient/control	3.83208	1	1.36e-09	17.3914	FALSE	FALSE
HADHA_292	HADHA	P40939_292	HADHA HADH	P40939	_292	1	8	patient/control	3.83042	1	0	41.716	FALSE	FALSE
ACADVL_276	ACADVL	P49748_276	ACADVL VLCAD	P49748	_276	1	13	patient/control	3.82999	1	0	46.3725	TRUE	FALSE
PPA2_276	PPA2	Q9H2U2_276	PPA2 HSPC124	Q9H2U2	_276	1	7	patient/control	3.82741	1	3.78e-14	27.8324	FALSE	FALSE
MYH9_833	MYH9	P35579_833	MYH9	P35579	_833	1	4	patient/control	3.82604	1	8.07e-10	17.6947	FALSE	FALSE
PTRF_161	PTRF	Q6NZI2_161	PTRF FKSG13	Q6NZI2	_161	1	3	patient/control	3.82597	0.999964	1.64e-06	10.2455	FALSE	FALSE
PPIF_190	PPIF	P30405_190	PPIF CYP3	P30405	_190	2	11	patient/control	3.82047	1	0	43.1897	FALSE	FALSE
HADHA_295	HADHA	P40939_295	HADHA HADH	P40939	_295	2	19	patient/control	3.81997	1	0	86.083	TRUE	TRUE
ARHGDIA_127	ARHGDIA	P52565_127	ARHGDIA GDIA1	P52565	_127	1	3	patient/control	3.81886	0.999982	7e-07	10.8988	FALSE	FALSE
COX5B_121	COX5B	P10606_121	COX5B	P10606	_121	1	13	patient/control	3.81872	1	0	79.532	TRUE	FALSE
SLC25A24_243	SLC25A24	Q6NUK1_243	SLC25A24 APC1 MCSC1 SCAMC1	Q6NUK1	_243	1	7	patient/control	3.81491	1	8.46e-18	35.7371	TRUE	FALSE
NNT_224	NNT	Q13423_224	NNT	Q13423	_224	1	7	patient/control	3.80967	1	1.2e-13	26.7277	FALSE	FALSE
NDUFV2_154	NDUFV2	P19404_154	NDUFV2	P19404	_154	1	4	patient/control	3.80929	0.999997	1.05e-07	12.8621	FALSE	FALSE
MYH9_186	MYH9	P35579_186	MYH9	P35579	_186	1	4	patient/control	3.8092	1	6.84e-09	15.5976	FALSE	FALSE
TRAP1_431	TRAP1	Q12931_431	TRAP1 HSP75	Q12931	_431	1	10	patient/control	3.79734	1	0	43.4239	FALSE	FALSE
CLTC_737	CLTC	Q00610_737	CLTC CLH17 CLTCL2 KIAA0034	Q00610	_737	1	7	patient/control	3.79559	1	4.16e-17	34.424	FALSE	FALSE
SDHA_250	SDHA	P31040_250	SDHA SDH2 SDHF	P31040	_250	1	5	patient/control	3.7951	1	5.74e-12	22.9647	FALSE	FALSE
ATP5O_70	ATP5O	P48047_70	ATP5O ATPO	P48047	_70	1	8	patient/control	3.78946	1	7.43e-16	31.5633	TRUE	TRUE
ATP5O_199	ATP5O	P48047_199	ATP5O ATPO	P48047	_199	1	6	patient/control	3.78361	1	2.15e-14	28.6361	FALSE	FALSE
PITRM1_1027	PITRM1	Q5JRX3_1027	PITRM1 KIAA1104 MP1	Q5JRX3	_1027	1	4	patient/control	3.78355	0.999995	2.18e-07	12.257	FALSE	FALSE
NDUFA10_181	NDUFA10	O95299_181	NDUFA10	O95299	_181	1	3	patient/control	3.78132	0.999996	1.99e-07	12.3144	FALSE	FALSE
CLTC_1443	CLTC	Q00610_1443	CLTC CLH17 CLTCL2 KIAA0034	Q00610	_1443	1	3	patient/control	3.78081	0.999997	1.31e-07	12.6856	FALSE	FALSE
EZR_263	EZR	P15311_263	EZR VIL2	P15311	_263	1	5	patient/control	3.77785	1	5.5e-12	23.0129	FALSE	FALSE
HIBADH_242	HIBADH	P31937_242	HIBADH	P31937	_242	1	6	patient/control	3.77481	1	4.01e-13	25.8508	FALSE	FALSE
GBAS_148	GBAS	O75323_148	GBAS NIPSNAP2	O75323	_148	1	6	patient/control	3.77369	1	3.38e-13	25.9694	FALSE	FALSE
OAT_405	OAT	P04181_405	OAT	P04181	_405	2	16	patient/control	3.76984	1	0	58.1149	FALSE	FALSE
FH_292	FH	P07954_292	FH	P07954	_292	1	9	patient/control	3.76924	1	0	46.0895	TRUE	FALSE
BCAT2_377	BCAT2	O15382_377	BCAT2 BCATM BCT2 ECA40	O15382	_377	2	13	patient/control	3.75409	1	0	53.9113	FALSE	FALSE
ATP5B_426	ATP5B	P06576_426	ATP5B ATPMB ATPSB	P06576	_426	1	7	patient/control	3.75399	1	9.47e-18	35.6421	TRUE	TRUE
DLD_267	DLD	P09622_267	DLD GCSL LAD PHE3	P09622	_267	1	5	patient/control	3.75394	1	3.19e-11	21.2766	FALSE	FALSE
ANXA6_81	ANXA6	P08133_81	ANXA6 ANX6	P08133	_81	1	5	patient/control	3.75363	1	6e-12	22.9566	FALSE	FALSE
YWHAZ_49	YWHAZ	P63104_49	YWHAZ	P63104	_49	1	3	patient/control	3.75213	0.999994	2.56e-07	12.0536	FALSE	FALSE
ATP5O_54	ATP5O	P48047_54	ATP5O ATPO	P48047	_54	1	12	patient/control	3.74468	1	0	61.9788	TRUE	FALSE
BCKDHA_389	BCKDHA	P12694_389	BCKDHA	P12694	_389	2	18	patient/control	3.74177	1	0	75.6133	FALSE	FALSE
ECHS1_43	ECHS1	P30084_43	ECHS1	P30084	_43	1	9	patient/control	3.7416	1	0	47.2735	TRUE	TRUE
CPT2_69	CPT2	P23786_69	CPT2 CPT1	P23786	_69	1	3	patient/control	3.741	0.999977	8.62e-07	10.7016	FALSE	TRUE
WDR1_223	WDR1	O75083_223	WDR1	O75083	_223	1	3	patient/control	3.73456	0.999981	7.76e-07	10.8719	FALSE	FALSE
PDIA3_460	PDIA3	P30101_460	PDIA3 ERP57 ERP60 GRP58	P30101	_460	1	5	patient/control	3.72861	1	1.07e-11	22.386	FALSE	FALSE
NME1_100	NME1	P15531_100	NME1 NDPKA NM23	P15531	_100	1	9	patient/control	3.72213	1	0	39.0596	FALSE	FALSE
CALR_48	CALR	P27797_48	CALR CRTC	P27797	_48	1	6	patient/control	3.72038	1	1.52e-13	26.4848	FALSE	FALSE
GFM1_302	GFM1	Q96RP9_302	GFM1 EFG EFG1 GFM	Q96RP9	_302	1	5	patient/control	3.72027	1	1.47e-09	16.9245	FALSE	FALSE
ACOT9_294	ACOT9	Q9Y305_294	ACOT9 CGI-16	Q9Y305	_294	1	11	patient/control	3.71799	1	0	57.0346	FALSE	FALSE
CRYZ_208	CRYZ	Q08257_208	CRYZ	Q08257	_208	1	3	patient/control	3.71747	0.999937	2.65e-06	9.66461	FALSE	FALSE
DECR1_244	DECR1	Q16698_244	DECR1 DECR SDR18C1	Q16698	_244	1	13	patient/control	3.71549	1	0	78.6419	TRUE	TRUE
TUFM_347	TUFM	P49411_347	TUFM	P49411	_347	1	13	patient/control	3.70866	1	0	74.9099	TRUE	FALSE
TUFM_342	TUFM	P49411_342	TUFM	P49411	_342	2	10	patient/control	3.7004	1	0	39.6506	TRUE	FALSE
MYH9_1404	MYH9	P35579_1404	MYH9	P35579	_1404	1	11	patient/control	3.69457	1	0	43.7036	FALSE	FALSE
PPIF_86	PPIF	P30405_86	PPIF CYP3	P30405	_86	1	6	patient/control	3.69366	1	8e-14	27.1705	FALSE	FALSE
IARS2_189	IARS2	Q9NSE4_189	IARS2	Q9NSE4	_189	1	7	patient/control	3.68865	1	1.85e-17	35.4587	FALSE	FALSE
NME2_100	NME2	P22392_100	NME2 NM23B	P22392	_100	1	9	patient/control	3.68356	1	0	38.477	FALSE	FALSE
CLTC_637	CLTC	Q00610_637	CLTC CLH17 CLTCL2 KIAA0034	Q00610	_637	1	3	patient/control	3.68013	0.999912	3.33e-06	9.33764	FALSE	FALSE
UQCRB_78	UQCRB	P14927_78	UQCRB UQBP	P14927	_78	1	6	patient/control	3.67386	1	1.2e-12	24.4739	FALSE	FALSE
PDHA1_321	PDHA1	P08559_321	PDHA1 PHE1A	P08559	_321	3	30	patient/control	3.67119	1	0	144.141	TRUE	FALSE
NFS1_226	NFS1	Q9Y697_226	NFS1 NIFS HUSSY-08	Q9Y697	_226	1	5	patient/control	3.66846	1	5.3e-09	15.7385	FALSE	FALSE
IVD_75	IVD	P26440_75	IVD	P26440	_75	1	6	patient/control	3.6677	1	5.05e-11	20.6821	FALSE	FALSE
EEF2_512	EEF2	P13639_512	EEF2 EF2	P13639	_512	1	5	patient/control	3.66436	1	2.02e-11	21.7375	FALSE	FALSE
CNP_217	CNP	P09543_217	CNP	P09543	_217	1	5	patient/control	3.66392	0.999975	1.05e-06	10.5961	FALSE	FALSE
SDHA_541	SDHA	P31040_541	SDHA SDH2 SDHF	P31040	_541	1	9	patient/control	3.6614	1	0	45.1114	FALSE	FALSE
OXCT1_463	OXCT1	P55809_463	OXCT1 OXCT SCOT	P55809	_463	1	13	patient/control	3.65628	1	0	69.1686	FALSE	FALSE
MYH9_1802	MYH9	P35579_1802	MYH9	P35579	_1802	1	6	patient/control	3.65427	1	8.83e-12	22.7063	FALSE	FALSE
TUFM_297	TUFM	P49411_297	TUFM	P49411	_297	1	4	patient/control	3.64328	1	3.32e-09	16.1164	FALSE	FALSE
HADHB_181	HADHB	P55084_181	HADHB MSTP029	P55084	_181	2	10	patient/control	3.64314	1	2.05e-17	35.2669	FALSE	FALSE
TUFM_234	TUFM	P49411_234	TUFM	P49411	_234	1	3	patient/control	3.64285	0.99997	1.3e-06	10.4175	FALSE	FALSE
DAP3_175	DAP3	P51398_175	DAP3 MRPS29	P51398	_175	1	6	patient/control	3.64244	1	6.77e-12	22.879	FALSE	FALSE
GALM_101	GALM	Q96C23_101	GALM BLOCK25	Q96C23	_101	1	4	patient/control	3.63897	1	9.43e-09	15.2529	FALSE	FALSE
CECR5_69	CECR5	Q9BXW7_69	CECR5	Q9BXW7	_69	1	8	patient/control	3.63439	1	5.32e-13	25.6193	FALSE	FALSE
KRT8_393	KRT8	P05787_393	KRT8 CYK8	P05787	_393	1	8	patient/control	3.62841	1	0	40.0109	FALSE	FALSE
AFG3L2_710	AFG3L2	Q9Y4W6_710	AFG3L2	Q9Y4W6	_710	1	6	patient/control	3.62827	1	1.11e-10	20.1295	FALSE	FALSE
MDH2_239	MDH2	P40926_239	MDH2	P40926	_239	1	6	patient/control	3.62676	1	7.02e-14	27.1975	TRUE	TRUE
CFL1_144	CFL1	P23528_144	CFL1 CFL	P23528	_144	1	8	patient/control	3.61743	1	0	36.8782	FALSE	FALSE
HSPD1_473	HSPD1	P10809_473	HSPD1 HSP60	P10809	_473	2	18	patient/control	3.61706	1	0	88.4248	TRUE	TRUE
COX4I1_65	COX4I1	P13073_65	COX4I1 COX4	P13073	_65	1	7	patient/control	3.61149	1	8.16e-13	24.977	FALSE	FALSE
ACTN4_625	ACTN4	O43707_625	ACTN4	O43707	_625	1	6	patient/control	3.60818	1	9.01e-14	27.102	FALSE	FALSE
CAPZB_223	CAPZB	P47756_223	CAPZB	P47756	_223	1	6	patient/control	3.59924	1	4.23e-12	23.2396	FALSE	FALSE
EHD4_302	EHD4	Q9H223_302	EHD4 HCA10 HCA11 PAST4 FKSG7	Q9H223	_302	1	7	patient/control	3.59868	1	2.41e-14	28.4724	FALSE	FALSE
AFG3L2_543	AFG3L2	Q9Y4W6_543	AFG3L2	Q9Y4W6	_543	1	5	patient/control	3.59207	1	1.13e-09	17.5168	FALSE	FALSE
PFN1_91	PFN1	P07737_91	PFN1	P07737	_91	1	6	patient/control	3.58408	1	7.51e-14	27.174	FALSE	FALSE
GOT2_338	GOT2	P00505_338	GOT2	P00505	_338	1	7	patient/control	3.58267	1	4.52e-13	25.6597	TRUE	TRUE
TUBB4A_252	TUBB4A	P04350_252	TUBB4A TUBB4 TUBB5	P04350	_252	1	6	patient/control	3.57534	1	1.08e-12	24.5822	FALSE	FALSE
RPL6_207	RPL6	Q02878_207	RPL6 TXREB1	Q02878	_207	1	4	patient/control	3.57408	1	8e-09	15.415	FALSE	FALSE
ACO2_401	ACO2	Q99798_401	ACO2	Q99798	_401	1	3	patient/control	3.57404	0.999982	6.5e-07	10.941	TRUE	FALSE
SLC25A5_33	SLC25A5	P05141_33	SLC25A5 ANT2	P05141	_33	1	8	patient/control	3.56805	1	0	39.9924	TRUE	FALSE
UQCRC2_92	UQCRC2	P22695_92	UQCRC2	P22695	_92	1	13	patient/control	3.56769	1	0	59.8769	FALSE	TRUE
PPIA_76	PPIA	P62937_76	PPIA CYPA	P62937	_76	1	3	patient/control	3.56666	0.999879	4.37e-06	9.01694	FALSE	FALSE
COX5B_86	COX5B	P10606_86	COX5B	P10606	_86	2	13	patient/control	3.56418	1	0	53.046	FALSE	FALSE
CBR1_148	CBR1	P16152_148	CBR1 CBR CRN SDR21C1	P16152	_148	1	3	patient/control	3.5586	0.99999	4.01e-07	11.5262	FALSE	FALSE
DLD_430	DLD	P09622_430	DLD GCSL LAD PHE3	P09622	_430	1	4	patient/control	3.5542	1	1.02e-08	15.1768	TRUE	FALSE
FLNA_1538	FLNA	P21333_1538	FLNA FLN FLN1	P21333	_1538	1	3	patient/control	3.54942	0.999896	3.94e-06	9.16989	FALSE	FALSE
ANXA6_299	ANXA6	P08133_299	ANXA6 ANX6	P08133	_299	1	7	patient/control	3.54546	1	5.13e-15	29.5763	FALSE	FALSE
DLD_277	DLD	P09622_277	DLD GCSL LAD PHE3	P09622	_277	1	6	patient/control	3.54491	1	9.11e-11	20.2796	FALSE	TRUE
PPIA_125	PPIA	P62937_125	PPIA CYPA	P62937	_125	1	7	patient/control	3.54327	1	2.24e-13	26.3228	FALSE	FALSE
PITRM1_305	PITRM1	Q5JRX3_305	PITRM1 KIAA1104 MP1	Q5JRX3	_305	1	3	patient/control	3.54208	0.999945	2.19e-06	9.81678	FALSE	FALSE
ALDH7A1_93	ALDH7A1	P49419_93	ALDH7A1 ATQ1	P49419	_93	1	8	patient/control	3.53616	1	9.82e-09	15.1778	TRUE	FALSE
ACOT13_127	ACOT13	Q9NPJ3_127	ACOT13 THEM2 HT012 PNAS-27	Q9NPJ3	_127	1	9	patient/control	3.53281	1	0	43.33	TRUE	TRUE
PHB_202	PHB	P35232_202	PHB	P35232	_202	1	11	patient/control	3.52555	1	0	56.1153	TRUE	TRUE
ACTC1_52	ACTC1	P68032_52	ACTC1 ACTC	P68032	_52	2	15	patient/control	3.52476	1	0	59.0985	FALSE	FALSE
HSPD1_359	HSPD1	P10809_359	HSPD1 HSP60	P10809	_359	2	14	patient/control	3.52207	1	0	48.12	FALSE	FALSE
GOT2_404	GOT2	P00505_404	GOT2	P00505	_404	1	6	patient/control	3.51361	1	5.27e-11	20.6785	TRUE	TRUE
ATP5A1_132	ATP5A1	P25705_132	ATP5A1 ATP5A ATP5AL2 ATPM	P25705	_132	1	4	patient/control	3.51185	0.999999	4.08e-08	13.7108	FALSE	FALSE
ACAA2_181	ACAA2	P42765_181	ACAA2	P42765	_181	2	14	patient/control	3.50844	1	0	59.0265	TRUE	FALSE
GSTK1_54	GSTK1	Q9Y2Q3_54	GSTK1 HDCMD47P	Q9Y2Q3	_54	1	7	patient/control	3.50691	1	4.79e-16	31.8137	TRUE	FALSE
ENO1_256	ENO1	P06733_256	ENO1 ENO1L1 MBPB1 MPB1	P06733	_256	1	4	patient/control	3.50477	1	3.66e-09	16.0646	FALSE	FALSE
DLD_143	DLD	P09622_143	DLD GCSL LAD PHE3	P09622	_143	1	8	patient/control	3.50474	1	2.25e-16	32.4887	TRUE	TRUE
YWHAG_50	YWHAG	P61981_50	YWHAG	P61981	_50	1	3	patient/control	3.50399	0.999982	6.75e-07	10.9097	FALSE	FALSE
NNMT_39	NNMT	P40261_39	NNMT	P40261	_39	1	6	patient/control	3.50107	1	3.18e-12	23.4717	FALSE	FALSE
GSTK1_169	GSTK1	Q9Y2Q3_169	GSTK1 HDCMD47P	Q9Y2Q3	_169	2	25	patient/control	3.4962	1	0	121.222	TRUE	FALSE
IDH3A_336	IDH3A	P50213_336	IDH3A	P50213	_336	1	6	patient/control	3.49235	1	2.84e-11	21.3451	FALSE	FALSE
IARS2_725	IARS2	Q9NSE4_725	IARS2	Q9NSE4	_725	1	6	patient/control	3.49155	1	1.72e-13	26.4076	FALSE	FALSE
IARS2_451	IARS2	Q9NSE4_451	IARS2	Q9NSE4	_451	1	4	patient/control	3.48897	0.999993	2.81e-07	11.9154	FALSE	FALSE
COX4I1_53	COX4I1	P13073_53	COX4I1 COX4	P13073	_53	1	10	patient/control	3.48887	1	2.57e-16	32.2888	TRUE	FALSE
SLC25A12_566	SLC25A12	O75746_566	SLC25A12 ARALAR1	O75746	_566	1	5	patient/control	3.48268	1	2.17e-09	16.6942	FALSE	FALSE
DLD_155	DLD	P09622_155	DLD GCSL LAD PHE3	P09622	_155	1	5	patient/control	3.48165	1	8.23e-11	20.3675	FALSE	FALSE
YWHAH_50	YWHAH	Q04917_50	YWHAH YWHA1	Q04917	_50	1	3	patient/control	3.48017	0.999986	5.38e-07	11.2083	FALSE	FALSE
ATAD3A_543	ATAD3A	Q9NVI7_543	ATAD3A	Q9NVI7	_543	2	12	patient/control	3.47939	1	0	39.5362	FALSE	FALSE
MDH2_301	MDH2	P40926_301	MDH2	P40926	_301	1	10	patient/control	3.47282	1	0	43.7296	TRUE	TRUE
HSPA5_620	HSPA5	P11021_620	HSPA5 GRP78	P11021	_620	1	6	patient/control	3.45811	1	2.57e-13	26.2611	FALSE	FALSE
SLC25A6_33	SLC25A6	P12236_33	SLC25A6 ANT3 CDABP0051	P12236	_33	1	8	patient/control	3.45285	1	6.41e-18	36.071	TRUE	FALSE
TUBAL3_401	TUBAL3	A6NHL2_401	TUBAL3	A6NHL2	_401	1	13	patient/control	3.45135	1	0	48.7109	FALSE	FALSE
PPIB_116	PPIB	P23284_116	PPIB CYPB	P23284	_116	1	7	patient/control	3.44136	1	4.04e-14	27.7158	FALSE	FALSE
YWHAB_51	YWHAB	P31946_51	YWHAB	P31946	_51	1	3	patient/control	3.43723	0.999972	1.19e-06	10.4983	FALSE	FALSE
MYH9_1638	MYH9	P35579_1638	MYH9	P35579	_1638	1	5	patient/control	3.43636	1	9.61e-10	17.5955	FALSE	FALSE
TXNDC5_150	TXNDC5	Q8NBS9_150	TXNDC5 TLP46 UNQ364/PRO700	Q8NBS9	_150	1	7	patient/control	3.43317	1	6.15e-14	27.3149	FALSE	FALSE
VCL_1020	VCL	P18206_1020	VCL	P18206	_1020	1	7	patient/control	3.43024	1	8.2e-16	31.4172	FALSE	FALSE
TUBA4A_394	TUBA4A	P68366_394	TUBA4A TUBA1	P68366	_394	1	13	patient/control	3.43017	1	0	44.9778	FALSE	FALSE
ACTR2_118	ACTR2	P61160_118	ACTR2 ARP2	P61160	_118	1	3	patient/control	3.4269	0.999969	1.38e-06	10.3908	FALSE	FALSE
ECI2_161	ECI2	O75521_161	ECI2 DRS1 HCA88 PECI	O75521	_161	3	23	patient/control	3.42029	1	0	80.5687	TRUE	FALSE
P4HA1_72	P4HA1	P13674_72	P4HA1 P4HA	P13674	_72	1	5	patient/control	3.419	1	2.86e-10	18.9466	FALSE	FALSE
ACADVL_639	ACADVL	P49748_639	ACADVL VLCAD	P49748	_639	1	6	patient/control	3.41799	1	4.92e-13	25.6433	FALSE	FALSE
HSD17B10_105	HSD17B10	Q99714_105	HSD17B10 ERAB HADH2 MRPP2 SCHAD SDR5C1 XH98G2	Q99714	_105	1	4	patient/control	3.41319	0.999929	2.82e-06	9.55308	FALSE	FALSE
SQRDL_155	SQRDL	Q9Y6N5_155	SQRDL CGI-44	Q9Y6N5	_155	1	6	patient/control	3.41313	1	1.64e-11	21.8638	FALSE	FALSE
ATP5L_66	ATP5L	O75964_66	ATP5L	O75964	_66	2	12	patient/control	3.41187	1	0	42.2642	FALSE	FALSE
PDIA5_363	PDIA5	Q14554_363	PDIA5 PDIR	Q14554	_363	1	6	patient/control	3.41071	1	7.4e-11	20.4357	FALSE	FALSE
ACOT1_42	ACOT1	Q86TX2_42	ACOT1 CTE1	Q86TX2	_42	2	22	patient/control	3.40975	1	0	103.273	TRUE	FALSE
ANXA2_302	ANXA2	P07355_302	ANXA2 ANX2 ANX2L4 CAL1H LPC2D	P07355	_302	1	6	patient/control	3.40967	1	1.82e-13	26.3577	FALSE	FALSE
HADHA_406	HADHA	P40939_406	HADHA HADH	P40939	_406	2	21	patient/control	3.4064	1	0	96.6141	TRUE	TRUE
RPL27A_94	RPL27A	P46776_94	RPL27A	P46776	_94	1	5	patient/control	3.40315	1	1.77e-10	19.749	FALSE	FALSE
FH_263	FH	P07954_263	FH	P07954	_263	1	6	patient/control	3.4001	1	2.03e-13	26.3458	FALSE	FALSE
HSPA5_164	HSPA5	P11021_164	HSPA5 GRP78	P11021	_164	1	7	patient/control	3.40008	1	6.9e-13	25.2109	FALSE	FALSE
FLNA_1162	FLNA	P21333_1162	FLNA FLN FLN1	P21333	_1162	1	5	patient/control	3.3982	1	4.47e-10	18.4362	FALSE	FALSE
HADH_241	HADH	Q16836_241	HADH HAD HADHSC SCHAD	Q16836	_241	1	3	patient/control	3.39492	0.999975	1.09e-06	10.5776	FALSE	TRUE
CLIC1_119	CLIC1	O00299_119	CLIC1 G6 NCC27	O00299	_119	1	3	patient/control	3.38921	0.999604	1.27e-05	7.83389	FALSE	FALSE
RACK1_175	RACK1	P63244_175	RACK1 GNB2L1 HLC7 PIG21	P63244	_175	1	5	patient/control	3.38495	1	2.04e-10	19.409	FALSE	FALSE
SUPV3L1_499	SUPV3L1	Q8IYB8_499	SUPV3L1 SUV3	Q8IYB8	_499	1	5	patient/control	3.38308	1	2.75e-10	18.987	FALSE	FALSE
ALDH1L2_209	ALDH1L2	Q3SY69_209	ALDH1L2	Q3SY69	_209	1	4	patient/control	3.38305	0.999997	1.09e-07	12.8332	FALSE	FALSE
MYH9_1445	MYH9	P35579_1445	MYH9	P35579	_1445	1	7	patient/control	3.38033	1	4.64e-14	27.5208	FALSE	FALSE
NDUFA5_46	NDUFA5	Q16718_46	NDUFA5	Q16718	_46	1	3	patient/control	3.37892	0.999542	1.48e-05	7.68874	TRUE	FALSE
HSP90B1_474	HSP90B1	P14625_474	HSP90B1 GRP94 TRA1	P14625	_474	1	3	patient/control	3.37738	0.999964	1.69e-06	10.2434	FALSE	FALSE
FLNA_2473	FLNA	P21333_2473	FLNA FLN FLN1	P21333	_2473	1	3	patient/control	3.37679	0.999943	2.34e-06	9.77	FALSE	FALSE
RECQL_193	RECQL	P46063_193	RECQL RECQ1 RECQL1	P46063	_193	1	5	patient/control	3.37387	1	9.74e-11	20.2633	FALSE	FALSE
NIPSNAP1_143	NIPSNAP1	Q9BPW8_143	NIPSNAP1	Q9BPW8	_143	1	6	patient/control	3.37385	1	5.94e-13	25.5073	FALSE	FALSE
ATP5A1_126	ATP5A1	P25705_126	ATP5A1 ATP5A ATP5AL2 ATPM	P25705	_126	1	5	patient/control	3.37379	1	2.46e-10	19.1261	FALSE	FALSE
FLNA_987	FLNA	P21333_987	FLNA FLN FLN1	P21333	_987	1	6	patient/control	3.37323	1	1.37e-11	22.022	FALSE	FALSE
SFXN3_173	SFXN3	Q9BWM7_173	SFXN3	Q9BWM7	_173	1	7	patient/control	3.37211	1	9.25e-15	29.081	TRUE	FALSE
MDH2_329	MDH2	P40926_329	MDH2	P40926	_329	1	8	patient/control	3.36937	1	0	38.0778	TRUE	TRUE
GLUD1_110	GLUD1	P00367_110	GLUD1 GLUD	P00367	_110	1	4	patient/control	3.36869	0.999998	8.46e-08	13.0559	FALSE	TRUE
TUBA1A_394	TUBA1A	Q71U36_394	TUBA1A TUBA3	Q71U36	_394	1	13	patient/control	3.36425	1	0	48.3946	FALSE	FALSE
RPL11_85	RPL11	P62913_85	RPL11	P62913	_85	1	4	patient/control	3.36407	0.999999	1.85e-08	14.4608	FALSE	FALSE
P4HB_114	P4HB	P07237_114	P4HB ERBA2L PDI PDIA1 PO4DB	P07237	_114	1	5	patient/control	3.35712	1	1.82e-10	19.7028	FALSE	FALSE
HSDL2_90	HSDL2	Q6YN16_90	HSDL2 C9orf99 SDR13C1	Q6YN16	_90	1	3	patient/control	3.3547	0.999972	1.26e-06	10.4678	FALSE	FALSE
FKBP9_218	FKBP9	O95302_218	FKBP9 FKBP60 FKBP63	O95302	_218	1	6	patient/control	3.35332	1	4.65e-11	20.8072	FALSE	FALSE
HADHB_201	HADHB	P55084_201	HADHB MSTP029	P55084	_201	1	7	patient/control	3.35166	1	4.21e-09	15.9993	FALSE	FALSE
HADHA_414	HADHA	P40939_414	HADHA HADH	P40939	_414	1	7	patient/control	3.34802	1	1.35e-15	31.0767	TRUE	FALSE
RPL11_67	RPL11	P62913_67	RPL11	P62913	_67	1	6	patient/control	3.34538	1	2.43e-11	21.5246	FALSE	FALSE
ATP5A1_261	ATP5A1	P25705_261	ATP5A1 ATP5A ATP5AL2 ATPM	P25705	_261	2	14	patient/control	3.32924	1	0	55.3784	FALSE	TRUE
PPA2_259	PPA2	Q9H2U2_259	PPA2 HSPC124	Q9H2U2	_259	1	4	patient/control	3.32552	0.998787	3.65e-05	6.71321	FALSE	FALSE
PDPR_218	PDPR	Q8NCN5_218	PDPR KIAA1990	Q8NCN5	_218	1	5	patient/control	3.32017	1	6.04e-09	15.6735	FALSE	FALSE
CLIC1_131	CLIC1	O00299_131	CLIC1 G6 NCC27	O00299	_131	1	3	patient/control	3.31508	0.999883	4.22e-06	9.05286	FALSE	FALSE
HSPA5_523	HSPA5	P11021_523	HSPA5 GRP78	P11021	_523	1	9	patient/control	3.31375	1	0	39.0995	FALSE	FALSE
ECHS1_118	ECHS1	P30084_118	ECHS1	P30084	_118	1	4	patient/control	3.31288	0.999998	9.8e-08	12.941	TRUE	FALSE
TPI1_193	TPI1	P60174_193	TPI1 TPI	P60174	_193	1	8	patient/control	3.31055	1	9.46e-17	33.2025	FALSE	FALSE
ATP5L_55	ATP5L	O75964_55	ATP5L	O75964	_55	1	13	patient/control	3.29944	1	0	67.1403	TRUE	FALSE
TUBB8_252	TUBB8	Q3ZCM7_252	TUBB8	Q3ZCM7	_252	1	7	patient/control	3.29086	1	3.28e-15	30.0807	FALSE	FALSE
FLNA_691	FLNA	P21333_691	FLNA FLN FLN1	P21333	_691	1	3	patient/control	3.28436	0.99995	2.06e-06	9.89833	FALSE	FALSE
VIM_292	VIM	P08670_292	VIM	P08670	_292	1	8	patient/control	3.27583	1	1.34e-14	28.9762	FALSE	FALSE
ACO2_689	ACO2	Q99798_689	ACO2	Q99798	_689	1	7	patient/control	3.27362	1	2.37e-10	19.1473	FALSE	FALSE
MYH9_1249	MYH9	P35579_1249	MYH9	P35579	_1249	1	4	patient/control	3.26766	0.999999	5e-08	13.5958	FALSE	FALSE
VIM_373	VIM	P08670_373	VIM	P08670	_373	4	33	patient/control	3.26324	1	0	90.4748	FALSE	FALSE
MDH2_328	MDH2	P40926_328	MDH2	P40926	_328	1	5	patient/control	3.26272	1	9.42e-11	20.2642	TRUE	TRUE
TUBB3_252	TUBB3	Q13509_252	TUBB3 TUBB4	Q13509	_252	1	7	patient/control	3.25842	1	2.4e-12	23.8462	FALSE	FALSE
MYH9_1793	MYH9	P35579_1793	MYH9	P35579	_1793	1	7	patient/control	3.25466	1	6.59e-14	27.3065	FALSE	FALSE
MDH2_335	MDH2	P40926_335	MDH2	P40926	_335	1	8	patient/control	3.25383	1	3.18e-14	28.2306	TRUE	TRUE
HSPD1_418	HSPD1	P10809_418	HSPD1 HSP60	P10809	_418	1	6	patient/control	3.24855	1	5.95e-11	20.5764	FALSE	FALSE
PLEC_3925	PLEC	Q15149_3925	PLEC PLEC1	Q15149	_3925	1	3	patient/control	3.24764	0.999963	1.78e-06	10.2013	FALSE	FALSE
GOT2_363	GOT2	P00505_363	GOT2	P00505	_363	1	7	patient/control	3.24716	1	5.52e-13	25.6066	TRUE	TRUE
PPA2_111	PPA2	Q9H2U2_111	PPA2 HSPC124	Q9H2U2	_111	2	12	patient/control	3.24454	1	8.93e-13	24.8075	FALSE	FALSE
CANX_170	CANX	P27824_170	CANX	P27824	_170	1	3	patient/control	3.23993	0.999918	3e-06	9.40395	FALSE	FALSE
VIM_188	VIM	P08670_188	VIM	P08670	_188	3	34	patient/control	3.23947	1	0	113.546	FALSE	FALSE
PITRM1_550	PITRM1	Q5JRX3_550	PITRM1 KIAA1104 MP1	Q5JRX3	_550	1	8	patient/control	3.23837	1	2.85e-14	28.3203	FALSE	FALSE
PSMA3_57	PSMA3	P25788_57	PSMA3 HC8 PSC8	P25788	_57	1	4	patient/control	3.23391	0.999993	3.2e-07	11.8623	FALSE	FALSE
VCL_1024	VCL	P18206_1024	VCL	P18206	_1024	1	7	patient/control	3.23272	1	1.38e-12	24.3671	FALSE	FALSE
ACTA1_330	ACTA1	P68133_330	ACTA1 ACTA	P68133	_330	2	17	patient/control	3.22918	1	0	72.8745	FALSE	FALSE
ECI2_160	ECI2	O75521_160	ECI2 DRS1 HCA88 PECI	O75521	_160	1	13	patient/control	3.22772	1	0	58.5477	TRUE	FALSE
ACADM_279	ACADM	P11310_279	ACADM	P11310	_279	2	6	patient/control	3.22611	0.999901	3.68e-06	9.2173	FALSE	FALSE
PLEC_4152	PLEC	Q15149_4152	PLEC PLEC1	Q15149	_4152	1	4	patient/control	3.22212	0.999999	2.11e-08	14.3106	FALSE	FALSE
NQO1_209	NQO1	P15559_209	NQO1 DIA4 NMOR1	P15559	_209	1	5	patient/control	3.22115	1	5.04e-10	18.3039	FALSE	FALSE
AKR7A2_128	AKR7A2	O43488_128	AKR7A2 AFAR AFAR1 AKR7	O43488	_128	1	4	patient/control	3.21449	0.999999	2.61e-08	14.0262	FALSE	FALSE
DAP3_203	DAP3	P51398_203	DAP3 MRPS29	P51398	_203	1	3	patient/control	3.21222	0.999861	4.69e-06	8.8814	FALSE	FALSE
C21orf33_261	C21orf33	P30042_261	C21orf33 HES1 KNPI	P30042	_261	1	6	patient/control	3.20857	1	2.08e-12	23.9398	TRUE	FALSE
GANAB_48	GANAB	Q14697_48	GANAB G2AN KIAA0088	Q14697	_48	1	4	patient/control	3.20031	0.999998	9.11e-08	12.9991	FALSE	FALSE
MYH10_1452	MYH10	P35580_1452	MYH10	P35580	_1452	1	7	patient/control	3.18793	1	1.44e-13	26.6062	FALSE	FALSE
ACTA1_328	ACTA1	P68133_328	ACTA1 ACTA	P68133	_328	1	13	patient/control	3.1805	1	0	65.8438	FALSE	FALSE
HADHB_332	HADHB	P55084_332	HADHB MSTP029	P55084	_332	2	12	patient/control	3.18029	1	0	38.9515	FALSE	FALSE
HSDL2_42	HSDL2	Q6YN16_42	HSDL2 C9orf99 SDR13C1	Q6YN16	_42	1	9	patient/control	3.17684	1	1.25e-17	35.527	TRUE	FALSE
GARS_219	GARS	P41250_219	GARS	P41250	_219	1	4	patient/control	3.17431	0.999999	3.9e-08	13.7124	FALSE	FALSE
ENO1_233	ENO1	P06733_233	ENO1 ENO1L1 MBPB1 MPB1	P06733	_233	1	6	patient/control	3.17214	1	3.02e-12	23.4775	FALSE	FALSE
NDUFA10_267	NDUFA10	O95299_267	NDUFA10	O95299	_267	1	5	patient/control	3.17107	1	1.15e-08	15.098	FALSE	FALSE
MYH9_1274	MYH9	P35579_1274	MYH9	P35579	_1274	1	7	patient/control	3.16752	1	7.91e-12	22.7561	FALSE	FALSE
HSPA5_547	HSPA5	P11021_547	HSPA5 GRP78	P11021	_547	1	3	patient/control	3.16515	0.999867	4.52e-06	8.92149	FALSE	FALSE
IARS2_540	IARS2	Q9NSE4_540	IARS2	Q9NSE4	_540	1	5	patient/control	3.15543	1	3.15e-09	16.1596	FALSE	FALSE
ALDH9A1_344	ALDH9A1	P49189_344	ALDH9A1 ALDH4 ALDH7 ALDH9	P49189	_344	1	7	patient/control	3.15039	1	2.7e-14	28.4015	FALSE	TRUE
LMNA_171	LMNA	P02545_171	LMNA LMN1	P02545	_171	1	4	patient/control	3.14893	0.999999	3.73e-08	13.7286	FALSE	FALSE
CLTC_911	CLTC	Q00610_911	CLTC CLH17 CLTCL2 KIAA0034	Q00610	_911	1	5	patient/control	3.13922	1	2.71e-09	16.3427	FALSE	FALSE
SQRDL_261	SQRDL	Q9Y6N5_261	SQRDL CGI-44	Q9Y6N5	_261	1	7	patient/control	3.13865	1	1.06e-13	26.8545	FALSE	FALSE
SLC25A3_206	SLC25A3	Q00325_206	SLC25A3 PHC OK/SW-cl.48	Q00325	_206	1	3	patient/control	3.13377	0.99968	1.05e-05	8.04673	FALSE	FALSE
MSN_263	MSN	P26038_263	MSN	P26038	_263	1	4	patient/control	3.13278	0.999999	1.77e-08	14.4942	FALSE	FALSE
HSP90AA1_631	HSP90AA1	P07900_631	HSP90AA1 HSP90A HSPC1 HSPCA	P07900	_631	1	4	patient/control	3.13181	0.999981	7.51e-07	10.8876	FALSE	FALSE
DAP3_207	DAP3	P51398_207	DAP3 MRPS29	P51398	_207	1	8	patient/control	3.1312	1	1.92e-14	28.6747	FALSE	FALSE
ME2_549	ME2	P23368_549	ME2	P23368	_549	1	6	patient/control	3.12683	0.999996	1.73e-07	12.3602	FALSE	FALSE
IDH2_280	IDH2	P48735_280	IDH2	P48735	_280	1	10	patient/control	3.12522	1	9.84e-13	24.7153	TRUE	FALSE
EHD1_299	EHD1	Q9H4M9_299	EHD1 PAST PAST1 CDABP0131	Q9H4M9	_299	1	7	patient/control	3.11925	1	5e-14	27.519	FALSE	FALSE
ACOT2_104	ACOT2	P49753_104	ACOT2 PTE2 PTE2A	P49753	_104	2	21	patient/control	3.11011	1	0	89.1107	TRUE	FALSE
RPS14_106	RPS14	P62263_106	RPS14 PRO2640	P62263	_106	1	4	patient/control	3.10816	0.999976	9.87e-07	10.6411	FALSE	FALSE
TRAP1_432	TRAP1	Q12931_432	TRAP1 HSP75	Q12931	_432	1	9	patient/control	3.10361	1	2.68e-13	26.157	FALSE	FALSE
FLNA_891	FLNA	P21333_891	FLNA FLN FLN1	P21333	_891	1	6	patient/control	3.10132	1	1.26e-11	22.2377	FALSE	FALSE
REXO2_160	REXO2	Q9Y3B8_160	REXO2 SFN SMFN CGI-114	Q9Y3B8	_160	1	3	patient/control	3.09683	0.99969	9.72e-06	8.0793	FALSE	FALSE
LACTB_284	LACTB	P83111_284	LACTB MRPL56 UNQ843/PRO1781	P83111	_284	1	3	patient/control	3.09477	0.999926	2.91e-06	9.51003	FALSE	FALSE
CCT8_466	CCT8	P50990_466	CCT8 C21orf112 CCTQ KIAA0002	P50990	_466	1	3	patient/control	3.09366	0.998926	3.12e-05	6.83566	FALSE	FALSE
ALDH18A1_767	ALDH18A1	P54886_767	ALDH18A1 GSAS P5CS PYCS	P54886	_767	1	11	patient/control	3.09211	1	0	37.0357	FALSE	FALSE
LMNA_457	LMNA	P02545_457	LMNA LMN1	P02545	_457	1	4	patient/control	3.07771	0.999998	7.32e-08	13.2483	FALSE	FALSE
ACTA1_63	ACTA1	P68133_63	ACTA1 ACTA	P68133	_63	1	11	patient/control	3.07432	1	0	45.0536	FALSE	FALSE
ATP5J_46	ATP5J	P18859_46	ATP5J ATP5A ATPM	P18859	_46	1	8	patient/control	3.06579	1	3.6e-15	30.0776	FALSE	TRUE
MSN_151	MSN	P26038_151	MSN	P26038	_151	1	7	patient/control	3.06532	1	7.51e-13	25.1185	FALSE	FALSE
ECH1_77	ECH1	Q13011_77	ECH1	Q13011	_77	1	5	patient/control	3.06242	0.999997	1.45e-07	12.5807	FALSE	FALSE
FSCN1_241	FSCN1	Q16658_241	FSCN1 FAN1 HSN SNL	Q16658	_241	1	4	patient/control	3.06164	0.999998	7.87e-08	13.192	FALSE	FALSE
PKM_498	PKM	P14618_498	PKM OIP3 PK2 PK3 PKM2	P14618	_498	1	7	patient/control	3.05824	1	1.61e-13	26.4118	FALSE	FALSE
MYH14_1469	MYH14	Q7Z406_1469	MYH14 KIAA2034 FP17425	Q7Z406	_1469	1	8	patient/control	3.04991	1	1.95e-15	30.5353	FALSE	FALSE
HSP90B1_593	HSP90B1	P14625_593	HSP90B1 GRP94 TRA1	P14625	_593	1	7	patient/control	3.04956	1	8.52e-12	22.7162	FALSE	FALSE
UGGT1_222	UGGT1	Q9NYU2_222	UGGT1 GT UGCGL1 UGGT UGT1 UGTR	Q9NYU2	_222	1	3	patient/control	3.04584	0.999632	1.13e-05	7.90718	FALSE	FALSE
S100A4_35	S100A4	P26447_35	S100A4 CAPL MTS1	P26447	_35	1	7	patient/control	3.04577	1	5.72e-13	25.5443	FALSE	FALSE
PRKCSH_158	PRKCSH	P14314_158	PRKCSH G19P1	P14314	_158	1	4	patient/control	3.04089	0.999749	8.73e-06	8.29043	FALSE	FALSE
GSTK1_165	GSTK1	Q9Y2Q3_165	GSTK1 HDCMD47P	Q9Y2Q3	_165	1	5	patient/control	3.03831	1	4.84e-10	18.3551	TRUE	FALSE
HADHB_277	HADHB	P55084_277	HADHB MSTP029	P55084	_277	1	4	patient/control	3.02995	0.999989	4.43e-07	11.4612	FALSE	FALSE
HSPA8_159	HSPA8	P11142_159	HSPA8 HSC70 HSP73 HSPA10	P11142	_159	1	3	patient/control	3.0277	0.999754	8.42e-06	8.30996	FALSE	FALSE
UQCRC2_359	UQCRC2	P22695_359	UQCRC2	P22695	_359	1	5	patient/control	3.00732	0.999937	2.57e-06	9.67793	FALSE	FALSE
HADHA_350	HADHA	P40939_350	HADHA HADH	P40939	_350	2	26	patient/control	3.00417	1	0	106.075	TRUE	TRUE
AFG3L2_308	AFG3L2	Q9Y4W6_308	AFG3L2	Q9Y4W6	_308	1	6	patient/control	2.99987	1	1.29e-08	14.9799	FALSE	FALSE
VIM_402	VIM	P08670_402	VIM	P08670	_402	1	8	patient/control	2.99653	1	3.91e-15	29.9747	FALSE	FALSE
PDIA3_129	PDIA3	P30101_129	PDIA3 ERP57 ERP60 GRP58	P30101	_129	1	8	patient/control	2.99587	1	1.22e-10	20.0655	FALSE	FALSE
MYH11_1452	MYH11	P35749_1452	MYH11 KIAA0866	P35749	_1452	1	8	patient/control	2.98409	1	1.52e-14	28.9196	FALSE	FALSE
STOML2_145	STOML2	Q9UJZ1_145	STOML2 SLP2 HSPC108	Q9UJZ1	_145	1	8	patient/control	2.97703	1	8.45e-15	29.1223	FALSE	FALSE
HADH_212	HADH	Q16836_212	HADH HAD HADHSC SCHAD	Q16836	_212	2	11	patient/control	2.96777	1	2.13e-13	26.3304	FALSE	FALSE
SERPINH1_287	SERPINH1	P50454_287	SERPINH1 CBP1 CBP2 HSP47 SERPINH2 PIG14	P50454	_287	1	8	patient/control	2.96585	1	9.08e-16	31.3578	FALSE	FALSE
HSP90AB1_435	HSP90AB1	P08238_435	HSP90AB1 HSP90B HSPC2 HSPCB	P08238	_435	1	3	patient/control	2.96578	0.999434	1.89e-05	7.47574	FALSE	FALSE
ATP5H_121	ATP5H	O75947_121	ATP5H My032	O75947	_121	1	5	patient/control	2.96091	1	2.85e-09	16.3289	FALSE	FALSE
P4HB_308	P4HB	P07237_308	P4HB ERBA2L PDI PDIA1 PO4DB	P07237	_308	1	3	patient/control	2.95133	0.999228	2.37e-05	7.16609	FALSE	FALSE
NTPCR_171	NTPCR	Q9BSD7_171	NTPCR C1orf57	Q9BSD7	_171	1	3	patient/control	2.94699	0.993302	0.000157075	4.99929	FALSE	FALSE
RPL7A_97	RPL7A	P62424_97	RPL7A SURF-3 SURF3	P62424	_97	1	4	patient/control	2.94067	0.99999	4.29e-07	11.4947	FALSE	FALSE
SUCLG1_57	SUCLG1	P53597_57	SUCLG1	P53597	_57	1	7	patient/control	2.93697	1	7.2e-13	25.192	FALSE	TRUE
TUBB6_252	TUBB6	Q9BUF5_252	TUBB6	Q9BUF5	_252	1	7	patient/control	2.93604	1	9.38e-13	24.7805	FALSE	FALSE
SERPINH1_39	SERPINH1	P50454_39	SERPINH1 CBP1 CBP2 HSP47 SERPINH2 PIG14	P50454	_39	1	8	patient/control	2.93461	1	1.6e-15	30.9197	FALSE	FALSE
PTRHD1_134	PTRHD1	Q6GMV3_134	PTRHD1 C2orf79	Q6GMV3	_134	1	4	patient/control	2.93421	0.999015	2.76e-05	6.92161	FALSE	FALSE
HSP90B1_161	HSP90B1	P14625_161	HSP90B1 GRP94 TRA1	P14625	_161	1	8	patient/control	2.92711	1	1.43e-14	28.9534	FALSE	FALSE
ANXA2_169	ANXA2	P07355_169	ANXA2 ANX2 ANX2L4 CAL1H LPC2D	P07355	_169	1	7	patient/control	2.92368	1	5.74e-14	27.3597	FALSE	FALSE
FLNA_994	FLNA	P21333_994	FLNA FLN FLN1	P21333	_994	1	6	patient/control	2.91448	1	1.48e-10	19.8651	FALSE	FALSE
UCHL1_221	UCHL1	P09936_221	UCHL1	P09936	_221	1	3	patient/control	2.91156	0.999884	4.07e-06	9.06049	FALSE	FALSE
PPIB_131	PPIB	P23284_131	PPIB CYPB	P23284	_131	1	11	patient/control	2.90963	1	3.25e-18	36.2069	FALSE	FALSE
NDUFA9_175	NDUFA9	Q16795_175	NDUFA9 NDUFS2L	Q16795	_175	1	12	patient/control	2.90672	1	0	44.7219	TRUE	FALSE
ANXA1_97	ANXA1	P04083_97	ANXA1 ANX1 LPC1	P04083	_97	1	5	patient/control	2.90663	1	9.05e-09	15.2719	FALSE	FALSE
IQGAP1_1465	IQGAP1	P46940_1465	IQGAP1 KIAA0051	P46940	_1465	1	3	patient/control	2.90492	0.998702	3.94e-05	6.64551	FALSE	FALSE
PDHA1_77	PDHA1	P08559_77	PDHA1 PHE1A	P08559	_77	4	32	patient/control	2.90413	1	0	94.0315	TRUE	TRUE
ANXA2_227	ANXA2	P07355_227	ANXA2 ANX2 ANX2L4 CAL1H LPC2D	P07355	_227	1	8	patient/control	2.90141	1	2.96e-16	32.2578	FALSE	FALSE
IDH2_256	IDH2	P48735_256	IDH2	P48735	_256	1	6	patient/control	2.89677	0.999966	1.51e-06	10.3021	TRUE	FALSE
HARS2_91	HARS2	P49590_91	HARS2 HARSL HARSR HO3	P49590	_91	2	16	patient/control	2.89345	1	0	43.6841	FALSE	FALSE
RPN1_187	RPN1	P04843_187	RPN1	P04843	_187	1	12	patient/control	2.89291	1	0	46.5093	FALSE	FALSE
MYH9_1648	MYH9	P35579_1648	MYH9	P35579	_1648	1	5	patient/control	2.8896	0.999994	2.73e-07	12.0089	FALSE	FALSE
FLNA_1372	FLNA	P21333_1372	FLNA FLN FLN1	P21333	_1372	2	12	patient/control	2.88957	1	3.75e-16	32.0617	FALSE	FALSE
RPS2_211	RPS2	P15880_211	RPS2 RPS4	P15880	_211	1	5	patient/control	2.87814	1	3.49e-09	16.0979	FALSE	FALSE
GLUD1_503	GLUD1	P00367_503	GLUD1 GLUD	P00367	_503	1	5	patient/control	2.87564	0.999985	5.57e-07	11.1066	FALSE	TRUE
LMNA_97	LMNA	P02545_97	LMNA LMN1	P02545	_97	1	5	patient/control	2.87214	1	1.71e-09	16.831	FALSE	FALSE
HSP90B1_663	HSP90B1	P14625_663	HSP90B1 GRP94 TRA1	P14625	_663	1	6	patient/control	2.86918	1	3.71e-11	21.1888	FALSE	FALSE
ENO1_80	ENO1	P06733_80	ENO1 ENO1L1 MBPB1 MPB1	P06733	_80	1	8	patient/control	2.86872	1	1.11e-15	31.1258	FALSE	FALSE
GFM2_233	GFM2	Q969S9_233	GFM2 EFG2 MSTP027	Q969S9	_233	1	5	patient/control	2.86763	0.999991	3.75e-07	11.6242	FALSE	FALSE
CD59_63	CD59	P13987_63	CD59 MIC11 MIN1 MIN2 MIN3 MSK21	P13987	_63	1	8	patient/control	2.86253	1	3.5e-12	23.3735	FALSE	FALSE
S100A6_40	S100A6	P06703_40	S100A6 CACY	P06703	_40	1	9	patient/control	2.86106	1	1e-15	31.2074	FALSE	FALSE
CAP1_376	CAP1	Q01518_376	CAP1 CAP	Q01518	_376	1	3	patient/control	2.86105	0.99983	6.1e-06	8.68031	FALSE	FALSE
MDH1_110	MDH1	P40925_110	MDH1 MDHA	P40925	_110	1	3	patient/control	2.85936	0.999527	1.53e-05	7.65616	FALSE	FALSE
PRDX1_35	PRDX1	Q06830_35	PRDX1 PAGA PAGB TDPX2	Q06830	_35	1	8	patient/control	2.85529	1	1.92e-13	26.3514	FALSE	FALSE
HMGB1_157	HMGB1	P09429_157	HMGB1 HMG1	P09429	_157	1	7	patient/control	2.85379	0.999999	5.39e-08	13.5236	FALSE	FALSE
DLD_420	DLD	P09622_420	DLD GCSL LAD PHE3	P09622	_420	1	13	patient/control	2.85133	1	0	38.448	TRUE	FALSE
ECHDC1_217	ECHDC1	Q9NTX5_217	ECHDC1	Q9NTX5	_217	1	6	patient/control	2.84267	1	2.12e-10	19.3169	TRUE	FALSE
PKM_166	PKM	P14618_166	PKM OIP3 PK2 PK3 PKM2	P14618	_166	1	4	patient/control	2.83814	0.999997	1.35e-07	12.6383	FALSE	FALSE
HADH_206	HADH	Q16836_206	HADH HAD HADHSC SCHAD	Q16836	_206	1	5	patient/control	2.83258	1	4.4e-09	15.8979	FALSE	FALSE
ENO1_420	ENO1	P06733_420	ENO1 ENO1L1 MBPB1 MPB1	P06733	_420	1	9	patient/control	2.83035	1	1.05e-17	35.6147	TRUE	FALSE
IDH3A_58	IDH3A	P50213_58	IDH3A	P50213	_58	1	3	patient/control	2.82926	0.998801	3.51e-05	6.72535	FALSE	FALSE
NT5E_67	NT5E	P21589_67	NT5E NT5 NTE	P21589	_67	1	7	patient/control	2.82591	1	4.17e-13	25.8344	FALSE	FALSE
FLNA_1164	FLNA	P21333_1164	FLNA FLN FLN1	P21333	_1164	1	5	patient/control	2.82561	1	4.84e-09	15.8142	FALSE	FALSE
CKAP4_223	CKAP4	Q07065_223	CKAP4	Q07065	_223	1	5	patient/control	2.82402	0.999999	1.68e-08	14.4975	FALSE	FALSE
BCKDHA_99	BCKDHA	P12694_99	BCKDHA	P12694	_99	1	4	patient/control	2.82122	0.999977	9.24e-07	10.6721	FALSE	FALSE
MTHFD2_50	MTHFD2	P13995_50	MTHFD2 NMDMC	P13995	_50	1	7	patient/control	2.80937	1	3.44e-11	21.2016	TRUE	FALSE
PITRM1_770	PITRM1	Q5JRX3_770	PITRM1 KIAA1104 MP1	Q5JRX3	_770	2	18	patient/control	2.80547	1	0	57.9508	TRUE	FALSE
DLST_277	DLST	P36957_277	DLST DLTS	P36957	_277	1	13	patient/control	2.80505	1	0	46.1149	FALSE	FALSE
ALDH6A1_331	ALDH6A1	Q02252_331	ALDH6A1 MMSDH	Q02252	_331	1	4	patient/control	2.80283	0.999989	4.72e-07	11.4425	FALSE	FALSE
ACTBL2_329	ACTBL2	Q562R1_329	ACTBL2	Q562R1	_329	2	17	patient/control	2.80162	1	0	63.6836	TRUE	FALSE
SERPINH1_300	SERPINH1	P50454_300	SERPINH1 CBP1 CBP2 HSP47 SERPINH2 PIG14	P50454	_300	1	8	patient/control	2.80073	1	7.04e-12	22.8581	FALSE	FALSE
COL6A3_869	COL6A3	P12111_869	COL6A3	P12111	_869	1	7	patient/control	2.7989	1	1.31e-11	22.0777	FALSE	FALSE
FLNA_299	FLNA	P21333_299	FLNA FLN FLN1	P21333	_299	1	3	patient/control	2.79888	0.999831	5.88e-06	8.68281	FALSE	FALSE
SLC25A11_162	SLC25A11	Q02978_162	SLC25A11 SLC20A4	Q02978	_162	1	5	patient/control	2.79749	0.999998	5.83e-08	13.3984	FALSE	FALSE
ALDH1B1_428	ALDH1B1	P30837_428	ALDH1B1 ALDH5 ALDHX	P30837	_428	1	9	patient/control	2.79299	1	4.72e-13	25.6595	TRUE	FALSE
ENO1_335	ENO1	P06733_335	ENO1 ENO1L1 MBPB1 MPB1	P06733	_335	1	7	patient/control	2.78975	1	7.32e-12	22.8144	FALSE	FALSE
WDR1_95	WDR1	O75083_95	WDR1	O75083	_95	1	3	patient/control	2.78944	0.998552	4.76e-05	6.53578	FALSE	FALSE
FLNA_2569	FLNA	P21333_2569	FLNA FLN FLN1	P21333	_2569	1	8	patient/control	2.78279	1	2.68e-15	30.1507	FALSE	FALSE
HSPA4_53	HSPA4	P34932_53	HSPA4 APG2	P34932	_53	1	3	patient/control	2.77962	0.998986	2.87e-05	6.89254	FALSE	FALSE
ACTC1_330	ACTC1	P68032_330	ACTC1 ACTC	P68032	_330	2	17	patient/control	2.77852	1	0	61.5702	TRUE	FALSE
ACAD9_258	ACAD9	Q9H845_258	ACAD9	Q9H845	_258	1	4	patient/control	2.77352	0.999511	1.65e-05	7.6228	FALSE	FALSE
VIM_168	VIM	P08670_168	VIM	P08670	_168	2	18	patient/control	2.77124	1	0	59.5635	TRUE	FALSE
LDHA_81	LDHA	P00338_81	LDHA PIG19	P00338	_81	1	6	patient/control	2.77093	1	8.83e-10	17.669	FALSE	FALSE
CALR_209	CALR	P27797_209	CALR CRTC	P27797	_209	1	4	patient/control	2.76991	0.999982	6.26e-07	10.9471	FALSE	FALSE
REXO2_173	REXO2	Q9Y3B8_173	REXO2 SFN SMFN CGI-114	Q9Y3B8	_173	1	3	patient/control	2.76958	0.996976	8.45e-05	5.79801	FALSE	FALSE
GAPDH_219	GAPDH	P04406_219	GAPDH GAPD CDABP0047 OK/SW-cl.12	P04406	_219	1	7	patient/control	2.76908	1	5.12e-13	25.6353	TRUE	FALSE
EEF1A1_179	EEF1A1	P68104_179	EEF1A1 EEF1A EF1A LENG7	P68104	_179	1	7	patient/control	2.76587	1	7.83e-13	25.1136	FALSE	FALSE
GSN_728	GSN	P06396_728	GSN	P06396	_728	1	3	patient/control	2.76175	0.999524	1.59e-05	7.64966	FALSE	FALSE
FLNA_781	FLNA	P21333_781	FLNA FLN FLN1	P21333	_781	1	7	patient/control	2.76091	1	2.75e-12	23.6871	FALSE	FALSE
TUBB2A_252	TUBB2A	Q13885_252	TUBB2A TUBB2	Q13885	_252	1	7	patient/control	2.75666	1	2.19e-12	23.902	FALSE	FALSE
FLNC_1367	FLNC	Q14315_1367	FLNC ABPL FLN2	Q14315	_1367	1	5	patient/control	2.74869	0.999977	9.55e-07	10.6599	FALSE	FALSE
ACTC1_328	ACTC1	P68032_328	ACTC1 ACTC	P68032	_328	1	13	patient/control	2.74834	1	0	54.6616	TRUE	FALSE
CD59_90	CD59	P13987_90	CD59 MIC11 MIN1 MIN2 MIN3 MSK21	P13987	_90	1	7	patient/control	2.74598	1	1.71e-11	21.8499	FALSE	FALSE
ATP5H_73	ATP5H	O75947_73	ATP5H My032	O75947	_73	1	8	patient/control	2.74514	1	1.03e-11	22.3956	FALSE	FALSE
AKR1B1_263	AKR1B1	P15121_263	AKR1B1 ALDR1	P15121	_263	1	3	patient/control	2.74293	0.999554	1.42e-05	7.71375	FALSE	FALSE
ECH1_231	ECH1	Q13011_231	ECH1	Q13011	_231	3	39	patient/control	2.73787	1	0	133.882	TRUE	FALSE
LDHA_318	LDHA	P00338_318	LDHA PIG19	P00338	_318	1	5	patient/control	2.73661	0.999999	3.41e-08	13.7971	TRUE	FALSE
CFL1_44	CFL1	P23528_44	CFL1 CFL	P23528	_44	1	4	patient/control	2.73629	0.999973	1.16e-06	10.5377	FALSE	FALSE
LMNA_123	LMNA	P02545_123	LMNA LMN1	P02545	_123	2	13	patient/control	2.73134	1	2.18e-18	36.3551	FALSE	FALSE
HSP90B1_682	HSP90B1	P14625_682	HSP90B1 GRP94 TRA1	P14625	_682	1	5	patient/control	2.72904	0.999999	2.4e-08	14.279	FALSE	FALSE
PMPCB_472	PMPCB	O75439_472	PMPCB MPPB	O75439	_472	1	4	patient/control	2.72868	0.998763	3.8e-05	6.69359	FALSE	FALSE
CAP1_63	CAP1	Q01518_63	CAP1 CAP	Q01518	_63	1	3	patient/control	2.72586	0.999763	7.82e-06	8.34581	FALSE	FALSE
ENO1_64	ENO1	P06733_64	ENO1 ENO1L1 MBPB1 MPB1	P06733	_64	1	4	patient/control	2.72576	0.999994	2.64e-07	12.0273	TRUE	FALSE
MRPL58_153	MRPL58	Q14197_153	MRPL58 DS1 ICT1	Q14197	_153	1	3	patient/control	2.714	0.99816	5.74e-05	6.29619	FALSE	FALSE
GAPDH_194	GAPDH	P04406_194	GAPDH GAPD CDABP0047 OK/SW-cl.12	P04406	_194	1	13	patient/control	2.70506	1	0	54.1094	TRUE	FALSE
FLNA_771	FLNA	P21333_771	FLNA FLN FLN1	P21333	_771	1	3	patient/control	2.70422	0.999781	7.25e-06	8.42531	FALSE	FALSE
PFN1_108	PFN1	P07737_108	PFN1	P07737	_108	2	15	patient/control	2.69955	1	0	43.7382	FALSE	FALSE
YWHAZ_158	YWHAZ	P63104_158	YWHAZ	P63104	_158	1	5	patient/control	2.69581	1	7.69e-09	15.5027	FALSE	FALSE
TUBB4B_252	TUBB4B	P68371_252	TUBB4B TUBB2C	P68371	_252	1	7	patient/control	2.69423	1	9.15e-12	22.5974	FALSE	FALSE
TPI1_43	TPI1	P60174_43	TPI1 TPI	P60174	_43	1	6	patient/control	2.69383	1	1.62e-10	19.7955	FALSE	FALSE
VIM_120	VIM	P08670_120	VIM	P08670	_120	1	7	patient/control	2.69186	0.99995	1.99e-06	9.89846	FALSE	FALSE
DSTN_121	DSTN	P60981_121	DSTN ACTDP DSN	P60981	_121	2	13	patient/control	2.6891	1	7.95e-17	33.2748	FALSE	FALSE
PPIB_192	PPIB	P23284_192	PPIB CYPB	P23284	_192	1	9	patient/control	2.6776	1	2.4e-15	30.244	FALSE	FALSE
DLST_273	DLST	P36957_273	DLST DLTS	P36957	_273	1	5	patient/control	2.67593	1	1.34e-08	14.8179	FALSE	FALSE
ANXA2_81	ANXA2	P07355_81	ANXA2 ANX2 ANX2L4 CAL1H LPC2D	P07355	_81	1	7	patient/control	2.6756	1	6.51e-12	22.9097	FALSE	FALSE
P4HB_276	P4HB	P07237_276	P4HB ERBA2L PDI PDIA1 PO4DB	P07237	_276	1	7	patient/control	2.67514	1	2.63e-11	21.4578	FALSE	FALSE
PKM_135	PKM	P14618_135	PKM OIP3 PK2 PK3 PKM2	P14618	_135	1	6	patient/control	2.67111	1	1.98e-10	19.5599	TRUE	FALSE
ENO1_81	ENO1	P06733_81	ENO1 ENO1L1 MBPB1 MPB1	P06733	_81	1	7	patient/control	2.66169	1	7.68e-11	20.4224	FALSE	FALSE
MYH14_1105	MYH14	Q7Z406_1105	MYH14 KIAA2034 FP17425	Q7Z406	_1105	1	6	patient/control	2.65731	0.999978	8.32e-07	10.7308	FALSE	FALSE
VIM_104	VIM	P08670_104	VIM	P08670	_104	1	13	patient/control	2.65469	1	0	42.3	FALSE	FALSE
MYH9_1081	MYH9	P35579_1081	MYH9	P35579	_1081	1	6	patient/control	2.64677	0.999966	1.6e-06	10.2789	FALSE	FALSE
LAP3_221	LAP3	P28838_221	LAP3 LAPEP PEPS	P28838	_221	1	5	patient/control	2.64145	0.999613	1.18e-05	7.85662	FALSE	TRUE
SEPT2_190	2017-09-02	Q15019_190	SEPT2 DIFF6 KIAA0158 NEDD5	Q15019	_190	1	5	patient/control	2.6394	0.999999	4.62e-08	13.6085	FALSE	FALSE
FLNA_2559	FLNA	P21333_2559	FLNA FLN FLN1	P21333	_2559	1	7	patient/control	2.63797	1	8.22e-12	22.7483	FALSE	FALSE
DLAT_466	DLAT	P10515_466	DLAT DLTA	P10515	_466	2	17	patient/control	2.62783	1	0	50.5385	TRUE	FALSE
PDIA3_146	PDIA3	P30101_146	PDIA3 ERP57 ERP60 GRP58	P30101	_146	1	4	patient/control	2.62492	0.999756	8.12e-06	8.31684	FALSE	FALSE
ACTC1_63	ACTC1	P68032_63	ACTC1 ACTC	P68032	_63	1	11	patient/control	2.62266	1	0	37.7083	TRUE	FALSE
PPIB_195	PPIB	P23284_195	PPIB CYPB	P23284	_195	1	6	patient/control	2.61869	1	7.03e-10	17.9155	FALSE	FALSE
PITRM1_483	PITRM1	Q5JRX3_483	PITRM1 KIAA1104 MP1	Q5JRX3	_483	1	4	patient/control	2.61596	0.998959	3e-05	6.8665	FALSE	FALSE
PDIA3_218	PDIA3	P30101_218	PDIA3 ERP57 ERP60 GRP58	P30101	_218	1	3	patient/control	2.61128	0.999221	2.46e-05	7.1567	FALSE	FALSE
SLC25A4_33	SLC25A4	P12235_33	SLC25A4 ANT1	P12235	_33	1	9	patient/control	2.60704	1	8.33e-09	15.4127	TRUE	FALSE
FLNC_36	FLNC	Q14315_36	FLNC ABPL FLN2	Q14315	_36	1	7	patient/control	2.60069	1	1.52e-10	19.8353	FALSE	FALSE
FLNA_2417	FLNA	P21333_2417	FLNA FLN FLN1	P21333	_2417	1	5	patient/control	2.6	0.999996	1.5e-07	12.4536	FALSE	FALSE
NT5DC2_102	NT5DC2	Q9H857_102	NT5DC2	Q9H857	_102	1	6	patient/control	2.59439	0.999945	2.26e-06	9.80077	FALSE	FALSE
PKM_89	PKM	P14618_89	PKM OIP3 PK2 PK3 PKM2	P14618	_89	1	7	patient/control	2.58842	1	2.18e-11	21.7338	FALSE	FALSE
PCCA_150	PCCA	P05165_150	PCCA	P05165	_150	1	4	patient/control	2.58368	0.974624	0.000450696	3.64825	FALSE	TRUE
P4HB_103	P4HB	P07237_103	P4HB ERBA2L PDI PDIA1 PO4DB	P07237	_103	1	6	patient/control	2.58265	0.99651	9.52e-05	5.65443	FALSE	FALSE
PHB2_262	PHB2	Q99623_262	PHB2 BAP REA	Q99623	_262	1	8	patient/control	2.58069	1	1.07e-08	15.1765	TRUE	FALSE
GLUD1_200	GLUD1	P00367_200	GLUD1 GLUD	P00367	_200	1	3	patient/control	2.5785	0.999127	2.65e-05	7.04257	FALSE	TRUE
HSP90B1_404	HSP90B1	P14625_404	HSP90B1 GRP94 TRA1	P14625	_404	1	5	patient/control	2.57068	0.999999	2.74e-08	14.024	FALSE	FALSE
DES_407	DES	P17661_407	DES	P17661	_407	1	8	patient/control	2.56835	1	1.32e-12	24.4727	FALSE	FALSE
HADHA_493	HADHA	P40939_493	HADHA HADH	P40939	_493	1	5	patient/control	2.56357	0.999389	2.03e-05	7.39936	FALSE	FALSE
HSP90B1_633	HSP90B1	P14625_633	HSP90B1 GRP94 TRA1	P14625	_633	1	7	patient/control	2.56339	1	8.52e-11	20.3659	FALSE	FALSE
TUBB_252	TUBB	P07437_252	TUBB TUBB5 OK/SW-cl.56	P07437	_252	1	7	patient/control	2.56212	1	3.07e-11	21.3194	FALSE	FALSE
YARS2_355	YARS2	Q9Y2Z4_355	YARS2 CGI-04	Q9Y2Z4	_355	1	7	patient/control	2.55636	0.996947	8.8e-05	5.78856	FALSE	FALSE
ANXA5_86	ANXA5	P08758_86	ANXA5 ANX5 ENX2 PP4	P08758	_86	2	19	patient/control	2.55506	1	0	57.5151	FALSE	FALSE
PGAM1_100	PGAM1	P18669_100	PGAM1 PGAMA CDABP0006	P18669	_100	1	11	patient/control	2.55471	1	0	36.9368	TRUE	FALSE
S100A6_35	S100A6	P06703_35	S100A6 CACY	P06703	_35	1	6	patient/control	2.55324	1	2.65e-10	19.0073	FALSE	FALSE
ACTA1_317	ACTA1	P68133_317	ACTA1 ACTA	P68133	_317	3	23	patient/control	2.54757	1	0	75.0204	FALSE	FALSE
SERPINH1_160	SERPINH1	P50454_160	SERPINH1 CBP1 CBP2 HSP47 SERPINH2 PIG14	P50454	_160	1	5	patient/control	2.54624	0.999998	9.45e-08	12.9514	FALSE	FALSE
TUBA1C_336	TUBA1C	Q9BQE3_336	TUBA1C TUBA6	Q9BQE3	_336	2	18	patient/control	2.53922	1	0	47.3052	FALSE	FALSE
RPS13_34	RPS13	P62277_34	RPS13	P62277	_34	1	3	patient/control	2.53689	0.998139	6.17e-05	6.28459	FALSE	FALSE
CFL1_121	CFL1	P23528_121	CFL1 CFL	P23528	_121	2	13	patient/control	2.52079	1	5.4e-16	31.7878	FALSE	FALSE
PPA2_105	PPA2	Q9H2U2_105	PPA2 HSPC124	Q9H2U2	_105	2	9	patient/control	2.51744	0.999835	5.26e-06	8.71217	FALSE	FALSE
CNP_244	CNP	P09543_244	CNP	P09543	_244	1	3	patient/control	2.51601	0.958445	0.000781738	3.1383	FALSE	FALSE
ALDH6A1_76	ALDH6A1	Q02252_76	ALDH6A1 MMSDH	Q02252	_76	2	10	patient/control	2.51595	0.998558	4.59e-05	6.54028	FALSE	TRUE
EEF1A1_439	EEF1A1	P68104_439	EEF1A1 EEF1A EF1A LENG7	P68104	_439	1	13	patient/control	2.51319	1	0	43.9859	FALSE	FALSE
LAP3_79	LAP3	P28838_79	LAP3 LAPEP PEPS	P28838	_79	1	6	patient/control	2.5123	0.999989	4.57e-07	11.4436	FALSE	FALSE
ENO1_71	ENO1	P06733_71	ENO1 ENO1L1 MBPB1 MPB1	P06733	_71	1	13	patient/control	2.51221	1	0	51.5378	TRUE	FALSE
MSN_79	MSN	P26038_79	MSN	P26038	_79	2	10	patient/control	2.50781	1	2.95e-11	21.3254	FALSE	FALSE
LDHA_224	LDHA	P00338_224	LDHA PIG19	P00338	_224	1	7	patient/control	2.50616	0.999942	2.41e-06	9.75829	FALSE	FALSE
PDIA3_425	PDIA3	P30101_425	PDIA3 ERP57 ERP60 GRP58	P30101	_425	1	7	patient/control	2.48516	1	4.14e-10	18.5896	FALSE	FALSE
PRDX1_178	PRDX1	Q06830_178	PRDX1 PAGA PAGB TDPX2	Q06830	_178	1	7	patient/control	2.48486	1	2.28e-10	19.2221	FALSE	FALSE
ANXA1_90	ANXA1	P04083_90	ANXA1 ANX1 LPC1	P04083	_90	1	10	patient/control	2.48383	1	1.12e-13	26.7291	FALSE	FALSE
TPI1_96	TPI1	P60174_96	TPI1 TPI	P60174	_96	1	5	patient/control	2.47497	0.999996	1.86e-07	12.332	FALSE	FALSE
HADHA_415	HADHA	P40939_415	HADHA HADH	P40939	_415	2	19	patient/control	2.46601	1	0	38.7116	TRUE	TRUE
CAP1_327	CAP1	Q01518_327	CAP1 CAP	Q01518	_327	1	5	patient/control	2.46447	0.999733	9.04e-06	8.22908	FALSE	FALSE
HSPA8_246	HSPA8	P11142_246	HSPA8 HSC70 HSP73 HSPA10	P11142	_246	1	3	patient/control	2.45901	0.9983	5.12e-05	6.37537	FALSE	FALSE
FSCN1_399	FSCN1	Q16658_399	FSCN1 FAN1 HSN SNL	Q16658	_399	1	4	patient/control	2.4569	0.999948	2.13e-06	9.87387	FALSE	FALSE
OGDH_970	OGDH	Q02218_970	OGDH	Q02218	_970	1	3	patient/control	2.45626	0.998231	5.53e-05	6.33551	FALSE	FALSE
TPM4_215	TPM4	P67936_215	TPM4	P67936	_215	1	6	patient/control	2.45582	1	5.79e-09	15.7229	FALSE	FALSE
D2HGDH_101	D2HGDH	Q8N465_101	D2HGDH D2HGD	Q8N465	_101	1	5	patient/control	2.45016	0.999996	1.61e-07	12.4278	FALSE	FALSE
P4HA1_230	P4HA1	P13674_230	P4HA1 P4HA	P13674	_230	1	6	patient/control	2.44881	0.999903	3.56e-06	9.23589	FALSE	FALSE
FSCN1_41	FSCN1	Q16658_41	FSCN1 FAN1 HSN SNL	Q16658	_41	1	3	patient/control	2.44573	0.9993	2.19e-05	7.2632	FALSE	FALSE
MYH9_1804	MYH9	P35579_1804	MYH9	P35579	_1804	1	6	patient/control	2.44262	0.999999	4.25e-08	13.6558	FALSE	FALSE
LDHA_317	LDHA	P00338_317	LDHA PIG19	P00338	_317	1	6	patient/control	2.43775	0.999999	2.2e-08	14.303	FALSE	FALSE
RPSA_52	RPSA	P08865_52	RPSA LAMBR LAMR1	P08865	_52	1	4	patient/control	2.43724	0.998906	3.38e-05	6.81726	FALSE	FALSE
VIM_294	VIM	P08670_294	VIM	P08670	_294	1	13	patient/control	2.41172	1	3.01e-17	34.8216	FALSE	FALSE
FLNA_43	FLNA	P21333_43	FLNA FLN FLN1	P21333	_43	1	7	patient/control	2.40329	1	2.97e-10	18.918	FALSE	FALSE
IDH3A_90	IDH3A	P50213_90	IDH3A	P50213	_90	1	3	patient/control	2.40032	0.99814	5.95e-05	6.28529	FALSE	FALSE
PCCA_65	PCCA	P05165_65	PCCA	P05165	_65	1	4	patient/control	2.39018	0.947608	0.000986363	2.89519	FALSE	FALSE
HSP90B1_95	HSP90B1	P14625_95	HSP90B1 GRP94 TRA1	P14625	_95	1	8	patient/control	2.3875	1	2.26e-11	21.7145	FALSE	FALSE
YWHAB_160	YWHAB	P31946_160	YWHAB	P31946	_160	1	5	patient/control	2.38111	0.999997	1.02e-07	12.8706	FALSE	FALSE
UQCRH_85	UQCRH	P07919_85	UQCRH	P07919	_85	1	5	patient/control	2.3806	0.999974	1.12e-06	10.5648	FALSE	FALSE
PGK1_133	PGK1	P00558_133	PGK1 PGKA MIG10 OK/SW-cl.110	P00558	_133	1	3	patient/control	2.37927	0.998679	4.1e-05	6.62815	FALSE	FALSE
MYH9_1867	MYH9	P35579_1867	MYH9	P35579	_1867	1	3	patient/control	2.36594	0.997399	7.48e-05	5.94907	FALSE	FALSE
GAPDH_263	GAPDH	P04406_263	GAPDH GAPD CDABP0047 OK/SW-cl.12	P04406	_263	2	12	patient/control	2.36236	1	8.49e-14	27.1205	FALSE	FALSE
YWHAQ_158	YWHAQ	P27348_158	YWHAQ	P27348	_158	1	5	patient/control	2.35587	0.999997	1.17e-07	12.7473	FALSE	FALSE
P4HB_71	P4HB	P07237_71	P4HB ERBA2L PDI PDIA1 PO4DB	P07237	_71	1	5	patient/control	2.3521	0.999998	8.78e-08	13.0522	FALSE	FALSE
RPL8_144	RPL8	P62917_144	RPL8	P62917	_144	1	4	patient/control	2.35179	0.999483	1.83e-05	7.5671	FALSE	FALSE
MYH11_1088	MYH11	P35749_1088	MYH11 KIAA0866	P35749	_1088	1	6	patient/control	2.35034	0.999819	6.53e-06	8.61955	FALSE	FALSE
BSG_179	BSG	P35613_179	BSG UNQ6505/PRO21383	P35613	_179	1	3	patient/control	2.34528	0.992175	0.000189234	4.84256	FALSE	FALSE
CNP_220	CNP	P09543_220	CNP	P09543	_220	1	4	patient/control	2.33897	0.987635	0.000277482	4.38045	FALSE	FALSE
CSTB_39	CSTB	P04080_39	CSTB CST6 STFB	P04080	_39	1	7	patient/control	2.33315	1	5.67e-10	18.1407	FALSE	FALSE
P4HB_31	P4HB	P07237_31	P4HB ERBA2L PDI PDIA1 PO4DB	P07237	_31	1	9	patient/control	2.32261	1	5.04e-12	23.1155	FALSE	FALSE
SDHA_167	SDHA	P31040_167	SDHA SDH2 SDHF	P31040	_167	1	3	patient/control	2.32181	0.998363	4.93e-05	6.4131	FALSE	FALSE
TKT_232	TKT	P29401_232	TKT	P29401	_232	1	3	patient/control	2.31856	0.998559	4.42e-05	6.54096	FALSE	FALSE
HMGB2_157	HMGB2	P26583_157	HMGB2 HMG2	P26583	_157	1	7	patient/control	2.31656	0.999996	1.92e-07	12.3255	FALSE	FALSE
CFL2_121	CFL2	Q9Y281_121	CFL2	Q9Y281	_121	2	13	patient/control	2.30402	1	1.35e-13	26.6233	TRUE	FALSE
ALDH7A1_109	ALDH7A1	P49419_109	ALDH7A1 ATQ1	P49419	_109	1	5	patient/control	2.29754	0.997477	6.88e-05	5.97976	FALSE	FALSE
PGD_59	PGD	P52209_59	PGD PGDH	P52209	_59	1	7	patient/control	2.28718	1	6.57e-09	15.616	FALSE	FALSE
UCHL1_65	UCHL1	P09936_65	UCHL1	P09936	_65	1	3	patient/control	2.27442	0.9932	0.00016476	4.98398	FALSE	FALSE
RPS27A_107	RPS27A	P62979_107	RPS27A UBA80 UBCEP1	P62979	_107	1	4	patient/control	2.27378	0.999802	7e-06	8.52597	FALSE	FALSE
P4HB_65	P4HB	P07237_65	P4HB ERBA2L PDI PDIA1 PO4DB	P07237	_65	1	8	patient/control	2.27361	1	1.01e-10	20.2361	FALSE	FALSE
TPI1_225	TPI1	P60174_225	TPI1 TPI	P60174	_225	1	4	patient/control	2.26928	0.99984	5.05e-06	8.74081	FALSE	FALSE
PDIA3_494	PDIA3	P30101_494	PDIA3 ERP57 ERP60 GRP58	P30101	_494	1	5	patient/control	2.26864	0.999993	3.3e-07	11.8078	FALSE	FALSE
ANXA1_281	ANXA1	P04083_281	ANXA1 ANX1 LPC1	P04083	_281	1	4	patient/control	2.26672	0.997135	8.11e-05	5.8524	FALSE	FALSE
TUBA1C_338	TUBA1C	Q9BQE3_338	TUBA1C TUBA6	Q9BQE3	_338	1	8	patient/control	2.25645	1	1.04e-10	20.2128	FALSE	FALSE
ENO1_89	ENO1	P06733_89	ENO1 ENO1L1 MBPB1 MPB1	P06733	_89	1	4	patient/control	2.25391	0.999685	1.01e-05	8.06134	FALSE	FALSE
FLNA_2607	FLNA	P21333_2607	FLNA FLN FLN1	P21333	_2607	1	5	patient/control	2.25277	0.996841	9.15e-05	5.75444	FALSE	FALSE
PPIA_44	PPIA	P62937_44	PPIA CYPA	P62937	_44	1	8	patient/control	2.24757	1	1.52e-12	24.307	FALSE	FALSE
HSPA5_163	HSPA5	P11021_163	HSPA5 GRP78	P11021	_163	1	8	patient/control	2.24649	1	1.43e-10	19.8767	FALSE	FALSE
MYH9_1806	MYH9	P35579_1806	MYH9	P35579	_1806	1	8	patient/control	2.23325	1	9.21e-10	17.6132	FALSE	FALSE
NT5DC2_109	NT5DC2	Q9H857_109	NT5DC2	Q9H857	_109	1	3	patient/control	2.22875	0.960342	0.000690996	3.18699	FALSE	FALSE
CLTC_1501	CLTC	Q00610_1501	CLTC CLH17 CLTCL2 KIAA0034	Q00610	_1501	1	5	patient/control	2.22606	0.999765	7.53e-06	8.35781	FALSE	FALSE
ANPEP_943	ANPEP	P15144_943	ANPEP APN CD13 PEPN	P15144	_943	1	8	patient/control	2.21268	1	6.43e-11	20.5692	FALSE	FALSE
ACTC1_317	ACTC1	P68032_317	ACTC1 ACTC	P68032	_317	2	21	patient/control	2.20938	1	0	59.368	TRUE	FALSE
NIPSNAP1_146	NIPSNAP1	Q9BPW8_146	NIPSNAP1	Q9BPW8	_146	1	5	patient/control	2.20595	0.999932	2.73e-06	9.5951	FALSE	TRUE
LMNB1_379	LMNB1	P20700_379	LMNB1 LMN2 LMNB	P20700	_379	1	6	patient/control	2.20046	0.999993	3.1e-07	11.8636	FALSE	FALSE
TRAP1_262	TRAP1	Q12931_262	TRAP1 HSP75	Q12931	_262	1	3	patient/control	2.19245	0.990369	0.000229066	4.63308	FALSE	FALSE
TXN_39	TXN	P10599_39	TXN TRDX TRX TRX1	P10599	_39	1	8	patient/control	2.19206	1	7.95e-11	20.413	FALSE	FALSE
PKM_66	PKM	P14618_66	PKM OIP3 PK2 PK3 PKM2	P14618	_66	1	6	patient/control	2.18414	1	1.61e-08	14.5595	FALSE	FALSE
PGK1_131	PGK1	P00558_131	PGK1 PGKA MIG10 OK/SW-cl.110	P00558	_131	2	7	patient/control	2.18116	0.999603	1.32e-05	7.83171	FALSE	FALSE
LMNA_155	LMNA	P02545_155	LMNA LMN1	P02545	_155	1	8	patient/control	2.17942	1	3.84e-09	16.0458	FALSE	FALSE
SLC25A24_333	SLC25A24	Q6NUK1_333	SLC25A24 APC1 MCSC1 SCAMC1	Q6NUK1	_333	1	12	patient/control	2.17887	1	5.45e-10	18.2268	FALSE	FALSE
C21orf33_154	C21orf33	P30042_154	C21orf33 HES1 KNPI	P30042	_154	1	4	patient/control	2.15903	0.999577	1.37e-05	7.76687	FALSE	FALSE
LMNA_180	LMNA	P02545_180	LMNA LMN1	P02545	_180	1	5	patient/control	2.15097	0.99999	3.87e-07	11.5543	FALSE	FALSE
NT5E_274	NT5E	P21589_274	NT5E NT5 NTE	P21589	_274	1	5	patient/control	2.1409	0.999968	1.46e-06	10.3412	FALSE	FALSE
CALD1_693	CALD1	Q05682_693	CALD1 CAD CDM	Q05682	_693	1	7	patient/control	2.13426	1	7.41e-09	15.5744	FALSE	FALSE
LMNA_122	LMNA	P02545_122	LMNA LMN1	P02545	_122	1	3	patient/control	2.13317	0.997154	7.78e-05	5.85912	FALSE	FALSE
SERPINH1_283	SERPINH1	P50454_283	SERPINH1 CBP1 CBP2 HSP47 SERPINH2 PIG14	P50454	_283	1	6	patient/control	2.12953	0.999998	6.81e-08	13.3035	FALSE	FALSE
TUBA1C_311	TUBA1C	Q9BQE3_311	TUBA1C TUBA6	Q9BQE3	_311	1	8	patient/control	2.11949	1	4.47e-11	20.8341	FALSE	FALSE
PKM_62	PKM	P14618_62	PKM OIP3 PK2 PK3 PKM2	P14618	_62	2	18	patient/control	2.11867	1	6.28e-15	29.3281	TRUE	FALSE
DES_109	DES	P17661_109	DES	P17661	_109	1	13	patient/control	2.11692	1	0	38.4177	FALSE	FALSE
PITRM1_769	PITRM1	Q5JRX3_769	PITRM1 KIAA1104 MP1	Q5JRX3	_769	1	7	patient/control	2.11583	0.999996	1.67e-07	12.3642	FALSE	FALSE
LMNA_181	LMNA	P02545_181	LMNA LMN1	P02545	_181	1	6	patient/control	2.11147	0.999999	2.5e-08	14.2119	FALSE	FALSE
SHMT2_181	SHMT2	P34897_181	SHMT2	P34897	_181	1	3	patient/control	2.09942	0.976838	0.000396314	3.74179	FALSE	FALSE
CLTC_189	CLTC	Q00610_189	CLTC CLH17 CLTCL2 KIAA0034	Q00610	_189	1	4	patient/control	2.08949	0.997822	6.63e-05	6.127	FALSE	FALSE
MYH9_1724	MYH9	P35579_1724	MYH9	P35579	_1724	1	8	patient/control	2.08853	0.999999	5.6e-08	13.4135	FALSE	FALSE
ALDH9A1_68	ALDH9A1	P49189_68	ALDH9A1 ALDH4 ALDH7 ALDH9	P49189	_68	1	3	patient/control	2.07997	0.992778	0.000172549	4.92333	FALSE	FALSE
MYH9_1413	MYH9	P35579_1413	MYH9	P35579	_1413	1	4	patient/control	2.06993	0.973802	0.000479313	3.61554	FALSE	FALSE
ANPEP_104	ANPEP	P15144_104	ANPEP APN CD13 PEPN	P15144	_104	1	6	patient/control	2.06581	0.999916	3.11e-06	9.38735	FALSE	FALSE
HSPA5_268	HSPA5	P11021_268	HSPA5 GRP78	P11021	_268	1	6	patient/control	2.05165	0.999993	3e-07	11.8834	TRUE	FALSE
PGK1_361	PGK1	P00558_361	PGK1 PGKA MIG10 OK/SW-cl.110	P00558	_361	1	6	patient/control	2.03872	0.999938	2.49e-06	9.69103	FALSE	FALSE
PCCB_99	PCCB	P05166_99	PCCB	P05166	_99	1	4	patient/control	2.03806	0.994587	0.000128298	5.2135	FALSE	FALSE
VDAC2_120	VDAC2	P45880_120	VDAC2	P45880	_120	1	6	patient/control	2.03388	0.999988	5.03e-07	11.3306	FALSE	FALSE
XPNPEP3_412	XPNPEP3	Q9NQH7_412	XPNPEP3	Q9NQH7	_412	1	4	patient/control	2.02987	0.925114	0.00175628	2.51394	FALSE	FALSE
PRDX6_141	PRDX6	P30041_141	PRDX6 AOP2 KIAA0106	P30041	_141	1	8	patient/control	2.01327	1	2.27e-09	16.6675	FALSE	FALSE
IDH3A_100	IDH3A	P50213_100	IDH3A	P50213	_100	2	8	patient/control	2.00859	0.855403	0.00353865	1.77762	FALSE	FALSE
BPNT1_244	BPNT1	O95861_244	BPNT1	O95861	_244	1	6	patient/control	2.00605	0.999249	2.28e-05	7.19332	FALSE	FALSE
TUBA1A_336	TUBA1A	Q71U36_336	TUBA1A TUBA3	Q71U36	_336	2	19	patient/control	2.00088	1	0	42.3912	FALSE	FALSE
LMNA_265	LMNA	P02545_265	LMNA LMN1	P02545	_265	1	4	patient/control	1.99878	0.999609	1.23e-05	7.84586	FALSE	FALSE
ANXA6_607	ANXA6	P08133_607	ANXA6 ANX6	P08133	_607	1	6	patient/control	1.98126	0.999981	7.25e-07	10.8887	FALSE	FALSE
EEF1A1_392	EEF1A1	P68104_392	EEF1A1 EEF1A EF1A LENG7	P68104	_392	1	7	patient/control	1.96469	0.999999	3.27e-08	13.9446	FALSE	FALSE
MYH9_1669	MYH9	P35579_1669	MYH9	P35579	_1669	2	9	patient/control	1.95711	0.998919	3.25e-05	6.82902	FALSE	FALSE
HSP90B1_547	HSP90B1	P14625_547	HSP90B1 GRP94 TRA1	P14625	_547	1	8	patient/control	1.94722	0.999992	3.41e-07	11.7451	FALSE	FALSE
PLEC_3849	PLEC	Q15149_3849	PLEC PLEC1	Q15149	_3849	1	4	patient/control	1.94489	0.999184	2.55e-05	7.11087	FALSE	FALSE
FSCN1_471	FSCN1	Q16658_471	FSCN1 FAN1 HSN SNL	Q16658	_471	1	6	patient/control	1.9429	0.999802	6.75e-06	8.52798	FALSE	FALSE
LMNA_378	LMNA	P02545_378	LMNA LMN1	P02545	_378	1	6	patient/control	1.92971	0.999969	1.42e-06	10.3713	FALSE	FALSE
HIST1H4A_78	HIST1H4A	P62805_78	HIST1H4A H4/A H4FA; HIST1H4B H4/I H4FI; HIST1H4C H4/G H4FG; HIST1H4D H4/B H4FB; HIST1H4E H4/J H4FJ; HIST1H4F H4/C H4FC; HIST1H4H H4/H H4FH; HIST1H4I H4/M H4FM; HIST1H4J H4/E H4FE; HIST1H4K H4/D H4FD; HIST1H4L H4/K H4FK; HIST2H4A H4/N H4F2 H4FN HIST2H4; HIST2H4B H4/O H4FO; HIST4H4	P62805	_78	1	5	patient/control	1.91933	0.999308	2.11e-05	7.27581	FALSE	FALSE
HSPD1_352	HSPD1	P10809_352	HSPD1 HSP60	P10809	_352	2	12	patient/control	1.84276	0.999972	1.23e-06	10.4913	FALSE	FALSE
GPD2_634	GPD2	P43304_634	GPD2	P43304	_634	1	3	patient/control	1.84023	0.958514	0.000735378	3.14003	FALSE	FALSE
HSPB1_123	HSPB1	P04792_123	HSPB1 HSP27 HSP28	P04792	_123	1	7	patient/control	1.81746	0.999651	1.09e-05	7.96137	FALSE	FALSE
TAGLN2_79	TAGLN2	P37802_79	TAGLN2 KIAA0120 CDABP0035	P37802	_79	1	8	patient/control	1.8157	1	4.62e-09	15.8335	FALSE	FALSE
PGK1_191	PGK1	P00558_191	PGK1 PGKA MIG10 OK/SW-cl.110	P00558	_191	1	5	patient/control	1.80773	0.995539	0.000112201	5.40788	FALSE	FALSE
SARS2_110	SARS2	Q9NP81_110	SARS2 SARSM	Q9NP81	_110	1	5	patient/control	1.79315	0.997939	6.39e-05	6.18237	FALSE	FALSE
ERLIN1_284	ERLIN1	O75477_284	ERLIN1 C10orf69 KE04 KEO4 SPFH1	O75477	_284	1	3	patient/control	1.77454	0.973368	0.000508807	3.59867	FALSE	FALSE
HSPA8_56	HSPA8	P11142_56	HSPA8 HSC70 HSP73 HSPA10	P11142	_56	1	3	patient/control	1.76244	0.930442	0.00160122	2.5935	FALSE	FALSE
RPS18_94	RPS18	P62269_94	RPS18 D6S218E	P62269	_94	1	5	patient/control	1.76195	0.995995	0.000107577	5.5161	FALSE	FALSE
PGK1_146	PGK1	P00558_146	PGK1 PGKA MIG10 OK/SW-cl.110	P00558	_146	1	7	patient/control	1.76004	0.999909	3.44e-06	9.30527	FALSE	FALSE
LMNB2_393	LMNB2	Q03252_393	LMNB2 LMN2	Q03252	_393	1	5	patient/control	1.75356	0.999487	1.77e-05	7.5741	FALSE	FALSE
ALDOA_99	ALDOA	P04075_99	ALDOA ALDA	P04075	_99	1	7	patient/control	1.74113	0.999982	6.02e-07	10.9522	FALSE	FALSE
PAFAH1B2_86	PAFAH1B2	P68402_86	PAFAH1B2 PAFAHB	P68402	_86	1	6	patient/control	1.72876	0.998235	5.32e-05	6.33759	FALSE	FALSE
TUBA1A_338	TUBA1A	Q71U36_338	TUBA1A TUBA3	Q71U36	_338	1	7	patient/control	1.71024	0.999998	6.55e-08	13.3052	FALSE	FALSE
AFG3L2_559	AFG3L2	Q9Y4W6_559	AFG3L2	Q9Y4W6	_559	1	8	patient/control	1.70273	0.9999	3.81e-06	9.21476	FALSE	FALSE
BCAT2_246	BCAT2	O15382_246	BCAT2 BCATM BCT2 ECA40	O15382	_246	1	7	patient/control	1.6871	0.99942	1.96e-05	7.45269	FALSE	FALSE
LYPLA1_190	LYPLA1	O75608_190	LYPLA1 APT1 LPL1	O75608	_190	1	4	patient/control	1.66135	0.932515	0.00145295	2.62598	FALSE	FALSE
VCL_228	VCL	P18206_228	VCL	P18206	_228	1	5	patient/control	1.64127	0.997403	7.18e-05	5.95089	FALSE	FALSE
FLNA_1824	FLNA	P21333_1824	FLNA FLN FLN1	P21333	_1824	1	5	patient/control	1.63683	0.978066	0.000371473	3.79756	FALSE	FALSE
HSPA9_76	HSPA9	P38646_76	HSPA9 GRP75 HSPA9B mt-HSP70	P38646	_76	1	4	patient/control	1.63649	0.851328	0.00369349	1.74505	FALSE	FALSE
TUBA1A_311	TUBA1A	Q71U36_311	TUBA1A TUBA3	Q71U36	_311	1	10	patient/control	1.61813	1	5.49e-11	20.6623	FALSE	FALSE
TRAP1_413	TRAP1	Q12931_413	TRAP1 HSP75	Q12931	_413	1	5	patient/control	1.60859	0.962737	0.000605594	3.25179	TRUE	FALSE
RAN_99	RAN	P62826_99	RAN ARA24 OK/SW-cl.81	P62826	_99	1	7	patient/control	1.60443	0.995316	0.000117353	5.35896	FALSE	FALSE
HSPA2_109	HSPA2	P54652_109	HSPA2	P54652	_109	1	4	patient/control	1.58568	0.99049	0.000218237	4.64587	FALSE	FALSE
TMSB10_32	TMSB10	P63313_32	TMSB10 PTMB10 THYB10	P63313	_32	1	4	patient/control	1.57418	0.98307	0.000307843	4.06161	FALSE	FALSE
OAT_102	OAT	P04181_102	OAT	P04181	_102	1	5	patient/control	1.57248	0.990736	0.000207669	4.6723	FALSE	FALSE
HADHA_292_295	HADHA	P40939_292_295	HADHA HADH	P40939	_292_295	1	4	patient/control	1.56947	0.988016	0.000263886	4.41216	FALSE	FALSE
CDC42_163	CDC42	P60953_163	CDC42	P60953	_163	1	3	patient/control	1.56504	0.9682	0.000569902	3.41598	FALSE	FALSE
VIM_439	VIM	P08670_439	VIM	P08670	_439	1	13	patient/control	1.55952	1	3.99e-10	18.6158	FALSE	FALSE
CKAP4_290	CKAP4	Q07065_290	CKAP4	Q07065	_290	1	4	patient/control	1.55865	0.975058	0.000422512	3.66593	FALSE	FALSE
TUBA4A_311	TUBA4A	P68366_311	TUBA4A TUBA1	P68366	_311	1	7	patient/control	1.5346	0.999962	1.83e-06	10.1659	FALSE	FALSE
FLNA_700	FLNA	P21333_700	FLNA FLN FLN1	P21333	_700	1	5	patient/control	1.51911	0.996371	0.00010339	5.61526	FALSE	FALSE
ATP5C1_90	ATP5C1	P36542_90	ATP5C1 ATP5C ATP5CL1	P36542	_90	1	10	patient/control	1.51247	0.999999	4.43e-08	13.6314	FALSE	FALSE
MGST1_42	MGST1	P10620_42	MGST1 GST12 MGST	P10620	_42	1	3	patient/control	1.49344	0.951125	0.000875456	2.96837	FALSE	TRUE
ACTA1_215	ACTA1	P68133_215	ACTA1 ACTA	P68133	_215	1	4	patient/control	1.47487	0.990249	0.000240011	4.62062	FALSE	FALSE
S100A4_48	S100A4	P26447_48	S100A4 CAPL MTS1	P26447	_48	1	8	patient/control	1.45706	0.999834	5.67e-06	8.70615	FALSE	FALSE
RPL3_294	RPL3	P39023_294	RPL3 OK/SW-cl.32	P39023	_294	1	3	patient/control	1.4512	0.949194	0.000929878	2.9276	FALSE	FALSE
FAM129B_479	FAM129B	Q96TA1_479	FAM129B C9orf88	Q96TA1	_479	1	4	patient/control	1.41897	0.985578	0.000291488	4.22449	FALSE	FALSE
RDX_79	RDX	P35241_79	RDX	P35241	_79	1	6	patient/control	1.39338	0.993358	0.000149436	5.00764	FALSE	FALSE
MRPS22_248	MRPS22	P82650_248	MRPS22 C3orf5 RPMS22 GK002	P82650	_248	1	4	patient/control	1.37976	0.957425	0.000828071	3.11299	FALSE	FALSE
RTCB_492	RTCB	Q9Y3I0_492	RTCB C22orf28 HSPC117	Q9Y3I0	_492	1	3	patient/control	1.37411	0.882367	0.00300124	2.01504	FALSE	FALSE
ANXA6_63	ANXA6	P08133_63	ANXA6 ANX6	P08133	_63	1	4	patient/control	1.34538	0.961154	0.00064744	3.20853	FALSE	FALSE
ANXA2_204	ANXA2	P07355_204	ANXA2 ANX2 ANX2L4 CAL1H LPC2D	P07355	_204	1	9	patient/control	1.33682	0.999983	5.78e-07	10.9836	FALSE	FALSE
PGK1_91	PGK1	P00558_91	PGK1 PGKA MIG10 OK/SW-cl.110	P00558	_91	1	3	patient/control	1.30672	0.93232	0.00152706	2.62289	FALSE	FALSE
PFKP_395	PFKP	Q01813_395	PFKP PFKF	Q01813	_395	1	8	patient/control	1.30105	0.999498	1.71e-05	7.59738	FALSE	FALSE
HRSP12_60	HRSP12	P52758_60	HRSP12 PSP	P52758	_60	1	7	patient/control	1.28641	0.863498	0.00339238	1.84465	FALSE	TRUE
VIM_445	VIM	P08670_445	VIM	P08670	_445	1	9	patient/control	1.27613	0.999853	4.87e-06	8.82448	FALSE	FALSE
PTRF_122	PTRF	Q6NZI2_122	PTRF FKSG13	Q6NZI2	_122	1	4	patient/control	1.2518	0.942481	0.00110675	2.79641	FALSE	FALSE
LDHB_318	LDHB	P07195_318	LDHB	P07195	_318	1	10	patient/control	1.23881	0.999835	5.47e-06	8.71124	FALSE	FALSE
ENO1_126	ENO1	P06733_126	ENO1 ENO1L1 MBPB1 MPB1	P06733	_126	1	10	patient/control	1.22306	0.999993	2.91e-07	11.9016	FALSE	FALSE
EEF1A1_172	EEF1A1	P68104_172	EEF1A1 EEF1A EF1A LENG7	P68104	_172	1	4	patient/control	1.22194	0.924938	0.00183799	2.51141	FALSE	FALSE
CALU_165	CALU	O43852_165	CALU	O43852	_165	1	3	patient/control	1.2183	0.887932	0.00262793	2.06979	FALSE	FALSE
HSP90AB1_477	HSP90AB1	P08238_477	HSP90AB1 HSP90B HSPC2 HSPCB	P08238	_477	1	7	patient/control	1.21398	0.996388	9.92e-05	5.61976	FALSE	FALSE
LMAN1_346	LMAN1	P49257_346	LMAN1 ERGIC53 F5F8D	P49257	_346	1	6	patient/control	1.19035	0.992628	0.000180813	4.90265	FALSE	FALSE
FH_66	FH	P07954_66	FH	P07954	_66	1	3	patient/control	1.19008	0.82418	0.00435509	1.54493	FALSE	FALSE
CAP1_81	CAP1	Q01518_81	CAP1 CAP	Q01518	_81	1	5	patient/control	1.17003	0.941789	0.00117042	2.78371	FALSE	FALSE
GBE1_212	GBE1	Q04446_212	GBE1	Q04446	_212	1	4	patient/control	1.15717	0.932614	0.00137878	2.62755	FALSE	FALSE
CALR_159	CALR	P27797_159	CALR CRTC	P27797	_159	1	6	patient/control	1.12562	0.993468	0.000141909	5.02446	FALSE	FALSE
FLNA_1294	FLNA	P21333_1294	FLNA FLN FLN1	P21333	_1294	1	4	patient/control	1.09952	0.936088	0.00123473	2.68421	FALSE	FALSE
CYB5R3_120	CYB5R3	P00387_120	CYB5R3 DIA1	P00387	_120	1	6	patient/control	1.0963	0.882434	0.00287465	2.01568	FALSE	FALSE
PPIA_49	PPIA	P62937_49	PPIA CYPA	P62937	_49	1	9	patient/control	1.08268	0.99519	0.000122757	5.33228	FALSE	FALSE
CBR1_157	CBR1	P16152_157	CBR1 CBR CRN SDR21C1	P16152	_157	1	3	patient/control	1.08245	0.889487	0.00250832	2.08551	FALSE	FALSE
STAT1_361	STAT1	P42224_361	STAT1	P42224	_361	1	5	patient/control	1.0715	0.933376	0.00130531	2.63975	FALSE	FALSE
CCT6A_377	CCT6A	P40227_377	CCT6A CCT6 CCTZ	P40227	_377	1	7	patient/control	1.05305	0.993614	0.000134537	5.04718	FALSE	FALSE
HSP90AA1_443	HSP90AA1	P07900_443	HSP90AA1 HSP90A HSPC1 HSPCA	P07900	_443	1	5	patient/control	1.05066	0.911023	0.00218844	2.32619	FALSE	FALSE
EZR_79	EZR	P15311_79	EZR VIL2	P15311	_79	1	6	patient/control	1.04504	0.972216	0.00053873	3.55513	FALSE	FALSE
P4HA1_299	P4HA1	P13674_299	P4HA1 P4HA	P13674	_299	1	3	patient/control	1.03283	0.875943	0.00325949	1.95456	FALSE	FALSE
ACTC1_215	ACTC1	P68032_215	ACTC1 ACTC	P68032	_215	1	4	patient/control	1.02421	0.927735	0.00167732	2.55241	FALSE	FALSE
FLNA_1071	FLNA	P21333_1071	FLNA FLN FLN1	P21333	_1071	1	8	patient/control	0.997519	0.988715	0.00025107	4.4729	FALSE	FALSE
POTEE_913	POTEE	Q6S8J3_913	POTEE A26C1A POTE2	Q6S8J3	_913	1	4	patient/control	0.992842	0.924363	0.00191971	2.50316	FALSE	FALSE
PSMD3_315	PSMD3	O43242_315	PSMD3	O43242	_315	1	5	patient/control	0.992156	0.896833	0.0023966	2.16253	FALSE	FALSE
PFN1_127	PFN1	P07737_127	PFN1	P07737	_127	1	9	patient/control	0.977716	0.998621	4.25e-05	6.58486	FALSE	FALSE
TIMM44_415	TIMM44	O43615_415	TIMM44 MIMT44 TIM44	O43615	_415	1	4	patient/control	0.974548	0.897043	0.00228487	2.1648	FALSE	FALSE
PNPT1_126	PNPT1	Q8TCS8_126	PNPT1 PNPASE	Q8TCS8	_126	1	4	patient/control	0.974304	0.797491	0.00454227	1.37069	FALSE	FALSE
IDH2_155	IDH2	P48735_155	IDH2	P48735	_155	1	13	patient/control	0.967046	0.87714	0.00312763	1.96562	FALSE	TRUE
AK2_62	AK2	P54819_62	AK2 ADK2	P54819	_62	1	5	patient/control	0.954142	0.914072	0.00209519	2.3644	FALSE	FALSE
ACTN1_398	ACTN1	P12814_398	ACTN1	P12814	_398	1	10	patient/control	0.953522	0.999718	9.37e-06	8.1732	FALSE	FALSE
PHB_208	PHB	P35232_208	PHB	P35232	_208	1	4	patient/control	0.949934	0.851297	0.00385246	1.74481	FALSE	FALSE
GARS_646	GARS	P41250_646	GARS	P41250	_646	1	3	patient/control	0.895445	0.787327	0.00497698	1.30889	FALSE	FALSE
ANXA2_176	ANXA2	P07355_176	ANXA2 ANX2 ANX2L4 CAL1H LPC2D	P07355	_176	1	9	patient/control	0.86167	0.98068	0.000327059	3.92713	FALSE	FALSE
CCT7_172	CCT7	Q99832_172	CCT7 CCTH NIP7-1	Q99832	_172	1	5	patient/control	0.858587	0.88353	0.00274899	2.02629	FALSE	FALSE
PDIA4_245	PDIA4	P13667_245	PDIA4 ERP70 ERP72	P13667	_245	1	3	patient/control	0.855853	0.782139	0.00543103	1.27817	FALSE	FALSE
SCO1_89	SCO1	O75880_89	SCO1 SCOD1	O75880	_89	1	5	patient/control	0.82036	0.829702	0.00417353	1.58352	FALSE	FALSE
IFIT1_199	IFIT1	P09914_199	IFIT1 G10P1 IFI56 IFNAI1 ISG56	P09914	_199	1	3	patient/control	0.81949	0.728961	0.00616732	0.989359	FALSE	FALSE
POTEF_913	POTEF	A5A3E0_913	POTEF A26C1B	A5A3E0	_913	1	4	patient/control	0.779178	0.847541	0.00401111	1.71545	FALSE	FALSE
ACADVL_71	ACADVL	P49748_71	ACADVL VLCAD	P49748	_71	1	4	patient/control	0.710159	0.784988	0.00520298	1.29498	FALSE	FALSE
ACTN4_417	ACTN4	O43707_417	ACTN4	O43707	_417	1	10	patient/control	0.706285	0.991666	0.000198165	4.77907	FALSE	FALSE
MYDGF_156	MYDGF	Q969H8_156	MYDGF C19orf10 IL25	Q969H8	_156	1	6	patient/control	0.653607	0.693872	0.00645397	0.818282	FALSE	FALSE
PC_1090	PC	P11498_1090	PC	P11498	_1090	1	7	patient/control	0.646841	0.778201	0.00566169	1.25521	TRUE	FALSE
FLNA_58	FLNA	P21333_58	FLNA FLN FLN1	P21333	_58	1	3	patient/control	0.59391	0.684838	0.0071038	0.776097	FALSE	FALSE
NAMPT_469	NAMPT	P43490_469	NAMPT PBEF PBEF1	P43490	_469	1	3	patient/control	0.580895	0.68295	0.00776955	0.767364	FALSE	FALSE
LACTB_283	LACTB	P83111_283	LACTB MRPL56 UNQ843/PRO1781	P83111	_283	1	9	patient/control	0.53739	0.914219	0.00200189	2.36627	FALSE	FALSE
SUCLG2_271	SUCLG2	Q96I99_271	SUCLG2	Q96I99	_271	1	3	patient/control	0.504216	0.683137	0.00743612	0.768226	FALSE	FALSE
POTEJ_876	POTEJ	P0CG39_876	POTEJ	P0CG39	_876	1	5	patient/control	0.475023	0.691479	0.00677795	0.807043	FALSE	FALSE
BCAT2_321	BCAT2	O15382_321	BCAT2 BCATM BCT2 ECA40	O15382	_321	1	6	patient/control	0.470781	0.743778	0.00589611	1.0657	FALSE	FALSE
EIF5A_39	EIF5A	P63241_39	EIF5A	P63241	_39	1	8	patient/control	0.459792	0.794365	0.00475816	1.35144	FALSE	FALSE
ISG15_35	ISG15	P05161_35	ISG15 G1P2 UCRP	P05161	_35	1	3	patient/control	0.222518	0.638794	0.00810247	0.570135	FALSE	FALSE
SARS2_195	SARS2	Q9NP81_195	SARS2 SARSM	Q9NP81	_195	1	3	patient/control	-0.0239736	0.622746	0.00848215	0.50122	FALSE	FALSE
HIST1H4A_80	HIST1H4A	P62805_80	HIST1H4A H4/A H4FA; HIST1H4B H4/I H4FI; HIST1H4C H4/G H4FG; HIST1H4D H4/B H4FB; HIST1H4E H4/J H4FJ; HIST1H4F H4/C H4FC; HIST1H4H H4/H H4FH; HIST1H4I H4/M H4FM; HIST1H4J H4/E H4FE; HIST1H4K H4/D H4FD; HIST1H4L H4/K H4FK; HIST2H4A H4/N H4F2 H4FN HIST2H4; HIST2H4B H4/O H4FO; HIST4H4	P62805	_80	1	5	patient/control	-0.0696897	0.563617	0.00930815	0.255854	FALSE	FALSE
TCP1_400	TCP1	P17987_400	TCP1 CCT1 CCTA	P17987	_400	1	5	patient/control	-0.195657	0.590462	0.00887826	0.365875	FALSE	FALSE
PAICS_304	PAICS	P22234_304	PAICS ADE2 AIRC PAIS	P22234	_304	1	6	patient/control	-0.906539	0.943877	0.00104451	2.82245	FALSE	FALSE
SARS2_147	SARS2	Q9NP81_147	SARS2 SARSM	Q9NP81	_147	1	6	patient/control	-1.16479	0.980158	0.00034899	3.89992	FALSE	FALSE

## Sheet: Legend
Supplementary data file 4: Lysine succinylation sites detected from patient-derived fibroblasts
Succinylation sites detected in fibroblasts from SCL patients (n=2 control, n=3 SCL patient-derived fibroblasts). Statistical significance was determined using fisher exact test. The column myo_fibro_overlap indicates whether the site is succinylated in both cell lines (TRUE) or only in fibrolasts (FALSE). The column fibro_sirt5KO_overlap indicates whether the site is succinylated in fibroblasts …
