# Supplementary material for: SUCLA2 mutations cause global protein succinylation contributing to the pathomechanism of a hereditary mitochondrial disease
Source: Nat Commun. 2020 Nov 23;11:5927. doi: 10.1038/s41467-020-19743-4 (PMC7684291; doi:10.1038/s41467-020-19743-4)
Supplement: Supplementary file 8 — Supplementary Data 5 [file 41467_2020_19743_MOESM8_ESM.xlsx]

## Sheet: myo_sitelvl_overlaps
gene_site	first gene	unisite	genenames	uniprot	site	nPeptide	nFragment	Label2	log2FC	score	FDR	log_oddsDE	myo_fibro_overlap	myo_sirt5ko_overlap
ACTA2_330	ACTA2	P62736_330	ACTA2 ACTSA ACTVS GIG46	P62736	330	1	6	patient/control	0.300057	0.594907	0.00793646	0.384289	FALSE	FALSE
ATP5O_192	ATP5O	P48047_192	ATP5O ATPO	P48047	192	1	4	patient/control	0.410577	0.645973	0.00613391	0.601385	TRUE	FALSE
PNPT1_289	PNPT1	Q8TCS8_289	PNPT1 PNPASE	Q8TCS8	289	1	4	patient/control	0.590291	0.698331	0.00301426	0.839361	TRUE	FALSE
GOT2_404	GOT2	P00505_404	GOT2	P00505	404	1	3	patient/control	0.813332	0.696669	0.0045779	0.831486	TRUE	TRUE
ACTA2_63	ACTA2	P62736_63	ACTA2 ACTSA ACTVS GIG46	P62736	63	1	6	patient/control	0.829041	0.843568	0.00220253	1.68502	FALSE	FALSE
CS_450	CS	O75390_450	CS	O75390	450	1	5	patient/control	1.46425	0.8642	0.0014919	1.85062	TRUE	TRUE
PNPT1_583	PNPT1	Q8TCS8_583	PNPT1 PNPASE	Q8TCS8	583	1	6	patient/control	1.57849	0.985135	0.000525247	4.19378	TRUE	FALSE
ACTA2_328	ACTA2	P62736_328	ACTA2 ACTSA ACTVS GIG46	P62736	328	2	9	patient/control	1.71906	0.99081	0.000225583	4.68046	FALSE	FALSE
PNPT1_285	PNPT1	Q8TCS8_285	PNPT1 PNPASE	Q8TCS8	285	1	3	patient/control	1.72348	0.919591	0.00106989	2.43681	TRUE	FALSE
CFL2_121	CFL2	Q9Y281_121	CFL2	Q9Y281	121	1	3	patient/control	1.84178	0.927136	0.000683896	2.5435	TRUE	FALSE
ATP5O_54	ATP5O	P48047_54	ATP5O ATPO	P48047	54	1	6	patient/control	1.92181	0.997924	7.14e-05	6.17524	TRUE	FALSE
HSPD1_202	HSPD1	P10809_202	HSPD1 HSP60	P10809	202	1	6	patient/control	1.94615	0.999425	2.64e-05	7.46074	TRUE	TRUE
ATP5B_159	ATP5B	P06576_159	ATP5B ATPMB ATPSB	P06576	159	1	6	patient/control	2.04561	0.999397	2.96e-05	7.41233	TRUE	TRUE
PDIA4_637	PDIA4	P13667_637	PDIA4 ERP70 ERP72	P13667	637	1	4	patient/control	2.10733	0.984306	0.000602759	4.13864	FALSE	FALSE
ATP5A1_239	ATP5A1	P25705_239	ATP5A1 ATP5A ATP5AL2 ATPM	P25705	239	1	5	patient/control	2.13814	0.99817	4.94e-05	6.30147	FALSE	FALSE
HIBCH_353	HIBCH	Q6NVY1_353	HIBCH	Q6NVY1	353	1	6	patient/control	2.21246	0.999846	6.06e-06	8.7761	FALSE	FALSE
SLC25A3_214	SLC25A3	Q00325_214	SLC25A3 PHC OK/SW-cl.48	Q00325	214	1	4	patient/control	2.24823	0.989122	0.000328321	4.51006	TRUE	FALSE
ECH1_231	ECH1	Q13011_231	ECH1	Q13011	231	2	7	patient/control	2.32102	0.997958	5.99e-05	6.19157	TRUE	FALSE
ACADVL_276	ACADVL	P49748_276	ACADVL VLCAD	P49748	276	1	6	patient/control	2.3579	0.999947	2.23e-06	9.84692	TRUE	FALSE
GAPDH_61	GAPDH	P04406_61	GAPDH GAPD CDABP0047 OK/SW-cl.12	P04406	61	1	6	patient/control	2.39642	0.999927	3.27e-06	9.52981	FALSE	FALSE
HSPE1_66	HSPE1	P61604_66	HSPE1	P61604	66	1	6	patient/control	2.40702	0.999945	2.92e-06	9.81122	TRUE	TRUE
HSPE1_56	HSPE1	P61604_56	HSPE1	P61604	56	1	6	patient/control	2.41014	0.999968	1.56e-06	10.3604	TRUE	TRUE
LDHA_318	LDHA	P00338_318	LDHA PIG19	P00338	318	1	3	patient/control	2.52625	0.986779	0.000455871	4.31263	TRUE	FALSE
ATP5A1_539	ATP5A1	P25705_539	ATP5A1 ATP5A ATP5AL2 ATPM	P25705	539	1	6	patient/control	2.61698	0.999986	8.93e-07	11.1836	TRUE	TRUE
NDUFA7_40	NDUFA7	O95182_40	NDUFA7	O95182	40	1	6	patient/control	2.68749	0.999788	9.45e-06	8.45786	TRUE	TRUE
MYH3_1278	MYH3	P11055_1278	MYH3	P11055	1278	1	5	patient/control	2.68889	0.999762	1.21e-05	8.34278	FALSE	FALSE
ENO1_64	ENO1	P06733_64	ENO1 ENO1L1 MBPB1 MPB1	P06733	64	1	6	patient/control	2.74155	0.999991	4.09e-07	11.6419	TRUE	FALSE
DLAT_466	DLAT	P10515_466	DLAT DLTA	P10515	466	1	6	patient/control	2.74444	0.999994	2.5e-07	12.0046	TRUE	FALSE
ACADM_178	ACADM	P11310_178	ACADM	P11310	178	1	3	patient/control	2.79993	0.98688	0.000386287	4.32041	TRUE	FALSE
ENO1_420	ENO1	P06733_420	ENO1 ENO1L1 MBPB1 MPB1	P06733	420	1	6	patient/control	2.80347	0.999997	1.3e-07	12.7671	TRUE	FALSE
IDH2_256	IDH2	P48735_256	IDH2	P48735	256	1	6	patient/control	2.81209	0.999965	1.77e-06	10.2619	TRUE	FALSE
HIBCH_92	HIBCH	Q6NVY1_92	HIBCH	Q6NVY1	92	1	6	patient/control	2.81541	0.999992	3.52e-07	11.7424	FALSE	FALSE
ACO2_520	ACO2	Q99798_520	ACO2	Q99798	520	1	3	patient/control	2.83162	0.990143	0.000275383	4.60965	TRUE	FALSE
ACTC1_330	ACTC1	P68032_330	ACTC1 ACTC	P68032	330	1	6	patient/control	2.85197	0.999946	2.58e-06	9.81896	TRUE	FALSE
HADHA_46	HADHA	P40939_46	HADHA HADH	P40939	46	1	3	patient/control	2.86529	0.993257	0.00018897	4.99252	TRUE	FALSE
ATP5A1_531	ATP5A1	P25705_531	ATP5A1 ATP5A ATP5AL2 ATPM	P25705	531	2	12	patient/control	2.90381	1	5.67e-11	21.7252	TRUE	FALSE
ACAA2_137	ACAA2	P42765_137	ACAA2	P42765	137	1	6	patient/control	2.93074	0.999999	8.19e-08	13.5992	TRUE	TRUE
OXCT1_185	OXCT1	P55809_185	OXCT1 OXCT SCOT	P55809	185	1	6	patient/control	3.03096	0.999994	2.07e-07	12.0607	TRUE	FALSE
GOT2_296	GOT2	P00505_296	GOT2	P00505	296	1	3	patient/control	3.04777	0.996409	9.57e-05	5.62573	TRUE	TRUE
PGAM1_100	PGAM1	P18669_100	PGAM1 PGAMA CDABP0006	P18669	100	1	6	patient/control	3.07814	0.999999	9.13e-08	13.5824	TRUE	FALSE
DBT_295	DBT	P11182_295	DBT BCATE2	P11182	295	1	4	patient/control	3.08291	0.996288	0.000135914	5.59243	FALSE	FALSE
HIBCH_301	HIBCH	Q6NVY1_301	HIBCH	Q6NVY1	301	1	6	patient/control	3.09405	0.999998	1.01e-07	13.2258	FALSE	FALSE
ATP5A1_240	ATP5A1	P25705_240	ATP5A1 ATP5A ATP5AL2 ATPM	P25705	240	1	3	patient/control	3.16203	0.993996	0.000156119	5.10938	FALSE	FALSE
PGK1_323	PGK1	P00558_323	PGK1 PGKA MIG10 OK/SW-cl.110	P00558	323	1	6	patient/control	3.18055	0.999999	6.55e-08	13.7652	FALSE	FALSE
TUFM_347	TUFM	P49411_347	TUFM	P49411	347	2	12	patient/control	3.1911	1	2.13e-12	24.7968	TRUE	FALSE
ECHS1_118	ECHS1	P30084_118	ECHS1	P30084	118	1	5	patient/control	3.22965	0.999797	8.21e-06	8.50112	TRUE	FALSE
STOML2_221	STOML2	Q9UJZ1_221	STOML2 SLP2 HSPC108	Q9UJZ1	221	1	6	patient/control	3.25113	1	2.04e-08	14.9086	TRUE	FALSE
PHB2_262	PHB2	Q99623_262	PHB2 BAP REA	Q99623	262	1	3	patient/control	3.26952	0.996317	0.000115648	5.60046	TRUE	FALSE
PHB_202	PHB	P35232_202	PHB	P35232	202	1	6	patient/control	3.29419	1	1.03e-08	15.5215	TRUE	TRUE
ACTC1_63	ACTC1	P68032_63	ACTC1 ACTC	P68032	63	1	6	patient/control	3.32774	1	7.98e-09	15.8814	TRUE	FALSE
TUFM_286	TUFM	P49411_286	TUFM	P49411	286	1	6	patient/control	3.38002	1	6.94e-09	15.9728	TRUE	FALSE
SLC25A24_336	SLC25A24	Q6NUK1_336	SLC25A24 APC1 MCSC1 SCAMC1	Q6NUK1	336	1	6	patient/control	3.43608	1	9.11e-09	15.812	TRUE	FALSE
DECR1_246	DECR1	Q16698_246	DECR1 DECR SDR18C1	Q16698	246	1	6	patient/control	3.47381	0.999964	2e-06	10.221	FALSE	TRUE
GAPDH_219	GAPDH	P04406_219	GAPDH GAPD CDABP0047 OK/SW-cl.12	P04406	219	1	6	patient/control	3.47384	1	3.26e-09	16.7348	TRUE	FALSE
GAPDH_194	GAPDH	P04406_194	GAPDH GAPD CDABP0047 OK/SW-cl.12	P04406	194	1	6	patient/control	3.51557	1	2.31e-09	16.8637	TRUE	FALSE
HSPD1_473	HSPD1	P10809_473	HSPD1 HSP60	P10809	473	2	12	patient/control	3.54972	1	4.51e-14	28.9306	TRUE	TRUE
HSPA5_447	HSPA5	P11021_447	HSPA5 GRP78	P11021	447	1	3	patient/control	3.55354	0.998554	4.12e-05	6.53742	FALSE	FALSE
NNT_70	NNT	Q13423_70	NNT	Q13423	70	2	9	patient/control	3.55745	1	8.05e-10	18.304	TRUE	TRUE
ENO1_71	ENO1	P06733_71	ENO1 ENO1L1 MBPB1 MPB1	P06733	71	1	6	patient/control	3.55937	1	3.77e-09	16.5109	TRUE	FALSE
TUFM_342	TUFM	P49411_342	TUFM	P49411	342	1	6	patient/control	3.56834	1	2.77e-09	16.8017	TRUE	FALSE
ATP5O_60	ATP5O	P48047_60	ATP5O ATPO	P48047	60	1	6	patient/control	3.61777	0.999999	5.08e-08	13.9422	TRUE	FALSE
GLUD1_191	GLUD1	P00367_191	GLUD1 GLUD	P00367	191	1	4	patient/control	3.64429	0.999777	1.07e-05	8.40943	TRUE	FALSE
ACOT13_127	ACOT13	Q9NPJ3_127	ACOT13 THEM2 HT012 PNAS-27	Q9NPJ3	127	1	6	patient/control	3.64661	1	1.42e-09	17.7517	TRUE	TRUE
ATP5H_72	ATP5H	O75947_72	ATP5H My032	O75947	72	1	6	patient/control	3.65758	1	1.62e-09	17.5893	TRUE	TRUE
SFXN3_173	SFXN3	Q9BWM7_173	SFXN3	Q9BWM7	173	1	4	patient/control	3.67743	0.997706	8.3e-05	6.07508	TRUE	FALSE
VIM_168	VIM	P08670_168	VIM	P08670	168	1	6	patient/control	3.69672	1	9.23e-10	18.2681	TRUE	FALSE
SHMT2_103	SHMT2	P34897_103	SHMT2	P34897	103	1	6	patient/control	3.71216	1	1.16e-09	18.2136	TRUE	FALSE
NDUFA9_175	NDUFA9	Q16795_175	NDUFA9 NDUFS2L	Q16795	175	1	3	patient/control	3.72147	0.998596	3.31e-05	6.56671	TRUE	FALSE
COX4I1_53	COX4I1	P13073_53	COX4I1 COX4	P13073	53	1	4	patient/control	3.78827	0.999852	5.13e-06	8.82067	TRUE	FALSE
ACTBL2_329	ACTBL2	Q562R1_329	ACTBL2	Q562R1	329	1	6	patient/control	3.8189	1	4.41e-09	16.3074	TRUE	FALSE
DLD_430	DLD	P09622_430	DLD GCSL LAD PHE3	P09622	430	1	6	patient/control	3.83486	1	6.23e-10	18.6186	TRUE	FALSE
SHMT2_269	SHMT2	P34897_269	SHMT2	P34897	269	1	6	patient/control	3.86583	1	1.76e-08	14.9142	TRUE	FALSE
PKM_135	PKM	P14618_135	PKM OIP3 PK2 PK3 PKM2	P14618	135	1	6	patient/control	3.88023	1	7.11e-10	18.5411	TRUE	FALSE
ACO2_401	ACO2	Q99798_401	ACO2	Q99798	401	1	4	patient/control	3.90172	0.999974	1.19e-06	10.5682	TRUE	FALSE
MDH2_335	MDH2	P40926_335	MDH2	P40926	335	1	3	patient/control	3.90402	0.999496	2.35e-05	7.59324	TRUE	TRUE
SHMT2_356	SHMT2	P34897_356	SHMT2	P34897	356	1	5	patient/control	3.93885	0.999999	3.93e-08	14.173	TRUE	FALSE
ATAD3B_427	ATAD3B	Q5T9A4_427	ATAD3B KIAA1273 TOB3	Q5T9A4	427	1	6	patient/control	3.94871	1	5.45e-10	18.752	FALSE	FALSE
HADHA_519	HADHA	P40939_519	HADHA HADH	P40939	519	1	6	patient/control	3.95112	1	3.93e-10	18.8713	TRUE	TRUE
NNT_433	NNT	Q13423_433	NNT	Q13423	433	1	5	patient/control	3.96143	0.999999	3.41e-08	14.2695	TRUE	FALSE
HSPE1_70	HSPE1	P61604_70	HSPE1	P61604	70	1	6	patient/control	3.99144	1	3.34e-10	19.0722	TRUE	TRUE
HSPA5_268	HSPA5	P11021_268	HSPA5 GRP78	P11021	268	1	4	patient/control	4.00603	0.999694	1.49e-05	8.09168	TRUE	FALSE
HSPD1_133	HSPD1	P10809_133	HSPD1 HSP60	P10809	133	1	4	patient/control	4.00684	0.999758	1.35e-05	8.32758	TRUE	TRUE
SUCLG1_54	SUCLG1	P53597_54	SUCLG1	P53597	54	1	3	patient/control	4.02415	0.999678	1.67e-05	8.04181	TRUE	FALSE
HADHA_406	HADHA	P40939_406	HADHA HADH	P40939	406	2	12	patient/control	4.04365	1	0	35.1239	TRUE	TRUE
HSPA9_135	HSPA9	P38646_135	HSPA9 GRP75 HSPA9B mt-HSP70	P38646	135	1	6	patient/control	4.06131	1	2.42e-10	20.2303	TRUE	FALSE
DECR1_244	DECR1	Q16698_244	DECR1 DECR SDR18C1	Q16698	244	1	6	patient/control	4.07678	1	2.24e-10	20.2517	TRUE	TRUE
ALDH7A1_93	ALDH7A1	P49419_93	ALDH7A1 ATQ1	P49419	93	1	4	patient/control	4.08672	0.999984	1.08e-06	11.0307	TRUE	FALSE
SHMT2_474	SHMT2	P34897_474	SHMT2	P34897	474	1	6	patient/control	4.11793	1	1.46e-10	20.54	TRUE	FALSE
ACTC1_328	ACTC1	P68032_328	ACTC1 ACTC	P68032	328	2	9	patient/control	4.11798	1	7.31e-12	23.4824	TRUE	FALSE
HSPA9_300	HSPA9	P38646_300	HSPA9 GRP75 HSPA9B mt-HSP70	P38646	300	1	6	patient/control	4.11824	1	1.04e-09	18.2595	TRUE	TRUE
ETHE1_172	ETHE1	O95571_172	ETHE1 HSCO	O95571	172	1	3	patient/control	4.12029	0.999628	1.86e-05	7.89642	TRUE	FALSE
ACOT9_157	ACOT9	Q9Y305_157	ACOT9 CGI-16	Q9Y305	157	1	6	patient/control	4.12171	1	1.61e-10	20.4478	TRUE	FALSE
ACAA2_181	ACAA2	P42765_181	ACAA2	P42765	181	2	9	patient/control	4.13409	1	2.05e-11	22.7828	TRUE	FALSE
DLD_159	DLD	P09622_159	DLD GCSL LAD PHE3	P09622	159	1	6	patient/control	4.17441	1	1.26e-10	21.0275	TRUE	TRUE
PC_1090	PC	P11498_1090	PC	P11498	1090	1	6	patient/control	4.1998	0.999989	4.71e-07	11.4595	TRUE	FALSE
ATP5L_55	ATP5L	O75964_55	ATP5L	O75964	55	1	6	patient/control	4.22431	1	1.02e-10	21.2324	TRUE	FALSE
ATP5A1_427	ATP5A1	P25705_427	ATP5A1 ATP5A ATP5AL2 ATPM	P25705	427	3	16	patient/control	4.22607	1	0	44.5864	TRUE	TRUE
GSTK1_54	GSTK1	Q9Y2Q3_54	GSTK1 HDCMD47P	Q9Y2Q3	54	1	6	patient/control	4.22949	1	6.82e-11	21.409	TRUE	FALSE
IDH2_48	IDH2	P48735_48	IDH2	P48735	48	1	3	patient/control	4.25084	0.999526	2.07e-05	7.65395	TRUE	FALSE
COX4I1_60	COX4I1	P13073_60	COX4I1 COX4	P13073	60	2	12	patient/control	4.30495	1	0	36.9073	FALSE	TRUE
HADHA_350	HADHA	P40939_350	HADHA HADH	P40939	350	1	6	patient/control	4.31432	1	2.59e-10	19.6092	TRUE	TRUE
DLD_104	DLD	P09622_104	DLD GCSL LAD PHE3	P09622	104	1	3	patient/control	4.31515	0.999892	3.73e-06	9.13609	TRUE	FALSE
HSPA9_175	HSPA9	P38646_175	HSPA9 GRP75 HSPA9B mt-HSP70	P38646	175	1	5	patient/control	4.32332	1	1.19e-08	15.4744	FALSE	FALSE
HSP90AB1_399	HSP90AB1	P08238_399	HSP90AB1 HSP90B HSPC2 HSPCB	P08238	399	1	6	patient/control	4.34971	1	8.19e-11	21.3866	FALSE	FALSE
ALDH18A1_347	ALDH18A1	P54886_347	ALDH18A1 GSAS P5CS PYCS	P54886	347	1	6	patient/control	4.35921	1	1.29e-09	18.1026	TRUE	FALSE
ATP5H_117	ATP5H	O75947_117	ATP5H My032	O75947	117	1	6	patient/control	4.36983	1	5.17e-11	21.7804	TRUE	FALSE
FH_80	FH	P07954_80	FH	P07954	80	1	4	patient/control	4.37631	0.999996	1.52e-07	12.5058	TRUE	FALSE
PKM_62	PKM	P14618_62	PKM OIP3 PK2 PK3 PKM2	P14618	62	1	5	patient/control	4.37839	1	2.32e-08	14.8006	TRUE	FALSE
SQRDL_177	SQRDL	Q9Y6N5_177	SQRDL CGI-44	Q9Y6N5	177	1	6	patient/control	4.39816	1	7.52e-11	21.3981	FALSE	FALSE
SDHA_517	SDHA	P31040_517	SDHA SDH2 SDHF	P31040	517	1	3	patient/control	4.40734	0.999807	7.02e-06	8.55061	TRUE	TRUE
COX5B_121	COX5B	P10606_121	COX5B	P10606	121	1	6	patient/control	4.40805	1	3.1e-11	22.1448	TRUE	FALSE
MDH2_239	MDH2	P40926_239	MDH2	P40926	239	1	6	patient/control	4.41177	1	2.94e-10	19.4664	TRUE	TRUE
GSTK1_165	GSTK1	Q9Y2Q3_165	GSTK1 HDCMD47P	Q9Y2Q3	165	1	6	patient/control	4.41885	1	3.48e-11	22.1068	TRUE	FALSE
GSTK1_169	GSTK1	Q9Y2Q3_169	GSTK1 HDCMD47P	Q9Y2Q3	169	2	12	patient/control	4.4897	1	0	39.7944	TRUE	FALSE
HSDL2_42	HSDL2	Q6YN16_42	HSDL2 C9orf99 SDR13C1	Q6YN16	42	1	5	patient/control	4.49546	1	1.52e-08	15.105	TRUE	FALSE
TUFM_285	TUFM	P49411_285	TUFM	P49411	285	1	5	patient/control	4.50102	1	6.07e-09	16.1612	TRUE	FALSE
GLS_311	GLS	O94925_311	GLS GLS1 KIAA0838	O94925	311	1	6	patient/control	4.50855	1	1.92e-10	20.3706	FALSE	FALSE
HSPD1_130	HSPD1	P10809_130	HSPD1 HSP60	P10809	130	1	6	patient/control	4.5166	1	4.65e-10	18.7606	TRUE	TRUE
SLC25A24_243	SLC25A24	Q6NUK1_243	SLC25A24 APC1 MCSC1 SCAMC1	Q6NUK1	243	2	9	patient/control	4.52567	1	4.26e-13	26.4095	TRUE	FALSE
HADHA_60	HADHA	P40939_60	HADHA HADH	P40939	60	1	6	patient/control	4.53987	1	1.17e-11	23.1821	TRUE	TRUE
ALDH18A1_311	ALDH18A1	P54886_311	ALDH18A1 GSAS P5CS PYCS	P54886	311	1	6	patient/control	4.55709	1	1.17e-10	21.069	TRUE	FALSE
SDHA_538	SDHA	P31040_538	SDHA SDH2 SDHF	P31040	538	1	6	patient/control	4.56686	1	2.26e-11	22.7663	TRUE	TRUE
ATP5B_198	ATP5B	P06576_198	ATP5B ATPMB ATPSB	P06576	198	1	3	patient/control	4.57074	0.999885	4.41e-06	9.07383	TRUE	TRUE
IDH2_280	IDH2	P48735_280	IDH2	P48735	280	1	6	patient/control	4.61259	1	2.74e-11	22.2375	TRUE	FALSE
HSP90AA1_407	HSP90AA1	P07900_407	HSP90AA1 HSP90A HSPC1 HSPCA	P07900	407	1	6	patient/control	4.63803	1	8.61e-12	23.276	FALSE	FALSE
PDHA1_83	PDHA1	P08559_83	PDHA1 PHE1A	P08559	83	1	6	patient/control	4.63828	1	1.49e-11	23.0889	FALSE	TRUE
ALDH1B1_428	ALDH1B1	P30837_428	ALDH1B1 ALDH5 ALDHX	P30837	428	1	4	patient/control	4.65064	0.999987	7.13e-07	11.2671	TRUE	FALSE
ALDH1B1_429	ALDH1B1	P30837_429	ALDH1B1 ALDH5 ALDHX	P30837	429	1	4	patient/control	4.6548	0.999987	6.25e-07	11.2741	TRUE	FALSE
ATP5B_426	ATP5B	P06576_426	ATP5B ATPMB ATPSB	P06576	426	1	5	patient/control	4.66004	1	2.07e-09	17.5183	TRUE	TRUE
DLD_146	DLD	P09622_146	DLD GCSL LAD PHE3	P09622	146	1	6	patient/control	4.661	1	1.02e-11	23.2676	TRUE	FALSE
IDH2_180	IDH2	P48735_180	IDH2	P48735	180	1	6	patient/control	4.66677	1	3.87e-11	22.0701	TRUE	FALSE
TRAP1_424	TRAP1	Q12931_424	TRAP1 HSP75	Q12931	424	1	5	patient/control	4.6732	1	2.63e-08	14.6713	TRUE	FALSE
HSPD1_87	HSPD1	P10809_87	HSPD1 HSP60	P10809	87	1	6	patient/control	4.69839	1	2.08e-10	20.345	TRUE	FALSE
ATP5F1_233	ATP5F1	P24539_233	ATP5F1	P24539	233	1	6	patient/control	4.76188	1	4.87e-12	23.6591	TRUE	TRUE
ATP5O_70	ATP5O	P48047_70	ATP5O ATPO	P48047	70	1	6	patient/control	4.77322	1	1.66e-11	22.8974	TRUE	TRUE
ACOT1_42	ACOT1	Q86TX2_42	ACOT1 CTE1	Q86TX2	42	1	6	patient/control	4.83817	1	2.46e-11	22.4846	TRUE	FALSE
HADHA_411	HADHA	P40939_411	HADHA HADH	P40939	411	1	6	patient/control	4.84889	1	1.1e-10	21.1768	FALSE	TRUE
IDH2_133	IDH2	P48735_133	IDH2	P48735	133	1	4	patient/control	4.85448	0.999996	1.79e-07	12.5011	TRUE	FALSE
MTHFD1L_516	MTHFD1L	Q6UB35_516	MTHFD1L FTHFSDC1	Q6UB35	516	1	6	patient/control	4.87166	1	4.71e-11	21.8541	TRUE	FALSE
MDH2_329	MDH2	P40926_329	MDH2	P40926	329	2	12	patient/control	4.88766	1	0	43.9096	TRUE	TRUE
IDH2_282	IDH2	P48735_282	IDH2	P48735	282	1	6	patient/control	4.89394	1	1.85e-11	22.88	TRUE	TRUE
ECI2_160	ECI2	O75521_160	ECI2 DRS1 HCA88 PECI	O75521	160	1	6	patient/control	4.94553	1	3.35e-12	24.1238	TRUE	FALSE
HADHB_334	HADHB	P55084_334	HADHB MSTP029	P55084	334	1	4	patient/control	4.95031	0.999999	2.98e-08	14.4745	TRUE	FALSE
ECI2_161	ECI2	O75521_161	ECI2 DRS1 HCA88 PECI	O75521	161	1	3	patient/control	4.96788	0.999986	8.01e-07	11.2026	TRUE	FALSE
ATP5H_109	ATP5H	O75947_109	ATP5H My032	O75947	109	1	5	patient/control	4.97533	1	1.84e-09	17.5522	TRUE	FALSE
HSPE1_40	HSPE1	P61604_40	HSPE1	P61604	40	1	6	patient/control	4.98892	1	9.55e-11	21.2978	TRUE	TRUE
PDHA1_321	PDHA1	P08559_321	PDHA1 PHE1A	P08559	321	2	10	patient/control	5.00269	1	7.4e-17	34.1338	TRUE	FALSE
DLD_420	DLD	P09622_420	DLD GCSL LAD PHE3	P09622	420	1	6	patient/control	5.01317	1	6.71e-13	25.4363	TRUE	FALSE
ECHDC1_217	ECHDC1	Q9NTX5_217	ECHDC1	Q9NTX5	217	1	6	patient/control	5.01536	1	9.31e-13	25.0517	TRUE	FALSE
ECHS1_43	ECHS1	P30084_43	ECHS1	P30084	43	1	6	patient/control	5.03583	1	2.55e-12	24.7785	TRUE	TRUE
HADHA_295	HADHA	P40939_295	HADHA HADH	P40939	295	2	12	patient/control	5.05536	1	0	44.374	TRUE	TRUE
MDH2_301	MDH2	P40926_301	MDH2	P40926	301	2	12	patient/control	5.08661	1	0	46.0651	TRUE	TRUE
SLC25A4_33	SLC25A4	P12235_33	SLC25A4 ANT1	P12235	33	1	6	patient/control	5.09393	1	4.12e-12	24.1079	TRUE	FALSE
SQRDL_173	SQRDL	Q9Y6N5_173	SQRDL CGI-44	Q9Y6N5	173	1	6	patient/control	5.11926	1	5.25e-13	26.0112	TRUE	TRUE
AK4_186	AK4	P27144_186	AK4 AK3 AK3L1	P27144	186	1	6	patient/control	5.12675	1	6.18e-11	21.4916	TRUE	FALSE
NDUFA5_46	NDUFA5	Q16718_46	NDUFA5	Q16718	46	1	3	patient/control	5.21959	0.999969	1.36e-06	10.3899	TRUE	FALSE
ATP5H_63	ATP5H	O75947_63	ATP5H My032	O75947	63	2	12	patient/control	5.22591	1	0	47.5834	TRUE	TRUE
HADH_185	HADH	Q16836_185	HADH HAD HADHSC SCHAD	Q16836	185	1	3	patient/control	5.23177	0.999985	9.86e-07	11.1362	TRUE	TRUE
NAXE_148	NAXE	Q8NCW5_148	NAXE AIBP APOA1BP YJEFN1	Q8NCW5	148	1	3	patient/control	5.27028	0.999989	5.46e-07	11.3899	FALSE	FALSE
DLD_166	DLD	P09622_166	DLD GCSL LAD PHE3	P09622	166	1	6	patient/control	5.29272	1	2.95e-12	24.7182	TRUE	TRUE
ACO2_591	ACO2	Q99798_591	ACO2	Q99798	591	1	5	patient/control	5.34115	1	1.76e-10	20.4424	TRUE	TRUE
SHMT2_302	SHMT2	P34897_302	SHMT2	P34897	302	1	4	patient/control	5.37615	0.999999	5.77e-08	13.8227	TRUE	FALSE
PDHA1_77	PDHA1	P08559_77	PDHA1 PHE1A	P08559	77	1	5	patient/control	5.41376	1	1.34e-10	20.7492	TRUE	TRUE
PITRM1_770	PITRM1	Q5JRX3_770	PITRM1 KIAA1104 MP1	Q5JRX3	770	1	6	patient/control	5.42913	1	1.3e-12	24.9229	TRUE	FALSE
HADHA_414	HADHA	P40939_414	HADHA HADH	P40939	414	1	6	patient/control	5.48394	1	2.06e-13	27.2255	TRUE	FALSE
SOD2_122	SOD2	P04179_122	SOD2	P04179	122	1	6	patient/control	5.52233	1	1.62e-13	27.3628	TRUE	TRUE
HADHA_644	HADHA	P40939_644	HADHA HADH	P40939	644	2	10	patient/control	5.56158	1	2.22e-16	32.1108	TRUE	TRUE
FH_292	FH	P07954_292	FH	P07954	292	1	6	patient/control	5.61759	1	3.29e-13	26.4811	TRUE	FALSE
ATP5A1_161	ATP5A1	P25705_161	ATP5A1 ATP5A ATP5AL2 ATPM	P25705	161	1	4	patient/control	5.63244	1	5.19e-09	16.1698	TRUE	TRUE
SLC25A6_33	SLC25A6	P12236_33	SLC25A6 ANT3 CDABP0051	P12236	33	1	6	patient/control	5.66409	1	1.16e-13	27.3904	TRUE	FALSE
MTHFD2_50	MTHFD2	P13995_50	MTHFD2 NMDMC	P13995	50	1	5	patient/control	5.67769	1	4.25e-11	21.9113	TRUE	FALSE
HADHA_415	HADHA	P40939_415	HADHA HADH	P40939	415	1	6	patient/control	5.70414	1	9.16e-14	28.024	TRUE	TRUE
GOT2_363	GOT2	P00505_363	GOT2	P00505	363	1	6	patient/control	5.79713	1	6.91e-14	28.1658	TRUE	TRUE
COX5B_57	COX5B	P10606_57	COX5B	P10606	57	1	6	patient/control	5.79961	1	2.54e-13	26.7805	TRUE	FALSE
C21orf33_261	C21orf33	P30042_261	C21orf33 HES1 KNPI	P30042	261	1	6	patient/control	5.88652	1	5.6e-14	28.693	TRUE	FALSE
ATP5A1_167	ATP5A1	P25705_167	ATP5A1 ATP5A ATP5AL2 ATPM	P25705	167	1	6	patient/control	5.94679	1	1.71e-12	24.8176	TRUE	FALSE
HADHB_188	HADHB	P55084_188	HADHB MSTP029	P55084	188	3	18	patient/control	6.0508	1	0	72.0375	TRUE	FALSE
HADHA_759	HADHA	P40939_759	HADHA HADH	P40939	759	1	6	patient/control	6.1007	1	2.1e-14	29.5689	TRUE	FALSE
MDH2_307	MDH2	P40926_307	MDH2	P40926	307	1	6	patient/control	6.11803	1	3.46e-14	29.0331	TRUE	TRUE
FAHD1_115	FAHD1	Q6P587_115	FAHD1 C16orf36 YISKL	Q6P587	115	1	6	patient/control	6.14123	1	1.36e-14	30.2467	TRUE	FALSE
ACADM_212	ACADM	P11310_212	ACADM	P11310	212	1	3	patient/control	6.15865	0.999999	4.49e-08	14.1203	FALSE	TRUE
MDH2_328	MDH2	P40926_328	MDH2	P40926	328	1	6	patient/control	6.18077	1	1e-14	30.3724	TRUE	TRUE
SOD2_130	SOD2	P04179_130	SOD2	P04179	130	1	6	patient/control	6.31307	1	1.74e-14	30.1761	TRUE	TRUE
OXCT1_455	OXCT1	P55809_455	OXCT1 OXCT SCOT	P55809	455	1	3	patient/control	6.36581	0.999999	7.37e-08	13.7476	TRUE	FALSE
DLD_143	DLD	P09622_143	DLD GCSL LAD PHE3	P09622	143	1	6	patient/control	6.37214	1	1.23e-15	31.5047	TRUE	TRUE
GLS_164	GLS	O94925_164	GLS GLS1 KIAA0838	O94925	164	1	6	patient/control	6.40132	1	6.63e-15	30.5454	TRUE	FALSE
SLC25A5_33	SLC25A5	P05141_33	SLC25A5 ANT2	P05141	33	1	6	patient/control	6.43094	1	2.87e-15	30.5932	TRUE	FALSE
GOT2_338	GOT2	P00505_338	GOT2	P00505	338	1	3	patient/control	6.45593	0.999992	2.94e-07	11.7587	TRUE	TRUE
TXNDC5_140	TXNDC5	Q8NBS9_140	TXNDC5 TLP46 UNQ364/PRO700	Q8NBS9	140	1	5	patient/control	6.45844	1	1.33e-11	23.1505	TRUE	FALSE
ACTC1_317	ACTC1	P68032_317	ACTC1 ACTC	P68032	317	1	3	patient/control	6.84574	0.999998	1.14e-07	13.0709	TRUE	FALSE
HSPA9_206	HSPA9	P38646_206	HSPA9 GRP75 HSPA9B mt-HSP70	P38646	206	1	4	patient/control	7.63694	1	8.86e-11	21.3304	TRUE	TRUE
TXNDC5_143	TXNDC5	Q8NBS9_143	TXNDC5 TLP46 UNQ364/PRO700	Q8NBS9	143	1	3	patient/control	7.88535	1	1.36e-08	15.4545	FALSE	FALSE
TRAP1_413	TRAP1	Q12931_413	TRAP1 HSP75	Q12931	413	1	5	patient/control	7.89328	1	2.78e-14	29.4861	TRUE	FALSE
ACOT2_104	ACOT2	P49753_104	ACOT2 PTE2 PTE2A	P49753	104	1	6	patient/control	9.8552	1	6.04e-12	23.5477	TRUE	FALSE

## Sheet: Legend
Supplementary data file 5: Lysine succinylation sites detected from patient-derived myotubes
Succinylation sites detected in myotubes from SCL patients (n=2 control, n=1 SCL patient-derived myoblast, 2 technical replicates). Statistical significance was determined using fisher exact test. The column myo_fibro_overlap indicates whether the site is succinylated in both cell lines (TRUE) or only in myotubes (FALSE). The column myo_sirt5KO_overlap indicates whether the site is succinylated i…
