# Supplementary material for: SUCLA2 mutations cause global protein succinylation contributing to the pathomechanism of a hereditary mitochondrial disease
Source: Nat Commun. 2020 Nov 23;11:5927. doi: 10.1038/s41467-020-19743-4 (PMC7684291; doi:10.1038/s41467-020-19743-4)
Supplement: Supplementary file 9 — Supplementary Data 6 [file 41467_2020_19743_MOESM9_ESM.xlsx]

## Sheet: sites_overlap_sorted
site number	gene_site (mouse aligned)	uniprot human	SCL mutant log2FC	uniprot mouse	Sirt5 KO log2FC	genes	freq
1	FLNA_1071	P21333	0.997519	Q8BTM8	0.816799	FLNA	11
2	FLNA_1294	P21333	1.09952	Q8BTM8	0.468212	FLNA	11
3	FLNA_2473	P21333	3.37679	Q8BTM8	0.170719	FLNA	11
4	FLNA_2559	P21333	2.63797	Q8BTM8	0.0269692	FLNA	11
5	FLNA_2569	P21333	2.78279	Q8BTM8	0.0302803	FLNA	11
6	FLNA_2607	P21333	2.25277	Q8BTM8	0.193354	FLNA	11
7	FLNA_43	P21333	2.40329	Q8BTM8	0.875963	FLNA	11
8	FLNA_691	P21333	3.28436	Q8BTM8	-0.221197	FLNA	11
9	FLNA_771	P21333	2.70422	Q8BTM8	0.214893	FLNA	11
10	FLNA_987	P21333	3.37323	Q8BTM8	0.270974	FLNA	11
11	FLNA_994	P21333	2.91448	Q8BTM8	0.555863	FLNA	11
12	VIM_104	P08670	2.65469	P20152	1.32615	VIM	11
13	VIM_120	P08670	2.69186	P20152	1.03386	VIM	11
14	VIM_139	P08670	4.95859	P20152	0.877102	VIM	11
15	VIM_168	P08670	2.77124	P20152	1.00468	VIM	11
16	VIM_188	P08670	3.23947	P20152	0.807882	VIM	11
17	VIM_223	P08670	5.60286	P20152	0.749208	VIM	11
18	VIM_235	P08670	5.37764	P20152	0.917597	VIM	11
19	VIM_294	P08670	2.41172	P20152	1.29233	VIM	11
20	VIM_373	P08670	3.26324	P20152	0.86268	VIM	11
21	VIM_439	P08670	1.55952	P20152	1.78468	VIM	11
22	VIM_445	P08670	1.27613	P20152	1.75292	VIM	11
23	HADHA_166	P40939	6.28178	Q8BMS1	3.50224	HADHA	10
24	HADHA_214	P40939	5.598	Q8BMS1	3.17645	HADHA	10
25	HADHA_334	P40939	4.40023	Q8BMS1	3.46476	HADHA	10
26	HADHA_350	P40939	3.00417	Q8BMS1	2.86796	HADHA	10
27	HADHA_390	P40939	5.24169	Q8BMS1	NA	HADHA	10
28	HADHA_406	P40939	3.4064	Q8BMS1	3.50899	HADHA	10
29	HADHA_415	P40939	2.46601	Q8BMS1	3.1556	HADHA	10
30	HADHA_60	P40939	4.1297	Q8BMS1	2.28764	HADHA	10
31	HADHA_644	P40939	4.54419	Q8BMS1	3.70683	HADHA	10
32	HADHA_728	P40939	6.52181	Q8BMS1	0.192596	HADHA	10
33	MYH9_1249	P35579	3.26766	Q8VDD5	0.700685	MYH9	8
34	MYH9_1404	P35579	3.69457	Q8VDD5	0.01364	MYH9	8
35	MYH9_1669	P35579	1.95711	Q8VDD5	NA	MYH9	8
36	MYH9_1793	P35579	3.25466	Q8VDD5	0.468591	MYH9	8
37	MYH9_1802	P35579	3.65427	Q8VDD5	0.833053	MYH9	8
38	MYH9_1806	P35579	2.23325	Q8VDD5	0.941974	MYH9	8
39	MYH9_186	P35579	3.8092	Q8VDD5	-0.385818	MYH9	8
40	MYH9_299	P35579	4.57341	Q8VDD5	0.550719	MYH9	8
41	HSPD1_133	P10809	3.95933	P63038	1.70341	HSPD1	7
42	HSPD1_233	P10809	6.03113	P63038	NA	HSPD1	7
43	HSPD1_236	P10809	4.09773	P63038	2.42989	HSPD1	7
44	HSPD1_301	P10809	4.47006	P63038	0.940451	HSPD1	7
45	HSPD1_352	P10809	1.84276	P63038	0.278514	HSPD1	7
46	HSPD1_396	P10809	3.8763	P63038	1.35049	HSPD1	7
47	HSPD1_473	P10809	3.61706	P63038	0.74485	HSPD1	7
48	IDH2_133	P48735	4.68057	P54071	-0.171719	IDH2	7
49	IDH2_166	P48735	6.62814	P54071	0.320666	IDH2	7
50	IDH2_180	P48735	4.2593	P54071	0.0240617	IDH2	7
51	IDH2_199	P48735	5.61513	P54071	0.00407415	IDH2	7
52	IDH2_256	P48735	2.89677	P54071	-0.0504669	IDH2	7
53	IDH2_280	P48735	3.12522	P54071	0.235416	IDH2	7
54	IDH2_282	P48735	4.47287	P54071	0.214157	IDH2	7
55	DLD_122	P09622	4.20452	O08749	0.791533	DLD	6
56	DLD_143	P09622	3.50474	O08749	0.836424	DLD	6
57	DLD_159	P09622	4.11323	O08749	0.692012	DLD	6
58	DLD_166	P09622	3.97252	O08749	0.88945	DLD	6
59	DLD_410	P09622	4.63703	O08749	0.740119	DLD	6
60	DLD_66	P09622	3.95953	O08749	0.474192	DLD	6
61	ENO1_193	P06733	5.09056	P17182	1.70981	ENO1	6
62	ENO1_228	P06733	7.14676	P17182	2.07315	ENO1	6
63	ENO1_256	P06733	3.50477	P17182	1.99022	ENO1	6
64	ENO1_335	P06733	2.78975	P17182	2.30436	ENO1	6
65	ENO1_420	P06733	2.83035	P17182	1.94136	ENO1	6
66	ENO1_89	P06733	2.25391	P17182	1.87848	ENO1	6
67	HSP90B1_404	P14625	2.57068	P08113	0.959037	HSP90B1	6
68	HSP90B1_547	P14625	1.94722	P08113	NA	HSP90B1	6
69	HSP90B1_593	P14625	3.04956	P08113	0.893089	HSP90B1	6
70	HSP90B1_633	P14625	2.56339	P08113	0.611623	HSP90B1	6
71	HSP90B1_682	P14625	2.72904	P08113	0.808159	HSP90B1	6
72	HSP90B1_95	P14625	2.3875	P08113	0.460409	HSP90B1	6
73	MDH2_239	P40926	3.62676	P08249	NA	MDH2	6
74	MDH2_301	P40926	3.47282	P08249	1.04073	MDH2	6
75	MDH2_307	P40926	4.42161	P08249	1.34824	MDH2	6
76	MDH2_324	P40926	4.13962	P08249	0.522634	MDH2	6
77	MDH2_329	P40926	3.36937	P08249	0.433506	MDH2	6
78	MDH2_78	P40926	8.00525	P08249	0.624666	MDH2	6
79	GOT2_296	P00505	5.35218	P05202	0.3893	GOT2	5
80	GOT2_338	P00505	3.58267	P05202	0.260705	GOT2	5
81	GOT2_404	P00505	3.51361	P05202	0.29674	GOT2	5
82	GOT2_59	P00505	4.44729	P05202	0.593333	GOT2	5
83	GOT2_73	P00505	3.97265	P05202	0.162993	GOT2	5
84	HSPE1_40	P61604	5.07768	Q64433	1.30611	HSPE1	5
85	HSPE1_54	P61604	4.84767	Q64433	4.31344	HSPE1	5
86	HSPE1_56	P61604	5.07082	Q64433	6.42613	HSPE1	5
87	HSPE1_66	P61604	4.09386	Q64433	1.31025	HSPE1	5
88	HSPE1_70	P61604	4.209	Q64433	1.43179	HSPE1	5
89	HSPA9_138	P38646	4.12935	P38647	2.31287	HSPA9	4
90	HSPA9_206	P38646	4.30432	P38647	1.41123	HSPA9	4
91	HSPA9_300	P38646	4.6075	P38647	0.885873	HSPA9	4
92	HSPA9_368	P38646	5.39675	P38647	1.51664	HSPA9	4
93	OXCT1_176	P55809	4.85417	Q9D0K2	1.40213	OXCT1	4
94	OXCT1_185	P55809	4.22396	Q9D0K2	0.989707	OXCT1	4
95	OXCT1_421	P55809	4.53831	Q9D0K2	1.7238	OXCT1	4
96	OXCT1_455	P55809	4.03675	Q9D0K2	0.808589	OXCT1	4
97	PKM_166	P14618	2.83814	P52480	1.29463	PKM	4
98	PKM_498	P14618	3.05824	P52480	1.56401	PKM	4
99	PKM_62	P14618	2.11867	P52480	1.0275	PKM	4
100	PKM_66	P14618	2.18414	P52480	1.42713	PKM	4
101	ACADVL_276	P49748	3.82999	P50544	2.60964	ACADVL	3
102	ACADVL_278	P49748	5.12366	P50544	1.63133	ACADVL	3
103	ACADVL_556	P49748	5.74697	P50544	2.78518	ACADVL	3
104	ACO2_401	Q99798	3.57404	Q99KI0	1.91997	ACO2	3
105	ACO2_591	Q99798	4.5346	Q99KI0	1.30326	ACO2	3
106	ACO2_689	Q99798	3.27362	Q99KI0	1.51837	ACO2	3
107	ACOT9_103	Q9Y305	4.14366	Q9R0X4	0.554083	ACOT9	3
108	ACOT9_292	Q9Y305	5.35631	Q9R0X4	0.0481139	ACOT9	3
109	ACOT9_294	Q9Y305	3.71799	Q9R0X4	-0.157432	ACOT9	3
110	AK4_175	P27144	4.19715	Q9WUR9	1.36665	AK4	3
111	AK4_179	P27144	5.146	Q9WUR9	0.572265	AK4	3
112	AK4_186	P27144	4.65856	Q9WUR9	0.8096	AK4	3
113	CFL1_121	P23528	2.52079	F8WGL3	1.38007	CFL1	3
114	CFL1_144	P23528	3.61743	F8WGL3	0.494942	CFL1	3
115	CFL1_44	P23528	2.73629	F8WGL3	0.187346	CFL1	3
116	EEF1A1_172	P68104	1.22194	P10126	0.577186	EEF1A1	3
117	EEF1A1_179	P68104	2.76587	P10126	0.780859	EEF1A1	3
118	EEF1A1_392	P68104	1.96469	P10126	1.11419	EEF1A1	3
119	FH_292	P07954	3.76924	P97807	0.0983511	FH	3
120	FH_66	P07954	1.19008	P97807	0.408091	FH	3
121	FH_80	P07954	4.73949	P97807	0.0994481	FH	3
122	GAPDH_194	P04406	2.70506	P16858	1.02306	GAPDH	3
123	GAPDH_215	P04406	5.89258	P16858	0.768002	GAPDH	3
124	GAPDH_263	P04406	2.36236	P16858	1.66155	GAPDH	3
125	HADHB_188	P55084	4.0435	Q99JY0	1.47939	HADHB	3
126	HADHB_201	P55084	3.35166	Q99JY0	2.92248	HADHB	3
127	HADHB_332	P55084	3.18029	Q99JY0	-0.167101	HADHB	3
128	HSPA5_185	P11021	4.21634	P20029	-0.140517	HSPA5	3
129	HSPA5_268	P11021	2.05165	P20029	0.0561912	HSPA5	3
130	HSPA5_523	P11021	3.31375	P20029	0.411618	HSPA5	3
131	PGK1_191	P00558	1.80773	P09411	0.410467	PGK1	3
132	PGK1_361	P00558	2.03872	P09411	NA	PGK1	3
133	PGK1_91	P00558	1.30672	P09411	0.907901	PGK1	3
134	PITRM1_1027	Q5JRX3	3.78355	Q8K411	2.06311	PITRM1	3
135	PITRM1_770	Q5JRX3	2.80547	Q8K411	0.171401	PITRM1	3
136	PITRM1_884	Q5JRX3	5.17909	Q8K411	0.323967	PITRM1	3
137	SOD2_122	P04179	4.43258	P09671	-0.033793	SOD2	3
138	SOD2_130	P04179	4.5911	P09671	0.0568663	SOD2	3
139	SOD2_68	P04179	4.60973	P09671	0.0942486	SOD2	3
140	TPI1_193	P60174	3.31055	P17751	1.41789	TPI1	3
141	TPI1_43	P60174	2.69383	P17751	0.823524	TPI1	3
142	TPI1_96	P60174	2.47497	P17751	1.61454	TPI1	3
143	ALDH18A1_311	P54886	3.84779	Q9Z110	-1.21965	ALDH18A1	2
144	ALDH18A1_347	P54886	3.85528	Q9Z110	-1.06736	ALDH18A1	2
145	ALDOA_42	P04075	3.84617	A6ZI44	1.09366	ALDOA	2
146	ALDOA_99	P04075	1.74113	A6ZI44	1.35115	ALDOA	2
147	CS_450	O75390	4.24745	Q9CZU6	4.74731	CS	2
148	CS_76	O75390	5.21067	Q9CZU6	2.24264	CS	2
149	DLAT_466	P10515	2.62783	Q8BMF4	0.221405	DLAT	2
150	DLAT_473	P10515	4.09896	Q8BMF4	0.270765	DLAT	2
151	ETFA_59	P13804	4.16826	Q99LC5	0.212735	ETFA	2
152	ETFA_69	P13804	4.61346	Q99LC5	0.19517	ETFA	2
153	FSCN1_399	Q16658	2.4569	Q61553	-1.01906	FSCN1	2
154	FSCN1_41	Q16658	2.44573	Q61553	-0.979367	FSCN1	2
155	GLUD1_183	P00367	5.08015	P26443	1.10755	GLUD1	2
156	GLUD1_503	P00367	2.87564	P26443	0.505943	GLUD1	2
157	HSPA8_159	P11142	3.0277	P63017	1.06842	HSPA8	2
158	HSPA8_56	P11142	1.76244	P63017	0.718118	HSPA8	2
159	IDH3A_100	P50213	2.00859	Q9D6R2	0.292122	IDH3A	2
160	IDH3A_336	P50213	3.49235	Q9D6R2	0.602898	IDH3A	2
161	LACTB_283	P83111	0.53739	Q9EP89	3.69147	LACTB	2
162	LACTB_284	P83111	3.09477	Q9EP89	3.77553	LACTB	2
163	MSN_151	P26038	3.06532	P26041	0.89076	MSN	2
164	MSN_79	P26038	2.50781	P26041	0.29527	MSN	2
165	NNT_171	Q13423	4.3919	Q61941	-0.0758749	NNT	2
166	NNT_70	Q13423	4.18015	Q61941	0.292405	NNT	2
167	P4HB_271	P07237	4.97994	P09103	-0.300651	P4HB	2
168	P4HB_65	P07237	2.27361	P09103	0.571172	P4HB	2
169	PDIA3_129	P30101	2.99587	P27773	-0.235237	PDIA3	2
170	PDIA3_494	P30101	2.26864	P27773	0.152308	PDIA3	2
171	PPIA_125	P62937	3.54327	P17742	0.76567	PPIA	2
172	PPIA_44	P62937	2.24757	P17742	1.38048	PPIA	2
173	PPIB_192	P23284	2.6776	P24369	0.808387	PPIB	2
174	PPIB_67	P23284	5.3854	P24369	-0.0487942	PPIB	2
175	PPIF_190	P30405	3.82047	Q99KR7	2.69713	PPIF	2
176	PPIF_73	P30405	4.2778	Q99KR7	1.80975	PPIF	2
177	RPL6_207	Q02878	3.57408	P47911	0.727308	RPL6	2
178	RPL6_260	Q02878	4.11494	P47911	1.1703	RPL6	2
179	SDHA_179	P31040	4.8089	Q8K2B3	2.54313	SDHA	2
180	SDHA_250	P31040	3.7951	Q8K2B3	0.759185	SDHA	2
181	SERPINH1_300	P50454	2.80073	P19324	-1.14313	SERPINH1	2
182	SERPINH1_39	P50454	2.93461	P19324	-1.06778	SERPINH1	2
183	SLC25A24_320	Q6NUK1	5.77946	Q8BMD8	1.64521	SLC25A24	2
184	SLC25A24_437	Q6NUK1	4.72351	Q8BMD8	1.39714	SLC25A24	2
185	UQCRC2_250	P22695	4.34819	Q9DB77	0.464166	UQCRC2	2
186	UQCRC2_92	P22695	3.56769	Q9DB77	0.453577	UQCRC2	2
187	WDR1_104	O75083	3.88002	O88342	0.52197	WDR1	2
188	WDR1_223	O75083	3.73456	O88342	NA	WDR1	2
189	ABCB7_216	O75027	4.018	Q61102	0.164254	ABCB7	1
190	ACAA2_209	P42765	3.9249	Q8BWT1	1.12611	ACAA2	1
191	ACAT1_202	P24752	5.08227	Q8QZT1	1.1155	ACAT1	1
192	ACTN4_625	O43707	3.60818	P57780	0.96601	ACTN4	1
193	AFG3L2_601	Q9Y4W6	5.3129	Q8JZQ2	2.14369	AFG3L2	1
194	CAD_1325	P27708	4.66836	B2RQC6	0.856502	CAD	1
195	CALR_209	P27797	2.76991	P14211	0.864754	CALR	1
196	CCT3_138	P49368	4.31674	P80318	0.140523	CCT3	1
197	CCT7_172	Q99832	0.858587	P80313	0.109654	CCT7	1
198	CDC42_163	P60953	1.56504	P60766	1.30212	CDC42	1
199	CLTC_737	Q00610	3.79559	Q5SXR6	-0.310107	CLTC	1
200	DECR1_244	Q16698	3.71549	Q9CQ62	0.833002	DECR1	1
201	DLST_154	P36957	4.26874	Q9D2G2	2.54734	DLST	1
202	ECH1_231	Q13011	2.73787	O35459	0.467773	ECH1	1
203	ECHDC1_217	Q9NTX5	2.84267	Q9D9V3	0.0128975	ECHDC1	1
204	ECI2_161	O75521	3.42029	Q9WUR2	2.72271	ECI2	1
205	EEF2_512	P13639	3.66436	P58252	0.43374	EEF2	1
206	FKBP2_103	P26885	5.2147	P45878	0.170086	FKBP2	1
207	GLS_164	O94925	4.20074	D3Z7P3	0.632964	GLS	1
208	HADH_241	Q16836	3.39492	Q61425	NA	HADH	1
209	HARS2_444	P49590	4.33242	Q99KK9	1.26573	HARS2	1
210	HIBADH_242	P31937	3.77481	Q99L13	1.44442	HIBADH	1
211	HMGB1_157	P09429	2.85379	P63158	2.10836	HMGB1	1
212	HSP90AA1_631	P07900	3.13181	P07901	1.50005	HSP90AA1	1
213	HSPA4_53	P34932	2.77962	Q3U2G2	0.329069	HSPA4	1
214	IARS2_241	Q9NSE4	4.67352	Q8BIJ6	0.296261	IARS2	1
215	LAP3_221	P28838	2.64145	Q9CPY7	1.25518	LAP3	1
216	LMNA_171	P02545	3.14893	P48678	1.35446	LMNA	1
217	MDH1_110	P40925	2.85936	P14152	NA	MDH1	1
218	NDUFS1_84	P28331	4.47621	Q91VD9	0.864912	NDUFS1	1
219	OAT_405	P04181	3.76984	P29758	0.889931	OAT	1
220	P4HA1_299	P13674	1.03283	Q60715	-0.801904	P4HA1	1
221	PCCA_150	P05165	2.58368	Q91ZA3	0.182852	PCCA	1
222	PCK2_108	Q16822	4.41533	Q8BH04	0.890439	PCK2	1
223	PGAM1_100	P18669	2.55471	Q9DBJ1	-0.167743	PGAM1	1
224	PHB_202	P35232	3.52555	P67778	0.400073	PHB	1
225	PNPT1_583	Q8TCS8	3.87309	Q8K1R3	0.296704	PNPT1	1
226	PRDX1_35	Q06830	2.85529	P35700	2.08939	PRDX1	1
227	RACK1_175	P63244	3.38495	P68040	1.27725	RACK1	1
228	RAN_142	P62826	4.5115	P62827	0.913515	RAN	1
229	RPL27A_94	P46776	3.40315	P14115	0.96869	RPL27A	1
230	RPN1_187	P04843	2.89291	Q91YQ5	-0.0497702	RPN1	1
231	RPS13_43	P62277	5.41376	P62301	0.00872579	RPS13	1
232	S100A6_47	P06703	4.4031	P14069	2.69451	S100A6	1
233	SLC25A3_209	Q00325	4.28164	G5E902	-0.314058	SLC25A3	1
234	SLC25A5_163	P05141	6.49872	P51881	0.641131	SLC25A5	1
235	SUCLG1_57	P53597	2.93697	Q9WUM5	0.759429	SUCLG1	1
236	TCP1_400	P17987	-0.195657	P11983	0.90644	TCP1	1
237	TXN_39	P10599	2.19206	P10639	2.07254	TXN	1
238	VDAC1_109	P21796	4.59142	Q60932	0.493236	VDAC1	1

## Sheet: Legend
Supplementary data file 6: Lysine succinylation sites overlapping with sites described in fibroblasts from Sirt5-/- mice
Comparison of succinylation sites from SCL patient fibroblasts and fibroblasts derived from Sirt5 knock-out mice. Freq=frequency; indicates the number of succinylation sites on each protein. The approach for this cross-species comparison is described in detail in the Methods section.
