# Supplementary material for: SUCLA2 mutations cause global protein succinylation contributing to the pathomechanism of a hereditary mitochondrial disease
Source: Nat Commun. 2020 Nov 23;11:5927. doi: 10.1038/s41467-020-19743-4 (PMC7684291; doi:10.1038/s41467-020-19743-4)
Supplement: Supplementary file 11 — Source Data [file 41467_2020_19743_MOESM11_ESM.xlsx]

## Sheet: Figure 1a
Figure 1a	Fold changes of succinylation sites of the tricarboxylic acid cycle subunits
Source data was obtained from a study that has been published previously:
Rardin, M.J. et al. SIRT5 regulates the mitochondrial lysine succinylome and metabolic networks. Cell Metab 18, 920-933 (2013).
Proteomics data from the Rardin17 et al manuscript used to determine changes in lysine succinylation of TCA cycle subunits in mouse liver can be found using the following links:
Protein quantification data:
[https://www.cell.com/cms/10.1016/j.cmet.2013.11.013/attachment/74906873-3844-47b3-8cc5-a66cb052ecbf/mmc3.xlsx ]
Peptide quantification data:
[https://www.cell.com/cms/10.1016/j.cmet.2013.11.013/attachment/6c379a66-daf2-413f-884a-c23a478fcbae/mmc4.xlsx]
General information on data of lysine succinylation in Sirt5 loss-of-function conditions can be accessed through Uniprot under the following link:
[https://www.uniprot.org/uniprot/Q9NXA8]
The following data points were used to plot fold changes of individual SuK sites per TCA cycle subunits. The fold changes were plotted as log2 values found in column 'log'. SCL subunits are highlighted in yellow.
	Accessions	Protein Name	Gene Name	Protein Description	Modified Sequence	Peptide Sequence	Site	Beg Pos	End Pos	Ratio KO/WT	P-Value KO, WT	Peak is not distinct	log
1	Q99KI0	ACON	Aco2	Aconitate hydratase, mitochondrial OS=Mus musculus GN=Aco2 PE=1 SV=1	AK[+100]DINQEVYNFLATAGAK	AKDINQEVYNFLATAGAK	144	143	160	5.99555	5.23e-06	FALSE	2.58389
2	Q99KI0	ACON	Aco2	Aconitate hydratase, mitochondrial OS=Mus musculus GN=Aco2 PE=1 SV=1	GK[+100]C[+57]TTDHISAAGPWLK	GKCTTDHISAAGPWLK	591	590	605	5.4268	9.65e-07	FALSE	2.4401
3	Q99KI0	ACON	Aco2	Aconitate hydratase, mitochondrial OS=Mus musculus GN=Aco2 PE=1 SV=1	C[+57]TTDHISAAGPWLK[+100]FR	CTTDHISAAGPWLKFR	605	592	607	4.57989	6.65e-08	FALSE	2.19531
4	Q99KI0	ACON	Aco2	Aconitate hydratase, mitochondrial OS=Mus musculus GN=Aco2 PE=1 SV=1	AK[+100]VAMSHFEPSEYIR	AKVAMSHFEPSEYIR	31	30	44	4.57921	9.1e-08	FALSE	2.1951
5	Q99KI0	ACON	Aco2	Aconitate hydratase, mitochondrial OS=Mus musculus GN=Aco2 PE=1 SV=1	K[+100]FKLEAPDADELPR	KFKLEAPDADELPR	521	521	534	3.40758	0.00475369	TRUE	1.76875
6	Q99KI0	ACON	Aco2	Aconitate hydratase, mitochondrial OS=Mus musculus GN=Aco2 PE=1 SV=1	LTIQGLK[+100]DFAPGKPLK	LTIQGLKDFAPGKPLK	730	724	739	3.07925	4.38e-07	FALSE	1.62258
7	Q99KI0	ACON	Aco2	Aconitate hydratase, mitochondrial OS=Mus musculus GN=Aco2 PE=1 SV=1	KFK[+100]LEAPDADELPR	KFKLEAPDADELPR	523	521	534	2.53577	0.000123415	FALSE	1.34242
8	Q99KI0	ACON	Aco2	Aconitate hydratase, mitochondrial OS=Mus musculus GN=Aco2 PE=1 SV=1	KGEK[+100]NTIVTSYNR	KGEKNTIVTSYNR	465	462	474	2.27734	0.000563297	FALSE	1.18735
9	Q99KI0	ACON	Aco2	Aconitate hydratase, mitochondrial OS=Mus musculus GN=Aco2 PE=1 SV=1	DFAPGKPLK[+100]C[+57]VIK	DFAPGKPLKCVIK	739	731	743	1.95342	0.00495831	FALSE	0.966006
10	Q99KI0	ACON	Aco2	Aconitate hydratase, mitochondrial OS=Mus musculus GN=Aco2 PE=1 SV=1	FNPETDFLTGK[+100]DGKK	FNPETDFLTGKDGKK	517	507	521	1.84465	1.34e-05	FALSE	0.883347
11	Q99KI0	ACON	Aco2	Aconitate hydratase, mitochondrial OS=Mus musculus GN=Aco2 PE=1 SV=1	YDLLEK[+100]NINIVR	YDLLEKNINIVR	50	45	56	1.33636	0.0577649	TRUE	0.418304
12	Q99KI0	ACON	Aco2	Aconitate hydratase, mitochondrial OS=Mus musculus GN=Aco2 PE=1 SV=1	GK[+100]TYLR	GKTYLR	86	85	90	1.30033	0.219099	FALSE	0.378878
13	Q9CZU6	CISY	Cs	Citrate synthase, mitochondrial OS=Mus musculus GN=Cs PE=1 SV=1	ALGFPLERPK[+100]SMSTDGLMK	ALGFPLERPKSMSTDGLMK	450	441	459	25.2854	4.01e-08	FALSE	4.66023
14	Q9CZU6	CISY	Cs	Citrate synthase, mitochondrial OS=Mus musculus GN=Cs PE=1 SV=1	QQHGK[+100]TVVGQITVDMMYGGMR	QQHGKTVVGQITVDMMYGGMR	57	53	73	5.03523	1.93e-06	FALSE	2.33206
15	Q9CZU6	CISY	Cs	Citrate synthase, mitochondrial OS=Mus musculus GN=Cs PE=1 SV=1	GMK[+100]GLVYETSVLDPDEGIR	GMKGLVYETSVLDPDEGIR	76	74	92	3.92477	3.03e-06	FALSE	1.97261
16	Q9CZU6	CISY	Cs	Citrate synthase, mitochondrial OS=Mus musculus GN=Cs PE=1 SV=1	LVAQLYK[+100]IVPNILLEQGK	LVAQLYKIVPNILLEQGK	382	376	393	3.80783	4.17e-05	FALSE	1.92897
17	Q9CZU6	CISY	Cs	Citrate synthase, mitochondrial OS=Mus musculus GN=Cs PE=1 SV=1	DPMFK[+100]LVAQLYK	DPMFKLVAQLYK	375	371	382	2.89433	0.000365014	FALSE	1.53323
18	Q9CZU6	CISY	Cs	Citrate synthase, mitochondrial OS=Mus musculus GN=Cs PE=1 SV=1	IVPNILLEQGK[+100]AK	IVPNILLEQGKAK	393	383	395	2.63409	9.81e-09	FALSE	1.3973
19	Q9CZU6	CISY	Cs	Citrate synthase, mitochondrial OS=Mus musculus GN=Cs PE=1 SV=1	GYSIPEC[+57]QK[+100]MLPK	GYSIPECQKMLPK	103	95	107	2.62203	4.78e-05	FALSE	1.39068
20	Q9CZU6	CISY	Cs	Citrate synthase, mitochondrial OS=Mus musculus GN=Cs PE=1 SV=1	HLPK[+100]DPMFK	HLPKDPMFK	370	367	375	2.62041	0.00839404	FALSE	1.38979
21	Q9CZU6	CISY	Cs	Citrate synthase, mitochondrial OS=Mus musculus GN=Cs PE=1 SV=1	SMSTDGLMK[+100]FVDSK	SMSTDGLMKFVDSK	459	451	464	2.00725	0.00418059	FALSE	1.00522
22	Q9CZU6	CISY	Cs	Citrate synthase, mitochondrial OS=Mus musculus GN=Cs PE=1 SV=1	EVGK[+100]DVSDEKLR	EVGKDVSDEKLR	321	318	329	1.82386	0.00085844	FALSE	0.866997
23	Q8K2B3	DHSA	Sdha	Succinate dehydrogenase [ubiquinone] flavoprotein subunit, mitochondrial OS=Mus musculus GN=Sdha PE=1 SV=1	YAPVAK[+100]DLASR	YAPVAKDLASR	335	330	340	9.23882	8.52e-08	TRUE	3.20771
24	Q8K2B3	DHSA	Sdha	Succinate dehydrogenase [ubiquinone] flavoprotein subunit, mitochondrial OS=Mus musculus GN=Sdha PE=1 SV=1	AFGGQSLK[+100]FGK	AFGGQSLKFGK	179	172	182	3.92267	1.03e-08	FALSE	1.97184
25	Q8K2B3	DHSA	Sdha	Succinate dehydrogenase [ubiquinone] flavoprotein subunit, mitochondrial OS=Mus musculus GN=Sdha PE=1 SV=1	AC[+57]ALSIAESC[+57]RPGDK[+100]VPSIK	ACALSIAESCRPGDKVPSIK	480	466	485	2.14561	2.89e-05	FALSE	1.10139
26	Q8K2B3	DHSA	Sdha	Succinate dehydrogenase [ubiquinone] flavoprotein subunit, mitochondrial OS=Mus musculus GN=Sdha PE=1 SV=1	KHTLSYVDIK[+100]TGK	KHTLSYVDIKTGK	633	624	636	1.97221	9.27e-05	TRUE	0.979816
27	Q8K2B3	DHSA	Sdha	Succinate dehydrogenase [ubiquinone] flavoprotein subunit, mitochondrial OS=Mus musculus GN=Sdha PE=1 SV=1	VDEYDYSK[+100]PIQGQQK	VDEYDYSKPIQGQQK	608	601	615	1.64603	0.000861174	FALSE	0.71899
28	Q8K2B3	DHSA	Sdha	Succinate dehydrogenase [ubiquinone] flavoprotein subunit, mitochondrial OS=Mus musculus GN=Sdha PE=1 SV=1	VPSIK[+100]ANAGEESVMNLDK	VPSIKANAGEESVMNLDK	485	481	498	1.62544	0.0763634	TRUE	0.700833
29	Q8K2B3	DHSA	Sdha	Succinate dehydrogenase [ubiquinone] flavoprotein subunit, mitochondrial OS=Mus musculus GN=Sdha PE=1 SV=1	LNMQK[+100]SMQNHAAVFR	LNMQKSMQNHAAVFR	517	513	527	1.47109	0.00310726	FALSE	0.556881
30	Q8K2B3	DHSA	Sdha	Succinate dehydrogenase [ubiquinone] flavoprotein subunit, mitochondrial OS=Mus musculus GN=Sdha PE=1 SV=1	VGSVLQEGC[+57]EK[+100]ISQLYGDLK	VGSVLQEGCEKISQLYGDLK	538	528	547	1.45556	0.135608	FALSE	0.541572
31	Q8K2B3	DHSA	Sdha	Succinate dehydrogenase [ubiquinone] flavoprotein subunit, mitochondrial OS=Mus musculus GN=Sdha PE=1 SV=1	ISQLYGDLK[+100]HLK	ISQLYGDLKHLK	547	539	550	1.35449	0.0658108	FALSE	0.437754
32	Q8K2B3	DHSA	Sdha	Succinate dehydrogenase [ubiquinone] flavoprotein subunit, mitochondrial OS=Mus musculus GN=Sdha PE=1 SV=1	EDYK[+100]VR	EDYKVR	598	595	600	1.30793	0.0917206	FALSE	0.38729
33	Q8K2B3	DHSA	Sdha	Succinate dehydrogenase [ubiquinone] flavoprotein subunit, mitochondrial OS=Mus musculus GN=Sdha PE=1 SV=1	TGK[+100]VTLEYRPVIDK	TGKVTLEYRPVIDK	636	634	647	0.926016	0.587499	FALSE	-0.110891
34	O08749	DLDH	Dld	Dihydrolipoyl dehydrogenase, mitochondrial OS=Mus musculus GN=Dld PE=1 SV=2	ALLNNSHYYHMAHGK[+100]DFASR	ALLNNSHYYHMAHGKDFASR	104	90	109	4.2465	1.11e-05	TRUE	2.08627
35	O08749	DLDH	Dld	Dihydrolipoyl dehydrogenase, mitochondrial OS=Mus musculus GN=Dld PE=1 SV=2	ALTGGIAHLFK[+100]QNK	ALTGGIAHLFKQNK	143	133	146	2.53914	7.21e-05	FALSE	1.34434
36	O08749	DLDH	Dld	Dihydrolipoyl dehydrogenase, mitochondrial OS=Mus musculus GN=Dld PE=1 SV=2	HSAVK[+100]ALTGGIAHLFK	HSAVKALTGGIAHLFK	132	128	143	2.38641	8e-06	FALSE	1.25484
37	O08749	DLDH	Dld	Dihydrolipoyl dehydrogenase, mitochondrial OS=Mus musculus GN=Dld PE=1 SV=2	SAQLGFK[+100]TVC[+57]IEK	SAQLGFKTVCIEK	66	60	72	1.76733	0.000240845	FALSE	0.821568
38	O08749	DLDH	Dld	Dihydrolipoyl dehydrogenase, mitochondrial OS=Mus musculus GN=Dld PE=1 SV=2	RPFTQNLGLEELGIELDPK[+100]GR	RPFTQNLGLEELGIELDPKGR	334	316	336	1.68491	0.113035	FALSE	0.752669
39	O08749	DLDH	Dld	Dihydrolipoyl dehydrogenase, mitochondrial OS=Mus musculus GN=Dld PE=1 SV=2	LNTK[+100]VTGATK	LNTKVTGATK	277	274	283	1.6048	0.00136893	FALSE	0.682397
40	O08749	DLDH	Dld	Dihydrolipoyl dehydrogenase, mitochondrial OS=Mus musculus GN=Dld PE=1 SV=2	SEEQLK[+100]EEGIEFK	SEEQLKEEGIEFK	410	405	417	1.4998	0.0220674	FALSE	0.584768
41	O08749	DLDH	Dld	Dihydrolipoyl dehydrogenase, mitochondrial OS=Mus musculus GN=Dld PE=1 SV=2	ITGK[+100]NQVTATK	ITGKNQVTATK	159	156	166	1.49334	0.0276313	FALSE	0.578541
42	O08749	DLDH	Dld	Dihydrolipoyl dehydrogenase, mitochondrial OS=Mus musculus GN=Dld PE=1 SV=2	EANLAAAFGK[+100]PINF	EANLAAAFGKPINF	505	496	509	1.47934	0.144241	FALSE	0.56495
43	O08749	DLDH	Dld	Dihydrolipoyl dehydrogenase, mitochondrial OS=Mus musculus GN=Dld PE=1 SV=2	QGFK[+100]FK	QGFKFK	271	268	273	1.44495	0.0154673	TRUE	0.531021
44	O08749	DLDH	Dld	Dihydrolipoyl dehydrogenase, mitochondrial OS=Mus musculus GN=Dld PE=1 SV=2	NQVTATK[+100]ADGSTQVIDTK	NQVTATKADGSTQVIDTK	166	160	177	1.39378	0.0555691	FALSE	0.479002
45	O08749	DLDH	Dld	Dihydrolipoyl dehydrogenase, mitochondrial OS=Mus musculus GN=Dld PE=1 SV=2	LNLEK[+100]MMEQK	LNLEKMMEQK	122	118	127	1.11875	0.398251	FALSE	0.161884
46	O08749	DLDH	Dld	Dihydrolipoyl dehydrogenase, mitochondrial OS=Mus musculus GN=Dld PE=1 SV=2	IGK[+100]FPFAANSR	IGKFPFAANSR	420	418	428	0.989667	0.911122	FALSE	-0.0149843
47	P97807	FUMH	Fh	Fumarate hydratase, mitochondrial OS=Mus musculus GN=Fh PE=1 SV=3	LMNESLMLVTALNPHIGYDK[+100]AAK	LMNESLMLVTALNPHIGYDKAAK	464	445	467	3.34723	0.000282021	FALSE	1.74297
48	P97807	FUMH	Fh	Fumarate hydratase, mitochondrial OS=Mus musculus GN=Fh PE=1 SV=3	VEFDTFGELKVPTDK[+100]YYGAQTVR	VEFDTFGELKVPTDKYYGAQTVR	63	49	71	1.78219	0.0272514	TRUE	0.83365
49	P97807	FUMH	Fh	Fumarate hydratase, mitochondrial OS=Mus musculus GN=Fh PE=1 SV=3	SK[+100]EFAQVIK	SKEFAQVIK	220	219	227	1.52511	0.0213047	FALSE	0.608909
50	P97807	FUMH	Fh	Fumarate hydratase, mitochondrial OS=Mus musculus GN=Fh PE=1 SV=3	IGFAEK[+100]VAAK	IGFAEKVAAK	289	284	293	1.49452	0.0211403	FALSE	0.57968
51	P97807	FUMH	Fh	Fumarate hydratase, mitochondrial OS=Mus musculus GN=Fh PE=1 SV=3	AAAEVNQEYGLDPK[+100]IASAIMK	AAAEVNQEYGLDPKIASAIMK	112	99	119	1.4329	0.176627	FALSE	0.518942
52	P97807	FUMH	Fh	Fumarate hydratase, mitochondrial OS=Mus musculus GN=Fh PE=1 SV=3	IASAIMK[+100]AADEVAEGK	IASAIMKAADEVAEGK	119	113	128	1.31078	0.200294	FALSE	0.39043
53	P97807	FUMH	Fh	Fumarate hydratase, mitochondrial OS=Mus musculus GN=Fh PE=1 SV=3	STMNFK[+100]IGGATER	STMNFKIGGATER	77	72	84	1.12291	0.371253	FALSE	0.167243
54	P97807	FUMH	Fh	Fumarate hydratase, mitochondrial OS=Mus musculus GN=Fh PE=1 SV=3	VEFDTFGELK[+100]VPTDK	VEFDTFGELKVPTDK	58	49	63	0.931112	0.689316	FALSE	-0.102973
55	Q9D6R2	IDH3A	Idh3a	Isocitrate dehydrogenase [NAD] subunit alpha, mitochondrial OS=Mus musculus GN=Idh3a PE=1 SV=1	SLTK[+100]DLGGNAK	SLTKDLGGNAK	343	340	350	1.37189	0.0575894	FALSE	0.456169
56	P70404	IDHG1	Idh3g	Isocitrate dehydrogenase [NAD] subunit gamma 1, mitochondrial OS=Mus musculus GN=Idh3g PE=1 SV=1	ANIMK[+100]LGDGLFLQC[+57]C[+57]R	ANIMKLGDGLFLQCCR	226	222	237	2.86131	0.00311055	FALSE	1.51667
57	P54071	IDHP	Idh2	Isocitrate dehydrogenase [NADP], mitochondrial OS=Mus musculus GN=Idh2 PE=1 SV=3	EHQK[+100]GRPTSTNPIASIFAWTR	EHQKGRPTSTNPIASIFAWTR	360	357	377	12.1188	0.000464903	FALSE	3.59917
58	P54071	IDHP	Idh2	Isocitrate dehydrogenase [NADP], mitochondrial OS=Mus musculus GN=Idh2 PE=1 SV=3	EPIIC[+57]K[+100]NIPR	EPIICKNIPR	155	150	159	1.71932	0.0516818	FALSE	0.781835
59	P54071	IDHP	Idh2	Isocitrate dehydrogenase [NADP], mitochondrial OS=Mus musculus GN=Idh2 PE=1 SV=3	LILPHVDVQLK[+100]YFDLGLPNR	LILPHVDVQLKYFDLGLPNR	80	70	89	1.67811	0.131022	FALSE	0.746838
60	P54071	IDHP	Idh2	Isocitrate dehydrogenase [NADP], mitochondrial OS=Mus musculus GN=Idh2 PE=1 SV=3	LVFTPK[+100]DGSSAK	LVFTPKDGSSAK	199	194	205	1.37591	0.0103659	FALSE	0.460387
61	P54071	IDHP	Idh2	Isocitrate dehydrogenase [NADP], mitochondrial OS=Mus musculus GN=Idh2 PE=1 SV=3	LVPGWTK[+100]PITIGR	LVPGWTKPITIGR	166	160	172	1.33959	0.0235706	FALSE	0.42179
62	P54071	IDHP	Idh2	Isocitrate dehydrogenase [NADP], mitochondrial OS=Mus musculus GN=Idh2 PE=1 SV=3	TDFDKNK[+100]IWYEHR	TDFDKNKIWYEHR	282	276	288	1.3278	0.0983356	FALSE	0.409042
63	P54071	IDHP	Idh2	Isocitrate dehydrogenase [NADP], mitochondrial OS=Mus musculus GN=Idh2 PE=1 SV=3	HAHGDQYK[+100]ATDFVVDR	HAHGDQYKATDFVVDR	180	173	188	1.14476	0.377334	FALSE	0.195046
64	P54071	IDHP	Idh2	Isocitrate dehydrogenase [NADP], mitochondrial OS=Mus musculus GN=Idh2 PE=1 SV=3	NTILK[+100]AYDGR	NTILKAYDGR	256	252	261	1.10156	0.654943	FALSE	0.139542
65	P54071	IDHP	Idh2	Isocitrate dehydrogenase [NADP], mitochondrial OS=Mus musculus GN=Idh2 PE=1 SV=3	FAQTLEK[+100]VC[+57]VQTVESGAMTK	FAQTLEKVCVQTVESGAMTK	400	394	413	1.09654	0.73844	FALSE	0.132962
66	P54071	IDHP	Idh2	Isocitrate dehydrogenase [NADP], mitochondrial OS=Mus musculus GN=Idh2 PE=1 SV=3	K[+100]WPLYLSTK	KWPLYLSTK	243	243	251	1.07011	0.721653	FALSE	0.0977544
67	P54071	IDHP	Idh2	Isocitrate dehydrogenase [NADP], mitochondrial OS=Mus musculus GN=Idh2 PE=1 SV=3	DQTNDQVTIDSALATQK[+100]YSVAVK	DQTNDQVTIDSALATQKYSVAVK	106	90	112	0.972338	0.928382	FALSE	-0.0404696
68	P08249	MDHM	Mdh2	Malate dehydrogenase, mitochondrial OS=Mus musculus GN=Mdh2 PE=1 SV=3	IQEAGTEVVK[+100]AK	IQEAGTEVVKAK	239	230	241	157.591	1.52e-07	FALSE	7.30004
69	P08249	MDHM	Mdh2	Malate dehydrogenase, mitochondrial OS=Mus musculus GN=Mdh2 PE=1 SV=3	NLGIGK[+100]ITPFEEK	NLGIGKITPFEEK	307	302	314	10.7222	5.35e-07	FALSE	3.42253
70	P08249	MDHM	Mdh2	Malate dehydrogenase, mitochondrial OS=Mus musculus GN=Mdh2 PE=1 SV=3	KGEDFVK[+100]NMK	KGEDFVKNMK	335	329	338	8.34971	1.04e-05	FALSE	3.06173
71	P08249	MDHM	Mdh2	Malate dehydrogenase, mitochondrial OS=Mus musculus GN=Mdh2 PE=1 SV=3	MIAEAIPELK[+100]ASIK	MIAEAIPELKASIK	324	315	328	2.05043	0.0443028	FALSE	1.03593
72	P08249	MDHM	Mdh2	Malate dehydrogenase, mitochondrial OS=Mus musculus GN=Mdh2 PE=1 SV=3	TIIPLISQC[+57]TPK[+100]VDFPQDQLATLTGR	TIIPLISQCTPKVDFPQDQLATLTGR	215	204	229	1.89079	0.127633	TRUE	0.918987
73	P08249	MDHM	Mdh2	Malate dehydrogenase, mitochondrial OS=Mus musculus GN=Mdh2 PE=1 SV=3	GYLGPEQLPDC[+57]LK[+100]GC[+57]DVVVIPAGVPR	GYLGPEQLPDCLKGCDVVVIPAGVPR	91	79	104	1.75159	0.0193548	FALSE	0.808662
74	P08249	MDHM	Mdh2	Malate dehydrogenase, mitochondrial OS=Mus musculus GN=Mdh2 PE=1 SV=3	HGVYNPNK[+100]IFGVTTLDIVR	HGVYNPNKIFGVTTLDIVR	165	158	176	1.4601	0.0882137	FALSE	0.546072
75	P08249	MDHM	Mdh2	Malate dehydrogenase, mitochondrial OS=Mus musculus GN=Mdh2 PE=1 SV=3	ITPFEEK[+100]MIAEAIPELK	ITPFEEKMIAEAIPELK	314	308	324	1.37788	0.130263	FALSE	0.462447
76	P08249	MDHM	Mdh2	Malate dehydrogenase, mitochondrial OS=Mus musculus GN=Mdh2 PE=1 SV=3	GLEK[+100]NLGIGK	GLEKNLGIGK	301	298	307	1.36479	0.10451	FALSE	0.448677
77	P08249	MDHM	Mdh2	Malate dehydrogenase, mitochondrial OS=Mus musculus GN=Mdh2 PE=1 SV=3	ASIK[+100]KGEDFVK	ASIKKGEDFVK	328	325	335	1.35387	0.0121402	FALSE	0.437089
78	P08249	MDHM	Mdh2	Malate dehydrogenase, mitochondrial OS=Mus musculus GN=Mdh2 PE=1 SV=3	ANVK[+100]GYLGPEQLPDC[+57]LK	ANVKGYLGPEQLPDCLK	78	75	91	1.29787	0.0681523	FALSE	0.376149
79	P08249	MDHM	Mdh2	Malate dehydrogenase, mitochondrial OS=Mus musculus GN=Mdh2 PE=1 SV=3	K[+100]GEDFVK	KGEDFVK	329	329	335	1.29029	0.0919277	FALSE	0.367701
80	P08249	MDHM	Mdh2	Malate dehydrogenase, mitochondrial OS=Mus musculus GN=Mdh2 PE=1 SV=3	ANTFVAELK[+100]GLDPAR	ANTFVAELKGLDPAR	185	177	191	1.21008	0.279524	FALSE	0.275101
81	Q9D2G2	ODO2	Dlst	Dihydrolipoyllysine-residue succinyltransferase component of 2-oxoglutarate dehydrogenase complex, mitochondrial OS=Mus musculus GN=Dlst PE=1 SV=1	ASAFALQEQPVVNAVIDDATK[+100]EVVYR	ASAFALQEQPVVNAVIDDATKEVVYR	308	288	313	1.87484	0.0210414	TRUE	0.90677
82	Q9D2G2	ODO2	Dlst	Dihydrolipoyllysine-residue succinyltransferase component of 2-oxoglutarate dehydrogenase complex, mitochondrial OS=Mus musculus GN=Dlst PE=1 SV=1	HNLK[+100]LGFMSAFVK	HNLKLGFMSAFVK	278	275	287	1.33948	0.127398	FALSE	0.421675
83	Q9WUM5	SUCA	Suclg1	Succinyl-CoA ligase [ADP/GDP-forming] subunit alpha, mitochondrial OS=Mus musculus GN=Suclg1 PE=1 SV=4	GGQK[+100]HLGLPVFNTVK	GGQKHLGLPVFNTVK	94	91	105	61.5907	4.12e-06	FALSE	5.94464
84	Q9WUM5	SUCA	Suclg1	Succinyl-CoA ligase [ADP/GDP-forming] subunit alpha, mitochondrial OS=Mus musculus GN=Suclg1 PE=1 SV=4	IIC[+57]QGFTGK[+100]QGTFHSQQALEYGTK	IICQGFTGKQGTFHSQQALEYGTK	66	58	81	25.6256	1.88e-07	FALSE	4.67952
85	Q9WUM5	SUCA	Suclg1	Succinyl-CoA ligase [ADP/GDP-forming] subunit alpha, mitochondrial OS=Mus musculus GN=Suclg1 PE=1 SV=4	QGTFHSQQALEYGTK[+100]LVGGTTPGK	QGTFHSQQALEYGTKLVGGTTPGK	81	67	90	6.50099	1.75e-08	FALSE	2.70066
86	Q9WUM5	SUCA	Suclg1	Succinyl-CoA ligase [ADP/GDP-forming] subunit alpha, mitochondrial OS=Mus musculus GN=Suclg1 PE=1 SV=4	NTK[+100]IIC[+57]QGFTGK	NTKIICQGFTGK	57	55	66	3.45206	1.75e-06	FALSE	1.78746
87	Q9Z2I9	SUCB1	Sucla2	Succinyl-CoA ligase [ADP-forming] subunit beta, mitochondrial OS=Mus musculus GN=Sucla2 PE=1 SV=2	GK[+100]GTFTSGLK	GKGTFTSGLK	108	107	116	20.3712	2.25e-08	FALSE	4.34846
88	Q9Z2I9	SUCB1	Sucla2	Succinyl-CoA ligase [ADP-forming] subunit beta, mitochondrial OS=Mus musculus GN=Sucla2 PE=1 SV=2	SSDEAYAIAK[+100]K	SSDEAYAIAKK	88	79	89	15.0176	2.09e-07	FALSE	3.90858
89	Q9Z2I9	SUCB1	Sucla2	Succinyl-CoA ligase [ADP-forming] subunit beta, mitochondrial OS=Mus musculus GN=Sucla2 PE=1 SV=2	LITK[+100]QTGEK	LITKQTGEK	143	140	148	11.8613	1.03e-06	FALSE	3.56819
90	Q9Z2I9	SUCB1	Sucla2	Succinyl-CoA ligase [ADP-forming] subunit beta, mitochondrial OS=Mus musculus GN=Sucla2 PE=1 SV=2	GTFTSGLK[+100]GGVK	GTFTSGLKGGVK	116	109	120	8.75098	2.99e-09	FALSE	3.12944
91	Q9Z2I9	SUCB1	Sucla2	Succinyl-CoA ligase [ADP-forming] subunit beta, mitochondrial OS=Mus musculus GN=Sucla2 PE=1 SV=2	GFVAK[+100]SSDEAYAIAK	GFVAKSSDEAYAIAK	78	74	88	2.4614	5.81e-05	FALSE	1.29948
92	Q9Z2I9	SUCB1	Sucla2	Succinyl-CoA ligase [ADP-forming] subunit beta, mitochondrial OS=Mus musculus GN=Sucla2 PE=1 SV=2	AVSSQMIGQK[+100]LITK	AVSSQMIGQKLITK	139	130	143	1.42961	0.00362765	FALSE	0.515625
93	Q9Z2I8	SUCB2	Suclg2	Succinyl-CoA ligase [GDP-forming] subunit beta, mitochondrial OS=Mus musculus GN=Suclg2 PE=2 SV=3	GVFNSGLK[+100]GGVHLTK	GVFNSGLKGGVHLTK	102	95	109	25.306	2.77e-06	FALSE	4.66141
94	Q9Z2I8	SUCB2	Suclg2	Succinyl-CoA ligase [GDP-forming] subunit beta, mitochondrial OS=Mus musculus GN=Suclg2 PE=2 SV=3	EALEAAK[+100]R	EALEAAKR	74	68	75	13.5133	9.27e-07	FALSE	3.7563
95	Q9Z2I8	SUCB2	Suclg2	Succinyl-CoA ligase [GDP-forming] subunit beta, mitochondrial OS=Mus musculus GN=Suclg2 PE=2 SV=3	GK[+100]GVFNSGLK	GKGVFNSGLK	94	93	102	12.8788	2.82e-07	FALSE	3.68692
96	Q9Z2I8	SUCB2	Suclg2	Succinyl-CoA ligase [GDP-forming] subunit beta, mitochondrial OS=Mus musculus GN=Suclg2 PE=2 SV=3	VVGELAQQMIGYNLATK[+100]QTPK	VVGELAQQMIGYNLATKQTPK	129	113	133	9.52407	1.39e-06	FALSE	3.25158
97	Q9Z2I8	SUCB2	Suclg2	Succinyl-CoA ligase [GDP-forming] subunit beta, mitochondrial OS=Mus musculus GN=Suclg2 PE=2 SV=3	FFVANTAK[+100]EALEAAK	FFVANTAKEALEAAK	67	60	74	6.3997	1.28e-08	FALSE	2.678
98	Q9Z2I8	SUCB2	Suclg2	Succinyl-CoA ligase [GDP-forming] subunit beta, mitochondrial OS=Mus musculus GN=Suclg2 PE=2 SV=3	NQAADQITK[+100]LYHLFLK	NQAADQITKLYHLFLK	228	220	235	3.89405	0.00127616	FALSE	1.96127
99	Q9Z2I8	SUCB2	Suclg2	Succinyl-CoA ligase [GDP-forming] subunit beta, mitochondrial OS=Mus musculus GN=Suclg2 PE=2 SV=3	DPK[+100]VVGELAQQMIGYNLATK	DPKVVGELAQQMIGYNLATK	112	110	129	1.59745	0.100204	TRUE	0.675769
100	Q9Z2I8	SUCB2	Suclg2	Succinyl-CoA ligase [GDP-forming] subunit beta, mitochondrial OS=Mus musculus GN=Suclg2 PE=2 SV=3	VNK[+100]VMVAEALDISR	VNKVMVAEALDISR	140	138	151	1.4528	0.0989729	FALSE	0.538837

## Sheet: Figure 1b
Figure 1b	Metabolite level changes in SCL patient fibroblasts compared to control fibroblosts
Metabolomics data for d0 and 5 fibroblasts were deposited at Metabolomics Workbench. Data can be accessed using the following link:
[http://dx.doi.org/10.21228/M8M116].
Sample collection and processing is described in the Methods section.
Materials used for metabolomics are described Supplementary Informatione Table 1 : Antibodies and reagents
Processed data are available as Supplementary Data File 1

## Sheet: Figure 1c
Figure 1c	Scatterplot of metabolite level changes in SCL patient fibroblasts compared to control fibroblosts
Metabolomics data for d0 and 5 fibroblasts were deposited at Metabolomics Workbench. Data can be accessed using the following link:
[http://dx.doi.org/10.21228/M8M116].
Sample collection and processing is described in the Methods section
Materials used for metabolomics are described Supplementary Informatione Table 1 | Antibodies and reagents
Processed data are available as Supplementary Data File 1

## Sheet: Figure 1d
Figure 1d	Westernblot of protein succinylation in SCL patient fibroblasts compared to controls
Uncropped blots from six SCL patients and three controls. Fibroblasts from patient 6 were not included to account for the number of wells of the gel. The same mutation is represented by cells from patients 4 and 5.
Uncropped blots are also shown as Supplementary Figure 2
Antibody dilutions:
Pan-succinylation			1:1000	PTM Biolabs
SUCLA2			1:1000	Abcam
GAPDH			1:1000	Cell Signaling Technology
Catalogue numbers of the antibodies used can be found in Supplementary Table 1 "Antibodies and Reagents" of the Supplementary Information file.
Link to SUCLA2 antibody supplier
https://www.abcam.com/sucla2-antibody-ab97868.html
Link to GAPDH antibody supplier
https://www.cellsignal.com/products/primary-antibodies/gapdh-14c10-rabbit-mab/2118?Ntk=Products&Ntt=2118
Link to antibody supplier
https://www.ptmbiolabs.com/product/ptm-401/

## Sheet: Figure 1e
Figure 1e	Westernblot of protein succinylation in SCL patient myotubes compared to control
Uncropped blots from 1 SCL patient and 1 control during differentation as myoblasts and myotubes.
Uncropped blots are also shown as Supplementary Figure 3
Antibody dilutions:
Pan-succinylation			1:1000	PTM Biolabs
SUCLA2			1:1000	Abcam
GAPDH			1:1000	Cell Signaling Technology
Catalogue numbers of the antibodies used can be found in Supplementary Table 1 "Antibodies and Reagents" of the Supplementary Information file.
See previous sheet for additional information on antibodies used for results shown in this panel

## Sheet: Figure 2a
Figure 2a	Scheme of proteomics workflow
Source data not applicable.

## Sheet: Figure 2b-g
Figure 2b-g	Lysine succinylation data from SCL patient fibroblasts and myotubes
Source data has been deposited at the UCSD proteomics repository Massive
Raw mass spectrometry data of protein hyper-succinylation in fibroblasts and myotubes derived from patients with mutations in succinyl-coA ligase along with supplemental tables of identifications and quantification are available from the UCSD proteomics resource Massive
[https://massive.ucsd.edu/ProteoSAFe/dataset.jsp?task=7ca3028f854e4996b58f1fa1fc2286fd]
The Skyline document containing the PTM spectral library and quantitative data is available from panorama
[https://panoramaweb.org/project/Schilling/SuccinylCoALigase/begin.view?].
Processed data are available as Supplementary Data Files 4 and 5
R-scripts are available using this link:	https://github.com/jessegmeyerlab/SUCLA2-deficiency
SuK motif antibodies linked to agarose beads were used to enrich for peptides carrying lysine succinylation sites. The antibodies were used at a working dilution of 1:1000
Link to the manufacturer's website and data sheet of PTMScan succinyl-lysine motif antibodies conjugated to agarose beads:
https://www.cellsignal.com/products/proteomic-analysis-products/succinyl-lysine-motif-succ-k-kit/13764?Ntk=Products&Ntt=13764
https://media.cellsignal.com/pdf/13764.pdf
References to antibody use in previous studies:
1. Liu, Z. et al. (2014) Nucleic Acids Res 42, D531-6.
2. Lee, S. (2013) Toxicol Res 29, 81-6.
3. Lin, H. et al. (2012) ACS Chem Biol 7, 947-60.
4. Zhang, Z. et al. (2011) Nat Chem Biol 7, 58-63.
5. Du, J. et al. (2011) Science 334, 806-9.
6. Peng, C. et al. (2011) Mol Cell Proteomics 10, M111.012658.
7. Rardin, M.J. et al. (2013) Cell Metab 18, 920-33.
8. Park, J. et al. (2013) Mol Cell 50, 919-30.
9. Weinert, B.T. et al. (2013) Cell Rep 4, 842-51.

## Sheet: Figure 2h-i
Figure 2h-i	Protein level quantification from SCL patient fibroblasts and myotubes
Source data has been deposited at the UCSD proteomics repository Massive
Raw mass spectrometry data of protein hyper-succinylation in fibroblasts and myotubes derived from patients with mutations in succinyl-coA ligase along with supplemental tables of identifications and quantification are available from the UCSD proteomics resource Massive
[https://massive.ucsd.edu/ProteoSAFe/dataset.jsp?task=7ca3028f854e4996b58f1fa1fc2286fd]
The Skyline document containing the PTM spectral library and quantitative data is available from panorama
[https://panoramaweb.org/project/Schilling/SuccinylCoALigase/begin.view?].
Processed data are available as Supplementary Data Files 2 and 3
R-scripts are available using this link:	https://github.com/jessegmeyerlab/SUCLA2-deficiency

## Sheet: Figure 3a-e
Figure 3a-e	Comparative analysis of lysine succinylation in SCL patient fibroblasts and fibroblasts from sirt5 knock-out mice.
Source data of SCL patient cell lines have been deposited at the UCSD proteomics repository Massive
Raw mass spectrometry data of protein hyper-succinylation in fibroblasts and myotubes derived from patients with mutations in succinyl-coA ligase along with supplemental tables of identifications and quantification are available from the UCSD proteomics resource Massive
[https://massive.ucsd.edu/ProteoSAFe/dataset.jsp?task=7ca3028f854e4996b58f1fa1fc2286fd]
The Skyline document containing the PTM spectral library and quantitative data is available from panorama
[https://panoramaweb.org/project/Schilling/SuccinylCoALigase/begin.view?].
Processed data are available as Supplementary Data Files 6. Access to R scripts is listed in the Supplementary Table 1 "Antibodies and reagents" of the Supplementary Information File.
Data of fibroblasts from SIRT5 knock-out mice have been published previously as:
Park, J. et al. SIRT5-mediated lysine desuccinylation impacts diverse metabolic pathways. Molecular cell 50, 919-930 (2013).
Information on source data of lysine succinylation in SIRT5 knock-out conditions can be accessed through Uniprot under the following link:
[https://www.uniprot.org/uniprot/Q9NXA8]
R-scripts are available using this link:	https://github.com/jessegmeyerlab/SUCLA2-deficiency
The proteomics analysis from the Park et al26 manuscript on changes in lysine succinylation in fibroblasts from control and Sirt5-/- mice can be found using the following link:
[https://www.cell.com/cms/10.1016/j.molcel.2013.06.001/attachment/59f72482-fad7-48fd-a9fa-9f38fd7a9232/mmc2.xls]

## Sheet: Figure 3b
Figure 3b	Boxplot of fold changes of each succinylation site of all overlapping succinylated proteins in SCL patient fibroblasts and fibroblasts from Sirt5-/- KO mice
R-scripts plotting the number of sites per protein can be found at :							https://github.com/jessegmeyerlab/SUCLA2-deficiency
log2FC	group	gene_site
1.17075	SIRT5	ACTN1_103
0.986845	SIRT5	ACTN1_436
1.34791	SIRT5	BPTF_1228
0.85444	SIRT5	NRD1_535
0.759673	SIRT5	CBR2_17
0.153703	SIRT5	HSD17B10_53
0.0903728	SIRT5	HSD17B10_107
0.771274	SIRT5	ATP5F1C_115
0.550761	SIRT5	ATP5F1C_49
1.01398	SIRT5	HNRNPA3_134
1.32518	SIRT5	NA_264
0.225666	SIRT5	PABPC4_361
1.76391	SIRT5	ALDOA_330
1.35115	SIRT5	ALDOA_99
1.54364	SIRT5	ALDOA_312
0.0436013	SIRT5	ALDOA_294
1.56721	SIRT5	ALDOA_322
1.09366	SIRT5	ALDOA_42
2.56516	SIRT5	CISD3_124
1.73981	SIRT5	CISD3_65
1.17742	SIRT5	RPL26_36
0.434422	SIRT5	ATP5PD_117
3.94907	SIRT5	ATP5PD_78
0.112116	SIRT5	ATP5PD_95
1.75394	SIRT5	HNRNPK_405
1.44379	SIRT5	HNRNPK_422
1.4814	SIRT5	HNRNPK_219
0.856502	SIRT5	CAD_1325
0.468212	SIRT5	FLNA_1294
0.228807	SIRT5	FLNA_906
0.0302803	SIRT5	FLNA_2569
0.491429	SIRT5	FLNA_684
-0.221197	SIRT5	FLNA_691
0.875963	SIRT5	FLNA_43
-0.769518	SIRT5	FLNA_270
0.554167	SIRT5	FLNA_1814
-0.0154976	SIRT5	FLNA_376
0.455475	SIRT5	FLNA_973
0.193354	SIRT5	FLNA_2607
0.866463	SIRT5	FLNA_1007
0.0269692	SIRT5	FLNA_2559
-0.0291348	SIRT5	FLNA_2563
0.270974	SIRT5	FLNA_987
0.555863	SIRT5	FLNA_994
0.173938	SIRT5	FLNA_876
0.816799	SIRT5	FLNA_1071
0.802286	SIRT5	FLNA_1452
0.170719	SIRT5	FLNA_2473
0.214893	SIRT5	FLNA_771
0.678996	SIRT5	FLNA_1450
0.348464	SIRT5	FLNA_520
0.362566	SIRT5	FLNA_508
0.0379471	SIRT5	MTHFS_150
0.768002	SIRT5	GAPDH_215
0.252518	SIRT5	GAPDH_72
1.02306	SIRT5	GAPDH_194
1.08737	SIRT5	GAPDH_227
1.66155	SIRT5	GAPDH_263
1.68108	SIRT5	NA_129
0.773467	SIRT5	NA_154
1.43055	SIRT5	NA_52
0.503446	SIRT5	NDUFV1_81
1.84218	SIRT5	NA_286
0.182852	SIRT5	PCCA_150
1.58831	SIRT5	RPS5_47
1.27834	SIRT5	HACL1_569
0.0345888	SIRT5	RCN3_70
1.73769	SIRT5	LDHA_51
0.797463	SIRT5	NA_155
0.905872	SIRT5	NA_184
1.64304	SIRT5	NA_110
1.32626	SIRT5	NA_88
0.679712	SIRT5	NA_147
1.85988	SIRT5	NA_105
0.462495	SIRT5	PRMT1_134
0.820107	SIRT5	TXNRD2_337
-0.132906	SIRT5	TXNRD2_329
1.32782	SIRT5	NA_159
0.87073	SIRT5	NA_52
0.549895	SIRT5	MRPS18A_45
1.35801	SIRT5	NA_187
1.27296	SIRT5	NA_63
0.748578	SIRT5	NA_167
0.531615	SIRT5	NA_46
1.8044	SIRT5	NA_56
0.722372	SIRT5	OXSM_174
1.39146	SIRT5	SUMO2_33
0.632964	SIRT5	GLS_164
0.879914	SIRT5	BCKDK_184
0.148689	SIRT5	ACAD12_334
1.91506	SIRT5	ACAD12_542
0.120247	SIRT5	ACAD12_439
6.08971	SIRT5	ATP5IF1_90
-0.146264	SIRT5	OLFR619_176
0.207428	SIRT5	ZNF207_10
0.443458	SIRT5	KIFC3_353
-0.117429	SIRT5	ACOT7_290
0.451406	SIRT5	ACOT7_161
2.82317	SIRT5	ACOT7_373
1.01867	SIRT5	GM20390_154
1.27198	SIRT5	GM20390_12
0.588053	SIRT5	GM20390_100
1.29722	SIRT5	NA_56
0.657354	SIRT5	CEP192_1925
1.30098	SIRT5	AHNAK_816
1.81178	SIRT5	AHNAK_1309
2.15914	SIRT5	AHNAK_941
1.30095	SIRT5	AHNAK_1260
1.18915	SIRT5	AHNAK_2987
1.59492	SIRT5	AHNAK_2116
-1.72164	SIRT5	PLOD2_725
-0.602552	SIRT5	OGDH_852
0.615818	SIRT5	ABCA12_1735
0.62271	SIRT5	CALD1_657
0.83313	SIRT5	CALD1_504
2.14605	SIRT5	SPATA31D1B_803
0.288082	SIRT5	ATP5PF_41
0.0127956	SIRT5	NA_152
1.34582	SIRT5	NA_3096
2.34446	SIRT5	NA_3243
0.582512	SIRT5	PCX_443
0.636773	SIRT5	MYH9_1642
-0.477366	SIRT5	MYH10_973
1.69479	SIRT5	CYB5R3_103
0.718379	SIRT5	AUH_75
1.35701	SIRT5	AUH_119
0.80725	SIRT5	AUH_179
0.640344	SIRT5	NA_74
1.60599	SIRT5	NA_178
1.5807	SIRT5	NA_160
0.504121	SIRT5	ECHS1_101
0.572265	SIRT5	AK4_179
0.8096	SIRT5	AK4_186
1.36665	SIRT5	AK4_175
0.467773	SIRT5	ECH1_231
1.26119	SIRT5	NA_77
1.45985	SIRT5	NA_143
-0.356707	SIRT5	ANXA6_3
1.06655	SIRT5	SERPINB6A_198
-0.00762609	SIRT5	ST13_152
2.02438	SIRT5	FUS_309
1.31262	SIRT5	HNRNPU_541
1.73644	SIRT5	HNRNPU_611
1.23423	SIRT5	HNRNPU_328
1.99177	SIRT5	HNRNPU_519
1.30433	SIRT5	HNRNPU_319
1.26573	SIRT5	HARS2_444
1.23967	SIRT5	HARS2_448
0.25226	SIRT5	ZNF827_419
1.76975	SIRT5	NA_22
-0.314058	SIRT5	SLC25A3_209
-0.225645	SIRT5	ESD_213
1.67623	SIRT5	CRAT_261
1.76136	SIRT5	CRAT_186
1.38045	SIRT5	HNRNPA1_351
0.37486	SIRT5	NA_224
1.50598	SIRT5	NA_248
1.38945	SIRT5	NA_80
0.918497	SIRT5	MYH14_433
0.622243	SIRT5	MYH9_403
1.28884	SIRT5	MYH9_966
0.748747	SIRT5	CKAP5_438
0.897382	SIRT5	DPYSL2_525
1.08531	SIRT5	DPYSL2_520
0.262867	SIRT5	DPYSL2_258
0.836424	SIRT5	DLD_143
0.454526	SIRT5	DLD_505
0.624866	SIRT5	DLD_132
0.229619	SIRT5	DLD_445
0.692012	SIRT5	DLD_159
0.88945	SIRT5	DLD_166
0.791533	SIRT5	DLD_122
0.474192	SIRT5	DLD_66
0.740119	SIRT5	DLD_410
0.788838	SIRT5	PRKCSH_142
3.44838	SIRT5	PRKCSH_166
0.663123	SIRT5	ATOX1_60
0.136823	SIRT5	PHB2_89
1.29057	SIRT5	PHB2_250
0.878348	SIRT5	DDT_110
-0.153416	SIRT5	PNN_238
0.938708	SIRT5	DDOST_174
1.63303	SIRT5	RPL35A_63
1.56444	SIRT5	WDR1_21
0.830485	SIRT5	WDR1_90
1.21974	SIRT5	WDR1_7
0.52197	SIRT5	WDR1_104
1.62016	SIRT5	HNRNPA2B1_120
-0.110096	SIRT5	CLPP_199
0.172262	SIRT5	IDH1_126
1.26746	SIRT5	GCAT_380
1.61317	SIRT5	GCAT_184
1.3668	SIRT5	DHFR_33
0.555524	SIRT5	GOT2_90
0.444576	SIRT5	GOT2_122
0.162993	SIRT5	GOT2_73
0.29674	SIRT5	GOT2_404
0.479351	SIRT5	GOT2_234
0.593333	SIRT5	GOT2_59
0.260705	SIRT5	GOT2_338
0.74077	SIRT5	GOT2_345
0.163219	SIRT5	GOT2_396
0.110277	SIRT5	GOT2_227
0.3893	SIRT5	GOT2_296
1.74981	SIRT5	NA_34
1.73769	SIRT5	NA_43
1.40664	SIRT5	NA_261
1.29956	SIRT5	NA_272
1.40251	SIRT5	NA_347
0.959795	SIRT5	GPI_25
1.64084	SIRT5	GPI_89
0.658515	SIRT5	GPI_454
0.13005	SIRT5	GPI_234
1.17101	SIRT5	ANXA2_233
1.40339	SIRT5	HSP90AB1_107
1.50005	SIRT5	HSP90AA1_631
1.04394	SIRT5	HSP90AB1_399
1.8093	SIRT5	HSP90AB1_607
1.46108	SIRT5	HSP90AA1_436
0.570079	SIRT5	HSP90AB1_354
1.19859	SIRT5	HSP90AB1_284
1.17478	SIRT5	HSP90B1_360
0.808159	SIRT5	HSP90B1_682
1.48253	SIRT5	HSP90B1_114
0.893089	SIRT5	HSP90B1_593
0.959037	SIRT5	HSP90B1_404
0.383398	SIRT5	HSP90B1_479
0.611623	SIRT5	HSP90B1_633
0.460409	SIRT5	HSP90B1_95
0.845858	SIRT5	HSP90B1_168
0.25226	SIRT5	HSP90B1_537
1.1495	SIRT5	HSP90B1_733
0.845261	SIRT5	SOD1_4
0.49539	SIRT5	MDH2_185
0.624666	SIRT5	MDH2_78
1.04073	SIRT5	MDH2_301
1.34824	SIRT5	MDH2_307
0.533556	SIRT5	MDH2_165
0.433506	SIRT5	MDH2_329
0.522634	SIRT5	MDH2_324
0.437408	SIRT5	MDH2_203
0.571172	SIRT5	P4HB_65
0.605727	SIRT5	P4HB_130
-0.300651	SIRT5	P4HB_271
0.812536	SIRT5	P4HB_444
0.428216	SIRT5	P4HB_200
1.09536	SIRT5	NCL_372
2.02997	SIRT5	NCL_116
1.90083	SIRT5	NCL_71
1.69232	SIRT5	NCL_431
0.391626	SIRT5	NCL_643
0.410467	SIRT5	PGK1_191
1.13568	SIRT5	PGK1_192
1.18626	SIRT5	PGK1_267
0.700943	SIRT5	PGK1_11
0.907901	SIRT5	PGK1_91
1.70995	SIRT5	PGK1_6
0.945471	SIRT5	PGK1_30
0.0568663	SIRT5	SOD2_130
-0.033793	SIRT5	SOD2_122
0.0955275	SIRT5	SOD2_114
0.0942486	SIRT5	SOD2_68
-0.193961	SIRT5	SOD2_75
0.780859	SIRT5	EEF1A1_179
1.5884	SIRT5	EEF1A1_44
1.11419	SIRT5	EEF1A1_392
0.555566	SIRT5	EEF1A1_255
0.577186	SIRT5	EEF1A1_172
1.22226	SIRT5	EIF4A1_54
2.8363	SIRT5	TXN_85
2.11354	SIRT5	TXN_94
2.55597	SIRT5	TXN_8
2.07254	SIRT5	TXN_39
2.17228	SIRT5	TXN_3
2.30194	SIRT5	H2BC7_121
2.55971	SIRT5	H2BC7_47
2.50177	SIRT5	H2BC7_117
2.40966	SIRT5	H2BC7_35
2.02838	SIRT5	H2BC7_109
2.42981	SIRT5	H2BC7_6
1.72805	SIRT5	SUB1_53
0.890787	SIRT5	LAMP1_145
1.81279	SIRT5	CDK1_245
1.03984	SIRT5	HSP90AB1_559
1.42663	SIRT5	HSP90AB1_531
1.46148	SIRT5	HSP90AB1_72
1.10259	SIRT5	HSP90AB1_481
1.11716	SIRT5	HSP90AB1_219
0.89092	SIRT5	HSP90AB1_428
1.15518	SIRT5	HSP90AB1_204
0.762534	SIRT5	HSP90AB1_568
1.17176	SIRT5	HSP90AB1_577
0.90644	SIRT5	TCP1_400
2.69451	SIRT5	S100A6_47
0.96869	SIRT5	RPL27A_94
1.75862	SIRT5	RPL7_183
-0.146916	SIRT5	RPL7_129
1.4443	SIRT5	RPL7_149
0.976163	SIRT5	MDH1_118
0.956571	SIRT5	CALR_64
0.700404	SIRT5	CALR_55
1.00167	SIRT5	CALR_153
0.864754	SIRT5	CALR_209
2.49354	SIRT5	H1-2_121
1.98045	SIRT5	H1-2_75
2.01683	SIRT5	H1-2_46
2.71681	SIRT5	H1-2_97
2.45736	SIRT5	H1-2_106
2.71321	SIRT5	H1-2_64
2.35196	SIRT5	H1-2_34
0.571279	SIRT5	H1-2_17
1.00127	SIRT5	LGALS1_13
1.62424	SIRT5	LGALS1_19
1.7426	SIRT5	LGALS1_29
1.94647	SIRT5	LGALS1_108
1.44682	SIRT5	MMUT_210
1.96303	SIRT5	HSPA8_507
0.622443	SIRT5	GAPDH_107
2.62959	SIRT5	HMGA1_7
1.78707	SIRT5	HSPA8_451
1.24499	SIRT5	HSPA8_187
2.30436	SIRT5	ENO1_335
2.07315	SIRT5	ENO1_228
1.84063	SIRT5	ENO1_60
1.94136	SIRT5	ENO1_420
1.70981	SIRT5	ENO1_193
1.87848	SIRT5	ENO1_89
2.13511	SIRT5	ENO1_103
1.99022	SIRT5	ENO1_256
1.09656	SIRT5	ENO1_202
1.38048	SIRT5	PPIA_44
0.817333	SIRT5	PPIA_131
1.32446	SIRT5	PPIA_82
0.76567	SIRT5	PPIA_125
1.46009	SIRT5	PPIA_31
0.731398	SIRT5	PPIA_28
1.47405	SIRT5	TPI1_192
2.04394	SIRT5	TPI1_199
1.66832	SIRT5	TPI1_244
0.823524	SIRT5	TPI1_56
1.61454	SIRT5	TPI1_109
1.41789	SIRT5	TPI1_206
2.5391	SIRT5	MTHFD2_286
0.671141	SIRT5	CTSD_127
0.187346	SIRT5	CFL1_44
0.494942	SIRT5	CFL1_144
1.38007	SIRT5	CFL1_121
1.6846	SIRT5	CFL1_114
0.844769	SIRT5	CFL1_19
1.10237	SIRT5	CFL1_92
0.950286	SIRT5	FASN_673
0.973752	SIRT5	GSTP1_82
0.933022	SIRT5	RPL13A_191
-0.128557	SIRT5	SERPINH1_94
-1.16575	SIRT5	SERPINH1_101
-0.949273	SIRT5	SERPINH1_296
-1.25713	SIRT5	SERPINH1_291
-1.14313	SIRT5	SERPINH1_300
-1.06778	SIRT5	SERPINH1_39
1.24376	SIRT5	COX5B-PS_86
0.664928	SIRT5	COX4I1_60
0.657354	SIRT5	HSPA5_118
-0.129613	SIRT5	HSPA5_213
-0.0479571	SIRT5	HSPA5_353
0.42463	SIRT5	HSPA5_447
0.404706	SIRT5	HSPA5_81
0.685826	SIRT5	HSPA5_96
0.411618	SIRT5	HSPA5_523
0.708514	SIRT5	HSPA5_446
-0.140517	SIRT5	HSPA5_185
0.0561912	SIRT5	HSPA5_268
-0.271306	SIRT5	TMSB4X_32
0.807882	SIRT5	VIM_188
1.78468	SIRT5	VIM_439
1.03386	SIRT5	VIM_120
0.899587	SIRT5	VIM_129
0.877102	SIRT5	VIM_139
0.749208	SIRT5	VIM_223
0.917597	SIRT5	VIM_235
0.86268	SIRT5	VIM_373
1.00468	SIRT5	VIM_168
1.29233	SIRT5	VIM_294
1.75292	SIRT5	VIM_445
1.32615	SIRT5	VIM_104
0.0979187	SIRT5	AKR1B8_173
0.865069	SIRT5	FECH_137
-0.0370307	SIRT5	FECH_289
-0.886979	SIRT5	CBL_285
1.97915	SIRT5	NA_96
2.08516	SIRT5	CBX3_5
0.808387	SIRT5	PPIB_192
0.0909259	SIRT5	PPIB_165
-0.0487942	SIRT5	PPIB_67
1.09416	SIRT5	TLN1_2099
0.29527	SIRT5	MSN_79
0.479714	SIRT5	MSN_64
0.89076	SIRT5	MSN_151
1.73807	SIRT5	PTMA_15
1.10755	SIRT5	GLUD1_183
0.606803	SIRT5	GLUD1_211
0.505943	SIRT5	GLUD1_503
1.02392	SIRT5	GLUD1_390
0.973186	SIRT5	GLUD1_545
0.879675	SIRT5	GLUD1_527
2.17462	SIRT5	GLUD1_147
1.07285	SIRT5	FKBP1A_53
1.03623	SIRT5	PLAA_651
0.864596	SIRT5	RPL3_229
1.22844	SIRT5	RPL3_366
1.19496	SIRT5	RPL3_286
0.882598	SIRT5	RPL3_356
0.385582	SIRT5	PDIA3_362
0.152308	SIRT5	PDIA3_494
0.584414	SIRT5	PDIA3_82
-0.235237	SIRT5	PDIA3_129
1.04062	SIRT5	ADH5_233
-0.117429	SIRT5	PABPC1_361
0.889931	SIRT5	OAT_405
2.57115	SIRT5	HMGB2_128
2.10836	SIRT5	HMGB1_157
0.0505622	SIRT5	WARS1_158
-0.0306892	SIRT5	POLA1_974
0.770215	SIRT5	RANBP1_150
1.59423	SIRT5	MIF_78
0.784085	SIRT5	PDHA1_244
1.03133	SIRT5	PDHA1_83
3.06299	SIRT5	PDHA1_313
0.617809	SIRT5	CANX_48
2.08939	SIRT5	PRDX1_35
2.0607	SIRT5	PRDX1_136
2.12268	SIRT5	PRDX1_93
2.05715	SIRT5	PRDX1_7
1.25808	SIRT5	RPL18_132
2.02192	SIRT5	HMGCL_48
1.27094	SIRT5	HSPA9_360
2.31287	SIRT5	HSPA9_138
0.885873	SIRT5	HSPA9_300
0.95316	SIRT5	HSPA9_288
1.04163	SIRT5	HSPA9_345
3.11329	SIRT5	HSPA9_600
1.56867	SIRT5	HSPA9_175
1.14041	SIRT5	HSPA9_394
1.41123	SIRT5	HSPA9_206
1.51664	SIRT5	HSPA9_368
1.54153	SIRT5	TKT_314
1.66388	SIRT5	RPL28_33
1.36416	SIRT5	CD63_138
0.629255	SIRT5	ECI1_229
0.352805	SIRT5	CCT8_400
0.676111	SIRT5	CCT8_326
2.45736	SIRT5	H1-4_NA
2.81716	SIRT5	H1-4_34
2.36394	SIRT5	H1-4_90
3.41385	SIRT5	H1-1_99
1.40049	SIRT5	H1-1_17
2.25636	SIRT5	H1-5_63
2.44804	SIRT5	H1-5_64
2.56303	SIRT5	H1-5_34
0.481485	SIRT5	H1-5_17
0.170086	SIRT5	FKBP2_103
1.77749	SIRT5	ACADM_217
2.25298	SIRT5	ACADM_259
0.688078	SIRT5	RAB11B_24
1.1703	SIRT5	RPL6_260
-0.0392788	SIRT5	RPL6_131
0.727308	SIRT5	RPL6_207
1.41104	SIRT5	RPL6_94
2.07838	SIRT5	RPL29_134
1.38987	SIRT5	RPL29_63
1.12564	SIRT5	RPL29_112
1.47373	SIRT5	RPL5_158
1.22347	SIRT5	RPL5_220
1.56171	SIRT5	RPL13_105
1.49078	SIRT5	ANXA5_290
1.35446	SIRT5	LMNA_171
1.95271	SIRT5	LMNA_90
1.5975	SIRT5	LMNA_144
1.28641	SIRT5	LMNA_201
1.67692	SIRT5	LMNA_270
1.25271	SIRT5	LMNA_450
0.00850809	SIRT5	SLC25A4_272
3.48221	SIRT5	SLC25A4_263
0.0751704	SIRT5	SLC25A4_166
6.62323	SIRT5	SLC25A4_147
0.551754	SIRT5	SLC25A5_92
1.63133	SIRT5	ACADVL_278
2.78518	SIRT5	ACADVL_556
2.60964	SIRT5	ACADVL_276
0.298478	SIRT5	TSPO_39
0.786646	SIRT5	ACADL_42
0.962885	SIRT5	RPL9_59
0.219656	SIRT5	SLC25A5_272
0.382156	SIRT5	SLC25A5_268
0.521639	SIRT5	SLC25A5_155
0.641131	SIRT5	SLC25A5_163
0.0766911	SIRT5	SLC25A5_166
5.75719	SIRT5	SLC25A5_147
0.185327	SIRT5	SLC25A5_105
0.421728	SIRT5	PKM_322
1.42713	SIRT5	PKM_66
1.95786	SIRT5	PKM_207
1.29463	SIRT5	PKM_166
1.0275	SIRT5	PKM_62
1.92528	SIRT5	PKM_311
1.56401	SIRT5	PKM_498
2.37221	SIRT5	CPT2_79
1.09576	SIRT5	CPT2_424
0.405394	SIRT5	PITPNA_202
0.664265	SIRT5	IDH2_263
0.0240617	SIRT5	IDH2_180
0.00407415	SIRT5	IDH2_199
0.320666	SIRT5	IDH2_166
-0.171719	SIRT5	IDH2_133
0.214157	SIRT5	IDH2_282
-0.0504669	SIRT5	IDH2_256
0.235416	SIRT5	IDH2_280
2.00324	SIRT5	IDH2_413
0.151074	SIRT5	ATP5F1E_21
0.463669	SIRT5	ATP5F1B_124
0.4466	SIRT5	ATP5F1B_485
0.729866	SIRT5	ATP5F1B_198
0.998587	SIRT5	EEF1D_117
0.96601	SIRT5	ACTN4_625
0.812942	SIRT5	EEF2_594
1.04671	SIRT5	EEF2_275
0.0789141	SIRT5	EEF2_152
1.53416	SIRT5	EEF2_572
0.436178	SIRT5	EEF2_318
0.399502	SIRT5	EEF2_42
0.43374	SIRT5	EEF2_512
1.41531	SIRT5	EEF2_272
0.730225	SIRT5	RAC1_185
1.30212	SIRT5	CDC42_163
1.78066	SIRT5	RPS20_8
1.46602	SIRT5	RPS20_34
0.528365	SIRT5	UBE2K_165
0.289669	SIRT5	UBE2N_94
1.43043	SIRT5	ACTR2_46
0.567062	SIRT5	ARF5_36
1.33228	SIRT5	RPS8_128
1.03685	SIRT5	RPS8_157
1.46124	SIRT5	RPS23_54
0.00872579	SIRT5	RPS13_43
0.278514	SIRT5	RPS4X_233
1.55347	SIRT5	RPS4X_134
1.20849	SIRT5	RPS4X_128
0.101196	SIRT5	RPL18A_11
-0.0102069	SIRT5	RPL18A_151
0.901661	SIRT5	RPL18A_136
0.332099	SIRT5	RPL18A_76
-1.87196	SIRT5	ACTC1_115
2.53299	SIRT5	H4C1_78
2.37407	SIRT5	H4C1_32
1.01331	SIRT5	H4C1_92
1.52036	SIRT5	RAB1A_187
1.35365	SIRT5	RAN_134
0.913515	SIRT5	RAN_142
1.32164	SIRT5	RAN_23
0.0476217	SIRT5	RAN_159
1.6122	SIRT5	RPL23_13
1.84617	SIRT5	RPS24_122
0.885393	SIRT5	RPS25_94
1.36401	SIRT5	FAU_125
1.66063	SIRT5	RPL31_75
1.27558	SIRT5	RPL31_55
0.690824	SIRT5	RPL31_70
0.914657	SIRT5	RPS3_62
0.248382	SIRT5	RPL32_50
0.939123	SIRT5	RPL8_60
2.03457	SIRT5	RPS27A_48
1.81441	SIRT5	RPS27A_27
1.57347	SIRT5	HSPA8_539
1.33836	SIRT5	HSPA8_319
1.67034	SIRT5	HSPA8_328
0.718118	SIRT5	HSPA8_56
1.48892	SIRT5	HSPA8_512
1.83789	SIRT5	HSPA8_128
1.06842	SIRT5	HSPA8_159
1.6801	SIRT5	HSPA8_108
0.790185	SIRT5	TPT1_112
0.74485	SIRT5	HSPD1_473
1.003	SIRT5	HSPD1_191
2.42989	SIRT5	HSPD1_236
0.581907	SIRT5	HSPD1_469
1.70341	SIRT5	HSPD1_133
1.17827	SIRT5	HSPD1_250
1.35049	SIRT5	HSPD1_396
1.95271	SIRT5	HSPD1_72
1.96033	SIRT5	HSPD1_75
0.278514	SIRT5	HSPD1_352
0.940451	SIRT5	HSPD1_301
1.58949	SIRT5	HMGB1_146
1.15611	SIRT5	EIF5A_68
1.3674	SIRT5	EIF5A_121
2.12727	SIRT5	RPS12_129
0.400073	SIRT5	PHB_202
1.79526	SIRT5	RPL22_80
1.37804	SIRT5	RPL22_69
1.27725	SIRT5	RACK1_175
1.07966	SIRT5	TUBB4B_58
0.0779392	SIRT5	TUBB5_252
1.57081	SIRT5	TUBB5_324
1.9947	SIRT5	H3C1_80
2.47754	SIRT5	H3C1_24
2.58589	SIRT5	H3C1_123
2.17984	SIRT5	H3C1_57
0.486833	SIRT5	KPNB1_541
0.700802	SIRT5	HINT1_21
-0.129613	SIRT5	FGF11_199
1.25898	SIRT5	IDH3G_226
1.5508	SIRT5	NACA_2114
0.849544	SIRT5	CCT7_55
0.109654	SIRT5	CCT7_172
0.892259	SIRT5	CCT7_366
0.00921936	SIRT5	CCT4_55
0.31802	SIRT5	NA_129
0.187329	SIRT5	CCT3_381
0.140523	SIRT5	CCT3_138
1.47465	SIRT5	RPL36A_30
0.247937	SIRT5	CSRP2_137
0.0199308	SIRT5	G3BP2_392
0.150785	SIRT5	FH_122
0.0983511	SIRT5	FH_292
0.0994481	SIRT5	FH_80
0.408301	SIRT5	FH_213
0.408091	SIRT5	FH_66
1.34927	SIRT5	TUBB5_58
-0.214374	SIRT5	COL1A2_1070
1.75399	SIRT5	VCP_148
2.66777	SIRT5	VCP_668
1.40297	SIRT5	UBA1_528
1.72394	SIRT5	ATP5F1A_427
0.759991	SIRT5	ATP5F1A_305
0.252587	SIRT5	ATP5F1A_167
1.07364	SIRT5	ATP5F1A_498
0.529156	SIRT5	ATP5F1A_539
0.933243	SIRT5	ATP5F1A_261
0.839493	SIRT5	ATP5F1A_230
0.809929	SIRT5	ATP5F1A_161
1.79051	SIRT5	FABP5_82
0.341976	SIRT5	PTCD3_328
1.06691	SIRT5	HNRNPAB_92
1.15454	SIRT5	HNRNPAB_174
-0.366812	SIRT5	FAHD2_202
-0.164014	SIRT5	HS1BP3_335
7.00246	SIRT5	ECI2_62
2.72271	SIRT5	ECI2_161
0.43374	SIRT5	MYL12B_151
0.329069	SIRT5	HSPA4_53
-1.04425	SIRT5	MYH10_1813
-0.385818	SIRT5	MYH9_186
-0.60862	SIRT5	MYH10_658
1.09462	SIRT5	MYH9_580
0.278864	SIRT5	ZSWIM8_195
0.43907	SIRT5	NDUFB6_93
0.989707	SIRT5	OXCT1_185
1.51829	SIRT5	OXCT1_434
1.29378	SIRT5	OXCT1_451
0.808589	SIRT5	OXCT1_455
1.7238	SIRT5	OXCT1_421
1.06453	SIRT5	OXCT1_418
1.40213	SIRT5	OXCT1_176
0.973412	SIRT5	ACSF3_561
0.802537	SIRT5	MTHFD1L_189
7.35636	SIRT5	MTHFD1L_596
0.564329	SIRT5	MTHFD1L_586
6.08971	SIRT5	CENATAC_31
1.90628	SIRT5	NPM1_248
1.74986	SIRT5	NPM1_255
1.66827	SIRT5	NPM1_141
1.49859	SIRT5	NPM1_150
1.60318	SIRT5	NPM1_237
1.46267	SIRT5	NPM1_265
-0.0482362	SIRT5	P4HA2_482
0.457059	SIRT5	CLTC_1441
-0.310107	SIRT5	CLTC_737
1.08749	SIRT5	RPL10A_130
0.833182	SIRT5	ARCN1_351
1.83439	SIRT5	CTTN_171
-0.801904	SIRT5	P4HA1_299
0.98205	SIRT5	STIP1_446
0.564371	SIRT5	VDAC2_31
-0.125387	SIRT5	VDAC1_20
0.493236	SIRT5	VDAC1_109
0.164254	SIRT5	ABCB7_216
1.21464	SIRT5	ABCB7_350
7.79326	SIRT5	HADH_81
1.85064	SIRT5	HADH_202
-1.01906	SIRT5	FSCN1_399
-0.979367	SIRT5	FSCN1_41
-0.940956	SIRT5	FKBP10_225
0.0206185	SIRT5	GDI2_57
1.17358	SIRT5	GDI2_269
1.58519	SIRT5	PHGDH_394
1.27586	SIRT5	LASP1_112
0.292405	SIRT5	NNT_70
2.33184	SIRT5	NNT_1071
-0.0758749	SIRT5	NNT_171
0.997521	SIRT5	RHOA_7
1.57081	SIRT5	CSTB_34
0.376021	SIRT5	FKBP3_200
-0.442864	SIRT5	MAOA_465
1.66974	SIRT5	BTF3_55
1.30611	SIRT5	HSPE1_40
6.42613	SIRT5	HSPE1_56
1.31025	SIRT5	HSPE1_66
2.52375	SIRT5	HSPE1_8
1.43179	SIRT5	HSPE1_70
4.31344	SIRT5	HSPE1_54
1.85533	SIRT5	HSPE1_80
1.17351	SIRT5	VCL_276
2.20736	SIRT5	VCL_646
0.947362	SIRT5	VCL_170
-0.289362	SIRT5	GART_156
-1.94598	SIRT5	GALK2_104
1.13521	SIRT5	TPM4_153
1.07379	SIRT5	TPM4_169
0.171531	SIRT5	XPNPEP1_130
0.464624	SIRT5	SMCHD1_1803
-0.156397	SIRT5	UGGT1_362
3.45288	SIRT5	PTPN23_285
0.823447	SIRT5	LRPPRC_1120
1.05128	SIRT5	LRPPRC_965
1.26254	SIRT5	CALU_98
0.743014	SIRT5	CAND1_574
0.455317	SIRT5	TOPBP1_164
1.47855	SIRT5	RPS27_5
0.0422042	SIRT5	RPL10_121
1.50263	SIRT5	RPL10_101
0.825133	SIRT5	RPL17_86
1.10715	SIRT5	ZFP729B_373
1.33134	SIRT5	FLNB_1241
0.893732	SIRT5	FLNB_1572
1.12488	SIRT5	FLNB_2524
0.359398	SIRT5	FLNB_502
0.75855	SIRT5	FLNB_349
1.72309	SIRT5	FLNB_1232
1.25611	SIRT5	FLNB_849
0.752583	SIRT5	FLNB_1510
1.35491	SIRT5	FLNB_1416
0.927332	SIRT5	FLNB_2518
0.589008	SIRT5	MRPS26_159
0.444007	SIRT5	SEC24B_561
0.79789	SIRT5	PCK2_491
0.320612	SIRT5	PCK2_457
0.890439	SIRT5	PCK2_108
0.452155	SIRT5	PCK2_90
0.375572	SIRT5	IARS2_775
0.296261	SIRT5	IARS2_241
0.784458	SIRT5	PDHX_394
1.39714	SIRT5	SLC25A24_437
1.64521	SIRT5	SLC25A24_320
0.221405	SIRT5	DLAT_466
0.270765	SIRT5	DLAT_473
0.356218	SIRT5	CKAP4_332
2.86796	SIRT5	HADHA_350
3.46476	SIRT5	HADHA_334
0.192596	SIRT5	HADHA_728
3.70683	SIRT5	HADHA_644
0.242857	SIRT5	HADHA_411
3.50899	SIRT5	HADHA_406
2.28764	SIRT5	HADHA_60
3.1556	SIRT5	HADHA_415
3.17645	SIRT5	HADHA_214
3.50224	SIRT5	HADHA_166
1.87747	SIRT5	NARS1_71
1.64359	SIRT5	RPL24_93
2.00046	SIRT5	RPL24_131
0.411598	SIRT5	PTRH1_123
1.12611	SIRT5	ACAA2_209
0.318848	SIRT5	POLR2B_644
1.64494	SIRT5	LONP1_374
2.93777	SIRT5	H2BC12_121
-0.135666	SIRT5	ALDH4A1_98
0.55546	SIRT5	ALDH4A1_357
0.64939	SIRT5	PDLIM5_89
0.289386	SIRT5	PAK2_504
2.11873	SIRT5	ACAD9_521
2.14369	SIRT5	AFG3L2_601
0.253412	SIRT5	ALDH1L2_70
1.09971	SIRT5	ALDH1L2_681
0.0446277	SIRT5	ALDH1L2_177
0.450735	SIRT5	ALDH1L2_227
3.41719	SIRT5	GFM1_541
0.185573	SIRT5	PNPT1_552
0.296704	SIRT5	PNPT1_583
2.54313	SIRT5	SDHA_179
0.759185	SIRT5	SDHA_250
0.470309	SIRT5	SDHA_498
0.561154	SIRT5	SDHA_547
0.240265	SIRT5	MRPL47_184
0.127148	SIRT5	MATR3_522
1.85899	SIRT5	PITRM1_41
0.505758	SIRT5	PITRM1_943
3.95045	SIRT5	PITRM1_946
0.171401	SIRT5	PITRM1_770
0.298868	SIRT5	PITRM1_849
2.06311	SIRT5	PITRM1_1027
0.323967	SIRT5	PITRM1_884
0.139283	SIRT5	ABHD11_79
1.57244	SIRT5	HIBCH_100
0.84957	SIRT5	HIBCH_352
1.56751	SIRT5	HIBCH_300
1.72209	SIRT5	ACAT1_190
1.1155	SIRT5	ACAT1_202
0.213169	SIRT5	ACAT1_245
6.90318	SIRT5	ACAT1_268
0.652833	SIRT5	ACAT1_338
1.55389	SIRT5	FLAD1_283
0.362251	SIRT5	BPHL_126
0.139776	SIRT5	COQ6_219
1.6919	SIRT5	KARS_276
0.951178	SIRT5	MCAT_312
0.629635	SIRT5	CLYBL_55
0.983932	SIRT5	CLYBL_80
1.57291	SIRT5	ACSF2_340
1.1386	SIRT5	ACSF2_182
0.468591	SIRT5	MYH9_1793
0.833053	SIRT5	MYH9_1802
1.06211	SIRT5	MYH9_8
0.498892	SIRT5	MYH9_656
0.535666	SIRT5	MYH9_850
1.07051	SIRT5	MYH9_1209
0.9247	SIRT5	MYH9_1754
1.33931	SIRT5	MYH9_1454
0.943527	SIRT5	MYH9_1372
0.700685	SIRT5	MYH9_1249
0.01364	SIRT5	MYH9_1404
1.1151	SIRT5	MYH9_1410
0.794082	SIRT5	MYH9_1392
1.10755	SIRT5	MYH9_1330
0.936663	SIRT5	MYH9_1357
0.550719	SIRT5	MYH9_299
1.07282	SIRT5	MYH9_651
1.15569	SIRT5	MYH9_1099
0.941974	SIRT5	MYH9_1806
0.556988	SIRT5	ATP1A1_661
1.73011	SIRT5	IDH3B_71
1.3541	SIRT5	IDH3B_104
0.671968	SIRT5	NDUFS1_709
0.864912	SIRT5	NDUFS1_84
0.26176	SIRT5	NDUFS1_450
0.359564	SIRT5	BASP1_170
-0.0497702	SIRT5	RPN1_187
0.456603	SIRT5	PDK3_278
-0.103263	SIRT5	LRRC59_73
0.215463	SIRT5	LRRC59_149
1.50549	SIRT5	ATAD3_490
-0.167101	SIRT5	HADHB_332
-0.107018	SIRT5	HADHB_72
-0.242206	SIRT5	HADHB_293
2.92248	SIRT5	HADHB_201
1.47939	SIRT5	HADHB_188
0.968492	SIRT5	VWA5A_664
1.42674	SIRT5	ME2_224
1.38643	SIRT5	ME2_26
1.72642	SIRT5	ME2_74
0.857051	SIRT5	ME2_240
1.51837	SIRT5	ACO2_689
1.1117	SIRT5	ACO2_228
1.35897	SIRT5	ACO2_736
1.61158	SIRT5	ACO2_523
1.19396	SIRT5	ACO2_517
0.94931	SIRT5	ACO2_628
1.30326	SIRT5	ACO2_591
1.91997	SIRT5	ACO2_401
1.52375	SIRT5	DCTN2_140
1.80975	SIRT5	PPIF_73
2.69713	SIRT5	PPIF_190
1.44442	SIRT5	HIBADH_242
1.5332	SIRT5	DHRS4_106
1.0644	SIRT5	DHRS4_217
0.212735	SIRT5	ETFA_59
0.19517	SIRT5	ETFA_69
2.21183	SIRT5	PARK7_182
0.423739	SIRT5	ARHGDIA_141
1.27778	SIRT5	ARHGDIA_52
0.176169	SIRT5	ATP5MG_61
1.25518	SIRT5	LAP3_221
0.675305	SIRT5	DUT_65
0.807074	SIRT5	DECR1_106
0.971035	SIRT5	DECR1_260
0.833002	SIRT5	DECR1_244
1.21447	SIRT5	MTAP_49
1.04731	SIRT5	NIPSNAP3B_166
1.04085	SIRT5	NIPSNAP3B_45
0.786622	SIRT5	TRAP1_324
0.66605	SIRT5	ATP5PB_225
0.597518	SIRT5	ATP5PB_233
0.489281	SIRT5	ATP5PB_131
0.946666	SIRT5	RPS21_74
1.96539	SIRT5	GM10320_37
0.317732	SIRT5	NDUFB3_40
2.11516	SIRT5	RPL14_189
0.87205	SIRT5	RPL14_85
1.95322	SIRT5	RPL14_206
1.82016	SIRT5	HNRNPA0_99
1.80798	SIRT5	SERBP1_68
1.10734	SIRT5	HDHD3_15
0.900341	SIRT5	UQCRC1_138
4.02086	SIRT5	GARS1_89
2.67503	SIRT5	GARS1_98
2.13207	SIRT5	PCBD2_124
1.4773	SIRT5	PCBD2_131
4.74731	SIRT5	CS_450
2.24264	SIRT5	CS_76
0.00358233	SIRT5	CS_370
3.38522	SIRT5	CS_393
0.465759	SIRT5	PDHB_354
0.380427	SIRT5	MTPAP_89
3.28026	SIRT5	GATD3A_221
1.38078	SIRT5	RPL34_43
1.42368	SIRT5	RPL34_19
2.54734	SIRT5	DLST_154
0.697336	SIRT5	ATP5F1D_136
0.226797	SIRT5	SPESP1_350
0.292122	SIRT5	IDH3A_100
0.602898	SIRT5	IDH3A_336
3.38073	SIRT5	IDH3A_343
1.18324	SIRT5	IDH3A_200
1.3175	SIRT5	RPL4_353
0.752972	SIRT5	EEF1G_294
-0.629193	SIRT5	GATM_381
0.0128975	SIRT5	ECHDC1_217
0.283316	SIRT5	ATP5PO_162
0.464166	SIRT5	UQCRC2_250
0.453577	SIRT5	UQCRC2_92
-0.16877	SIRT5	ALDH7A1_390
-0.167743	SIRT5	PGAM1_100
1.63644	SIRT5	PGAM1_241
0.375441	SIRT5	PMPCA_298
0.70322	SIRT5	NDUFA9_157
0.830485	SIRT5	PAICS_110
2.1176	SIRT5	MECR_267
0.155068	SIRT5	ETFB_110
3.69147	SIRT5	LACTB_283
3.77553	SIRT5	LACTB_284
0.202705	SIRT5	SGK3_71
-0.336055	SIRT5	LIMA1_437
7.00368	SIRT5	ZNF704_343
1.67024	SIRT5	AKR1A1_23
0.50541	SIRT5	TXNRD1_182
0.469749	SIRT5	DRG2_174
-0.157044	SIRT5	CYP11A1_4
1.13997	SIRT5	SLC25A10_158
0.525995	SIRT5	PRKAB1_201
0.683159	SIRT5	PLOD3_708
0.0481138	SIRT5	ACOT9_292
-0.157432	SIRT5	ACOT9_294
0.554083	SIRT5	ACOT9_103
1.86859	SIRT5	SQOR_173
1.43374	SIRT5	SQOR_134
0.0653703	SIRT5	AK3_20
-0.711935	SIRT5	AK3_189
-0.51924	SIRT5	AK3_29
-0.425567	SIRT5	AK3_174
1.09209	SIRT5	CORO1C_419
0.759429	SIRT5	SUCLG1_57
0.339619	SIRT5	UCHL5_289
0.274128	SIRT5	UCHL5_47
0.171238	SIRT5	TAGLN2_78
0.296545	SIRT5	NPC2_30
0.149041	SIRT5	NPC2_105
0.668409	SIRT5	NPC2_103
0.215262	SIRT5	EIF2S3X_312
0.294544	SIRT5	ALDH18A1_424
0.167086	SIRT5	ALDH18A1_550
-1.21965	SIRT5	ALDH18A1_311
-1.06736	SIRT5	ALDH18A1_347
-1.14281	SIRT5	HNRNPC_8
1.95579	SIRT5	HNRNPC_176
0.140778	SIRT5	MBD2_188
1.62897	SIRT5	SUCLG2_66
2.29216	SIRT5	SUCLA2_88
0.954138	SIRT5	PLPBP_125
4.84645	SCL	ABCB10_639
4.018	SCL	ABCB7_216
6.15793	SCL	ABHD10_101
3.90738	SCL	ACAA2_137
3.50844	SCL	ACAA2_181
3.9249	SCL	ACAA2_209
4.34241	SCL	ACAA2_81
4.71598	SCL	ACAD8_213
2.77352	SCL	ACAD9_258
4.60367	SCL	ACAD9_41
4.80401	SCL	ACAD9_47
4.16096	SCL	ACADM_178
4.22051	SCL	ACADM_256
3.22611	SCL	ACADM_279
4.68849	SCL	ACADVL_195
5.01581	SCL	ACADVL_239
3.82999	SCL	ACADVL_276
5.12366	SCL	ACADVL_278
5.76709	SCL	ACADVL_482
4.17955	SCL	ACADVL_555
5.74697	SCL	ACADVL_556
3.41799	SCL	ACADVL_639
0.710159	SCL	ACADVL_71
5.08227	SCL	ACAT1_202
5.39343	SCL	ACAT1_251
5.4068	SCL	ACAT1_257
3.57404	SCL	ACO2_401
6.57747	SCL	ACO2_520
4.5346	SCL	ACO2_591
3.27362	SCL	ACO2_689
7.52446	SCL	ACO2_730
4.52155	SCL	ACO2_739
6.46451	SCL	ACOT1_408
3.40975	SCL	ACOT1_42
3.53281	SCL	ACOT13_127
4.7133	SCL	ACOT13_37
3.11011	SCL	ACOT2_104
6.21939	SCL	ACOT2_470
4.14366	SCL	ACOT9_103
3.88294	SCL	ACOT9_157
5.35631	SCL	ACOT9_292
3.71799	SCL	ACOT9_294
1.47487	SCL	ACTA1_215
2.54757	SCL	ACTA1_317
3.1805	SCL	ACTA1_328
3.22918	SCL	ACTA1_330
3.97546	SCL	ACTA1_52
3.07432	SCL	ACTA1_63
2.80162	SCL	ACTBL2_329
1.02421	SCL	ACTC1_215
2.20938	SCL	ACTC1_317
2.74834	SCL	ACTC1_328
2.77852	SCL	ACTC1_330
3.52476	SCL	ACTC1_52
2.62266	SCL	ACTC1_63
0.953522	SCL	ACTN1_398
0.706285	SCL	ACTN4_417
3.60818	SCL	ACTN4_625
3.4269	SCL	ACTR2_118
4.32786	SCL	ADH5_315
2.99987	SCL	AFG3L2_308
6.19762	SCL	AFG3L2_481
5.157	SCL	AFG3L2_502
3.59207	SCL	AFG3L2_543
1.70273	SCL	AFG3L2_559
5.3129	SCL	AFG3L2_601
3.62827	SCL	AFG3L2_710
0.954142	SCL	AK2_62
3.89495	SCL	AK3_171
4.31514	SCL	AK3_181
4.19715	SCL	AK4_175
5.146	SCL	AK4_179
4.65856	SCL	AK4_186
2.74293	SCL	AKR1B1_263
3.21449	SCL	AKR7A2_128
3.84779	SCL	ALDH18A1_311
3.85528	SCL	ALDH18A1_347
3.09211	SCL	ALDH18A1_767
5.24862	SCL	ALDH1B1_379
4.21394	SCL	ALDH1B1_426
2.79299	SCL	ALDH1B1_428
4.49997	SCL	ALDH1B1_429
3.38305	SCL	ALDH1L2_209
4.72049	SCL	ALDH1L2_289
6.26249	SCL	ALDH1L2_295
4.29416	SCL	ALDH1L2_57
4.63311	SCL	ALDH1L2_778
4.90001	SCL	ALDH2_428
7.48036	SCL	ALDH6A1_121
2.80283	SCL	ALDH6A1_331
2.51595	SCL	ALDH6A1_76
2.29754	SCL	ALDH7A1_109
6.37711	SCL	ALDH7A1_462
3.53616	SCL	ALDH7A1_93
4.55948	SCL	ALDH9A1_316
3.15039	SCL	ALDH9A1_344
2.07997	SCL	ALDH9A1_68
3.84617	SCL	ALDOA_42
1.74113	SCL	ALDOA_99
2.06581	SCL	ANPEP_104
2.21268	SCL	ANPEP_943
2.26672	SCL	ANXA1_281
2.48383	SCL	ANXA1_90
2.90663	SCL	ANXA1_97
2.92368	SCL	ANXA2_169
0.86167	SCL	ANXA2_176
1.33682	SCL	ANXA2_204
2.90141	SCL	ANXA2_227
3.40967	SCL	ANXA2_302
2.6756	SCL	ANXA2_81
2.55506	SCL	ANXA5_86
4.27902	SCL	ANXA5_97
4.61173	SCL	ANXA6_102
3.54546	SCL	ANXA6_299
4.4493	SCL	ANXA6_354
1.98126	SCL	ANXA6_607
1.34538	SCL	ANXA6_63
3.75363	SCL	ANXA6_81
3.81886	SCL	ARHGDIA_127
4.15129	SCL	ARPC2_275
5.95353	SCL	ATAD3A_539
3.47939	SCL	ATAD3A_543
3.37379	SCL	ATP5A1_126
3.51185	SCL	ATP5A1_132
4.89553	SCL	ATP5A1_161
4.63264	SCL	ATP5A1_167
3.32924	SCL	ATP5A1_261
5.63545	SCL	ATP5A1_305
3.96272	SCL	ATP5A1_427
3.84923	SCL	ATP5A1_498
3.8907	SCL	ATP5A1_503
4.39783	SCL	ATP5A1_531
4.07715	SCL	ATP5A1_539
4.14181	SCL	ATP5B_124
7.50879	SCL	ATP5B_133
5.10437	SCL	ATP5B_159
3.84989	SCL	ATP5B_198
3.75399	SCL	ATP5B_426
4.1094	SCL	ATP5C1_112
3.92537	SCL	ATP5C1_115
1.51247	SCL	ATP5C1_90
3.9306	SCL	ATP5D_136
4.75697	SCL	ATP5F1_154
4.05929	SCL	ATP5F1_162
4.22101	SCL	ATP5F1_233
5.11428	SCL	ATP5F1_244
4.3679	SCL	ATP5H_109
4.02538	SCL	ATP5H_117
2.96091	SCL	ATP5H_121
6.40257	SCL	ATP5H_148
6.93826	SCL	ATP5H_149
4.09588	SCL	ATP5H_32
4.50291	SCL	ATP5H_63
4.05511	SCL	ATP5H_72
2.74514	SCL	ATP5H_73
4.87661	SCL	ATP5J_105
3.06579	SCL	ATP5J_46
7.30839	SCL	ATP5J_99
3.29944	SCL	ATP5L_55
3.41187	SCL	ATP5L_66
6.4981	SCL	ATP5O_162
5.99786	SCL	ATP5O_176
4.66926	SCL	ATP5O_192
3.78361	SCL	ATP5O_199
3.74468	SCL	ATP5O_54
4.33145	SCL	ATP5O_60
3.78946	SCL	ATP5O_70
4.05687	SCL	ATP5O_98
1.6871	SCL	BCAT2_246
0.470781	SCL	BCAT2_321
3.75409	SCL	BCAT2_377
4.66615	SCL	BCKDHA_107
5.58945	SCL	BCKDHA_356
3.74177	SCL	BCKDHA_389
2.82122	SCL	BCKDHA_99
4.28515	SCL	BCKDHB_294
2.00605	SCL	BPNT1_244
2.34528	SCL	BSG_179
3.97499	SCL	C21orf33_151
2.15903	SCL	C21orf33_154
3.9251	SCL	C21orf33_233
3.20857	SCL	C21orf33_261
4.66836	SCL	CAD_1325
2.13426	SCL	CALD1_693
1.12562	SCL	CALR_159
2.76991	SCL	CALR_209
3.72038	SCL	CALR_48
1.2183	SCL	CALU_165
3.23993	SCL	CANX_170
2.46447	SCL	CAP1_327
2.86105	SCL	CAP1_376
2.72586	SCL	CAP1_63
1.17003	SCL	CAP1_81
3.59924	SCL	CAPZB_223
4.56753	SCL	CARS2_382
6.93324	SCL	CARS2_407
3.5586	SCL	CBR1_148
1.08245	SCL	CBR1_157
4.31674	SCL	CCT3_138
1.05305	SCL	CCT6A_377
0.858587	SCL	CCT7_172
3.09366	SCL	CCT8_466
2.86253	SCL	CD59_63
2.74598	SCL	CD59_90
1.56504	SCL	CDC42_163
3.63439	SCL	CECR5_69
2.52079	SCL	CFL1_121
3.61743	SCL	CFL1_144
2.73629	SCL	CFL1_44
2.30402	SCL	CFL2_121
2.82402	SCL	CKAP4_223
1.55865	SCL	CKAP4_290
3.38921	SCL	CLIC1_119
3.31508	SCL	CLIC1_131
3.78081	SCL	CLTC_1443
2.22606	SCL	CLTC_1501
2.08949	SCL	CLTC_189
3.68013	SCL	CLTC_637
3.79559	SCL	CLTC_737
3.13922	SCL	CLTC_911
4.38525	SCL	CNP_204
3.66392	SCL	CNP_217
2.33897	SCL	CNP_220
2.51601	SCL	CNP_244
2.7989	SCL	COL6A3_869
3.88545	SCL	COL6A3_904
3.48887	SCL	COX4I1_53
3.61149	SCL	COX4I1_65
5.90108	SCL	COX4I1_67
4.47373	SCL	COX4I1_85
3.81872	SCL	COX5B_121
4.22789	SCL	COX5B_56
5.06582	SCL	COX5B_57
3.56418	SCL	COX5B_86
3.9105	SCL	CPT2_544
3.741	SCL	CPT2_69
3.71747	SCL	CRYZ_208
4.50282	SCL	CRYZ_34
4.46101	SCL	CS_321
4.24745	SCL	CS_450
5.21067	SCL	CS_76
2.33315	SCL	CSTB_39
1.0963	SCL	CYB5R3_120
3.95529	SCL	CYCS_100
2.45016	SCL	D2HGDH_101
3.64244	SCL	DAP3_175
3.21222	SCL	DAP3_203
3.1312	SCL	DAP3_207
3.71549	SCL	DECR1_244
2.11692	SCL	DES_109
2.56835	SCL	DES_407
2.62783	SCL	DLAT_466
4.09896	SCL	DLAT_473
4.11575	SCL	DLD_104
4.20452	SCL	DLD_122
3.50474	SCL	DLD_143
3.852	SCL	DLD_146
3.48165	SCL	DLD_155
4.11323	SCL	DLD_159
3.97252	SCL	DLD_166
3.75394	SCL	DLD_267
3.54491	SCL	DLD_277
4.63703	SCL	DLD_410
2.85133	SCL	DLD_420
3.5542	SCL	DLD_430
3.95953	SCL	DLD_66
4.26874	SCL	DLST_154
2.67593	SCL	DLST_273
2.80505	SCL	DLST_277
2.6891	SCL	DSTN_121
2.73787	SCL	ECH1_231
3.06242	SCL	ECH1_77
2.84267	SCL	ECHDC1_217
3.31288	SCL	ECHS1_118
4.00041	SCL	ECHS1_204
3.7416	SCL	ECHS1_43
3.22772	SCL	ECI2_160
3.42029	SCL	ECI2_161
4.60451	SCL	ECI2_359
1.22194	SCL	EEF1A1_172
2.76587	SCL	EEF1A1_179
1.96469	SCL	EEF1A1_392
2.51319	SCL	EEF1A1_439
4.16173	SCL	EEF1G_212
3.66436	SCL	EEF2_512
3.11925	SCL	EHD1_299
4.07339	SCL	EHD3_299
3.59868	SCL	EHD4_302
0.459792	SCL	EIF5A_39
1.22306	SCL	ENO1_126
5.09056	SCL	ENO1_193
7.14676	SCL	ENO1_228
3.17214	SCL	ENO1_233
3.50477	SCL	ENO1_256
2.78975	SCL	ENO1_335
2.83035	SCL	ENO1_420
2.72576	SCL	ENO1_64
2.51221	SCL	ENO1_71
2.86872	SCL	ENO1_80
2.66169	SCL	ENO1_81
2.25391	SCL	ENO1_89
5.3955	SCL	ERI3_331
1.77454	SCL	ERLIN1_284
3.94692	SCL	ETFA_158
4.16826	SCL	ETFA_59
4.62277	SCL	ETFA_62
4.61346	SCL	ETFA_69
4.19782	SCL	ETHE1_172
3.77785	SCL	EZR_263
1.04504	SCL	EZR_79
3.8722	SCL	FAHD1_115
4.03898	SCL	FAHD1_139
1.41897	SCL	FAM129B_479
4.68364	SCL	FDPS_123
3.9924	SCL	FH_115
3.97226	SCL	FH_223
3.4001	SCL	FH_263
3.76924	SCL	FH_292
1.19008	SCL	FH_66
4.73949	SCL	FH_80
5.2147	SCL	FKBP2_103
3.35332	SCL	FKBP9_218
0.997519	SCL	FLNA_1071
3.3982	SCL	FLNA_1162
2.82561	SCL	FLNA_1164
1.09952	SCL	FLNA_1294
2.88957	SCL	FLNA_1372
3.54942	SCL	FLNA_1538
4.13382	SCL	FLNA_1547
4.83024	SCL	FLNA_1593
1.63683	SCL	FLNA_1824
2.6	SCL	FLNA_2417
3.37679	SCL	FLNA_2473
2.63797	SCL	FLNA_2559
2.78279	SCL	FLNA_2569
2.25277	SCL	FLNA_2607
2.79888	SCL	FLNA_299
2.40329	SCL	FLNA_43
0.59391	SCL	FLNA_58
3.28436	SCL	FLNA_691
1.51911	SCL	FLNA_700
2.70422	SCL	FLNA_771
2.76091	SCL	FLNA_781
3.10132	SCL	FLNA_891
3.37323	SCL	FLNA_987
2.91448	SCL	FLNA_994
2.74869	SCL	FLNC_1367
2.60069	SCL	FLNC_36
3.06164	SCL	FSCN1_241
2.4569	SCL	FSCN1_399
2.44573	SCL	FSCN1_41
1.9429	SCL	FSCN1_471
3.63897	SCL	GALM_101
3.20031	SCL	GANAB_48
2.70506	SCL	GAPDH_194
5.89258	SCL	GAPDH_215
2.76908	SCL	GAPDH_219
2.36236	SCL	GAPDH_263
4.96723	SCL	GAPDH_334
4.08597	SCL	GARS_207
3.17431	SCL	GARS_219
6.24536	SCL	GARS_501
0.895445	SCL	GARS_646
3.77369	SCL	GBAS_148
1.15717	SCL	GBE1_212
3.72027	SCL	GFM1_302
2.86763	SCL	GFM2_233
4.20074	SCL	GLS_164
4.30598	SCL	GLS_279
3.36869	SCL	GLUD1_110
5.08015	SCL	GLUD1_183
3.86119	SCL	GLUD1_191
2.5785	SCL	GLUD1_200
2.87564	SCL	GLUD1_503
5.10503	SCL	GLUD1_84
5.35218	SCL	GOT2_296
3.58267	SCL	GOT2_338
3.24716	SCL	GOT2_363
3.51361	SCL	GOT2_404
4.44729	SCL	GOT2_59
3.97265	SCL	GOT2_73
1.84023	SCL	GPD2_634
2.76175	SCL	GSN_728
3.83208	SCL	GSR_456
3.03831	SCL	GSTK1_165
3.4962	SCL	GSTK1_169
3.50691	SCL	GSTK1_54
6.82455	SCL	GSTZ1_32
3.88003	SCL	HADH_185
2.83258	SCL	HADH_206
2.96777	SCL	HADH_212
3.39492	SCL	HADH_241
4.39015	SCL	HADHA_129
6.28178	SCL	HADHA_166
5.598	SCL	HADHA_214
3.83042	SCL	HADHA_292
1.56947	SCL	HADHA_292_295
3.81997	SCL	HADHA_295
4.40023	SCL	HADHA_334
5.0316	SCL	HADHA_337
3.00417	SCL	HADHA_350
4.00256	SCL	HADHA_350_350
4.01279	SCL	HADHA_359
5.24169	SCL	HADHA_390
3.4064	SCL	HADHA_406
5.21226	SCL	HADHA_406_411
3.34802	SCL	HADHA_414
7.17839	SCL	HADHA_414_415
2.46601	SCL	HADHA_415
4.28588	SCL	HADHA_46
2.56357	SCL	HADHA_493
4.25036	SCL	HADHA_519
4.0515	SCL	HADHA_531
4.45497	SCL	HADHA_569
4.1297	SCL	HADHA_60
4.17621	SCL	HADHA_605
4.54419	SCL	HADHA_644
6.52181	SCL	HADHA_728
5.08282	SCL	HADHA_759
3.64314	SCL	HADHB_181
4.0435	SCL	HADHB_188
3.35166	SCL	HADHB_201
4.61575	SCL	HADHB_254
3.02995	SCL	HADHB_277
3.18029	SCL	HADHB_332
4.27923	SCL	HADHB_334
4.52344	SCL	HARS2_241
4.33242	SCL	HARS2_444
2.89345	SCL	HARS2_91
5.0245	SCL	HIBADH_125
4.15388	SCL	HIBADH_238
3.77481	SCL	HIBADH_242
1.91933	SCL	HIST1H4A_78
-0.0696897	SCL	HIST1H4A_80
2.85379	SCL	HMGB1_157
2.31656	SCL	HMGB2_157
3.83404	SCL	HRSP12_117
1.28641	SCL	HRSP12_60
3.41319	SCL	HSD17B10_105
3.96537	SCL	HSDL2_385
3.17684	SCL	HSDL2_42
3.3547	SCL	HSDL2_90
1.05066	SCL	HSP90AA1_443
3.13181	SCL	HSP90AA1_631
2.96578	SCL	HSP90AB1_435
1.21398	SCL	HSP90AB1_477
2.92711	SCL	HSP90B1_161
2.57068	SCL	HSP90B1_404
3.37738	SCL	HSP90B1_474
1.94722	SCL	HSP90B1_547
3.04956	SCL	HSP90B1_593
2.56339	SCL	HSP90B1_633
2.86918	SCL	HSP90B1_663
2.72904	SCL	HSP90B1_682
2.3875	SCL	HSP90B1_95
1.58568	SCL	HSPA2_109
5.16338	SCL	HSPA2_351
2.77962	SCL	HSPA4_53
2.24649	SCL	HSPA5_163
3.40008	SCL	HSPA5_164
4.21634	SCL	HSPA5_185
2.05165	SCL	HSPA5_268
3.31375	SCL	HSPA5_523
3.16515	SCL	HSPA5_547
3.45811	SCL	HSPA5_620
3.0277	SCL	HSPA8_159
2.45901	SCL	HSPA8_246
4.63505	SCL	HSPA8_348
1.76244	SCL	HSPA8_56
3.9971	SCL	HSPA9_135
4.12935	SCL	HSPA9_138
3.96697	SCL	HSPA9_143
4.30432	SCL	HSPA9_206
4.6075	SCL	HSPA9_300
5.39675	SCL	HSPA9_368
1.63649	SCL	HSPA9_76
1.81746	SCL	HSPB1_123
3.89726	SCL	HSPD1_125
3.93099	SCL	HSPD1_130
3.95933	SCL	HSPD1_133
4.10809	SCL	HSPD1_202
6.03113	SCL	HSPD1_233
4.09773	SCL	HSPD1_236
4.47006	SCL	HSPD1_301
1.84276	SCL	HSPD1_352
3.52207	SCL	HSPD1_359
3.8763	SCL	HSPD1_396
3.24855	SCL	HSPD1_418
3.61706	SCL	HSPD1_473
3.96803	SCL	HSPD1_87
5.07768	SCL	HSPE1_40
4.84767	SCL	HSPE1_54
5.07082	SCL	HSPE1_56
4.09386	SCL	HSPE1_66
4.209	SCL	HSPE1_70
3.68865	SCL	IARS2_189
4.67352	SCL	IARS2_241
3.48897	SCL	IARS2_451
3.15543	SCL	IARS2_540
3.49155	SCL	IARS2_725
4.28474	SCL	IARS2_781
4.68057	SCL	IDH2_133
0.967046	SCL	IDH2_155
6.62814	SCL	IDH2_166
4.2593	SCL	IDH2_180
5.61513	SCL	IDH2_199
4.67065	SCL	IDH2_243
2.89677	SCL	IDH2_256
3.12522	SCL	IDH2_280
4.47287	SCL	IDH2_282
4.42244	SCL	IDH2_384
5.18712	SCL	IDH2_45
4.97123	SCL	IDH2_48
2.00859	SCL	IDH3A_100
3.49235	SCL	IDH3A_336
2.82926	SCL	IDH3A_58
3.98181	SCL	IDH3A_77
2.40032	SCL	IDH3A_90
0.81949	SCL	IFIT1_199
2.90492	SCL	IQGAP1_1465
0.222518	SCL	ISG15_35
3.87052	SCL	IVD_183
3.84991	SCL	IVD_238
5.04869	SCL	IVD_64
3.6677	SCL	IVD_75
3.62841	SCL	KRT8_393
0.53739	SCL	LACTB_283
3.09477	SCL	LACTB_284
2.64145	SCL	LAP3_221
2.5123	SCL	LAP3_79
6.45272	SCL	LDHA_126
2.50616	SCL	LDHA_224
2.43775	SCL	LDHA_317
2.73661	SCL	LDHA_318
2.77093	SCL	LDHA_81
1.23881	SCL	LDHB_318
4.65419	SCL	LGALS1_64
1.19035	SCL	LMAN1_346
2.13317	SCL	LMNA_122
2.73134	SCL	LMNA_123
2.17942	SCL	LMNA_155
3.14893	SCL	LMNA_171
2.15097	SCL	LMNA_180
2.11147	SCL	LMNA_181
1.99878	SCL	LMNA_265
1.92971	SCL	LMNA_378
3.07771	SCL	LMNA_457
2.87214	SCL	LMNA_97
2.20046	SCL	LMNB1_379
1.75356	SCL	LMNB2_393
4.58588	SCL	LONP1_232
4.65352	SCL	LONP1_234
1.66135	SCL	LYPLA1_190
3.91816	SCL	MCCC1_295
5.9368	SCL	MCCC2_235
2.85936	SCL	MDH1_110
3.62676	SCL	MDH2_239
4.30947	SCL	MDH2_296
3.47282	SCL	MDH2_301
4.42161	SCL	MDH2_307
4.13962	SCL	MDH2_324
3.26272	SCL	MDH2_328
4.06297	SCL	MDH2_328_329
3.36937	SCL	MDH2_329
3.25383	SCL	MDH2_335
8.00525	SCL	MDH2_78
3.12683	SCL	ME2_549
4.30728	SCL	ME3_569
1.49344	SCL	MGST1_42
4.26592	SCL	MRPL12_138
5.91753	SCL	MRPL12_150
2.714	SCL	MRPL58_153
5.8921	SCL	MRPS22_211
1.37976	SCL	MRPS22_248
4.18279	SCL	MRPS22_255
3.06532	SCL	MSN_151
3.13278	SCL	MSN_263
2.50781	SCL	MSN_79
4.10237	SCL	MTHFD1L_516
2.80937	SCL	MTHFD2_50
0.653607	SCL	MYDGF_156
3.18793	SCL	MYH10_1452
2.35034	SCL	MYH11_1088
2.98409	SCL	MYH11_1452
2.65731	SCL	MYH14_1105
3.04991	SCL	MYH14_1469
2.64677	SCL	MYH9_1081
3.26766	SCL	MYH9_1249
3.16752	SCL	MYH9_1274
3.69457	SCL	MYH9_1404
2.06993	SCL	MYH9_1413
3.38033	SCL	MYH9_1445
3.43636	SCL	MYH9_1638
2.8896	SCL	MYH9_1648
1.95711	SCL	MYH9_1669
2.08853	SCL	MYH9_1724
3.25466	SCL	MYH9_1793
3.65427	SCL	MYH9_1802
2.44262	SCL	MYH9_1804
2.23325	SCL	MYH9_1806
3.8092	SCL	MYH9_186
2.36594	SCL	MYH9_1867
4.57341	SCL	MYH9_299
3.82604	SCL	MYH9_833
0.580895	SCL	NAMPT_469
3.78132	SCL	NDUFA10_181
5.53239	SCL	NDUFA10_243
3.17107	SCL	NDUFA10_267
4.77223	SCL	NDUFA10_80
3.37892	SCL	NDUFA5_46
4.33691	SCL	NDUFA7_40
5.18321	SCL	NDUFA7_80
2.90672	SCL	NDUFA9_175
4.47621	SCL	NDUFS1_84
3.9496	SCL	NDUFV1_104
3.80929	SCL	NDUFV2_154
4.3251	SCL	NFS1_157
3.66846	SCL	NFS1_226
3.37385	SCL	NIPSNAP1_143
2.20595	SCL	NIPSNAP1_146
3.72213	SCL	NME1_100
3.68356	SCL	NME2_100
3.50107	SCL	NNMT_39
4.3919	SCL	NNT_171
3.80967	SCL	NNT_224
4.1541	SCL	NNT_433
4.18015	SCL	NNT_70
3.22115	SCL	NQO1_209
2.59439	SCL	NT5DC2_102
2.22875	SCL	NT5DC2_109
2.1409	SCL	NT5E_274
2.82591	SCL	NT5E_67
2.94699	SCL	NTPCR_171
1.57248	SCL	OAT_102
3.76984	SCL	OAT_405
2.45626	SCL	OGDH_970
4.85417	SCL	OXCT1_176
4.22396	SCL	OXCT1_185
4.53831	SCL	OXCT1_421
4.03675	SCL	OXCT1_455
3.65628	SCL	OXCT1_463
2.44881	SCL	P4HA1_230
1.03283	SCL	P4HA1_299
3.419	SCL	P4HA1_72
2.58265	SCL	P4HB_103
3.35712	SCL	P4HB_114
4.97994	SCL	P4HB_271
2.67514	SCL	P4HB_276
2.95133	SCL	P4HB_308
2.32261	SCL	P4HB_31
2.27361	SCL	P4HB_65
2.3521	SCL	P4HB_71
1.72876	SCL	PAFAH1B2_86
-0.906539	SCL	PAICS_304
0.646841	SCL	PC_1090
2.58368	SCL	PCCA_150
2.39018	SCL	PCCA_65
2.03806	SCL	PCCB_99
4.41533	SCL	PCK2_108
3.67119	SCL	PDHA1_321
2.90413	SCL	PDHA1_77
2.99587	SCL	PDIA3_129
2.62492	SCL	PDIA3_146
2.61128	SCL	PDIA3_218
4.06242	SCL	PDIA3_226
2.48516	SCL	PDIA3_425
3.72861	SCL	PDIA3_460
2.26864	SCL	PDIA3_494
0.855853	SCL	PDIA4_245
3.41071	SCL	PDIA5_363
4.95977	SCL	PDIA6_241
3.32017	SCL	PDPR_218
5.48452	SCL	PDPR_854
1.30105	SCL	PFKP_395
4.93665	SCL	PFKP_736
2.69955	SCL	PFN1_108
0.977716	SCL	PFN1_127
3.58408	SCL	PFN1_91
2.55471	SCL	PGAM1_100
2.28718	SCL	PGD_59
2.18116	SCL	PGK1_131
2.37927	SCL	PGK1_133
1.76004	SCL	PGK1_146
1.80773	SCL	PGK1_191
2.03872	SCL	PGK1_361
1.30672	SCL	PGK1_91
3.52555	SCL	PHB_202
0.949934	SCL	PHB_208
2.58069	SCL	PHB2_262
3.78355	SCL	PITRM1_1027
3.54208	SCL	PITRM1_305
2.61596	SCL	PITRM1_483
3.23837	SCL	PITRM1_550
2.11583	SCL	PITRM1_769
2.80547	SCL	PITRM1_770
5.17909	SCL	PITRM1_884
2.67111	SCL	PKM_135
2.83814	SCL	PKM_166
3.05824	SCL	PKM_498
2.11867	SCL	PKM_62
2.18414	SCL	PKM_66
2.58842	SCL	PKM_89
1.94489	SCL	PLEC_3849
3.24764	SCL	PLEC_3925
3.22212	SCL	PLEC_4152
4.99711	SCL	PMPCB_219
2.72868	SCL	PMPCB_472
0.974304	SCL	PNPT1_126
4.39472	SCL	PNPT1_285
4.06283	SCL	PNPT1_289
3.87309	SCL	PNPT1_583
6.43819	SCL	PNPT1_591
0.992842	SCL	POTEE_913
0.779178	SCL	POTEF_913
0.475023	SCL	POTEJ_876
2.51744	SCL	PPA2_105
3.24454	SCL	PPA2_111
3.32552	SCL	PPA2_259
4.17403	SCL	PPA2_261
3.82741	SCL	PPA2_276
3.54327	SCL	PPIA_125
2.24757	SCL	PPIA_44
1.08268	SCL	PPIA_49
3.56666	SCL	PPIA_76
3.44136	SCL	PPIB_116
2.90963	SCL	PPIB_131
2.6776	SCL	PPIB_192
2.61869	SCL	PPIB_195
3.96094	SCL	PPIB_215
5.3854	SCL	PPIB_67
3.82047	SCL	PPIF_190
4.2778	SCL	PPIF_73
3.69366	SCL	PPIF_86
2.48486	SCL	PRDX1_178
2.85529	SCL	PRDX1_35
6.0051	SCL	PRDX3_149
4.38173	SCL	PRDX3_91
4.55711	SCL	PRDX5_83
2.01327	SCL	PRDX6_141
3.04089	SCL	PRKCSH_158
4.33179	SCL	PSAT1_363
3.23391	SCL	PSMA3_57
0.992156	SCL	PSMD3_315
1.2518	SCL	PTRF_122
3.82597	SCL	PTRF_161
2.93421	SCL	PTRHD1_134
3.38495	SCL	RACK1_175
4.5115	SCL	RAN_142
1.60443	SCL	RAN_99
4.12619	SCL	RDX_263
1.39338	SCL	RDX_79
3.37387	SCL	RECQL_193
3.09683	SCL	REXO2_160
2.76958	SCL	REXO2_173
3.34538	SCL	RPL11_67
3.36407	SCL	RPL11_85
3.40315	SCL	RPL27A_94
1.4512	SCL	RPL3_294
3.57408	SCL	RPL6_207
4.11494	SCL	RPL6_260
2.94067	SCL	RPL7A_97
2.35179	SCL	RPL8_144
2.89291	SCL	RPN1_187
2.53689	SCL	RPS13_34
5.41376	SCL	RPS13_43
3.10816	SCL	RPS14_106
1.76195	SCL	RPS18_94
2.87814	SCL	RPS2_211
4.39956	SCL	RPS25_66
2.27378	SCL	RPS27A_107
2.43724	SCL	RPSA_52
1.37411	SCL	RTCB_492
3.04577	SCL	S100A4_35
1.45706	SCL	S100A4_48
2.55324	SCL	S100A6_35
2.86106	SCL	S100A6_40
4.4031	SCL	S100A6_47
1.79315	SCL	SARS2_110
-1.16479	SCL	SARS2_147
-0.0239736	SCL	SARS2_195
0.82036	SCL	SCO1_89
2.32181	SCL	SDHA_167
4.8089	SCL	SDHA_179
3.7951	SCL	SDHA_250
4.35403	SCL	SDHA_517
4.16074	SCL	SDHA_538
3.6614	SCL	SDHA_541
4.8115	SCL	SDHA_608
3.95775	SCL	SDHB_123
2.6394	SCL	SEPT2_190
2.54624	SCL	SERPINH1_160
2.12953	SCL	SERPINH1_283
2.96585	SCL	SERPINH1_287
2.80073	SCL	SERPINH1_300
2.93461	SCL	SERPINH1_39
3.37211	SCL	SFXN3_173
4.76509	SCL	SHMT2_103
2.09942	SCL	SHMT2_181
4.70961	SCL	SHMT2_269
4.19372	SCL	SHMT2_302
5.45402	SCL	SHMT2_356
4.98071	SCL	SHMT2_464
8.63084	SCL	SHMT2_469
4.74775	SCL	SHMT2_474
5.21509	SCL	SLC25A1_268
2.79749	SCL	SLC25A11_162
3.48268	SCL	SLC25A12_566
3.9845	SCL	SLC25A22_83
3.81491	SCL	SLC25A24_243
5.77946	SCL	SLC25A24_320
5.11383	SCL	SLC25A24_332
2.17887	SCL	SLC25A24_333
4.04212	SCL	SLC25A24_336
4.72351	SCL	SLC25A24_437
3.13377	SCL	SLC25A3_206
4.28164	SCL	SLC25A3_209
4.35162	SCL	SLC25A3_214
4.18307	SCL	SLC25A3_218
6.06624	SCL	SLC25A3_247
2.60704	SCL	SLC25A4_33
6.49872	SCL	SLC25A5_163
3.56805	SCL	SLC25A5_33
3.45285	SCL	SLC25A6_33
4.43258	SCL	SOD2_122
4.5911	SCL	SOD2_130
4.34282	SCL	SOD2_132
4.60973	SCL	SOD2_68
5.39246	SCL	SQRDL_125
6.89751	SCL	SQRDL_135
3.41313	SCL	SQRDL_155
4.03498	SCL	SQRDL_173
4.37418	SCL	SQRDL_180
3.13865	SCL	SQRDL_261
4.07167	SCL	SSBP1_103
1.0715	SCL	STAT1_361
2.97703	SCL	STOML2_145
3.8641	SCL	STOML2_221
5.15434	SCL	SUCLG1_105
3.97011	SCL	SUCLG1_54
2.93697	SCL	SUCLG1_57
5.66824	SCL	SUCLG2_108
0.504216	SCL	SUCLG2_271
3.38308	SCL	SUPV3L1_499
5.92952	SCL	TACO1_170
1.8157	SCL	TAGLN2_79
-0.195657	SCL	TCP1_400
0.974548	SCL	TIMM44_415
2.31856	SCL	TKT_232
1.57418	SCL	TMSB10_32
4.86609	SCL	TNPO1_81
4.36664	SCL	TNPO2_71
3.31055	SCL	TPI1_193
2.26928	SCL	TPI1_225
2.69383	SCL	TPI1_43
2.47497	SCL	TPI1_96
2.45582	SCL	TPM4_215
2.19245	SCL	TRAP1_262
1.60859	SCL	TRAP1_413
4.05737	SCL	TRAP1_424
3.79734	SCL	TRAP1_431
3.10361	SCL	TRAP1_432
1.61813	SCL	TUBA1A_311
2.00088	SCL	TUBA1A_336
1.71024	SCL	TUBA1A_338
3.36425	SCL	TUBA1A_394
2.11949	SCL	TUBA1C_311
2.53922	SCL	TUBA1C_336
2.25645	SCL	TUBA1C_338
3.93193	SCL	TUBA1C_394
1.5346	SCL	TUBA4A_311
3.43017	SCL	TUBA4A_394
3.45135	SCL	TUBAL3_401
2.56212	SCL	TUBB_252
2.75666	SCL	TUBB2A_252
3.25842	SCL	TUBB3_252
3.57534	SCL	TUBB4A_252
2.69423	SCL	TUBB4B_252
2.93604	SCL	TUBB6_252
3.29086	SCL	TUBB8_252
3.64285	SCL	TUFM_234
3.904	SCL	TUFM_285
4.14743	SCL	TUFM_286
3.64328	SCL	TUFM_297
3.7004	SCL	TUFM_342
3.70866	SCL	TUFM_347
2.19206	SCL	TXN_39
3.86705	SCL	TXN_81
4.51743	SCL	TXNDC5_140
3.43317	SCL	TXNDC5_150
2.91156	SCL	UCHL1_221
2.27442	SCL	UCHL1_65
3.04584	SCL	UGGT1_222
3.67386	SCL	UQCRB_78
4.77889	SCL	UQCRC2_159
4.34819	SCL	UQCRC2_250
3.00732	SCL	UQCRC2_359
3.56769	SCL	UQCRC2_92
5.337	SCL	UQCRH_42
2.3806	SCL	UQCRH_85
3.43024	SCL	VCL_1020
3.23272	SCL	VCL_1024
1.64127	SCL	VCL_228
4.59142	SCL	VDAC1_109
2.03388	SCL	VDAC2_120
4.76595	SCL	VDAC3_109
3.95024	SCL	VDAC3_163
2.65469	SCL	VIM_104
2.69186	SCL	VIM_120
4.95859	SCL	VIM_139
5.35571	SCL	VIM_143
2.77124	SCL	VIM_168
3.23947	SCL	VIM_188
5.60286	SCL	VIM_223
5.37764	SCL	VIM_235
3.27583	SCL	VIM_292
2.41172	SCL	VIM_294
3.26324	SCL	VIM_373
2.99653	SCL	VIM_402
1.55952	SCL	VIM_439
1.27613	SCL	VIM_445
4.24133	SCL	WARS2_234
3.88002	SCL	WDR1_104
3.73456	SCL	WDR1_223
2.78944	SCL	WDR1_95
2.02987	SCL	XPNPEP3_412
2.55636	SCL	YARS2_355
2.38111	SCL	YWHAB_160
3.43723	SCL	YWHAB_51
3.50399	SCL	YWHAG_50
3.48017	SCL	YWHAH_50
2.35587	SCL	YWHAQ_158
2.69581	SCL	YWHAZ_158
3.75213	SCL	YWHAZ_49

[truncated: 23 more sheets: Figure 3c, Figure 3e, Figure 4a, Figure 4b, Figure 4c, Figure 4d, Figure 4e, Figure 4f, Figure 5a, Figure 5b, Figure 5c, Figure 5d, Figure 5e, SuppFig 1a-d, SuppFig 1e, SuppFig 1f, SuppFig 2a-b, SuppFig 3a-b, SuppFig 4a-b, SuppFig 5 …]
